# Supplementary material for: mitoXplorer, a visual data mining platform to systematically analyze and visualize mitochondrial expression dynamics and mutations
Source: Nucleic Acids Res. 2019 Dec 4;48(2):605–32. doi: 10.1093/nar/gkz1128 (PMC6954439; doi:10.1093/nar/gkz1128)
Supplement: gkz1128_Supplemental_Files [file gkz1128_supplemental_files.zip]

Archive with 4 entries (4 files):
- Yim_etal_SupplementaryFigures_clean.pdf
- Yim_etal_SupplementaryTable_S1_final.xlsx
- Yim_etal_SupplementaryTable_S2_final.xlsx
- Yim_etal_SupplementaryTable_S3_final.xlsx
