# Supplementary material for: mitoXplorer, a visual data mining platform to systematically analyze and visualize mitochondrial expression dynamics and mutations
Source: Nucleic Acids Res. 2019 Dec 4;48(2):605–32. doi: 10.1093/nar/gkz1128 (PMC6954439; doi:10.1093/nar/gkz1128)
Supplement: gkz1128_Supplemental_Files [file gkz1128_supplemental_files.zip › Yim_etal_SupplementaryTable_S1_final.xlsx]

## Sheet: Table S3 legend and parameters
This table contains the data from the mitoMorph analysis
The following parameters were used in mitoMorph:
Category	Selection criteria
Excluded from analysis	A < 0.36 µm2 or ( A < 0.8 µm2 and S < 0.8 )
Filaments network	E > 11 µm or ( E > 5 µm and MLE > 1.5 µm and S < 0.6 )
Puncta/fragmented	A < 1.2 µm2 and MLE < 1.2 µm and C > 0.5 and AR < 3
Swollen	A > 1.2 µm2 and E < 5 µm and MLE > 1.1 µm and C > 0.5 and AR < 4 and S > 0.6
Rods/intermediate	everything not previously selected
Legend: A=area, AR=aspect ratio, C=circularity, S=solidity, MLE=minimum linear extension, E=extension

## Sheet: a. rpe_wt
Index	File	Cell	filament	rod	puncta	swollen		Index	File	Cell	filament	rod	puncta	swollen		Image	Cell	Class	Area	Length	CellArea	Unit
1	MED_RPE H2B_R2.sld_series_3.tif	6	0.637	0.269	0.075	0.019		1	MED_RPE H2B_R2.sld_series_3.tif	1	0.583	0.259	0.111	0.046		MED_RPE H2B_R2.sld_series_3.tif	1	rod	1.98	2.82	634.39	microns
2	MED_RPE1 H2B_R1.sld_series_15.tif	4	0.754	0.172	0.068	0.006		2	MED_RPE H2B_R2.sld_series_3.tif	2	0.869	0.091	0.04	0		MED_RPE H2B_R2.sld_series_3.tif	1	rod	4.01	4.93	634.39	microns
3	MED_RPE1 H2B_R3.sld_series_3.tif	4	0.495	0.355	0.118	0.032		3	MED_RPE H2B_R2.sld_series_3.tif	3	0.7	0.253	0.047	0		MED_RPE H2B_R2.sld_series_3.tif	1	rod	3.54	4.38	634.39	microns
4	MED_RPE1 H2B_R3.sld_series_4.tif	5	0.712	0.21	0.061	0.017		4	MED_RPE H2B_R2.sld_series_3.tif	4	0.616	0.316	0.046	0.022		MED_RPE H2B_R2.sld_series_3.tif	1	filament	48.65	31.73	634.39	microns
5	MED_RPE1 H2B_R3.sld_series_6.tif	3	0.759	0.188	0.051	0.001		5	MED_RPE H2B_R2.sld_series_3.tif	5	0.362	0.482	0.133	0.023		MED_RPE H2B_R2.sld_series_3.tif	1	rod	1.01	2.33	634.39	microns
6	MED_RPE1 H2B_R3.sld_series_9.tif	3	0.777	0.177	0.042	0.003		6	MED_RPE H2B_R2.sld_series_3.tif	6	0.692	0.214	0.073	0.021		MED_RPE H2B_R2.sld_series_3.tif	1	filament	4.58	7.56	634.39	microns
7	STD_RPE H2B_R2.sld_series_10.tif	3	0.617	0.253	0.096	0.034		7	MED_RPE1 H2B_R1.sld_series_15.tif	1	0.625	0.282	0.085	0.009		MED_RPE H2B_R2.sld_series_3.tif	1	filament	3.56	6.88	634.39	microns
8	STD_RPE H2B_R2.sld_series_12.tif	6	0.455	0.389	0.133	0.024		8	MED_RPE1 H2B_R1.sld_series_15.tif	2	0.726	0.198	0.069	0.007		MED_RPE H2B_R2.sld_series_3.tif	1	rod	0.65	1.56	634.39	microns
9	STD_RPE H2B_R2.sld_series_14.tif	4	0.485	0.332	0.128	0.056		9	MED_RPE1 H2B_R1.sld_series_15.tif	3	0.869	0.079	0.043	0.009		MED_RPE H2B_R2.sld_series_3.tif	1	filament	6.56	9.55	634.39	microns
10	STD_RPE H2B_R2.sld_series_15.tif	6	0.642	0.238	0.086	0.034		10	MED_RPE1 H2B_R1.sld_series_15.tif	4	0.795	0.13	0.075	0		MED_RPE H2B_R2.sld_series_3.tif	1	rod	2.91	5.44	634.39	microns
11	STD_RPE H2B_R2.sld_series_17.tif	14	0.492	0.363	0.114	0.031		11	MED_RPE1 H2B_R3.sld_series_3.tif	1	0.502	0.37	0.092	0.035		MED_RPE H2B_R2.sld_series_3.tif	1	rod	4.27	4.7	634.39	microns
12	STD_RPE H2B_R2.sld_series_6.tif	5	0.48	0.341	0.138	0.041		12	MED_RPE1 H2B_R3.sld_series_3.tif	2	0.379	0.32	0.239	0.062		MED_RPE H2B_R2.sld_series_3.tif	1	filament	3.88	6.53	634.39	microns
13	STD_RPE1 H2B_R1.sld_series_1.tif	7	0.599	0.296	0.095	0.011		13	MED_RPE1 H2B_R3.sld_series_3.tif	3	0.826	0.133	0.041	0		MED_RPE H2B_R2.sld_series_3.tif	1	rod	2.6	3.64	634.39	microns
14	STD_RPE1 H2B_R1.sld_series_10.tif	19	0.652	0.26	0.08	0.008		14	MED_RPE1 H2B_R3.sld_series_3.tif	4	0.273	0.598	0.099	0.03		MED_RPE H2B_R2.sld_series_3.tif	1	rod	0.91	1.4	634.39	microns
15	STD_RPE1 H2B_R1.sld_series_11.tif	15	0.471	0.348	0.167	0.014		15	MED_RPE1 H2B_R3.sld_series_4.tif	1	0.73	0.206	0.054	0.01		MED_RPE H2B_R2.sld_series_3.tif	1	rod	3.75	4.41	634.39	microns
16	STD_RPE1 H2B_R1.sld_series_4.tif	16	0.645	0.267	0.071	0.017		16	MED_RPE1 H2B_R3.sld_series_4.tif	2	0.597	0.269	0.092	0.041		MED_RPE H2B_R2.sld_series_3.tif	1	rod	0.91	2	634.39	microns
17	STD_RPE1 H2B_R1.sld_series_5.tif	6	0.769	0.168	0.056	0.007		17	MED_RPE1 H2B_R3.sld_series_4.tif	3	0.853	0.127	0.021	0		MED_RPE H2B_R2.sld_series_3.tif	1	rod	3.51	4.77	634.39	microns
18	STD_RPE1 H2B_R1.sld_series_6.tif	8	0.685	0.207	0.087	0.021		18	MED_RPE1 H2B_R3.sld_series_4.tif	4	0.704	0.217	0.046	0.033		MED_RPE H2B_R2.sld_series_3.tif	1	filament	5.2	5.59	634.39	microns
19	STD_RPE1 H2B_R1.sld_series_8.tif	23	0.502	0.367	0.123	0.008		19	MED_RPE1 H2B_R3.sld_series_4.tif	5	0.677	0.229	0.093	0		MED_RPE H2B_R2.sld_series_3.tif	1	filament	9.52	13.22	634.39	microns
20	STD_RPE1 H2B_R1.sld_series_9.tif	12	0.727	0.205	0.056	0.011		20	MED_RPE1 H2B_R3.sld_series_6.tif	1	0.825	0.109	0.065	0		MED_RPE H2B_R2.sld_series_3.tif	1	rod	1.22	1.4	634.39	microns
21	STD_RPE1 H2B_R3.sld_series_5.tif	3	0.663	0.253	0.076	0.008		21	MED_RPE1 H2B_R3.sld_series_6.tif	2	0.754	0.183	0.059	0.004		MED_RPE H2B_R2.sld_series_3.tif	1	rod	2.42	1.72	634.39	microns
			0.619905	0.269429	0.0914762	0.0191905		22	MED_RPE1 H2B_R3.sld_series_6.tif	3	0.699	0.271	0.03	0		MED_RPE H2B_R2.sld_series_3.tif	1	rod	1.35	4.41	634.39	microns
								23	MED_RPE1 H2B_R3.sld_series_9.tif	1	0.64	0.302	0.058	0		MED_RPE H2B_R2.sld_series_3.tif	1	filament	9.24	11.56	634.39	microns
								24	MED_RPE1 H2B_R3.sld_series_9.tif	2	0.862	0.104	0.025	0.009		MED_RPE H2B_R2.sld_series_3.tif	1	rod	1.33	1.72	634.39	microns
								25	MED_RPE1 H2B_R3.sld_series_9.tif	3	0.831	0.125	0.044	0		MED_RPE H2B_R2.sld_series_3.tif	1	rod	2.73	4.65	634.39	microns
								26	STD_RPE H2B_R2.sld_series_10.tif	1	0.65	0.275	0.062	0.013		MED_RPE H2B_R2.sld_series_3.tif	1	rod	0.47	1.42	634.39	microns
								27	STD_RPE H2B_R2.sld_series_10.tif	2	0.617	0.248	0.125	0.01		MED_RPE H2B_R2.sld_series_3.tif	1	rod	0.91	3.79	634.39	microns
								28	STD_RPE H2B_R2.sld_series_10.tif	3	0.583	0.236	0.101	0.08		MED_RPE H2B_R2.sld_series_3.tif	2	rod	3.62	7.58	848.88	microns
								29	STD_RPE H2B_R2.sld_series_12.tif	1	0.526	0.322	0.105	0.047		MED_RPE H2B_R2.sld_series_3.tif	2	rod	1.4	3.76	848.88	microns
								30	STD_RPE H2B_R2.sld_series_12.tif	2	0.325	0.505	0.13	0.04		MED_RPE H2B_R2.sld_series_3.tif	2	filament	18.63	15.31	848.88	microns
								31	STD_RPE H2B_R2.sld_series_12.tif	3	0.555	0.368	0.078	0		MED_RPE H2B_R2.sld_series_3.tif	2	filament	152.28	65.82	848.88	microns
								32	STD_RPE H2B_R2.sld_series_12.tif	4	0.562	0.287	0.136	0.015		MED_RPE H2B_R2.sld_series_3.tif	2	rod	0.52	1.33	848.88	microns
								33	STD_RPE H2B_R2.sld_series_12.tif	5	0.421	0.375	0.194	0.01		MED_RPE H2B_R2.sld_series_3.tif	2	rod	2.29	2.91	848.88	microns
								34	STD_RPE H2B_R2.sld_series_12.tif	6	0.339	0.475	0.154	0.033		MED_RPE H2B_R2.sld_series_3.tif	2	filament	3.77	5.02	848.88	microns
								35	STD_RPE H2B_R2.sld_series_14.tif	1	0.79	0.162	0.049	0		MED_RPE H2B_R2.sld_series_3.tif	2	filament	5.7	10.72	848.88	microns
								36	STD_RPE H2B_R2.sld_series_14.tif	2	0.431	0.384	0.137	0.048		MED_RPE H2B_R2.sld_series_3.tif	2	rod	2.47	2.66	848.88	microns
								37	STD_RPE H2B_R2.sld_series_14.tif	3	0.505	0.35	0.114	0.031		MED_RPE H2B_R2.sld_series_3.tif	2	filament	6.84	11.8	848.88	microns
								38	STD_RPE H2B_R2.sld_series_14.tif	4	0.213	0.432	0.212	0.143		MED_RPE H2B_R2.sld_series_3.tif	2	filament	4.42	6.89	848.88	microns
								39	STD_RPE H2B_R2.sld_series_15.tif	1	0.587	0.276	0.092	0.045		MED_RPE H2B_R2.sld_series_3.tif	2	rod	1.9	2.66	848.88	microns
								40	STD_RPE H2B_R2.sld_series_15.tif	2	0.739	0.128	0.064	0.068		MED_RPE H2B_R2.sld_series_3.tif	2	rod	1.38	1.69	848.88	microns
								41	STD_RPE H2B_R2.sld_series_15.tif	3	0.525	0.292	0.163	0.02		MED_RPE H2B_R2.sld_series_3.tif	2	rod	0.75	1.33	848.88	microns
								42	STD_RPE H2B_R2.sld_series_15.tif	4	0.776	0.162	0.052	0.01		MED_RPE H2B_R2.sld_series_3.tif	2	filament	3.82	5.06	848.88	microns
								43	STD_RPE H2B_R2.sld_series_15.tif	5	0.504	0.373	0.07	0.054		MED_RPE H2B_R2.sld_series_3.tif	2	rod	0.96	1.49	848.88	microns
								44	STD_RPE H2B_R2.sld_series_15.tif	6	0.72	0.197	0.078	0.005		MED_RPE H2B_R2.sld_series_3.tif	2	rod	0.78	1.85	848.88	microns
								45	STD_RPE H2B_R2.sld_series_17.tif	1	0.294	0.668	0.038	0		MED_RPE H2B_R2.sld_series_3.tif	2	rod	0.96	1.17	848.88	microns
								46	STD_RPE H2B_R2.sld_series_17.tif	2	0.762	0.171	0.056	0.011		MED_RPE H2B_R2.sld_series_3.tif	2	rod	1.51	2.14	848.88	microns
								47	STD_RPE H2B_R2.sld_series_17.tif	3	0.08	0.574	0.289	0.058		MED_RPE H2B_R2.sld_series_3.tif	2	rod	0.39	1.01	848.88	microns
								48	STD_RPE H2B_R2.sld_series_17.tif	4	0.121	0.451	0.3	0.129		MED_RPE H2B_R2.sld_series_3.tif	2	rod	0.49	1.1	848.88	microns
								49	STD_RPE H2B_R2.sld_series_17.tif	5	0.766	0.156	0.067	0.012		MED_RPE H2B_R2.sld_series_3.tif	2	rod	1.12	1.59	848.88	microns
								50	STD_RPE H2B_R2.sld_series_17.tif	6	0.692	0.231	0.077	0		MED_RPE H2B_R2.sld_series_3.tif	3	filament	45.9	31.98	535.96	microns
								51	STD_RPE H2B_R2.sld_series_17.tif	7	0.699	0.247	0.039	0.015		MED_RPE H2B_R2.sld_series_3.tif	3	rod	1.07	1.33	535.96	microns
								52	STD_RPE H2B_R2.sld_series_17.tif	8	0.715	0.266	0.019	0		MED_RPE H2B_R2.sld_series_3.tif	3	rod	1.74	2.11	535.96	microns
								53	STD_RPE H2B_R2.sld_series_17.tif	9	0.616	0.352	0.032	0		MED_RPE H2B_R2.sld_series_3.tif	3	rod	1.93	5.06	535.96	microns
								54	STD_RPE H2B_R2.sld_series_17.tif	10	0.462	0.4	0.126	0.011		MED_RPE H2B_R2.sld_series_3.tif	3	filament	19.85	14.66	535.96	microns
								55	STD_RPE H2B_R2.sld_series_17.tif	11	0.253	0.47	0.227	0.05		MED_RPE H2B_R2.sld_series_3.tif	3	rod	1.25	2.69	535.96	microns
								56	STD_RPE H2B_R2.sld_series_17.tif	12	0.769	0.168	0.063	0		MED_RPE H2B_R2.sld_series_3.tif	3	rod	0.57	1.36	535.96	microns
								57	STD_RPE H2B_R2.sld_series_17.tif	13	0.488	0.372	0.096	0.044		MED_RPE H2B_R2.sld_series_3.tif	3	rod	0.39	1.1	535.96	microns
								58	STD_RPE H2B_R2.sld_series_17.tif	14	0.167	0.552	0.172	0.109		MED_RPE H2B_R2.sld_series_3.tif	3	rod	2.47	4.35	535.96	microns
								59	STD_RPE H2B_R2.sld_series_6.tif	1	0.683	0.183	0.124	0.01		MED_RPE H2B_R2.sld_series_3.tif	3	rod	2.89	4.51	535.96	microns
								60	STD_RPE H2B_R2.sld_series_6.tif	2	0.507	0.399	0.094	0		MED_RPE H2B_R2.sld_series_3.tif	3	filament	13.24	17.51	535.96	microns
								61	STD_RPE H2B_R2.sld_series_6.tif	3	0.42	0.427	0.153	0		MED_RPE H2B_R2.sld_series_3.tif	3	rod	3.64	4.12	535.96	microns
								62	STD_RPE H2B_R2.sld_series_6.tif	4	0.671	0.24	0.06	0.029		MED_RPE H2B_R2.sld_series_3.tif	3	rod	0.47	0.87	535.96	microns
								63	STD_RPE H2B_R2.sld_series_6.tif	5	0.122	0.453	0.258	0.167		MED_RPE H2B_R2.sld_series_3.tif	3	rod	2.47	6.18	535.96	microns
								64	STD_RPE1 H2B_R1.sld_series_1.tif	1	0.709	0.205	0.037	0.049		MED_RPE H2B_R2.sld_series_3.tif	3	rod	0.91	1.79	535.96	microns
								65	STD_RPE1 H2B_R1.sld_series_1.tif	2	0.741	0.189	0.07	0		MED_RPE H2B_R2.sld_series_3.tif	3	rod	1.51	2.85	535.96	microns
								66	STD_RPE1 H2B_R1.sld_series_1.tif	3	0.572	0.359	0.069	0		MED_RPE H2B_R2.sld_series_3.tif	3	rod	0.99	1.62	535.96	microns
								67	STD_RPE1 H2B_R1.sld_series_1.tif	4	0.672	0.235	0.086	0.007		MED_RPE H2B_R2.sld_series_3.tif	3	rod	1.27	1.88	535.96	microns
								68	STD_RPE1 H2B_R1.sld_series_1.tif	5	0.413	0.444	0.136	0.007		MED_RPE H2B_R2.sld_series_3.tif	3	rod	1.77	2.75	535.96	microns
								69	STD_RPE1 H2B_R1.sld_series_1.tif	6	0.371	0.439	0.19	0		MED_RPE H2B_R2.sld_series_3.tif	3	rod	2.08	2.89	535.96	microns
								70	STD_RPE1 H2B_R1.sld_series_1.tif	7	0.715	0.199	0.075	0.011		MED_RPE H2B_R2.sld_series_3.tif	3	filament	4.45	6	535.96	microns
								71	STD_RPE1 H2B_R1.sld_series_10.tif	1	0.605	0.301	0.063	0.031		MED_RPE H2B_R2.sld_series_3.tif	3	rod	0.81	1.97	535.96	microns
								72	STD_RPE1 H2B_R1.sld_series_10.tif	2	0.515	0.386	0.1	0		MED_RPE H2B_R2.sld_series_3.tif	3	rod	1.12	2.27	535.96	microns
								73	STD_RPE1 H2B_R1.sld_series_10.tif	3	0.35	0.389	0.249	0.012		MED_RPE H2B_R2.sld_series_3.tif	3	rod	0.68	1.72	535.96	microns
								74	STD_RPE1 H2B_R1.sld_series_10.tif	4	0.412	0.503	0.085	0		MED_RPE H2B_R2.sld_series_3.tif	3	filament	2.78	6.03	535.96	microns
								75	STD_RPE1 H2B_R1.sld_series_10.tif	5	0.795	0.153	0.044	0.008		MED_RPE H2B_R2.sld_series_3.tif	4	filament	2.6	5.41	1041.88	microns
								76	STD_RPE1 H2B_R1.sld_series_10.tif	6	0.653	0.274	0.072	0		MED_RPE H2B_R2.sld_series_3.tif	4	rod	0.86	1.62	1041.88	microns
								77	STD_RPE1 H2B_R1.sld_series_10.tif	7	0.811	0.151	0.031	0.007		MED_RPE H2B_R2.sld_series_3.tif	4	rod	0.65	1.24	1041.88	microns
								78	STD_RPE1 H2B_R1.sld_series_10.tif	8	0.698	0.226	0.06	0.016		MED_RPE H2B_R2.sld_series_3.tif	4	rod	0.44	0.87	1041.88	microns
								79	STD_RPE1 H2B_R1.sld_series_10.tif	9	0.754	0.183	0.063	0		MED_RPE H2B_R2.sld_series_3.tif	4	rod	0.78	1.42	1041.88	microns
								80	STD_RPE1 H2B_R1.sld_series_10.tif	10	0.637	0.251	0.101	0.012		MED_RPE H2B_R2.sld_series_3.tif	4	rod	0.7	0.94	1041.88	microns
								81	STD_RPE1 H2B_R1.sld_series_10.tif	11	0.647	0.242	0.105	0.006		MED_RPE H2B_R2.sld_series_3.tif	4	filament	3.69	9.33	1041.88	microns
								82	STD_RPE1 H2B_R1.sld_series_10.tif	12	0.564	0.371	0.047	0.018		MED_RPE H2B_R2.sld_series_3.tif	4	filament	6.22	12.45	1041.88	microns
								83	STD_RPE1 H2B_R1.sld_series_10.tif	13	0.564	0.371	0.047	0.018		MED_RPE H2B_R2.sld_series_3.tif	4	rod	0.65	1.65	1041.88	microns
								84	STD_RPE1 H2B_R1.sld_series_10.tif	14	0.794	0.148	0.058	0		MED_RPE H2B_R2.sld_series_3.tif	4	rod	1.51	3.15	1041.88	microns
								85	STD_RPE1 H2B_R1.sld_series_10.tif	15	0.802	0.152	0.047	0		MED_RPE H2B_R2.sld_series_3.tif	4	rod	0.7	1.33	1041.88	microns
								86	STD_RPE1 H2B_R1.sld_series_10.tif	16	0.479	0.35	0.15	0.021		MED_RPE H2B_R2.sld_series_3.tif	4	rod	1.01	2.04	1041.88	microns
								87	STD_RPE1 H2B_R1.sld_series_10.tif	17	0.754	0.185	0.061	0		MED_RPE H2B_R2.sld_series_3.tif	4	rod	1.95	6.29	1041.88	microns
								88	STD_RPE1 H2B_R1.sld_series_10.tif	18	0.834	0.102	0.059	0.005		MED_RPE H2B_R2.sld_series_3.tif	4	rod	2	3.79	1041.88	microns
								89	STD_RPE1 H2B_R1.sld_series_10.tif	19	0.711	0.212	0.077	0		MED_RPE H2B_R2.sld_series_3.tif	4	rod	1.56	1.91	1041.88	microns
								90	STD_RPE1 H2B_R1.sld_series_11.tif	1	0.671	0.208	0.107	0.014		MED_RPE H2B_R2.sld_series_3.tif	4	rod	0.44	0.85	1041.88	microns
								91	STD_RPE1 H2B_R1.sld_series_11.tif	2	0.493	0.299	0.208	0		MED_RPE H2B_R2.sld_series_3.tif	4	filament	5.54	10.91	1041.88	microns
								92	STD_RPE1 H2B_R1.sld_series_11.tif	3	0.531	0.348	0.091	0.03		MED_RPE H2B_R2.sld_series_3.tif	4	rod	2.45	4.28	1041.88	microns
								93	STD_RPE1 H2B_R1.sld_series_11.tif	4	0.57	0.323	0.087	0.019		MED_RPE H2B_R2.sld_series_3.tif	4	rod	0.6	1.03	1041.88	microns
								94	STD_RPE1 H2B_R1.sld_series_11.tif	5	0.635	0.227	0.121	0.016		MED_RPE H2B_R2.sld_series_3.tif	4	filament	4.27	10.23	1041.88	microns
								95	STD_RPE1 H2B_R1.sld_series_11.tif	6	0.572	0.284	0.144	0		MED_RPE H2B_R2.sld_series_3.tif	4	rod	2.29	4.83	1041.88	microns
								96	STD_RPE1 H2B_R1.sld_series_11.tif	7	0.638	0.198	0.154	0.009		MED_RPE H2B_R2.sld_series_3.tif	4	rod	1.01	1.75	1041.88	microns
								97	STD_RPE1 H2B_R1.sld_series_11.tif	8	0.065	0.658	0.23	0.047		MED_RPE H2B_R2.sld_series_3.tif	4	rod	2.19	4.78	1041.88	microns
								98	STD_RPE1 H2B_R1.sld_series_11.tif	9	0.325	0.389	0.266	0.021		MED_RPE H2B_R2.sld_series_3.tif	4	rod	2.68	4.86	1041.88	microns
								99	STD_RPE1 H2B_R1.sld_series_11.tif	10	0.492	0.293	0.169	0.046		MED_RPE H2B_R2.sld_series_3.tif	4	filament	3.82	5.57	1041.88	microns
								100	STD_RPE1 H2B_R1.sld_series_11.tif	11	0.337	0.472	0.19	0		MED_RPE H2B_R2.sld_series_3.tif	4	rod	1.59	1.13	1041.88	microns
								101	STD_RPE1 H2B_R1.sld_series_11.tif	12	0.665	0.243	0.091	0		MED_RPE H2B_R2.sld_series_3.tif	4	filament	3.04	5.07	1041.88	microns
								102	STD_RPE1 H2B_R1.sld_series_11.tif	13	0.233	0.432	0.335	0		MED_RPE H2B_R2.sld_series_3.tif	4	filament	11.53	22.21	1041.88	microns
								103	STD_RPE1 H2B_R1.sld_series_11.tif	14	0.365	0.444	0.191	0		MED_RPE H2B_R2.sld_series_3.tif	4	rod	1.25	2.63	1041.88	microns
								104	STD_RPE1 H2B_R1.sld_series_11.tif	15	0.471	0.4	0.12	0.009		MED_RPE H2B_R2.sld_series_3.tif	4	filament	17.82	21.48	1041.88	microns
								105	STD_RPE1 H2B_R1.sld_series_4.tif	1	0.631	0.301	0.069	0		MED_RPE H2B_R2.sld_series_3.tif	4	rod	0.65	1.46	1041.88	microns
								106	STD_RPE1 H2B_R1.sld_series_4.tif	2	0.637	0.296	0.061	0.006		MED_RPE H2B_R2.sld_series_3.tif	4	filament	15.9	21.52	1041.88	microns
								107	STD_RPE1 H2B_R1.sld_series_4.tif	3	0.643	0.294	0.059	0.003		MED_RPE H2B_R2.sld_series_3.tif	4	rod	1.01	3.14	1041.88	microns
								108	STD_RPE1 H2B_R1.sld_series_4.tif	4	0.777	0.148	0.067	0.008		MED_RPE H2B_R2.sld_series_3.tif	4	rod	2.65	5.33	1041.88	microns
								109	STD_RPE1 H2B_R1.sld_series_4.tif	5	0.554	0.274	0.11	0.062		MED_RPE H2B_R2.sld_series_3.tif	4	rod	0.91	1.3	1041.88	microns
								110	STD_RPE1 H2B_R1.sld_series_4.tif	6	0.213	0.64	0.107	0.04		MED_RPE H2B_R2.sld_series_3.tif	4	rod	1.4	2.95	1041.88	microns
								111	STD_RPE1 H2B_R1.sld_series_4.tif	7	0.633	0.284	0.075	0.008		MED_RPE H2B_R2.sld_series_3.tif	4	rod	0.42	1.24	1041.88	microns
								112	STD_RPE1 H2B_R1.sld_series_4.tif	8	0.683	0.222	0.081	0.014		MED_RPE H2B_R2.sld_series_3.tif	4	rod	1.93	3.12	1041.88	microns
								113	STD_RPE1 H2B_R1.sld_series_4.tif	9	0.821	0.122	0.045	0.012		MED_RPE H2B_R2.sld_series_3.tif	4	rod	1.61	2.11	1041.88	microns
								114	STD_RPE1 H2B_R1.sld_series_4.tif	10	0.776	0.179	0.035	0.01		MED_RPE H2B_R2.sld_series_3.tif	4	filament	8.25	16.24	1041.88	microns
								115	STD_RPE1 H2B_R1.sld_series_4.tif	11	0.792	0.136	0.041	0.031		MED_RPE H2B_R2.sld_series_3.tif	4	rod	2.65	4.24	1041.88	microns
								116	STD_RPE1 H2B_R1.sld_series_4.tif	12	0.85	0.115	0.026	0.009		MED_RPE H2B_R2.sld_series_3.tif	4	rod	1.01	2.04	1041.88	microns
								117	STD_RPE1 H2B_R1.sld_series_4.tif	13	0.599	0.288	0.093	0.02		MED_RPE H2B_R2.sld_series_3.tif	4	rod	0.42	1.24	1041.88	microns
								118	STD_RPE1 H2B_R1.sld_series_4.tif	14	0.439	0.452	0.084	0.025		MED_RPE H2B_R2.sld_series_3.tif	4	rod	1.72	4.78	1041.88	microns
								119	STD_RPE1 H2B_R1.sld_series_4.tif	15	0.571	0.29	0.139	0		MED_RPE H2B_R2.sld_series_3.tif	4	rod	1.54	2.18	1041.88	microns
								120	STD_RPE1 H2B_R1.sld_series_4.tif	16	0.705	0.23	0.037	0.027		MED_RPE H2B_R2.sld_series_3.tif	4	filament	11.5	18.94	1041.88	microns
								121	STD_RPE1 H2B_R1.sld_series_5.tif	1	0.734	0.197	0.06	0.009		MED_RPE H2B_R2.sld_series_3.tif	4	rod	1.3	1.17	1041.88	microns
								122	STD_RPE1 H2B_R1.sld_series_5.tif	2	0.853	0.103	0.044	0		MED_RPE H2B_R2.sld_series_3.tif	4	rod	1.93	4.03	1041.88	microns
								123	STD_RPE1 H2B_R1.sld_series_5.tif	3	0.785	0.187	0.029	0		MED_RPE H2B_R2.sld_series_3.tif	4	rod	0.75	1.88	1041.88	microns
								124	STD_RPE1 H2B_R1.sld_series_5.tif	4	0.804	0.148	0.047	0		MED_RPE H2B_R2.sld_series_3.tif	4	rod	3.36	7.06	1041.88	microns
								125	STD_RPE1 H2B_R1.sld_series_5.tif	5	0.677	0.217	0.087	0.019		MED_RPE H2B_R2.sld_series_3.tif	4	filament	7.6	12.26	1041.88	microns
								126	STD_RPE1 H2B_R1.sld_series_5.tif	6	0.762	0.153	0.07	0.014		MED_RPE H2B_R2.sld_series_3.tif	4	rod	0.6	2.33	1041.88	microns
								127	STD_RPE1 H2B_R1.sld_series_6.tif	1	0.646	0.282	0.065	0.007		MED_RPE H2B_R2.sld_series_3.tif	4	filament	8.33	14.92	1041.88	microns
								128	STD_RPE1 H2B_R1.sld_series_6.tif	2	0.915	0.068	0.017	0		MED_RPE H2B_R2.sld_series_3.tif	4	rod	3.36	3.57	1041.88	microns
								129	STD_RPE1 H2B_R1.sld_series_6.tif	3	0.838	0.103	0.047	0.012		MED_RPE H2B_R2.sld_series_3.tif	5	rod	1.01	2.98	581.96	microns
								130	STD_RPE1 H2B_R1.sld_series_6.tif	4	0.329	0.427	0.17	0.074		MED_RPE H2B_R2.sld_series_3.tif	5	rod	0.55	1.42	581.96	microns
								131	STD_RPE1 H2B_R1.sld_series_6.tif	5	0.725	0.183	0.071	0.021		MED_RPE H2B_R2.sld_series_3.tif	5	rod	1.87	3.05	581.96	microns
								132	STD_RPE1 H2B_R1.sld_series_6.tif	6	0.558	0.272	0.152	0.018		MED_RPE H2B_R2.sld_series_3.tif	5	rod	0.96	1.33	581.96	microns
								133	STD_RPE1 H2B_R1.sld_series_6.tif	7	0.753	0.156	0.068	0.023		MED_RPE H2B_R2.sld_series_3.tif	5	rod	1.01	3.56	581.96	microns
								134	STD_RPE1 H2B_R1.sld_series_6.tif	8	0.717	0.164	0.11	0.009		MED_RPE H2B_R2.sld_series_3.tif	5	rod	1.46	4.83	581.96	microns
								135	STD_RPE1 H2B_R1.sld_series_8.tif	1	0.53	0.365	0.09	0.015		MED_RPE H2B_R2.sld_series_3.tif	5	rod	0.36	0.87	581.96	microns
								136	STD_RPE1 H2B_R1.sld_series_8.tif	2	0.661	0.259	0.065	0.015		MED_RPE H2B_R2.sld_series_3.tif	5	filament	8.3	14.33	581.96	microns
								137	STD_RPE1 H2B_R1.sld_series_8.tif	3	0.569	0.339	0.092	0		MED_RPE H2B_R2.sld_series_3.tif	5	rod	2.32	5.17	581.96	microns
								138	STD_RPE1 H2B_R1.sld_series_8.tif	4	0.723	0.212	0.059	0.006		MED_RPE H2B_R2.sld_series_3.tif	5	rod	1.33	2.2	581.96	microns
								139	STD_RPE1 H2B_R1.sld_series_8.tif	5	0.028	0.651	0.321	0		MED_RPE H2B_R2.sld_series_3.tif	5	rod	0.55	1.69	581.96	microns
								140	STD_RPE1 H2B_R1.sld_series_8.tif	6	0.541	0.334	0.115	0.011		MED_RPE H2B_R2.sld_series_3.tif	5	rod	0.42	1.26	581.96	microns
								141	STD_RPE1 H2B_R1.sld_series_8.tif	7	0.742	0.198	0.06	0		MED_RPE H2B_R2.sld_series_3.tif	5	rod	0.57	1.07	581.96	microns
								142	STD_RPE1 H2B_R1.sld_series_8.tif	8	0.644	0.283	0.07	0.003		MED_RPE H2B_R2.sld_series_3.tif	5	filament	4.06	8.47	581.96	microns
								143	STD_RPE1 H2B_R1.sld_series_8.tif	9	0.372	0.444	0.177	0.007		MED_RPE H2B_R2.sld_series_3.tif	5	rod	0.62	1.33	581.96	microns
								144	STD_RPE1 H2B_R1.sld_series_8.tif	10	0.703	0.203	0.089	0.005		MED_RPE H2B_R2.sld_series_3.tif	5	rod	1.2	2.46	581.96	microns
								145	STD_RPE1 H2B_R1.sld_series_8.tif	11	0.663	0.274	0.056	0.007		MED_RPE H2B_R2.sld_series_3.tif	5	rod	0.6	0.78	581.96	microns
								146	STD_RPE1 H2B_R1.sld_series_8.tif	12	0.593	0.261	0.117	0.029		MED_RPE H2B_R2.sld_series_3.tif	5	filament	3.85	7.4	581.96	microns
								147	STD_RPE1 H2B_R1.sld_series_8.tif	13	0.569	0.345	0.086	0		MED_RPE H2B_R2.sld_series_3.tif	5	rod	1.07	2.5	581.96	microns
								148	STD_RPE1 H2B_R1.sld_series_8.tif	14	0.158	0.47	0.372	0		MED_RPE H2B_R2.sld_series_3.tif	5	filament	1.98	5.22	581.96	microns
								149	STD_RPE1 H2B_R1.sld_series_8.tif	15	0.553	0.373	0.074	0		MED_RPE H2B_R2.sld_series_3.tif	5	rod	0.78	1.81	581.96	microns
								150	STD_RPE1 H2B_R1.sld_series_8.tif	16	0.568	0.358	0.062	0.012		MED_RPE H2B_R2.sld_series_3.tif	5	rod	2	4.47	581.96	microns
								151	STD_RPE1 H2B_R1.sld_series_8.tif	17	0.517	0.365	0.111	0.007		MED_RPE H2B_R2.sld_series_3.tif	5	rod	1.64	4.03	581.96	microns
								152	STD_RPE1 H2B_R1.sld_series_8.tif	18	0.472	0.456	0.072	0		MED_RPE H2B_R2.sld_series_3.tif	5	rod	2	4.31	581.96	microns
								153	STD_RPE1 H2B_R1.sld_series_8.tif	19	0.435	0.468	0.097	0		MED_RPE H2B_R2.sld_series_3.tif	5	rod	0.7	1.03	581.96	microns
								154	STD_RPE1 H2B_R1.sld_series_8.tif	20	0.516	0.355	0.124	0.005		MED_RPE H2B_R2.sld_series_3.tif	5	rod	0.44	1.03	581.96	microns
								155	STD_RPE1 H2B_R1.sld_series_8.tif	21	0.39	0.431	0.17	0.009		MED_RPE H2B_R2.sld_series_3.tif	5	filament	2.42	5.83	581.96	microns
								156	STD_RPE1 H2B_R1.sld_series_8.tif	22	0.183	0.574	0.209	0.033		MED_RPE H2B_R2.sld_series_3.tif	5	rod	0.83	1.75	581.96	microns
								157	STD_RPE1 H2B_R1.sld_series_8.tif	23	0.407	0.43	0.144	0.018		MED_RPE H2B_R2.sld_series_3.tif	5	rod	2.21	6.2	581.96	microns
								158	STD_RPE1 H2B_R1.sld_series_9.tif	1	0.694	0.229	0.061	0.016		MED_RPE H2B_R2.sld_series_3.tif	5	rod	1.2	2.85	581.96	microns
								159	STD_RPE1 H2B_R1.sld_series_9.tif	2	0.737	0.213	0.045	0.005		MED_RPE H2B_R2.sld_series_3.tif	5	filament	5.13	5.91	581.96	microns
								160	STD_RPE1 H2B_R1.sld_series_9.tif	3	0.892	0.094	0.009	0.005		MED_RPE H2B_R2.sld_series_3.tif	5	rod	0.39	1.76	581.96	microns
								161	STD_RPE1 H2B_R1.sld_series_9.tif	4	0.827	0.141	0.017	0.016		MED_RPE H2B_R2.sld_series_3.tif	5	rod	0.39	0.68	581.96	microns
								162	STD_RPE1 H2B_R1.sld_series_9.tif	5	0.533	0.31	0.125	0.032		MED_RPE H2B_R2.sld_series_3.tif	5	rod	0.49	0.78	581.96	microns
								163	STD_RPE1 H2B_R1.sld_series_9.tif	6	0.818	0.131	0.038	0.013		MED_RPE H2B_R2.sld_series_3.tif	5	rod	1.4	2.4	581.96	microns
								164	STD_RPE1 H2B_R1.sld_series_9.tif	7	0.836	0.135	0.029	0		MED_RPE H2B_R2.sld_series_3.tif	5	rod	0.39	1.29	581.96	microns
								165	STD_RPE1 H2B_R1.sld_series_9.tif	8	0.538	0.387	0.075	0		MED_RPE H2B_R2.sld_series_3.tif	5	rod	1.09	2.66	581.96	microns
								166	STD_RPE1 H2B_R1.sld_series_9.tif	9	0.804	0.118	0.078	0		MED_RPE H2B_R2.sld_series_3.tif	5	rod	1.09	2.85	581.96	microns
								167	STD_RPE1 H2B_R1.sld_series_9.tif	10	0.562	0.29	0.108	0.039		MED_RPE H2B_R2.sld_series_3.tif	5	rod	1.27	3.17	581.96	microns
								168	STD_RPE1 H2B_R1.sld_series_9.tif	11	0.627	0.309	0.059	0.004		MED_RPE H2B_R2.sld_series_3.tif	6	rod	1.93	5.05	825.8	microns
								169	STD_RPE1 H2B_R1.sld_series_9.tif	12	0.857	0.105	0.031	0.007		MED_RPE H2B_R2.sld_series_3.tif	6	filament	53.7	44.44	825.8	microns
								170	STD_RPE1 H2B_R3.sld_series_5.tif	1	0.715	0.192	0.079	0.014		MED_RPE H2B_R2.sld_series_3.tif	6	rod	0.47	1.17	825.8	microns
								171	STD_RPE1 H2B_R3.sld_series_5.tif	2	0.567	0.36	0.063	0.01		MED_RPE H2B_R2.sld_series_3.tif	6	rod	1.38	2.79	825.8	microns
								172	STD_RPE1 H2B_R3.sld_series_5.tif	3	0.708	0.205	0.087	0		MED_RPE H2B_R2.sld_series_3.tif	6	filament	4.45	8.86	825.8	microns
																MED_RPE H2B_R2.sld_series_3.tif	6	rod	3.36	3.92	825.8	microns
																MED_RPE H2B_R2.sld_series_3.tif	6	filament	7.96	14.18	825.8	microns
																MED_RPE H2B_R2.sld_series_3.tif	6	rod	0.6	1.3	825.8	microns
																MED_RPE H2B_R2.sld_series_3.tif	6	rod	2.11	3.12	825.8	microns
																MED_RPE H2B_R2.sld_series_3.tif	6	rod	0.7	2.71	825.8	microns
																MED_RPE H2B_R2.sld_series_3.tif	6	filament	8.3	13.05	825.8	microns
																MED_RPE H2B_R2.sld_series_3.tif	6	filament	3.64	7.01	825.8	microns
																MED_RPE H2B_R2.sld_series_3.tif	6	rod	1.33	2.43	825.8	microns
																MED_RPE H2B_R2.sld_series_3.tif	6	rod	1.8	4.67	825.8	microns
																MED_RPE H2B_R2.sld_series_3.tif	6	filament	8.98	16.64	825.8	microns
																MED_RPE H2B_R2.sld_series_3.tif	6	rod	0.88	1.29	825.8	microns
																MED_RPE H2B_R2.sld_series_3.tif	6	rod	1.93	4.93	825.8	microns
																MED_RPE H2B_R2.sld_series_3.tif	6	rod	1.4	1.81	825.8	microns
																MED_RPE H2B_R2.sld_series_3.tif	6	filament	7.86	11.52	825.8	microns
																MED_RPE H2B_R2.sld_series_3.tif	6	filament	5.65	9.92	825.8	microns
																MED_RPE H2B_R2.sld_series_3.tif	6	rod	0.57	1.65	825.8	microns
																MED_RPE H2B_R2.sld_series_3.tif	6	rod	1.69	2.07	825.8	microns
																MED_RPE H2B_R2.sld_series_3.tif	6	rod	0.86	1.81	825.8	microns
																MED_RPE H2B_R2.sld_series_3.tif	6	rod	0.83	1.65	825.8	microns
																MED_RPE H2B_R2.sld_series_3.tif	6	filament	4.84	8.15	825.8	microns
																MED_RPE H2B_R2.sld_series_3.tif	6	rod	2.21	5.28	825.8	microns
																MED_RPE H2B_R2.sld_series_3.tif	6	rod	0.65	1.24	825.8	microns
																MED_RPE H2B_R2.sld_series_3.tif	6	rod	0.57	1.07	825.8	microns
																MED_RPE H2B_R2.sld_series_3.tif	6	rod	0.7	1.81	825.8	microns
																MED_RPE H2B_R2.sld_series_3.tif	6	filament	5.83	10.11	825.8	microns
																MED_RPE H2B_R2.sld_series_3.tif	6	rod	0.57	1.4	825.8	microns
																MED_RPE H2B_R2.sld_series_3.tif	6	rod	0.55	1.75	825.8	microns
																MED_RPE H2B_R2.sld_series_3.tif	6	rod	1.07	1.53	825.8	microns
																MED_RPE H2B_R2.sld_series_3.tif	6	rod	1.25	3.33	825.8	microns
																MED_RPE H2B_R2.sld_series_3.tif	6	rod	0.55	1.42	825.8	microns
																MED_RPE H2B_R2.sld_series_3.tif	6	rod	2.34	3.37	825.8	microns
																MED_RPE1 H2B_R1.sld_series_15.tif	1	rod	0.94	1.72	1047.78	microns
																MED_RPE1 H2B_R1.sld_series_15.tif	1	rod	0.44	1.24	1047.78	microns
																MED_RPE1 H2B_R1.sld_series_15.tif	1	rod	0.83	1.97	1047.78	microns
																MED_RPE1 H2B_R1.sld_series_15.tif	1	filament	3.54	6.35	1047.78	microns
																MED_RPE1 H2B_R1.sld_series_15.tif	1	rod	3.1	9.11	1047.78	microns
																MED_RPE1 H2B_R1.sld_series_15.tif	1	rod	2.97	7.53	1047.78	microns
																MED_RPE1 H2B_R1.sld_series_15.tif	1	rod	3.23	7.89	1047.78	microns
																MED_RPE1 H2B_R1.sld_series_15.tif	1	filament	2.68	5.64	1047.78	microns
																MED_RPE1 H2B_R1.sld_series_15.tif	1	filament	16.42	23.25	1047.78	microns
																MED_RPE1 H2B_R1.sld_series_15.tif	1	rod	1.25	2.01	1047.78	microns
																MED_RPE1 H2B_R1.sld_series_15.tif	1	rod	0.49	0.94	1047.78	microns
																MED_RPE1 H2B_R1.sld_series_15.tif	1	rod	2.32	4.54	1047.78	microns
																MED_RPE1 H2B_R1.sld_series_15.tif	1	rod	0.88	1.65	1047.78	microns
																MED_RPE1 H2B_R1.sld_series_15.tif	1	rod	1.51	3.24	1047.78	microns
																MED_RPE1 H2B_R1.sld_series_15.tif	1	filament	4.03	7.04	1047.78	microns
																MED_RPE1 H2B_R1.sld_series_15.tif	1	rod	0.57	1.95	1047.78	microns
																MED_RPE1 H2B_R1.sld_series_15.tif	1	rod	0.81	1.26	1047.78	microns
																MED_RPE1 H2B_R1.sld_series_15.tif	1	rod	0.94	1.42	1047.78	microns
																MED_RPE1 H2B_R1.sld_series_15.tif	1	rod	1.35	2.98	1047.78	microns
																MED_RPE1 H2B_R1.sld_series_15.tif	1	filament	5.02	7.59	1047.78	microns
																MED_RPE1 H2B_R1.sld_series_15.tif	1	rod	2.6	3.92	1047.78	microns
																MED_RPE1 H2B_R1.sld_series_15.tif	1	rod	1.38	2.15	1047.78	microns
																MED_RPE1 H2B_R1.sld_series_15.tif	1	filament	26.85	29.72	1047.78	microns
																MED_RPE1 H2B_R1.sld_series_15.tif	1	rod	2.63	3.32	1047.78	microns
																MED_RPE1 H2B_R1.sld_series_15.tif	1	filament	18.08	20.56	1047.78	microns
																MED_RPE1 H2B_R1.sld_series_15.tif	1	rod	1.12	0.16	1047.78	microns
																MED_RPE1 H2B_R1.sld_series_15.tif	1	rod	1.3	2.18	1047.78	microns
																MED_RPE1 H2B_R1.sld_series_15.tif	1	filament	17.43	17.27	1047.78	microns
																MED_RPE1 H2B_R1.sld_series_15.tif	1	filament	10.25	9.8	1047.78	microns
																MED_RPE1 H2B_R1.sld_series_15.tif	1	rod	1.07	1.91	1047.78	microns
																MED_RPE1 H2B_R1.sld_series_15.tif	1	rod	0.6	1.01	1047.78	microns
																MED_RPE1 H2B_R1.sld_series_15.tif	1	rod	1.77	2.73	1047.78	microns
																MED_RPE1 H2B_R1.sld_series_15.tif	1	rod	0.88	1.81	1047.78	microns
																MED_RPE1 H2B_R1.sld_series_15.tif	1	rod	1.27	2.94	1047.78	microns
																MED_RPE1 H2B_R1.sld_series_15.tif	1	rod	3.02	4.7	1047.78	microns
																MED_RPE1 H2B_R1.sld_series_15.tif	1	filament	4.58	8.07	1047.78	microns
																MED_RPE1 H2B_R1.sld_series_15.tif	1	rod	1.56	2.14	1047.78	microns
																MED_RPE1 H2B_R1.sld_series_15.tif	1	rod	1.61	2.4	1047.78	microns
																MED_RPE1 H2B_R1.sld_series_15.tif	1	filament	6.37	10.07	1047.78	microns
																MED_RPE1 H2B_R1.sld_series_15.tif	1	rod	0.68	1.07	1047.78	microns
																MED_RPE1 H2B_R1.sld_series_15.tif	1	rod	0.81	2.01	1047.78	microns
																MED_RPE1 H2B_R1.sld_series_15.tif	1	rod	1.69	2.66	1047.78	microns
																MED_RPE1 H2B_R1.sld_series_15.tif	1	filament	4.84	6.47	1047.78	microns
																MED_RPE1 H2B_R1.sld_series_15.tif	1	rod	1.87	4.5	1047.78	microns
																MED_RPE1 H2B_R1.sld_series_15.tif	1	filament	2.94	5.25	1047.78	microns
																MED_RPE1 H2B_R1.sld_series_15.tif	1	rod	1.64	2.14	1047.78	microns
																MED_RPE1 H2B_R1.sld_series_15.tif	1	rod	1.22	2.75	1047.78	microns
																MED_RPE1 H2B_R1.sld_series_15.tif	1	rod	0.78	1.2	1047.78	microns
																MED_RPE1 H2B_R1.sld_series_15.tif	1	rod	0.7	1.88	1047.78	microns
																MED_RPE1 H2B_R1.sld_series_15.tif	1	rod	1.77	1.88	1047.78	microns
																MED_RPE1 H2B_R1.sld_series_15.tif	1	rod	0.47	1.69	1047.78	microns
																MED_RPE1 H2B_R1.sld_series_15.tif	1	rod	1.2	2.71	1047.78	microns
																MED_RPE1 H2B_R1.sld_series_15.tif	1	filament	3.49	6.3	1047.78	microns
																MED_RPE1 H2B_R1.sld_series_15.tif	1	rod	1.38	2.69	1047.78	microns
																MED_RPE1 H2B_R1.sld_series_15.tif	1	rod	0.49	1.65	1047.78	microns
																MED_RPE1 H2B_R1.sld_series_15.tif	2	filament	3.51	6.98	1042.37	microns
																MED_RPE1 H2B_R1.sld_series_15.tif	2	rod	0.36	1.1	1042.37	microns
																MED_RPE1 H2B_R1.sld_series_15.tif	2	rod	1.38	1.69	1042.37	microns
																MED_RPE1 H2B_R1.sld_series_15.tif	2	filament	11.45	15.92	1042.37	microns
																MED_RPE1 H2B_R1.sld_series_15.tif	2	rod	1.3	3.12	1042.37	microns
																MED_RPE1 H2B_R1.sld_series_15.tif	2	filament	5.98	7.69	1042.37	microns
																MED_RPE1 H2B_R1.sld_series_15.tif	2	rod	0.55	1.36	1042.37	microns
																MED_RPE1 H2B_R1.sld_series_15.tif	2	rod	1.69	3.63	1042.37	microns
																MED_RPE1 H2B_R1.sld_series_15.tif	2	rod	0.86	1.75	1042.37	microns
																MED_RPE1 H2B_R1.sld_series_15.tif	2	rod	0.49	1.49	1042.37	microns
																MED_RPE1 H2B_R1.sld_series_15.tif	2	filament	8.77	8.82	1042.37	microns
																MED_RPE1 H2B_R1.sld_series_15.tif	2	rod	2.86	3.76	1042.37	microns
																MED_RPE1 H2B_R1.sld_series_15.tif	2	filament	67.93	48.17	1042.37	microns
																MED_RPE1 H2B_R1.sld_series_15.tif	2	rod	0.57	0.97	1042.37	microns
																MED_RPE1 H2B_R1.sld_series_15.tif	2	rod	1.22	3.92	1042.37	microns
																MED_RPE1 H2B_R1.sld_series_15.tif	2	rod	2.37	3.44	1042.37	microns
																MED_RPE1 H2B_R1.sld_series_15.tif	2	rod	0.62	0.85	1042.37	microns
																MED_RPE1 H2B_R1.sld_series_15.tif	2	rod	0.36	1.36	1042.37	microns
																MED_RPE1 H2B_R1.sld_series_15.tif	2	filament	8.59	9.99	1042.37	microns
																MED_RPE1 H2B_R1.sld_series_15.tif	2	filament	5	8.76	1042.37	microns
																MED_RPE1 H2B_R1.sld_series_15.tif	2	rod	0.39	1.13	1042.37	microns
																MED_RPE1 H2B_R1.sld_series_15.tif	2	rod	3.25	7.39	1042.37	microns
																MED_RPE1 H2B_R1.sld_series_15.tif	2	rod	1.69	3.28	1042.37	microns
																MED_RPE1 H2B_R1.sld_series_15.tif	2	rod	1.22	3.08	1042.37	microns
																MED_RPE1 H2B_R1.sld_series_15.tif	2	rod	1.9	2.93	1042.37	microns
																MED_RPE1 H2B_R1.sld_series_15.tif	2	rod	1.93	3.05	1042.37	microns
																MED_RPE1 H2B_R1.sld_series_15.tif	2	filament	13.89	15.69	1042.37	microns
																MED_RPE1 H2B_R1.sld_series_15.tif	2	rod	1.95	2.59	1042.37	microns
																MED_RPE1 H2B_R1.sld_series_15.tif	2	filament	6.66	11.13	1042.37	microns
																MED_RPE1 H2B_R1.sld_series_15.tif	2	rod	2.81	4.44	1042.37	microns
																MED_RPE1 H2B_R1.sld_series_15.tif	2	rod	1.51	2.85	1042.37	microns
																MED_RPE1 H2B_R1.sld_series_15.tif	2	rod	2.37	4.74	1042.37	microns
																MED_RPE1 H2B_R1.sld_series_15.tif	2	rod	0.49	0.87	1042.37	microns
																MED_RPE1 H2B_R1.sld_series_15.tif	2	rod	0.55	0.78	1042.37	microns
																MED_RPE1 H2B_R1.sld_series_15.tif	3	filament	46.7	33.97	792.16	microns
																MED_RPE1 H2B_R1.sld_series_15.tif	3	filament	71.24	49.21	792.16	microns
																MED_RPE1 H2B_R1.sld_series_15.tif	3	rod	0.57	1.56	792.16	microns
																MED_RPE1 H2B_R1.sld_series_15.tif	3	rod	0.81	2.11	792.16	microns
																MED_RPE1 H2B_R1.sld_series_15.tif	3	rod	1.54	3.09	792.16	microns
																MED_RPE1 H2B_R1.sld_series_15.tif	3	rod	1.51	2.04	792.16	microns
																MED_RPE1 H2B_R1.sld_series_15.tif	3	filament	9.65	13.16	792.16	microns
																MED_RPE1 H2B_R1.sld_series_15.tif	3	rod	0.49	1.07	792.16	microns
																MED_RPE1 H2B_R1.sld_series_15.tif	3	filament	7.44	9.21	792.16	microns
																MED_RPE1 H2B_R1.sld_series_15.tif	3	rod	1.09	2.27	792.16	microns
																MED_RPE1 H2B_R1.sld_series_15.tif	3	rod	0.78	1.2	792.16	microns
																MED_RPE1 H2B_R1.sld_series_15.tif	3	filament	7.08	9.99	792.16	microns
																MED_RPE1 H2B_R1.sld_series_15.tif	3	filament	5.02	8.07	792.16	microns
																MED_RPE1 H2B_R1.sld_series_15.tif	3	rod	0.88	1.07	792.16	microns
																MED_RPE1 H2B_R1.sld_series_15.tif	3	rod	0.78	1.72	792.16	microns
																MED_RPE1 H2B_R1.sld_series_15.tif	3	rod	0.42	0.48	792.16	microns
																MED_RPE1 H2B_R1.sld_series_15.tif	3	rod	1.38	2.43	792.16	microns
																MED_RPE1 H2B_R1.sld_series_15.tif	3	rod	2.16	5.06	792.16	microns
																MED_RPE1 H2B_R1.sld_series_15.tif	3	rod	0.88	1.4	792.16	microns
																MED_RPE1 H2B_R1.sld_series_15.tif	4	filament	45.45	35.05	604.94	microns
																MED_RPE1 H2B_R1.sld_series_15.tif	4	rod	1.93	5.16	604.94	microns
																MED_RPE1 H2B_R1.sld_series_15.tif	4	filament	6.48	8.74	604.94	microns
																MED_RPE1 H2B_R1.sld_series_15.tif	4	rod	0.39	1.24	604.94	microns
																MED_RPE1 H2B_R1.sld_series_15.tif	4	rod	2.39	4.43	604.94	microns
																MED_RPE1 H2B_R1.sld_series_15.tif	4	filament	9.65	15.38	604.94	microns
																MED_RPE1 H2B_R1.sld_series_15.tif	4	rod	0.57	0.87	604.94	microns
																MED_RPE1 H2B_R1.sld_series_15.tif	4	filament	9.05	11.7	604.94	microns
																MED_RPE1 H2B_R1.sld_series_15.tif	4	rod	1.27	1.72	604.94	microns
																MED_RPE1 H2B_R1.sld_series_15.tif	4	rod	0.83	1.01	604.94	microns
																MED_RPE1 H2B_R1.sld_series_15.tif	4	filament	35.64	34.24	604.94	microns
																MED_RPE1 H2B_R1.sld_series_15.tif	4	filament	7.65	10.81	604.94	microns
																MED_RPE1 H2B_R1.sld_series_15.tif	4	rod	1.61	3.47	604.94	microns
																MED_RPE1 H2B_R1.sld_series_15.tif	4	rod	1.93	3.83	604.94	microns
																MED_RPE1 H2B_R1.sld_series_15.tif	4	filament	2.39	5.18	604.94	microns
																MED_RPE1 H2B_R1.sld_series_15.tif	4	rod	2.45	5.03	604.94	microns
																MED_RPE1 H2B_R1.sld_series_15.tif	4	rod	0.94	1.42	604.94	microns
																MED_RPE1 H2B_R1.sld_series_15.tif	4	rod	1.9	3.05	604.94	microns
																MED_RPE1 H2B_R1.sld_series_15.tif	4	filament	4.19	6.01	604.94	microns
																MED_RPE1 H2B_R1.sld_series_15.tif	4	rod	1.93	3.73	604.94	microns
																MED_RPE1 H2B_R1.sld_series_15.tif	4	rod	1.56	5.63	604.94	microns
																MED_RPE1 H2B_R3.sld_series_3.tif	1	rod	2.68	8.26	1281.63	microns
																MED_RPE1 H2B_R3.sld_series_3.tif	1	rod	1.27	3.02	1281.63	microns
																MED_RPE1 H2B_R3.sld_series_3.tif	1	rod	1.01	2.01	1281.63	microns
																MED_RPE1 H2B_R3.sld_series_3.tif	1	rod	1.14	1.42	1281.63	microns
																MED_RPE1 H2B_R3.sld_series_3.tif	1	rod	0.94	2.2	1281.63	microns
																MED_RPE1 H2B_R3.sld_series_3.tif	1	rod	2.91	4.96	1281.63	microns
																MED_RPE1 H2B_R3.sld_series_3.tif	1	filament	7.13	8.56	1281.63	microns
																MED_RPE1 H2B_R3.sld_series_3.tif	1	rod	0.39	0.65	1281.63	microns
																MED_RPE1 H2B_R3.sld_series_3.tif	1	filament	3.15	6.97	1281.63	microns
																MED_RPE1 H2B_R3.sld_series_3.tif	1	rod	2.84	2.91	1281.63	microns
																MED_RPE1 H2B_R3.sld_series_3.tif	1	filament	9.78	9.68	1281.63	microns
																MED_RPE1 H2B_R3.sld_series_3.tif	1	rod	0.57	1.49	1281.63	microns
																MED_RPE1 H2B_R3.sld_series_3.tif	1	filament	10.33	13.01	1281.63	microns
																MED_RPE1 H2B_R3.sld_series_3.tif	1	rod	1.2	1.46	1281.63	microns
																MED_RPE1 H2B_R3.sld_series_3.tif	1	rod	1.33	1.1	1281.63	microns
																MED_RPE1 H2B_R3.sld_series_3.tif	1	filament	3.93	6.85	1281.63	microns
																MED_RPE1 H2B_R3.sld_series_3.tif	1	rod	0.99	1.42	1281.63	microns
																MED_RPE1 H2B_R3.sld_series_3.tif	1	rod	1.77	2.82	1281.63	microns
																MED_RPE1 H2B_R3.sld_series_3.tif	1	filament	17.64	24.53	1281.63	microns
																MED_RPE1 H2B_R3.sld_series_3.tif	1	rod	1.9	2.34	1281.63	microns
																MED_RPE1 H2B_R3.sld_series_3.tif	1	rod	1.2	2.78	1281.63	microns
																MED_RPE1 H2B_R3.sld_series_3.tif	1	rod	3.23	4.54	1281.63	microns
																MED_RPE1 H2B_R3.sld_series_3.tif	1	filament	9.24	14.02	1281.63	microns
																MED_RPE1 H2B_R3.sld_series_3.tif	1	rod	1.72	1.94	1281.63	microns
																MED_RPE1 H2B_R3.sld_series_3.tif	1	rod	2.47	2.56	1281.63	microns
																MED_RPE1 H2B_R3.sld_series_3.tif	1	rod	0.83	1.24	1281.63	microns
																MED_RPE1 H2B_R3.sld_series_3.tif	1	rod	1.38	1.49	1281.63	microns
																MED_RPE1 H2B_R3.sld_series_3.tif	1	rod	1.61	2.94	1281.63	microns
																MED_RPE1 H2B_R3.sld_series_3.tif	1	rod	3.1	5.51	1281.63	microns
																MED_RPE1 H2B_R3.sld_series_3.tif	1	rod	4.55	5.6	1281.63	microns
																MED_RPE1 H2B_R3.sld_series_3.tif	1	rod	0.81	2.07	1281.63	microns
																MED_RPE1 H2B_R3.sld_series_3.tif	1	filament	15.97	20.83	1281.63	microns
																MED_RPE1 H2B_R3.sld_series_3.tif	1	rod	1.09	1.62	1281.63	microns
																MED_RPE1 H2B_R3.sld_series_3.tif	1	rod	1.07	1.56	1281.63	microns
																MED_RPE1 H2B_R3.sld_series_3.tif	1	rod	0.36	0.94	1281.63	microns
																MED_RPE1 H2B_R3.sld_series_3.tif	1	rod	1.9	2.6	1281.63	microns
																MED_RPE1 H2B_R3.sld_series_3.tif	1	rod	5.46	10.96	1281.63	microns
																MED_RPE1 H2B_R3.sld_series_3.tif	1	rod	0.47	1.17	1281.63	microns
																MED_RPE1 H2B_R3.sld_series_3.tif	1	filament	7.86	8.66	1281.63	microns
																MED_RPE1 H2B_R3.sld_series_3.tif	1	rod	1.85	3.08	1281.63	microns
																MED_RPE1 H2B_R3.sld_series_3.tif	1	rod	2.86	4.22	1281.63	microns
																MED_RPE1 H2B_R3.sld_series_3.tif	1	rod	1.43	2.53	1281.63	microns
																MED_RPE1 H2B_R3.sld_series_3.tif	1	rod	0.99	1.72	1281.63	microns
																MED_RPE1 H2B_R3.sld_series_3.tif	1	filament	5.02	10.02	1281.63	microns
																MED_RPE1 H2B_R3.sld_series_3.tif	1	rod	1.22	1.65	1281.63	microns
																MED_RPE1 H2B_R3.sld_series_3.tif	1	rod	3.1	4.74	1281.63	microns
																MED_RPE1 H2B_R3.sld_series_3.tif	1	rod	2.68	4.92	1281.63	microns
																MED_RPE1 H2B_R3.sld_series_3.tif	2	rod	0.44	0.81	888.14	microns
																MED_RPE1 H2B_R3.sld_series_3.tif	2	rod	1.07	2.43	888.14	microns
																MED_RPE1 H2B_R3.sld_series_3.tif	2	filament	4.11	6.94	888.14	microns
																MED_RPE1 H2B_R3.sld_series_3.tif	2	rod	1.4	2.07	888.14	microns
																MED_RPE1 H2B_R3.sld_series_3.tif	2	rod	1.56	1.42	888.14	microns
																MED_RPE1 H2B_R3.sld_series_3.tif	2	rod	1.95	2.16	888.14	microns
																MED_RPE1 H2B_R3.sld_series_3.tif	2	filament	6.11	8.08	888.14	microns
																MED_RPE1 H2B_R3.sld_series_3.tif	2	rod	2.91	3.28	888.14	microns
																MED_RPE1 H2B_R3.sld_series_3.tif	2	rod	1.93	2.56	888.14	microns
																MED_RPE1 H2B_R3.sld_series_3.tif	2	rod	3.15	4.42	888.14	microns
																MED_RPE1 H2B_R3.sld_series_3.tif	2	filament	3.33	6	888.14	microns
																MED_RPE1 H2B_R3.sld_series_3.tif	2	rod	1.4	2.73	888.14	microns
																MED_RPE1 H2B_R3.sld_series_3.tif	2	rod	1.67	2.39	888.14	microns
																MED_RPE1 H2B_R3.sld_series_3.tif	2	filament	9.11	11.59	888.14	microns
																MED_RPE1 H2B_R3.sld_series_3.tif	2	rod	1.2	2.98	888.14	microns
																MED_RPE1 H2B_R3.sld_series_3.tif	2	filament	3.25	7.16	888.14	microns
																MED_RPE1 H2B_R3.sld_series_3.tif	2	rod	0.96	1.69	888.14	microns
																MED_RPE1 H2B_R3.sld_series_3.tif	2	rod	1.27	2.66	888.14	microns
																MED_RPE1 H2B_R3.sld_series_3.tif	2	rod	4.14	4.22	888.14	microns
																MED_RPE1 H2B_R3.sld_series_3.tif	2	rod	0.55	1.17	888.14	microns
																MED_RPE1 H2B_R3.sld_series_3.tif	2	rod	1.82	2.24	888.14	microns
																MED_RPE1 H2B_R3.sld_series_3.tif	2	rod	0.42	1.1	888.14	microns
																MED_RPE1 H2B_R3.sld_series_3.tif	2	rod	0.99	1.91	888.14	microns
																MED_RPE1 H2B_R3.sld_series_3.tif	2	rod	0.57	1.91	888.14	microns
																MED_RPE1 H2B_R3.sld_series_3.tif	2	rod	0.96	1.95	888.14	microns
																MED_RPE1 H2B_R3.sld_series_3.tif	2	rod	0.88	1.33	888.14	microns
																MED_RPE1 H2B_R3.sld_series_3.tif	2	filament	10.54	14.99	888.14	microns
																MED_RPE1 H2B_R3.sld_series_3.tif	2	filament	8.4	11.36	888.14	microns
																MED_RPE1 H2B_R3.sld_series_3.tif	2	rod	1.64	2.36	888.14	microns
																MED_RPE1 H2B_R3.sld_series_3.tif	2	rod	2.81	3.3	888.14	microns
																MED_RPE1 H2B_R3.sld_series_3.tif	2	rod	0.78	1.62	888.14	microns
																MED_RPE1 H2B_R3.sld_series_3.tif	2	rod	1.46	1.79	888.14	microns
																MED_RPE1 H2B_R3.sld_series_3.tif	3	rod	0.55	2.2	1368.09	microns
																MED_RPE1 H2B_R3.sld_series_3.tif	3	rod	1.4	2.75	1368.09	microns
																MED_RPE1 H2B_R3.sld_series_3.tif	3	filament	4.32	7.01	1368.09	microns
																MED_RPE1 H2B_R3.sld_series_3.tif	3	filament	5.93	10.99	1368.09	microns
																MED_RPE1 H2B_R3.sld_series_3.tif	3	filament	10.36	12.54	1368.09	microns
																MED_RPE1 H2B_R3.sld_series_3.tif	3	filament	65.2	38.04	1368.09	microns
																MED_RPE1 H2B_R3.sld_series_3.tif	3	rod	2.37	4.47	1368.09	microns
																MED_RPE1 H2B_R3.sld_series_3.tif	3	filament	6.35	10.06	1368.09	microns
																MED_RPE1 H2B_R3.sld_series_3.tif	3	rod	1.38	2.34	1368.09	microns
																MED_RPE1 H2B_R3.sld_series_3.tif	3	rod	1.14	2.11	1368.09	microns
																MED_RPE1 H2B_R3.sld_series_3.tif	3	rod	1.14	2.56	1368.09	microns
																MED_RPE1 H2B_R3.sld_series_3.tif	3	rod	0.78	1.65	1368.09	microns
																MED_RPE1 H2B_R3.sld_series_3.tif	3	filament	12.38	15.78	1368.09	microns
																MED_RPE1 H2B_R3.sld_series_3.tif	3	rod	1.77	2.69	1368.09	microns
																MED_RPE1 H2B_R3.sld_series_3.tif	3	rod	0.47	1.24	1368.09	microns
																MED_RPE1 H2B_R3.sld_series_3.tif	3	rod	1.14	3.02	1368.09	microns
																MED_RPE1 H2B_R3.sld_series_3.tif	3	rod	2.71	4.24	1368.09	microns
																MED_RPE1 H2B_R3.sld_series_3.tif	3	rod	1.48	2.39	1368.09	microns
																MED_RPE1 H2B_R3.sld_series_3.tif	3	rod	0.99	1.92	1368.09	microns
																MED_RPE1 H2B_R3.sld_series_3.tif	3	rod	0.91	1.56	1368.09	microns
																MED_RPE1 H2B_R3.sld_series_3.tif	3	rod	0.52	0.48	1368.09	microns
																MED_RPE1 H2B_R3.sld_series_3.tif	3	filament	47.98	57.82	1368.09	microns
																MED_RPE1 H2B_R3.sld_series_3.tif	3	filament	8.53	11.01	1368.09	microns
																MED_RPE1 H2B_R3.sld_series_3.tif	3	rod	1.27	2.54	1368.09	microns
																MED_RPE1 H2B_R3.sld_series_3.tif	3	filament	34.29	28.5	1368.09	microns
																MED_RPE1 H2B_R3.sld_series_3.tif	3	filament	2.84	5.32	1368.09	microns
																MED_RPE1 H2B_R3.sld_series_3.tif	3	rod	1.59	1.97	1368.09	microns
																MED_RPE1 H2B_R3.sld_series_3.tif	3	rod	0.36	0.94	1368.09	microns
																MED_RPE1 H2B_R3.sld_series_3.tif	3	rod	1.2	1.75	1368.09	microns
																MED_RPE1 H2B_R3.sld_series_3.tif	3	rod	0.6	1.42	1368.09	microns
																MED_RPE1 H2B_R3.sld_series_3.tif	3	rod	2.55	3.24	1368.09	microns
																MED_RPE1 H2B_R3.sld_series_3.tif	3	rod	0.73	1.4	1368.09	microns
																MED_RPE1 H2B_R3.sld_series_3.tif	3	rod	2.45	3.5	1368.09	microns
																MED_RPE1 H2B_R3.sld_series_3.tif	3	filament	14.08	12.46	1368.09	microns
																MED_RPE1 H2B_R3.sld_series_3.tif	3	rod	1.54	2.95	1368.09	microns
																MED_RPE1 H2B_R3.sld_series_3.tif	3	rod	1.98	1.85	1368.09	microns
																MED_RPE1 H2B_R3.sld_series_3.tif	3	filament	7.73	12.56	1368.09	microns
																MED_RPE1 H2B_R3.sld_series_3.tif	3	rod	1.3	3.18	1368.09	microns
																MED_RPE1 H2B_R3.sld_series_3.tif	3	rod	1.14	1.33	1368.09	microns
																MED_RPE1 H2B_R3.sld_series_3.tif	4	rod	1.22	2.55	740.41	microns
																MED_RPE1 H2B_R3.sld_series_3.tif	4	rod	1.12	2.85	740.41	microns
																MED_RPE1 H2B_R3.sld_series_3.tif	4	filament	3.25	6.29	740.41	microns
																MED_RPE1 H2B_R3.sld_series_3.tif	4	rod	0.55	1.4	740.41	microns
																MED_RPE1 H2B_R3.sld_series_3.tif	4	rod	4.53	9.18	740.41	microns
																MED_RPE1 H2B_R3.sld_series_3.tif	4	rod	0.91	1.95	740.41	microns
																MED_RPE1 H2B_R3.sld_series_3.tif	4	rod	0.73	1.1	740.41	microns
																MED_RPE1 H2B_R3.sld_series_3.tif	4	rod	0.91	1.52	740.41	microns
																MED_RPE1 H2B_R3.sld_series_3.tif	4	filament	7.68	10.51	740.41	microns
																MED_RPE1 H2B_R3.sld_series_3.tif	4	rod	1.12	3.25	740.41	microns
																MED_RPE1 H2B_R3.sld_series_3.tif	4	rod	0.94	1.79	740.41	microns
																MED_RPE1 H2B_R3.sld_series_3.tif	4	rod	0.75	1.84	740.41	microns
																MED_RPE1 H2B_R3.sld_series_3.tif	4	rod	0.47	1.24	740.41	microns
																MED_RPE1 H2B_R3.sld_series_3.tif	4	rod	1.27	1.84	740.41	microns
																MED_RPE1 H2B_R3.sld_series_3.tif	4	rod	1.35	2.11	740.41	microns
																MED_RPE1 H2B_R3.sld_series_3.tif	4	rod	1.8	2.56	740.41	microns
																MED_RPE1 H2B_R3.sld_series_3.tif	4	rod	1.35	1.72	740.41	microns
																MED_RPE1 H2B_R3.sld_series_3.tif	4	rod	1.17	3.04	740.41	microns
																MED_RPE1 H2B_R3.sld_series_3.tif	4	rod	1.64	3.56	740.41	microns
																MED_RPE1 H2B_R3.sld_series_3.tif	4	rod	0.78	1.42	740.41	microns
																MED_RPE1 H2B_R3.sld_series_3.tif	4	rod	2.34	5.6	740.41	microns
																MED_RPE1 H2B_R3.sld_series_3.tif	4	rod	1.82	3.85	740.41	microns
																MED_RPE1 H2B_R3.sld_series_3.tif	4	filament	4.5	7.52	740.41	microns
																MED_RPE1 H2B_R3.sld_series_3.tif	4	rod	0.73	2.81	740.41	microns
																MED_RPE1 H2B_R3.sld_series_3.tif	4	rod	1.4	2.2	740.41	microns
																MED_RPE1 H2B_R3.sld_series_3.tif	4	rod	3.25	5.79	740.41	microns
																MED_RPE1 H2B_R3.sld_series_3.tif	4	rod	0.62	1.2	740.41	microns
																MED_RPE1 H2B_R3.sld_series_3.tif	4	rod	0.75	1.56	740.41	microns
																MED_RPE1 H2B_R3.sld_series_3.tif	4	rod	1.07	1.88	740.41	microns
																MED_RPE1 H2B_R3.sld_series_3.tif	4	rod	2.16	4.34	740.41	microns
																MED_RPE1 H2B_R3.sld_series_3.tif	4	rod	0.7	1.81	740.41	microns
																MED_RPE1 H2B_R3.sld_series_3.tif	4	rod	3.67	6.94	740.41	microns
																MED_RPE1 H2B_R3.sld_series_3.tif	4	filament	2.81	6.1	740.41	microns
																MED_RPE1 H2B_R3.sld_series_3.tif	4	rod	2.58	4.02	740.41	microns
																MED_RPE1 H2B_R3.sld_series_3.tif	4	rod	1.33	2.53	740.41	microns
																MED_RPE1 H2B_R3.sld_series_3.tif	4	rod	2.32	2.94	740.41	microns
																MED_RPE1 H2B_R3.sld_series_3.tif	4	filament	5.1	8.66	740.41	microns
																MED_RPE1 H2B_R3.sld_series_3.tif	4	rod	4.08	5.91	740.41	microns
																MED_RPE1 H2B_R3.sld_series_3.tif	4	rod	1.2	1.95	740.41	microns
																MED_RPE1 H2B_R3.sld_series_3.tif	4	rod	2.37	4.49	740.41	microns
																MED_RPE1 H2B_R3.sld_series_3.tif	4	rod	2.03	4.48	740.41	microns
																MED_RPE1 H2B_R3.sld_series_3.tif	4	filament	2.73	5.28	740.41	microns
																MED_RPE1 H2B_R3.sld_series_4.tif	1	rod	0.39	1.24	1870.31	microns
																MED_RPE1 H2B_R3.sld_series_4.tif	1	rod	0.44	1.03	1870.31	microns
																MED_RPE1 H2B_R3.sld_series_4.tif	1	rod	1.07	2.7	1870.31	microns
																MED_RPE1 H2B_R3.sld_series_4.tif	1	rod	3.56	8.89	1870.31	microns
																MED_RPE1 H2B_R3.sld_series_4.tif	1	filament	8.9	14.5	1870.31	microns
																MED_RPE1 H2B_R3.sld_series_4.tif	1	rod	0.55	0.91	1870.31	microns
																MED_RPE1 H2B_R3.sld_series_4.tif	1	rod	2.06	5.55	1870.31	microns
																MED_RPE1 H2B_R3.sld_series_4.tif	1	filament	4.24	9.64	1870.31	microns
																MED_RPE1 H2B_R3.sld_series_4.tif	1	rod	0.86	1.81	1870.31	microns
																MED_RPE1 H2B_R3.sld_series_4.tif	1	rod	1.01	1.53	1870.31	microns
																MED_RPE1 H2B_R3.sld_series_4.tif	1	rod	0.49	2.04	1870.31	microns
																MED_RPE1 H2B_R3.sld_series_4.tif	1	rod	2.97	8.13	1870.31	microns
																MED_RPE1 H2B_R3.sld_series_4.tif	1	rod	1.59	5.48	1870.31	microns
																MED_RPE1 H2B_R3.sld_series_4.tif	1	rod	0.91	1.52	1870.31	microns
																MED_RPE1 H2B_R3.sld_series_4.tif	1	rod	1.67	3.85	1870.31	microns
																MED_RPE1 H2B_R3.sld_series_4.tif	1	rod	0.88	2.11	1870.31	microns
																MED_RPE1 H2B_R3.sld_series_4.tif	1	rod	2.58	4.43	1870.31	microns
																MED_RPE1 H2B_R3.sld_series_4.tif	1	rod	1.33	2.89	1870.31	microns
																MED_RPE1 H2B_R3.sld_series_4.tif	1	rod	1.72	4.97	1870.31	microns
																MED_RPE1 H2B_R3.sld_series_4.tif	1	filament	5.65	11.1	1870.31	microns
																MED_RPE1 H2B_R3.sld_series_4.tif	1	rod	1.04	1.88	1870.31	microns
																MED_RPE1 H2B_R3.sld_series_4.tif	1	rod	2.29	4.12	1870.31	microns
																MED_RPE1 H2B_R3.sld_series_4.tif	1	rod	0.99	2.2	1870.31	microns
																MED_RPE1 H2B_R3.sld_series_4.tif	1	rod	0.94	1.62	1870.31	microns
																MED_RPE1 H2B_R3.sld_series_4.tif	1	filament	6.69	9.48	1870.31	microns
																MED_RPE1 H2B_R3.sld_series_4.tif	1	rod	1.8	3.57	1870.31	microns
																MED_RPE1 H2B_R3.sld_series_4.tif	1	rod	0.91	1.26	1870.31	microns
																MED_RPE1 H2B_R3.sld_series_4.tif	1	filament	21.96	24.87	1870.31	microns
																MED_RPE1 H2B_R3.sld_series_4.tif	1	filament	15.69	20.24	1870.31	microns
																MED_RPE1 H2B_R3.sld_series_4.tif	1	filament	6.82	9.83	1870.31	microns
																MED_RPE1 H2B_R3.sld_series_4.tif	1	rod	0.96	2.24	1870.31	microns
																MED_RPE1 H2B_R3.sld_series_4.tif	1	rod	1.48	1.46	1870.31	microns
																MED_RPE1 H2B_R3.sld_series_4.tif	1	rod	1.87	4.41	1870.31	microns
																MED_RPE1 H2B_R3.sld_series_4.tif	1	rod	1.4	2.54	1870.31	microns
																MED_RPE1 H2B_R3.sld_series_4.tif	1	rod	2.32	4.11	1870.31	microns
																MED_RPE1 H2B_R3.sld_series_4.tif	1	filament	1.93	5.51	1870.31	microns
																MED_RPE1 H2B_R3.sld_series_4.tif	1	filament	13.43	20.51	1870.31	microns
																MED_RPE1 H2B_R3.sld_series_4.tif	1	filament	7.15	11.23	1870.31	microns
																MED_RPE1 H2B_R3.sld_series_4.tif	1	rod	1.43	2.34	1870.31	microns
																MED_RPE1 H2B_R3.sld_series_4.tif	1	filament	7.7	13.45	1870.31	microns
																MED_RPE1 H2B_R3.sld_series_4.tif	1	filament	52.09	43.37	1870.31	microns
																MED_RPE1 H2B_R3.sld_series_4.tif	1	filament	5	8.57	1870.31	microns
																MED_RPE1 H2B_R3.sld_series_4.tif	1	rod	0.6	1.1	1870.31	microns
																MED_RPE1 H2B_R3.sld_series_4.tif	1	filament	3.75	9.89	1870.31	microns
																MED_RPE1 H2B_R3.sld_series_4.tif	1	filament	4.55	8.18	1870.31	microns
																MED_RPE1 H2B_R3.sld_series_4.tif	1	filament	14.28	15.8	1870.31	microns
																MED_RPE1 H2B_R3.sld_series_4.tif	1	rod	0.57	2.34	1870.31	microns
																MED_RPE1 H2B_R3.sld_series_4.tif	1	rod	0.86	1.62	1870.31	microns
																MED_RPE1 H2B_R3.sld_series_4.tif	1	rod	3.69	4.9	1870.31	microns
																MED_RPE1 H2B_R3.sld_series_4.tif	1	rod	1.01	1.79	1870.31	microns
																MED_RPE1 H2B_R3.sld_series_4.tif	1	rod	2.45	5.35	1870.31	microns
																MED_RPE1 H2B_R3.sld_series_4.tif	2	rod	1.01	2.86	709.32	microns
																MED_RPE1 H2B_R3.sld_series_4.tif	2	rod	2.03	4.47	709.32	microns
																MED_RPE1 H2B_R3.sld_series_4.tif	2	rod	1.38	2.5	709.32	microns
																MED_RPE1 H2B_R3.sld_series_4.tif	2	rod	0.94	2.2	709.32	microns
																MED_RPE1 H2B_R3.sld_series_4.tif	2	rod	1.22	2.27	709.32	microns
																MED_RPE1 H2B_R3.sld_series_4.tif	2	rod	2.63	4.76	709.32	microns
																MED_RPE1 H2B_R3.sld_series_4.tif	2	rod	2.11	3.08	709.32	microns
																MED_RPE1 H2B_R3.sld_series_4.tif	2	filament	2.47	5.52	709.32	microns
																MED_RPE1 H2B_R3.sld_series_4.tif	2	rod	1.4	2.73	709.32	microns
																MED_RPE1 H2B_R3.sld_series_4.tif	2	rod	2.68	3.53	709.32	microns
																MED_RPE1 H2B_R3.sld_series_4.tif	2	filament	4.92	9.25	709.32	microns
																MED_RPE1 H2B_R3.sld_series_4.tif	2	filament	3.67	5.13	709.32	microns
																MED_RPE1 H2B_R3.sld_series_4.tif	2	rod	1.04	1.97	709.32	microns
																MED_RPE1 H2B_R3.sld_series_4.tif	2	filament	5.26	6.69	709.32	microns
																MED_RPE1 H2B_R3.sld_series_4.tif	2	rod	1.61	1.88	709.32	microns
																MED_RPE1 H2B_R3.sld_series_4.tif	2	rod	0.94	1.03	709.32	microns
																MED_RPE1 H2B_R3.sld_series_4.tif	2	filament	3.33	6.26	709.32	microns
																MED_RPE1 H2B_R3.sld_series_4.tif	2	rod	2.63	4.22	709.32	microns
																MED_RPE1 H2B_R3.sld_series_4.tif	2	filament	10.46	18.74	709.32	microns
																MED_RPE1 H2B_R3.sld_series_4.tif	2	rod	0.42	1.01	709.32	microns
																MED_RPE1 H2B_R3.sld_series_4.tif	2	filament	6.09	11.66	709.32	microns
																MED_RPE1 H2B_R3.sld_series_4.tif	2	rod	0.52	1.03	709.32	microns
																MED_RPE1 H2B_R3.sld_series_4.tif	2	filament	16.68	17.57	709.32	microns
																MED_RPE1 H2B_R3.sld_series_4.tif	2	rod	2.13	3.47	709.32	microns
																MED_RPE1 H2B_R3.sld_series_4.tif	2	filament	14.96	15.42	709.32	microns
																MED_RPE1 H2B_R3.sld_series_4.tif	2	rod	2.13	4.06	709.32	microns
																MED_RPE1 H2B_R3.sld_series_4.tif	2	rod	0.73	1.59	709.32	microns
																MED_RPE1 H2B_R3.sld_series_4.tif	2	rod	1.87	2.27	709.32	microns
																MED_RPE1 H2B_R3.sld_series_4.tif	2	rod	0.68	1.33	709.32	microns
																MED_RPE1 H2B_R3.sld_series_4.tif	2	rod	0.49	0.71	709.32	microns
																MED_RPE1 H2B_R3.sld_series_4.tif	3	rod	0.91	2.01	2020.04	microns
																MED_RPE1 H2B_R3.sld_series_4.tif	3	rod	0.57	1.62	2020.04	microns
																MED_RPE1 H2B_R3.sld_series_4.tif	3	rod	1.09	3.18	2020.04	microns
																MED_RPE1 H2B_R3.sld_series_4.tif	3	rod	1.67	3.77	2020.04	microns
																MED_RPE1 H2B_R3.sld_series_4.tif	3	rod	0.39	1.03	2020.04	microns
																MED_RPE1 H2B_R3.sld_series_4.tif	3	rod	0.39	1.53	2020.04	microns
																MED_RPE1 H2B_R3.sld_series_4.tif	3	rod	1.51	4.66	2020.04	microns
																MED_RPE1 H2B_R3.sld_series_4.tif	3	filament	220.19	129.07	2020.04	microns
																MED_RPE1 H2B_R3.sld_series_4.tif	3	rod	0.6	1.97	2020.04	microns
																MED_RPE1 H2B_R3.sld_series_4.tif	3	rod	3.23	8.77	2020.04	microns
																MED_RPE1 H2B_R3.sld_series_4.tif	3	rod	0.47	0.85	2020.04	microns
																MED_RPE1 H2B_R3.sld_series_4.tif	3	filament	4.81	10.33	2020.04	microns
																MED_RPE1 H2B_R3.sld_series_4.tif	3	rod	0.75	1.49	2020.04	microns
																MED_RPE1 H2B_R3.sld_series_4.tif	3	rod	0.57	2.07	2020.04	microns
																MED_RPE1 H2B_R3.sld_series_4.tif	3	rod	1.2	2.08	2020.04	microns
																MED_RPE1 H2B_R3.sld_series_4.tif	3	rod	3.15	6.26	2020.04	microns
																MED_RPE1 H2B_R3.sld_series_4.tif	3	rod	0.65	1.65	2020.04	microns
																MED_RPE1 H2B_R3.sld_series_4.tif	3	rod	0.88	2	2020.04	microns
																MED_RPE1 H2B_R3.sld_series_4.tif	3	rod	1.12	2.08	2020.04	microns
																MED_RPE1 H2B_R3.sld_series_4.tif	3	rod	0.47	1.65	2020.04	microns
																MED_RPE1 H2B_R3.sld_series_4.tif	3	filament	6.11	15.27	2020.04	microns
																MED_RPE1 H2B_R3.sld_series_4.tif	3	filament	9.76	12.69	2020.04	microns
																MED_RPE1 H2B_R3.sld_series_4.tif	3	rod	2.84	5.21	2020.04	microns
																MED_RPE1 H2B_R3.sld_series_4.tif	3	rod	0.47	0.94	2020.04	microns
																MED_RPE1 H2B_R3.sld_series_4.tif	3	rod	0.96	2.36	2020.04	microns
																MED_RPE1 H2B_R3.sld_series_4.tif	3	rod	0.57	1.01	2020.04	microns
																MED_RPE1 H2B_R3.sld_series_4.tif	3	rod	1.51	3.53	2020.04	microns
																MED_RPE1 H2B_R3.sld_series_4.tif	3	rod	2.71	5.57	2020.04	microns
																MED_RPE1 H2B_R3.sld_series_4.tif	3	rod	2.34	3.1	2020.04	microns
																MED_RPE1 H2B_R3.sld_series_4.tif	3	rod	1.01	1.49	2020.04	microns
																MED_RPE1 H2B_R3.sld_series_4.tif	3	rod	1.27	2.18	2020.04	microns
																MED_RPE1 H2B_R3.sld_series_4.tif	3	rod	2.03	2.5	2020.04	microns
																MED_RPE1 H2B_R3.sld_series_4.tif	3	rod	0.42	1.37	2020.04	microns
																MED_RPE1 H2B_R3.sld_series_4.tif	4	rod	0.68	0.94	2019.78	microns
																MED_RPE1 H2B_R3.sld_series_4.tif	4	filament	5.33	11.09	2019.78	microns
																MED_RPE1 H2B_R3.sld_series_4.tif	4	rod	3.54	5.57	2019.78	microns
																MED_RPE1 H2B_R3.sld_series_4.tif	4	rod	3.64	4.85	2019.78	microns
																MED_RPE1 H2B_R3.sld_series_4.tif	4	filament	9.34	17.83	2019.78	microns
																MED_RPE1 H2B_R3.sld_series_4.tif	4	filament	10.3	20.85	2019.78	microns
																MED_RPE1 H2B_R3.sld_series_4.tif	4	rod	2	3.05	2019.78	microns
																MED_RPE1 H2B_R3.sld_series_4.tif	4	rod	1.51	2.59	2019.78	microns
																MED_RPE1 H2B_R3.sld_series_4.tif	4	filament	4.68	8.54	2019.78	microns
																MED_RPE1 H2B_R3.sld_series_4.tif	4	filament	5.2	6.94	2019.78	microns
																MED_RPE1 H2B_R3.sld_series_4.tif	4	rod	2.06	2.66	2019.78	microns
																MED_RPE1 H2B_R3.sld_series_4.tif	4	rod	1.27	1.56	2019.78	microns
																MED_RPE1 H2B_R3.sld_series_4.tif	4	rod	1.01	1.46	2019.78	microns
																MED_RPE1 H2B_R3.sld_series_4.tif	4	filament	22.77	20.79	2019.78	microns
																MED_RPE1 H2B_R3.sld_series_4.tif	4	rod	1.98	3.19	2019.78	microns
																MED_RPE1 H2B_R3.sld_series_4.tif	4	filament	6.87	9.16	2019.78	microns
																MED_RPE1 H2B_R3.sld_series_4.tif	4	rod	1.2	2.11	2019.78	microns
																MED_RPE1 H2B_R3.sld_series_4.tif	4	rod	1.54	2.99	2019.78	microns
																MED_RPE1 H2B_R3.sld_series_4.tif	4	filament	22.92	25.28	2019.78	microns
																MED_RPE1 H2B_R3.sld_series_4.tif	4	filament	14.57	16.29	2019.78	microns
																MED_RPE1 H2B_R3.sld_series_4.tif	4	rod	0.39	1.36	2019.78	microns
																MED_RPE1 H2B_R3.sld_series_4.tif	4	rod	2.78	5.91	2019.78	microns
																MED_RPE1 H2B_R3.sld_series_4.tif	4	rod	0.96	1.68	2019.78	microns
																MED_RPE1 H2B_R3.sld_series_4.tif	4	rod	1.69	1.56	2019.78	microns
																MED_RPE1 H2B_R3.sld_series_4.tif	4	filament	9.44	14.57	2019.78	microns
																MED_RPE1 H2B_R3.sld_series_4.tif	4	filament	25.34	30.03	2019.78	microns
																MED_RPE1 H2B_R3.sld_series_4.tif	4	rod	2.29	4.41	2019.78	microns
																MED_RPE1 H2B_R3.sld_series_4.tif	4	filament	16.68	21.53	2019.78	microns
																MED_RPE1 H2B_R3.sld_series_4.tif	4	rod	2.94	4.11	2019.78	microns
																MED_RPE1 H2B_R3.sld_series_4.tif	4	filament	9.13	12.65	2019.78	microns
																MED_RPE1 H2B_R3.sld_series_4.tif	4	rod	2.68	5.08	2019.78	microns
																MED_RPE1 H2B_R3.sld_series_4.tif	4	rod	0.99	1.81	2019.78	microns
																MED_RPE1 H2B_R3.sld_series_4.tif	4	rod	0.75	1.79	2019.78	microns
																MED_RPE1 H2B_R3.sld_series_4.tif	4	rod	1.25	2.79	2019.78	microns
																MED_RPE1 H2B_R3.sld_series_4.tif	4	rod	0.65	1.62	2019.78	microns
																MED_RPE1 H2B_R3.sld_series_4.tif	4	rod	1.67	1.85	2019.78	microns
																MED_RPE1 H2B_R3.sld_series_4.tif	4	rod	1.59	2.91	2019.78	microns
																MED_RPE1 H2B_R3.sld_series_4.tif	4	rod	2.94	6.19	2019.78	microns
																MED_RPE1 H2B_R3.sld_series_4.tif	4	rod	0.91	2.73	2019.78	microns
																MED_RPE1 H2B_R3.sld_series_4.tif	4	rod	0.47	1.26	2019.78	microns
																MED_RPE1 H2B_R3.sld_series_4.tif	5	filament	6.01	12.18	923.06	microns
																MED_RPE1 H2B_R3.sld_series_4.tif	5	filament	30.23	28.11	923.06	microns
																MED_RPE1 H2B_R3.sld_series_4.tif	5	rod	1.33	5.1	923.06	microns
																MED_RPE1 H2B_R3.sld_series_4.tif	5	rod	0.44	1.52	923.06	microns
																MED_RPE1 H2B_R3.sld_series_4.tif	5	rod	0.96	1.99	923.06	microns
																MED_RPE1 H2B_R3.sld_series_4.tif	5	rod	1.56	4.23	923.06	microns
																MED_RPE1 H2B_R3.sld_series_4.tif	5	rod	1.09	2.62	923.06	microns
																MED_RPE1 H2B_R3.sld_series_4.tif	5	filament	50.45	44.93	923.06	microns
																MED_RPE1 H2B_R3.sld_series_4.tif	5	rod	2.86	5.67	923.06	microns
																MED_RPE1 H2B_R3.sld_series_4.tif	5	rod	1.01	1.17	923.06	microns
																MED_RPE1 H2B_R3.sld_series_4.tif	5	filament	6.17	12.51	923.06	microns
																MED_RPE1 H2B_R3.sld_series_4.tif	5	rod	3.15	7.05	923.06	microns
																MED_RPE1 H2B_R3.sld_series_4.tif	5	rod	0.6	1.59	923.06	microns
																MED_RPE1 H2B_R3.sld_series_4.tif	5	rod	2.16	3.67	923.06	microns
																MED_RPE1 H2B_R3.sld_series_4.tif	5	rod	0.81	1.03	923.06	microns
																MED_RPE1 H2B_R3.sld_series_4.tif	5	rod	1.85	3.54	923.06	microns
																MED_RPE1 H2B_R3.sld_series_4.tif	5	rod	2.37	2.73	923.06	microns
																MED_RPE1 H2B_R3.sld_series_4.tif	5	rod	2.55	3.34	923.06	microns
																MED_RPE1 H2B_R3.sld_series_4.tif	5	filament	3.41	6.46	923.06	microns
																MED_RPE1 H2B_R3.sld_series_4.tif	5	rod	1.67	1.49	923.06	microns
																MED_RPE1 H2B_R3.sld_series_4.tif	5	filament	4.58	6.36	923.06	microns
																MED_RPE1 H2B_R3.sld_series_4.tif	5	rod	0.36	1.07	923.06	microns
																MED_RPE1 H2B_R3.sld_series_4.tif	5	rod	1.2	2.3	923.06	microns
																MED_RPE1 H2B_R3.sld_series_4.tif	5	rod	1.74	2.75	923.06	microns
																MED_RPE1 H2B_R3.sld_series_4.tif	5	rod	1.51	2.98	923.06	microns
																MED_RPE1 H2B_R3.sld_series_4.tif	5	rod	2.81	5.48	923.06	microns
																MED_RPE1 H2B_R3.sld_series_4.tif	5	rod	2.13	4.31	923.06	microns
																MED_RPE1 H2B_R3.sld_series_6.tif	1	rod	0.47	1.17	1492.19	microns
																MED_RPE1 H2B_R3.sld_series_6.tif	1	rod	1.2	3.4	1492.19	microns
																MED_RPE1 H2B_R3.sld_series_6.tif	1	rod	0.36	1.46	1492.19	microns
																MED_RPE1 H2B_R3.sld_series_6.tif	1	filament	5.88	11.15	1492.19	microns
																MED_RPE1 H2B_R3.sld_series_6.tif	1	filament	53.57	40.53	1492.19	microns
																MED_RPE1 H2B_R3.sld_series_6.tif	1	rod	0.65	1.88	1492.19	microns
																MED_RPE1 H2B_R3.sld_series_6.tif	1	filament	3.38	6.93	1492.19	microns
																MED_RPE1 H2B_R3.sld_series_6.tif	1	rod	1.59	1.88	1492.19	microns
																MED_RPE1 H2B_R3.sld_series_6.tif	1	rod	1.25	3.08	1492.19	microns
																MED_RPE1 H2B_R3.sld_series_6.tif	1	filament	72.59	43.1	1492.19	microns
																MED_RPE1 H2B_R3.sld_series_6.tif	1	filament	9.5	12.48	1492.19	microns
																MED_RPE1 H2B_R3.sld_series_6.tif	1	rod	1.22	1.84	1492.19	microns
																MED_RPE1 H2B_R3.sld_series_6.tif	1	filament	3.93	7.16	1492.19	microns
																MED_RPE1 H2B_R3.sld_series_6.tif	1	rod	1.69	2.95	1492.19	microns
																MED_RPE1 H2B_R3.sld_series_6.tif	1	filament	4.87	8.78	1492.19	microns
																MED_RPE1 H2B_R3.sld_series_6.tif	1	rod	2.6	3.08	1492.19	microns
																MED_RPE1 H2B_R3.sld_series_6.tif	1	filament	14.1	18.61	1492.19	microns
																MED_RPE1 H2B_R3.sld_series_6.tif	1	rod	1.04	2.66	1492.19	microns
																MED_RPE1 H2B_R3.sld_series_6.tif	1	filament	40.9	29.54	1492.19	microns
																MED_RPE1 H2B_R3.sld_series_6.tif	1	rod	1.98	3.33	1492.19	microns
																MED_RPE1 H2B_R3.sld_series_6.tif	1	rod	0.39	1.03	1492.19	microns
																MED_RPE1 H2B_R3.sld_series_6.tif	1	filament	4.45	5.12	1492.19	microns
																MED_RPE1 H2B_R3.sld_series_6.tif	1	rod	0.91	1.24	1492.19	microns
																MED_RPE1 H2B_R3.sld_series_6.tif	1	rod	0.91	1.56	1492.19	microns
																MED_RPE1 H2B_R3.sld_series_6.tif	1	rod	1.48	3.08	1492.19	microns
																MED_RPE1 H2B_R3.sld_series_6.tif	1	rod	0.96	1.72	1492.19	microns
																MED_RPE1 H2B_R3.sld_series_6.tif	1	rod	2.06	4.22	1492.19	microns
																MED_RPE1 H2B_R3.sld_series_6.tif	1	rod	1.2	1.79	1492.19	microns
																MED_RPE1 H2B_R3.sld_series_6.tif	1	rod	2.55	3.63	1492.19	microns
																MED_RPE1 H2B_R3.sld_series_6.tif	1	rod	0.49	1.53	1492.19	microns
																MED_RPE1 H2B_R3.sld_series_6.tif	1	rod	2.13	4.96	1492.19	microns
																MED_RPE1 H2B_R3.sld_series_6.tif	1	rod	1.04	1.33	1492.19	microns
																MED_RPE1 H2B_R3.sld_series_6.tif	2	rod	1.8	2.69	1697.78	microns
																MED_RPE1 H2B_R3.sld_series_6.tif	2	filament	4.55	5.61	1697.78	microns
																MED_RPE1 H2B_R3.sld_series_6.tif	2	filament	7.05	7.16	1697.78	microns
																MED_RPE1 H2B_R3.sld_series_6.tif	2	filament	3.56	5.25	1697.78	microns
																MED_RPE1 H2B_R3.sld_series_6.tif	2	rod	1.09	1.72	1697.78	microns
																MED_RPE1 H2B_R3.sld_series_6.tif	2	filament	10.56	15.15	1697.78	microns
																MED_RPE1 H2B_R3.sld_series_6.tif	2	filament	23.21	24.41	1697.78	microns
																MED_RPE1 H2B_R3.sld_series_6.tif	2	rod	1.22	1.4	1697.78	microns
																MED_RPE1 H2B_R3.sld_series_6.tif	2	rod	1.54	3.44	1697.78	microns
																MED_RPE1 H2B_R3.sld_series_6.tif	2	filament	3.95	6.19	1697.78	microns
																MED_RPE1 H2B_R3.sld_series_6.tif	2	rod	1.22	1.46	1697.78	microns
																MED_RPE1 H2B_R3.sld_series_6.tif	2	rod	1.61	3.44	1697.78	microns
																MED_RPE1 H2B_R3.sld_series_6.tif	2	filament	23.26	17.82	1697.78	microns
																MED_RPE1 H2B_R3.sld_series_6.tif	2	rod	2.73	3.6	1697.78	microns
																MED_RPE1 H2B_R3.sld_series_6.tif	2	filament	5.93	8.56	1697.78	microns
																MED_RPE1 H2B_R3.sld_series_6.tif	2	filament	44.44	41.43	1697.78	microns
																MED_RPE1 H2B_R3.sld_series_6.tif	2	rod	1.72	3.33	1697.78	microns
																MED_RPE1 H2B_R3.sld_series_6.tif	2	rod	1.33	2.44	1697.78	microns
																MED_RPE1 H2B_R3.sld_series_6.tif	2	rod	1.33	1.49	1697.78	microns
																MED_RPE1 H2B_R3.sld_series_6.tif	2	rod	2.73	3.47	1697.78	microns
																MED_RPE1 H2B_R3.sld_series_6.tif	2	rod	0.44	1.1	1697.78	microns
																MED_RPE1 H2B_R3.sld_series_6.tif	2	rod	1.17	1.46	1697.78	microns
																MED_RPE1 H2B_R3.sld_series_6.tif	2	filament	5.28	9.98	1697.78	microns
																MED_RPE1 H2B_R3.sld_series_6.tif	2	rod	0.42	0.87	1697.78	microns
																MED_RPE1 H2B_R3.sld_series_6.tif	2	filament	16.26	16.86	1697.78	microns
																MED_RPE1 H2B_R3.sld_series_6.tif	2	rod	1.14	1.88	1697.78	microns
																MED_RPE1 H2B_R3.sld_series_6.tif	2	rod	1.72	3.21	1697.78	microns
																MED_RPE1 H2B_R3.sld_series_6.tif	2	filament	22.17	25.57	1697.78	microns
																MED_RPE1 H2B_R3.sld_series_6.tif	2	rod	1.48	3.06	1697.78	microns
																MED_RPE1 H2B_R3.sld_series_6.tif	2	rod	0.65	1.88	1697.78	microns
																MED_RPE1 H2B_R3.sld_series_6.tif	2	filament	6.09	11.56	1697.78	microns
																MED_RPE1 H2B_R3.sld_series_6.tif	2	rod	2.16	2.86	1697.78	microns
																MED_RPE1 H2B_R3.sld_series_6.tif	2	rod	2.91	3.99	1697.78	microns
																MED_RPE1 H2B_R3.sld_series_6.tif	2	rod	1.27	2.11	1697.78	microns
																MED_RPE1 H2B_R3.sld_series_6.tif	2	rod	1.27	1.33	1697.78	microns
																MED_RPE1 H2B_R3.sld_series_6.tif	2	filament	7.23	11.46	1697.78	microns
																MED_RPE1 H2B_R3.sld_series_6.tif	2	rod	2.86	5.52	1697.78	microns
																MED_RPE1 H2B_R3.sld_series_6.tif	2	rod	0.44	1.33	1697.78	microns
																MED_RPE1 H2B_R3.sld_series_6.tif	2	filament	7.44	8.43	1697.78	microns
																MED_RPE1 H2B_R3.sld_series_6.tif	2	rod	3.02	3.89	1697.78	microns
																MED_RPE1 H2B_R3.sld_series_6.tif	2	filament	13.74	14.57	1697.78	microns
																MED_RPE1 H2B_R3.sld_series_6.tif	2	filament	5.52	7.13	1697.78	microns
																MED_RPE1 H2B_R3.sld_series_6.tif	2	rod	0.57	1.33	1697.78	microns
																MED_RPE1 H2B_R3.sld_series_6.tif	2	rod	1.01	1.36	1697.78	microns
																MED_RPE1 H2B_R3.sld_series_6.tif	2	rod	3.67	4.77	1697.78	microns
																MED_RPE1 H2B_R3.sld_series_6.tif	2	rod	1.12	2.5	1697.78	microns
																MED_RPE1 H2B_R3.sld_series_6.tif	2	filament	10.69	15.84	1697.78	microns
																MED_RPE1 H2B_R3.sld_series_6.tif	2	filament	7.68	12.92	1697.78	microns
																MED_RPE1 H2B_R3.sld_series_6.tif	2	rod	1.27	2.11	1697.78	microns
																MED_RPE1 H2B_R3.sld_series_6.tif	2	rod	0.81	2.31	1697.78	microns
																MED_RPE1 H2B_R3.sld_series_6.tif	2	rod	0.6	0.94	1697.78	microns
																MED_RPE1 H2B_R3.sld_series_6.tif	2	rod	2.11	4.08	1697.78	microns
																MED_RPE1 H2B_R3.sld_series_6.tif	2	rod	0.91	2.66	1697.78	microns
																MED_RPE1 H2B_R3.sld_series_6.tif	2	rod	1.3	1.75	1697.78	microns
																MED_RPE1 H2B_R3.sld_series_6.tif	2	rod	0.99	2.55	1697.78	microns
																MED_RPE1 H2B_R3.sld_series_6.tif	3	rod	0.44	0.62	1203.4	microns
																MED_RPE1 H2B_R3.sld_series_6.tif	3	rod	0.44	1.1	1203.4	microns
																MED_RPE1 H2B_R3.sld_series_6.tif	3	rod	0.88	2.79	1203.4	microns
																MED_RPE1 H2B_R3.sld_series_6.tif	3	rod	0.6	1.14	1203.4	microns
																MED_RPE1 H2B_R3.sld_series_6.tif	3	rod	0.36	1.1	1203.4	microns
																MED_RPE1 H2B_R3.sld_series_6.tif	3	rod	1.87	5.77	1203.4	microns
																MED_RPE1 H2B_R3.sld_series_6.tif	3	rod	1.51	3.57	1203.4	microns
																MED_RPE1 H2B_R3.sld_series_6.tif	3	rod	1.69	5.03	1203.4	microns
																MED_RPE1 H2B_R3.sld_series_6.tif	3	filament	12.85	22.89	1203.4	microns
																MED_RPE1 H2B_R3.sld_series_6.tif	3	rod	0.83	2.27	1203.4	microns
																MED_RPE1 H2B_R3.sld_series_6.tif	3	rod	1.46	4.02	1203.4	microns
																MED_RPE1 H2B_R3.sld_series_6.tif	3	rod	0.96	1.88	1203.4	microns
																MED_RPE1 H2B_R3.sld_series_6.tif	3	rod	1.35	3.73	1203.4	microns
																MED_RPE1 H2B_R3.sld_series_6.tif	3	rod	0.62	1.24	1203.4	microns
																MED_RPE1 H2B_R3.sld_series_6.tif	3	rod	0.62	1.72	1203.4	microns
																MED_RPE1 H2B_R3.sld_series_6.tif	3	rod	1.33	2.83	1203.4	microns
																MED_RPE1 H2B_R3.sld_series_6.tif	3	rod	0.78	1.3	1203.4	microns
																MED_RPE1 H2B_R3.sld_series_6.tif	3	filament	25.03	28.01	1203.4	microns
																MED_RPE1 H2B_R3.sld_series_6.tif	3	rod	4.87	8.34	1203.4	microns
																MED_RPE1 H2B_R3.sld_series_6.tif	3	rod	0.36	0.68	1203.4	microns
																MED_RPE1 H2B_R3.sld_series_6.tif	3	rod	1.3	2.04	1203.4	microns
																MED_RPE1 H2B_R3.sld_series_6.tif	3	filament	3.88	6.39	1203.4	microns
																MED_RPE1 H2B_R3.sld_series_6.tif	3	rod	5.07	9.89	1203.4	microns
																MED_RPE1 H2B_R3.sld_series_6.tif	3	rod	0.83	2.01	1203.4	microns
																MED_RPE1 H2B_R3.sld_series_6.tif	3	rod	0.36	1.36	1203.4	microns
																MED_RPE1 H2B_R3.sld_series_6.tif	3	rod	1.85	3.08	1203.4	microns
																MED_RPE1 H2B_R3.sld_series_6.tif	3	rod	1.85	3.05	1203.4	microns
																MED_RPE1 H2B_R3.sld_series_6.tif	3	rod	1.48	2.27	1203.4	microns
																MED_RPE1 H2B_R3.sld_series_6.tif	3	filament	13.22	14.01	1203.4	microns
																MED_RPE1 H2B_R3.sld_series_6.tif	3	rod	0.52	1.56	1203.4	microns
																MED_RPE1 H2B_R3.sld_series_6.tif	3	rod	1.74	3.28	1203.4	microns
																MED_RPE1 H2B_R3.sld_series_6.tif	3	filament	25.39	25.27	1203.4	microns
																MED_RPE1 H2B_R3.sld_series_6.tif	3	rod	0.75	1.17	1203.4	microns
																MED_RPE1 H2B_R3.sld_series_6.tif	3	filament	4.27	8.48	1203.4	microns
																MED_RPE1 H2B_R3.sld_series_6.tif	3	rod	1.72	3.25	1203.4	microns
																MED_RPE1 H2B_R3.sld_series_6.tif	3	filament	30.34	29.69	1203.4	microns
																MED_RPE1 H2B_R3.sld_series_6.tif	3	rod	0.99	1.36	1203.4	microns
																MED_RPE1 H2B_R3.sld_series_6.tif	3	rod	1.56	3.54	1203.4	microns
																MED_RPE1 H2B_R3.sld_series_6.tif	3	rod	3.56	7.03	1203.4	microns
																MED_RPE1 H2B_R3.sld_series_9.tif	1	rod	1.17	2.36	987.35	microns
																MED_RPE1 H2B_R3.sld_series_9.tif	1	filament	5.62	7.03	987.35	microns
																MED_RPE1 H2B_R3.sld_series_9.tif	1	rod	2.45	3.89	987.35	microns
																MED_RPE1 H2B_R3.sld_series_9.tif	1	rod	2.11	2.04	987.35	microns
																MED_RPE1 H2B_R3.sld_series_9.tif	1	filament	11.97	14.76	987.35	microns
																MED_RPE1 H2B_R3.sld_series_9.tif	1	filament	7.75	12.15	987.35	microns
																MED_RPE1 H2B_R3.sld_series_9.tif	1	rod	2.06	2.75	987.35	microns
																MED_RPE1 H2B_R3.sld_series_9.tif	1	rod	0.47	0.71	987.35	microns
																MED_RPE1 H2B_R3.sld_series_9.tif	1	rod	2.45	4.19	987.35	microns
																MED_RPE1 H2B_R3.sld_series_9.tif	1	filament	11.66	18.96	987.35	microns
																MED_RPE1 H2B_R3.sld_series_9.tif	1	filament	23.52	22.91	987.35	microns
																MED_RPE1 H2B_R3.sld_series_9.tif	1	rod	2.08	3.79	987.35	microns
																MED_RPE1 H2B_R3.sld_series_9.tif	1	rod	1.95	3.71	987.35	microns
																MED_RPE1 H2B_R3.sld_series_9.tif	1	rod	2.73	9.4	987.35	microns
																MED_RPE1 H2B_R3.sld_series_9.tif	1	rod	0.57	1.42	987.35	microns
																MED_RPE1 H2B_R3.sld_series_9.tif	1	rod	2.58	5.22	987.35	microns
																MED_RPE1 H2B_R3.sld_series_9.tif	1	filament	4.29	8.62	987.35	microns
																MED_RPE1 H2B_R3.sld_series_9.tif	1	rod	1.51	1.59	987.35	microns
																MED_RPE1 H2B_R3.sld_series_9.tif	1	rod	0.42	1.37	987.35	microns
																MED_RPE1 H2B_R3.sld_series_9.tif	1	rod	1.27	3.83	987.35	microns
																MED_RPE1 H2B_R3.sld_series_9.tif	1	rod	1.59	2.94	987.35	microns
																MED_RPE1 H2B_R3.sld_series_9.tif	1	rod	1.43	2.59	987.35	microns
																MED_RPE1 H2B_R3.sld_series_9.tif	1	filament	4.19	8.14	987.35	microns
																MED_RPE1 H2B_R3.sld_series_9.tif	1	rod	1.48	2.27	987.35	microns
																MED_RPE1 H2B_R3.sld_series_9.tif	1	rod	2.11	2.5	987.35	microns
																MED_RPE1 H2B_R3.sld_series_9.tif	1	rod	1.25	2.95	987.35	microns
																MED_RPE1 H2B_R3.sld_series_9.tif	1	rod	0.96	2.53	987.35	microns
																MED_RPE1 H2B_R3.sld_series_9.tif	1	rod	2.39	3.63	987.35	microns
																MED_RPE1 H2B_R3.sld_series_9.tif	1	filament	4.61	7.27	987.35	microns
																MED_RPE1 H2B_R3.sld_series_9.tif	1	filament	6.45	11.28	987.35	microns
																MED_RPE1 H2B_R3.sld_series_9.tif	1	rod	1.51	3.27	987.35	microns
																MED_RPE1 H2B_R3.sld_series_9.tif	1	rod	0.39	0.81	987.35	microns
																MED_RPE1 H2B_R3.sld_series_9.tif	1	rod	0.88	2.75	987.35	microns
																MED_RPE1 H2B_R3.sld_series_9.tif	2	rod	0.78	1.97	1933.61	microns
																MED_RPE1 H2B_R3.sld_series_9.tif	2	rod	2.32	2.91	1933.61	microns
																MED_RPE1 H2B_R3.sld_series_9.tif	2	filament	6.66	15.86	1933.61	microns
																MED_RPE1 H2B_R3.sld_series_9.tif	2	filament	5.49	9.25	1933.61	microns
																MED_RPE1 H2B_R3.sld_series_9.tif	2	rod	0.73	1.29	1933.61	microns
																MED_RPE1 H2B_R3.sld_series_9.tif	2	filament	46.34	39.09	1933.61	microns
																MED_RPE1 H2B_R3.sld_series_9.tif	2	rod	1.43	2.4	1933.61	microns
																MED_RPE1 H2B_R3.sld_series_9.tif	2	rod	3.02	5.68	1933.61	microns
																MED_RPE1 H2B_R3.sld_series_9.tif	2	rod	2.32	3.85	1933.61	microns
																MED_RPE1 H2B_R3.sld_series_9.tif	2	rod	1.82	4.44	1933.61	microns
																MED_RPE1 H2B_R3.sld_series_9.tif	2	rod	1.25	2.3	1933.61	microns
																MED_RPE1 H2B_R3.sld_series_9.tif	2	rod	0.62	2.11	1933.61	microns
																MED_RPE1 H2B_R3.sld_series_9.tif	2	rod	2.37	3.37	1933.61	microns
																MED_RPE1 H2B_R3.sld_series_9.tif	2	filament	241.34	93.78	1933.61	microns
																MED_RPE1 H2B_R3.sld_series_9.tif	2	filament	5.44	10.51	1933.61	microns
																MED_RPE1 H2B_R3.sld_series_9.tif	2	filament	4.94	7.65	1933.61	microns
																MED_RPE1 H2B_R3.sld_series_9.tif	2	rod	2.89	3.67	1933.61	microns
																MED_RPE1 H2B_R3.sld_series_9.tif	2	rod	2.37	3.53	1933.61	microns
																MED_RPE1 H2B_R3.sld_series_9.tif	2	rod	1.01	2.11	1933.61	microns
																MED_RPE1 H2B_R3.sld_series_9.tif	2	rod	1.59	2.55	1933.61	microns
																MED_RPE1 H2B_R3.sld_series_9.tif	2	rod	1.14	1.33	1933.61	microns
																MED_RPE1 H2B_R3.sld_series_9.tif	2	rod	1.51	3.3	1933.61	microns
																MED_RPE1 H2B_R3.sld_series_9.tif	2	rod	1.35	2.2	1933.61	microns
																MED_RPE1 H2B_R3.sld_series_9.tif	2	rod	1.17	1.79	1933.61	microns
																MED_RPE1 H2B_R3.sld_series_9.tif	2	rod	0.49	1.33	1933.61	microns
																MED_RPE1 H2B_R3.sld_series_9.tif	2	rod	2.65	3.34	1933.61	microns
																MED_RPE1 H2B_R3.sld_series_9.tif	2	rod	0.73	1.1	1933.61	microns
																MED_RPE1 H2B_R3.sld_series_9.tif	2	rod	2.71	4.8	1933.61	microns
																MED_RPE1 H2B_R3.sld_series_9.tif	2	rod	0.55	1.03	1933.61	microns
																MED_RPE1 H2B_R3.sld_series_9.tif	2	rod	0.86	2.5	1933.61	microns
																MED_RPE1 H2B_R3.sld_series_9.tif	2	filament	6.61	10.74	1933.61	microns
																MED_RPE1 H2B_R3.sld_series_9.tif	2	filament	8.35	15.29	1933.61	microns
																MED_RPE1 H2B_R3.sld_series_9.tif	2	rod	0.62	1.56	1933.61	microns
																MED_RPE1 H2B_R3.sld_series_9.tif	3	rod	0.55	1.65	1360.08	microns
																MED_RPE1 H2B_R3.sld_series_9.tif	3	filament	32.31	25.02	1360.08	microns
																MED_RPE1 H2B_R3.sld_series_9.tif	3	rod	1.59	1.85	1360.08	microns
																MED_RPE1 H2B_R3.sld_series_9.tif	3	filament	8.01	11.35	1360.08	microns
																MED_RPE1 H2B_R3.sld_series_9.tif	3	rod	0.36	0.94	1360.08	microns
																MED_RPE1 H2B_R3.sld_series_9.tif	3	rod	2.24	4.02	1360.08	microns
																MED_RPE1 H2B_R3.sld_series_9.tif	3	filament	23.86	27.91	1360.08	microns
																MED_RPE1 H2B_R3.sld_series_9.tif	3	rod	1.85	2.3	1360.08	microns
																MED_RPE1 H2B_R3.sld_series_9.tif	3	rod	1.33	2.69	1360.08	microns
																MED_RPE1 H2B_R3.sld_series_9.tif	3	rod	0.81	1.72	1360.08	microns
																MED_RPE1 H2B_R3.sld_series_9.tif	3	filament	3.93	6.66	1360.08	microns
																MED_RPE1 H2B_R3.sld_series_9.tif	3	rod	3.07	4	1360.08	microns
																MED_RPE1 H2B_R3.sld_series_9.tif	3	rod	0.75	1.26	1360.08	microns
																MED_RPE1 H2B_R3.sld_series_9.tif	3	filament	7.57	14.72	1360.08	microns
																MED_RPE1 H2B_R3.sld_series_9.tif	3	filament	13.5	11.05	1360.08	microns
																MED_RPE1 H2B_R3.sld_series_9.tif	3	filament	4.03	5.96	1360.08	microns
																MED_RPE1 H2B_R3.sld_series_9.tif	3	filament	43.11	32.01	1360.08	microns
																MED_RPE1 H2B_R3.sld_series_9.tif	3	rod	3.62	5	1360.08	microns
																MED_RPE1 H2B_R3.sld_series_9.tif	3	filament	7.91	11.09	1360.08	microns
																MED_RPE1 H2B_R3.sld_series_9.tif	3	rod	1.46	1.95	1360.08	microns
																MED_RPE1 H2B_R3.sld_series_9.tif	3	rod	1.51	1.76	1360.08	microns
																MED_RPE1 H2B_R3.sld_series_9.tif	3	rod	1.51	1.92	1360.08	microns
																MED_RPE1 H2B_R3.sld_series_9.tif	3	filament	14.13	18.07	1360.08	microns
																MED_RPE1 H2B_R3.sld_series_9.tif	3	filament	4.21	5.48	1360.08	microns
																MED_RPE1 H2B_R3.sld_series_9.tif	3	filament	38.95	26.01	1360.08	microns
																MED_RPE1 H2B_R3.sld_series_9.tif	3	rod	1.72	3.28	1360.08	microns
																MED_RPE1 H2B_R3.sld_series_9.tif	3	rod	1.48	1.95	1360.08	microns
																MED_RPE1 H2B_R3.sld_series_9.tif	3	filament	5.59	8.73	1360.08	microns
																MED_RPE1 H2B_R3.sld_series_9.tif	3	rod	1.46	2.24	1360.08	microns
																MED_RPE1 H2B_R3.sld_series_9.tif	3	rod	2.97	4.57	1360.08	microns
																MED_RPE1 H2B_R3.sld_series_9.tif	3	filament	4.24	5.18	1360.08	microns
																MED_RPE1 H2B_R3.sld_series_9.tif	3	rod	2.08	3.85	1360.08	microns
																MED_RPE1 H2B_R3.sld_series_9.tif	3	rod	0.96	2.3	1360.08	microns
																MED_RPE1 H2B_R3.sld_series_9.tif	3	filament	2.86	6.19	1360.08	microns
																MED_RPE1 H2B_R3.sld_series_9.tif	3	rod	1.04	2.08	1360.08	microns
																STD_RPE H2B_R2.sld_series_10.tif	1	rod	0.39	1.03	594.43	microns
																STD_RPE H2B_R2.sld_series_10.tif	1	rod	0.52	1.24	594.43	microns
																STD_RPE H2B_R2.sld_series_10.tif	1	rod	0.83	1.95	594.43	microns
																STD_RPE H2B_R2.sld_series_10.tif	1	filament	23.73	23.72	594.43	microns
																STD_RPE H2B_R2.sld_series_10.tif	1	rod	2.26	3.02	594.43	microns
																STD_RPE H2B_R2.sld_series_10.tif	1	filament	14.93	23.22	594.43	microns
																STD_RPE H2B_R2.sld_series_10.tif	1	rod	0.47	1.24	594.43	microns
																STD_RPE H2B_R2.sld_series_10.tif	1	rod	2.13	3.69	594.43	microns
																STD_RPE H2B_R2.sld_series_10.tif	1	rod	1.8	3.05	594.43	microns
																STD_RPE H2B_R2.sld_series_10.tif	1	filament	5.52	9.51	594.43	microns
																STD_RPE H2B_R2.sld_series_10.tif	1	rod	1.17	2.47	594.43	microns
																STD_RPE H2B_R2.sld_series_10.tif	1	rod	1.98	2.54	594.43	microns
																STD_RPE H2B_R2.sld_series_10.tif	1	rod	3.17	5.4	594.43	microns
																STD_RPE H2B_R2.sld_series_10.tif	1	rod	3.2	4.94	594.43	microns
																STD_RPE H2B_R2.sld_series_10.tif	1	rod	2.37	4.44	594.43	microns
																STD_RPE H2B_R2.sld_series_10.tif	1	rod	0.75	1.33	594.43	microns
																STD_RPE H2B_R2.sld_series_10.tif	1	filament	5.41	7.62	594.43	microns
																STD_RPE H2B_R2.sld_series_10.tif	1	rod	2.21	3.37	594.43	microns
																STD_RPE H2B_R2.sld_series_10.tif	1	rod	2.73	4.11	594.43	microns
																STD_RPE H2B_R2.sld_series_10.tif	1	rod	1.33	2.4	594.43	microns
																STD_RPE H2B_R2.sld_series_10.tif	1	filament	11.11	11.75	594.43	microns
																STD_RPE H2B_R2.sld_series_10.tif	1	rod	1.25	1.17	594.43	microns
																STD_RPE H2B_R2.sld_series_10.tif	1	rod	0.62	1.49	594.43	microns
																STD_RPE H2B_R2.sld_series_10.tif	1	filament	3.82	5.8	594.43	microns
																STD_RPE H2B_R2.sld_series_10.tif	1	filament	7.08	9.41	594.43	microns
																STD_RPE H2B_R2.sld_series_10.tif	1	rod	1.35	1.97	594.43	microns
																STD_RPE H2B_R2.sld_series_10.tif	1	filament	2.81	5.1	594.43	microns
																STD_RPE H2B_R2.sld_series_10.tif	1	rod	2.5	4.02	594.43	microns
																STD_RPE H2B_R2.sld_series_10.tif	1	filament	3.75	6.74	594.43	microns
																STD_RPE H2B_R2.sld_series_10.tif	1	filament	3.67	6.71	594.43	microns
																STD_RPE H2B_R2.sld_series_10.tif	1	rod	1.54	3.4	594.43	microns
																STD_RPE H2B_R2.sld_series_10.tif	2	filament	2.55	6.42	612.64	microns
																STD_RPE H2B_R2.sld_series_10.tif	2	filament	7.86	11.43	612.64	microns
																STD_RPE H2B_R2.sld_series_10.tif	2	rod	1.46	4.27	612.64	microns
																STD_RPE H2B_R2.sld_series_10.tif	2	rod	1.43	2.82	612.64	microns
																STD_RPE H2B_R2.sld_series_10.tif	2	rod	1.48	2.66	612.64	microns
																STD_RPE H2B_R2.sld_series_10.tif	2	filament	2.63	5.64	612.64	microns
																STD_RPE H2B_R2.sld_series_10.tif	2	rod	1.07	1.49	612.64	microns
																STD_RPE H2B_R2.sld_series_10.tif	2	filament	7.28	11.17	612.64	microns
																STD_RPE H2B_R2.sld_series_10.tif	2	rod	1.25	0.39	612.64	microns
																STD_RPE H2B_R2.sld_series_10.tif	2	filament	7.18	8.27	612.64	microns
																STD_RPE H2B_R2.sld_series_10.tif	2	filament	7.08	8.66	612.64	microns
																STD_RPE H2B_R2.sld_series_10.tif	2	rod	0.78	1.17	612.64	microns
																STD_RPE H2B_R2.sld_series_10.tif	2	rod	3.77	4.47	612.64	microns
																STD_RPE H2B_R2.sld_series_10.tif	2	rod	1.07	1.85	612.64	microns
																STD_RPE H2B_R2.sld_series_10.tif	2	rod	1.01	2.47	612.64	microns
																STD_RPE H2B_R2.sld_series_10.tif	2	filament	7.28	13.55	612.64	microns
																STD_RPE H2B_R2.sld_series_10.tif	2	rod	4.5	3.96	612.64	microns
																STD_RPE H2B_R2.sld_series_10.tif	2	rod	1.51	2.11	612.64	microns
																STD_RPE H2B_R2.sld_series_10.tif	2	filament	5.65	6.69	612.64	microns
																STD_RPE H2B_R2.sld_series_10.tif	2	rod	0.94	1.26	612.64	microns
																STD_RPE H2B_R2.sld_series_10.tif	2	rod	4.01	4.65	612.64	microns
																STD_RPE H2B_R2.sld_series_10.tif	2	filament	9.83	9.85	612.64	microns
																STD_RPE H2B_R2.sld_series_10.tif	2	rod	1.61	3.12	612.64	microns
																STD_RPE H2B_R2.sld_series_10.tif	2	filament	5.2	5.09	612.64	microns
																STD_RPE H2B_R2.sld_series_10.tif	2	rod	1.74	2.18	612.64	microns
																STD_RPE H2B_R2.sld_series_10.tif	2	filament	7.05	8.33	612.64	microns
																STD_RPE H2B_R2.sld_series_10.tif	2	filament	11.45	6.61	612.64	microns
																STD_RPE H2B_R2.sld_series_10.tif	2	filament	2.68	5.35	612.64	microns
																STD_RPE H2B_R2.sld_series_10.tif	2	rod	1.04	1.56	612.64	microns
																STD_RPE H2B_R2.sld_series_10.tif	2	rod	2.19	3.32	612.64	microns
																STD_RPE H2B_R2.sld_series_10.tif	2	rod	2.78	5.67	612.64	microns
																STD_RPE H2B_R2.sld_series_10.tif	3	rod	1.51	3.09	745.04	microns
																STD_RPE H2B_R2.sld_series_10.tif	3	rod	0.83	1.49	745.04	microns
																STD_RPE H2B_R2.sld_series_10.tif	3	filament	3.02	7.1	745.04	microns
																STD_RPE H2B_R2.sld_series_10.tif	3	filament	2.58	5.26	745.04	microns
																STD_RPE H2B_R2.sld_series_10.tif	3	filament	9.24	11.78	745.04	microns
																STD_RPE H2B_R2.sld_series_10.tif	3	rod	1.27	2.5	745.04	microns
																STD_RPE H2B_R2.sld_series_10.tif	3	rod	1.61	3.05	745.04	microns
																STD_RPE H2B_R2.sld_series_10.tif	3	filament	4.97	7.34	745.04	microns
																STD_RPE H2B_R2.sld_series_10.tif	3	filament	3.28	5.87	745.04	microns
																STD_RPE H2B_R2.sld_series_10.tif	3	rod	0.99	1.75	745.04	microns
																STD_RPE H2B_R2.sld_series_10.tif	3	rod	1.67	2.43	745.04	microns
																STD_RPE H2B_R2.sld_series_10.tif	3	filament	3.17	7.59	745.04	microns
																STD_RPE H2B_R2.sld_series_10.tif	3	rod	1.33	1.88	745.04	microns
																STD_RPE H2B_R2.sld_series_10.tif	3	filament	5.98	7.09	745.04	microns
																STD_RPE H2B_R2.sld_series_10.tif	3	rod	1.33	1.33	745.04	microns
																STD_RPE H2B_R2.sld_series_10.tif	3	rod	2.37	3.3	745.04	microns
																STD_RPE H2B_R2.sld_series_10.tif	3	rod	1.69	2.33	745.04	microns
																STD_RPE H2B_R2.sld_series_10.tif	3	rod	1.69	2.86	745.04	microns
																STD_RPE H2B_R2.sld_series_10.tif	3	rod	2.84	4.38	745.04	microns
																STD_RPE H2B_R2.sld_series_10.tif	3	filament	5.7	8.53	745.04	microns
																STD_RPE H2B_R2.sld_series_10.tif	3	rod	4.61	5	745.04	microns
																STD_RPE H2B_R2.sld_series_10.tif	3	rod	1.87	2.3	745.04	microns
																STD_RPE H2B_R2.sld_series_10.tif	3	filament	4.61	5.83	745.04	microns
																STD_RPE H2B_R2.sld_series_10.tif	3	rod	2.13	2.36	745.04	microns
																STD_RPE H2B_R2.sld_series_10.tif	3	filament	20.97	17.23	745.04	microns
																STD_RPE H2B_R2.sld_series_10.tif	3	filament	8.01	9.53	745.04	microns
																STD_RPE H2B_R2.sld_series_10.tif	3	filament	5.23	8	745.04	microns
																STD_RPE H2B_R2.sld_series_10.tif	3	rod	0.96	1.95	745.04	microns
																STD_RPE H2B_R2.sld_series_10.tif	3	rod	1.38	2.69	745.04	microns
																STD_RPE H2B_R2.sld_series_10.tif	3	rod	1.04	1.79	745.04	microns
																STD_RPE H2B_R2.sld_series_12.tif	1	filament	4.34	7.94	1334.19	microns
																STD_RPE H2B_R2.sld_series_12.tif	1	rod	0.99	2.18	1334.19	microns
																STD_RPE H2B_R2.sld_series_12.tif	1	rod	1.25	3.12	1334.19	microns
																STD_RPE H2B_R2.sld_series_12.tif	1	rod	2.24	3.73	1334.19	microns
																STD_RPE H2B_R2.sld_series_12.tif	1	rod	1.25	2.95	1334.19	microns
																STD_RPE H2B_R2.sld_series_12.tif	1	rod	0.62	1.36	1334.19	microns
																STD_RPE H2B_R2.sld_series_12.tif	1	rod	1.64	3.93	1334.19	microns
																STD_RPE H2B_R2.sld_series_12.tif	1	rod	1.12	1.81	1334.19	microns
																STD_RPE H2B_R2.sld_series_12.tif	1	rod	2.29	5.24	1334.19	microns
																STD_RPE H2B_R2.sld_series_12.tif	1	rod	0.81	1.59	1334.19	microns
																STD_RPE H2B_R2.sld_series_12.tif	1	rod	0.96	2.07	1334.19	microns
																STD_RPE H2B_R2.sld_series_12.tif	1	rod	1.9	4.31	1334.19	microns
																STD_RPE H2B_R2.sld_series_12.tif	1	rod	1.59	1.59	1334.19	microns
																STD_RPE H2B_R2.sld_series_12.tif	1	filament	6.56	9.33	1334.19	microns
																STD_RPE H2B_R2.sld_series_12.tif	1	filament	4.01	5.9	1334.19	microns
																STD_RPE H2B_R2.sld_series_12.tif	1	filament	9.03	15.2	1334.19	microns
																STD_RPE H2B_R2.sld_series_12.tif	1	rod	0.73	1.56	1334.19	microns
																STD_RPE H2B_R2.sld_series_12.tif	1	filament	7.08	11.56	1334.19	microns
																STD_RPE H2B_R2.sld_series_12.tif	1	rod	5.31	4.86	1334.19	microns
																STD_RPE H2B_R2.sld_series_12.tif	1	rod	1.46	2.82	1334.19	microns
																STD_RPE H2B_R2.sld_series_12.tif	1	rod	0.94	1.59	1334.19	microns
																STD_RPE H2B_R2.sld_series_12.tif	1	filament	10.09	16.08	1334.19	microns
																STD_RPE H2B_R2.sld_series_12.tif	1	rod	1.17	0.78	1334.19	microns
																STD_RPE H2B_R2.sld_series_12.tif	1	filament	17.43	29	1334.19	microns
																STD_RPE H2B_R2.sld_series_12.tif	1	filament	5.54	5.32	1334.19	microns
																STD_RPE H2B_R2.sld_series_12.tif	1	filament	3.64	6.38	1334.19	microns
																STD_RPE H2B_R2.sld_series_12.tif	1	rod	1.4	1.97	1334.19	microns
																STD_RPE H2B_R2.sld_series_12.tif	1	rod	2.11	4.27	1334.19	microns
																STD_RPE H2B_R2.sld_series_12.tif	1	rod	2.6	4.22	1334.19	microns
																STD_RPE H2B_R2.sld_series_12.tif	1	filament	5.15	8.54	1334.19	microns
																STD_RPE H2B_R2.sld_series_12.tif	1	rod	1.17	1.69	1334.19	microns
																STD_RPE H2B_R2.sld_series_12.tif	1	rod	1.82	2.95	1334.19	microns
																STD_RPE H2B_R2.sld_series_12.tif	1	rod	0.86	2.27	1334.19	microns
																STD_RPE H2B_R2.sld_series_12.tif	1	filament	2.86	5.87	1334.19	microns
																STD_RPE H2B_R2.sld_series_12.tif	1	rod	2.42	3.02	1334.19	microns
																STD_RPE H2B_R2.sld_series_12.tif	1	filament	3.56	5.74	1334.19	microns
																STD_RPE H2B_R2.sld_series_12.tif	1	rod	2.16	3.28	1334.19	microns
																STD_RPE H2B_R2.sld_series_12.tif	1	rod	2.5	4.12	1334.19	microns
																STD_RPE H2B_R2.sld_series_12.tif	1	rod	0.94	1.4	1334.19	microns
																STD_RPE H2B_R2.sld_series_12.tif	1	filament	4.06	6.88	1334.19	microns
																STD_RPE H2B_R2.sld_series_12.tif	1	rod	1.2	2.24	1334.19	microns
																STD_RPE H2B_R2.sld_series_12.tif	1	rod	1.82	2.79	1334.19	microns
																STD_RPE H2B_R2.sld_series_12.tif	1	rod	1.33	2.27	1334.19	microns
																STD_RPE H2B_R2.sld_series_12.tif	1	rod	1.27	0.55	1334.19	microns
																STD_RPE H2B_R2.sld_series_12.tif	1	filament	5.52	7.1	1334.19	microns
																STD_RPE H2B_R2.sld_series_12.tif	1	rod	1.09	2.24	1334.19	microns
																STD_RPE H2B_R2.sld_series_12.tif	1	filament	7.73	12.73	1334.19	microns
																STD_RPE H2B_R2.sld_series_12.tif	1	rod	1.67	2.66	1334.19	microns
																STD_RPE H2B_R2.sld_series_12.tif	1	filament	6.19	7.5	1334.19	microns
																STD_RPE H2B_R2.sld_series_12.tif	1	rod	1.14	1.84	1334.19	microns
																STD_RPE H2B_R2.sld_series_12.tif	1	filament	4.97	6.47	1334.19	microns
																STD_RPE H2B_R2.sld_series_12.tif	1	rod	1.64	4.18	1334.19	microns
																STD_RPE H2B_R2.sld_series_12.tif	1	rod	3.9	4.15	1334.19	microns
																STD_RPE H2B_R2.sld_series_12.tif	1	rod	1.12	1.97	1334.19	microns
																STD_RPE H2B_R2.sld_series_12.tif	1	rod	0.88	1.75	1334.19	microns
																STD_RPE H2B_R2.sld_series_12.tif	1	filament	4.74	9	1334.19	microns
																STD_RPE H2B_R2.sld_series_12.tif	1	rod	1.77	2.98	1334.19	microns
																STD_RPE H2B_R2.sld_series_12.tif	1	rod	2.89	8.02	1334.19	microns
																STD_RPE H2B_R2.sld_series_12.tif	1	filament	5.13	7.84	1334.19	microns
																STD_RPE H2B_R2.sld_series_12.tif	1	filament	8.64	11.69	1334.19	microns
																STD_RPE H2B_R2.sld_series_12.tif	1	rod	1.67	4.77	1334.19	microns
																STD_RPE H2B_R2.sld_series_12.tif	1	filament	2.73	5.18	1334.19	microns
																STD_RPE H2B_R2.sld_series_12.tif	1	rod	1.07	2.27	1334.19	microns
																STD_RPE H2B_R2.sld_series_12.tif	2	rod	0.91	1.97	595.55	microns
																STD_RPE H2B_R2.sld_series_12.tif	2	rod	3.41	4.61	595.55	microns
																STD_RPE H2B_R2.sld_series_12.tif	2	rod	0.55	2.01	595.55	microns
																STD_RPE H2B_R2.sld_series_12.tif	2	filament	13.14	19.88	595.55	microns
																STD_RPE H2B_R2.sld_series_12.tif	2	rod	1.04	1.72	595.55	microns
																STD_RPE H2B_R2.sld_series_12.tif	2	rod	2.45	3.99	595.55	microns
																STD_RPE H2B_R2.sld_series_12.tif	2	rod	2.5	2.31	595.55	microns
																STD_RPE H2B_R2.sld_series_12.tif	2	rod	1.67	2.54	595.55	microns
																STD_RPE H2B_R2.sld_series_12.tif	2	rod	3.38	4.54	595.55	microns
																STD_RPE H2B_R2.sld_series_12.tif	2	filament	5.23	10.89	595.55	microns
																STD_RPE H2B_R2.sld_series_12.tif	2	rod	1.67	3.89	595.55	microns
																STD_RPE H2B_R2.sld_series_12.tif	2	rod	3.17	3.67	595.55	microns
																STD_RPE H2B_R2.sld_series_12.tif	2	rod	2.03	2.3	595.55	microns
																STD_RPE H2B_R2.sld_series_12.tif	2	rod	3.3	3.44	595.55	microns
																STD_RPE H2B_R2.sld_series_12.tif	2	rod	3.17	6.7	595.55	microns
																STD_RPE H2B_R2.sld_series_12.tif	2	rod	0.78	1.88	595.55	microns
																STD_RPE H2B_R2.sld_series_12.tif	2	filament	3.77	5.06	595.55	microns
																STD_RPE H2B_R2.sld_series_12.tif	2	filament	5.75	9.21	595.55	microns
																STD_RPE H2B_R2.sld_series_12.tif	2	rod	2.26	4.57	595.55	microns
																STD_RPE H2B_R2.sld_series_12.tif	2	rod	0.75	1.36	595.55	microns
																STD_RPE H2B_R2.sld_series_12.tif	2	rod	2.73	4.22	595.55	microns
																STD_RPE H2B_R2.sld_series_12.tif	2	rod	1.61	1.69	595.55	microns
																STD_RPE H2B_R2.sld_series_12.tif	2	rod	0.6	1.2	595.55	microns
																STD_RPE H2B_R2.sld_series_12.tif	2	filament	4.89	9.01	595.55	microns
																STD_RPE H2B_R2.sld_series_12.tif	2	rod	2.94	2.66	595.55	microns
																STD_RPE H2B_R2.sld_series_12.tif	2	rod	2.71	6.64	595.55	microns
																STD_RPE H2B_R2.sld_series_12.tif	2	rod	0.52	0.94	595.55	microns
																STD_RPE H2B_R2.sld_series_12.tif	2	rod	1.12	1.33	595.55	microns
																STD_RPE H2B_R2.sld_series_12.tif	2	rod	1.72	4.27	595.55	microns
																STD_RPE H2B_R2.sld_series_12.tif	2	rod	3.41	6.03	595.55	microns
																STD_RPE H2B_R2.sld_series_12.tif	2	rod	2.24	4.22	595.55	microns
																STD_RPE H2B_R2.sld_series_12.tif	2	rod	0.47	0.97	595.55	microns
																STD_RPE H2B_R2.sld_series_12.tif	2	filament	2.19	6.81	595.55	microns
																STD_RPE H2B_R2.sld_series_12.tif	2	rod	2	3.28	595.55	microns
																STD_RPE H2B_R2.sld_series_12.tif	2	filament	3.62	7.2	595.55	microns
																STD_RPE H2B_R2.sld_series_12.tif	2	rod	1.8	2.98	595.55	microns
																STD_RPE H2B_R2.sld_series_12.tif	2	rod	1.07	1.26	595.55	microns
																STD_RPE H2B_R2.sld_series_12.tif	2	rod	1.54	2.53	595.55	microns
																STD_RPE H2B_R2.sld_series_12.tif	2	rod	0.36	0.97	595.55	microns
																STD_RPE H2B_R2.sld_series_12.tif	3	rod	2.5	3.56	960.24	microns
																STD_RPE H2B_R2.sld_series_12.tif	3	rod	1.4	2.16	960.24	microns
																STD_RPE H2B_R2.sld_series_12.tif	3	filament	4.01	8.39	960.24	microns
																STD_RPE H2B_R2.sld_series_12.tif	3	rod	1.2	1.95	960.24	microns
																STD_RPE H2B_R2.sld_series_12.tif	3	rod	1.59	4.06	960.24	microns
																STD_RPE H2B_R2.sld_series_12.tif	3	rod	2.34	5.7	960.24	microns
																STD_RPE H2B_R2.sld_series_12.tif	3	rod	0.83	1.1	960.24	microns
																STD_RPE H2B_R2.sld_series_12.tif	3	rod	1.25	2.79	960.24	microns
																STD_RPE H2B_R2.sld_series_12.tif	3	filament	11.34	16.39	960.24	microns
																STD_RPE H2B_R2.sld_series_12.tif	3	filament	8.35	11.08	960.24	microns
																STD_RPE H2B_R2.sld_series_12.tif	3	rod	3.82	8.33	960.24	microns
																STD_RPE H2B_R2.sld_series_12.tif	3	rod	2.21	4.07	960.24	microns
																STD_RPE H2B_R2.sld_series_12.tif	3	rod	3.02	4.58	960.24	microns
																STD_RPE H2B_R2.sld_series_12.tif	3	rod	2.47	3.88	960.24	microns
																STD_RPE H2B_R2.sld_series_12.tif	3	rod	0.55	1.65	960.24	microns
																STD_RPE H2B_R2.sld_series_12.tif	3	rod	3.88	3.28	960.24	microns
																STD_RPE H2B_R2.sld_series_12.tif	3	filament	4.84	7.32	960.24	microns
																STD_RPE H2B_R2.sld_series_12.tif	3	filament	6.43	9.76	960.24	microns
																STD_RPE H2B_R2.sld_series_12.tif	3	rod	1.33	1.56	960.24	microns
																STD_RPE H2B_R2.sld_series_12.tif	3	rod	1.43	2.4	960.24	microns
																STD_RPE H2B_R2.sld_series_12.tif	3	filament	12.67	11.47	960.24	microns
																STD_RPE H2B_R2.sld_series_12.tif	3	rod	2.29	2.5	960.24	microns
																STD_RPE H2B_R2.sld_series_12.tif	3	rod	1.59	1.99	960.24	microns
																STD_RPE H2B_R2.sld_series_12.tif	3	rod	2.58	3.09	960.24	microns
																STD_RPE H2B_R2.sld_series_12.tif	3	rod	1.3	2.78	960.24	microns
																STD_RPE H2B_R2.sld_series_12.tif	3	filament	3.62	5.92	960.24	microns
																STD_RPE H2B_R2.sld_series_12.tif	3	filament	6.58	10.58	960.24	microns
																STD_RPE H2B_R2.sld_series_12.tif	3	rod	2.34	3.21	960.24	microns
																STD_RPE H2B_R2.sld_series_12.tif	3	rod	1.25	2.98	960.24	microns
																STD_RPE H2B_R2.sld_series_12.tif	3	filament	3.02	5.35	960.24	microns
																STD_RPE H2B_R2.sld_series_12.tif	3	filament	11.94	17.8	960.24	microns
																STD_RPE H2B_R2.sld_series_12.tif	3	rod	1.3	1.65	960.24	microns
																STD_RPE H2B_R2.sld_series_12.tif	3	filament	3.51	5.28	960.24	microns
																STD_RPE H2B_R2.sld_series_12.tif	3	rod	3.67	8.29	960.24	microns
																STD_RPE H2B_R2.sld_series_12.tif	3	rod	2	3.79	960.24	microns
																STD_RPE H2B_R2.sld_series_12.tif	3	rod	2.34	2.69	960.24	microns
																STD_RPE H2B_R2.sld_series_12.tif	3	filament	3.54	7.06	960.24	microns
																STD_RPE H2B_R2.sld_series_12.tif	3	rod	0.99	1.2	960.24	microns
																STD_RPE H2B_R2.sld_series_12.tif	3	rod	1.04	1.49	960.24	microns
																STD_RPE H2B_R2.sld_series_12.tif	3	rod	1.72	2.66	960.24	microns
																STD_RPE H2B_R2.sld_series_12.tif	3	rod	1.14	2.11	960.24	microns
																STD_RPE H2B_R2.sld_series_12.tif	3	rod	0.39	0.71	960.24	microns
																STD_RPE H2B_R2.sld_series_12.tif	3	rod	2.21	3.98	960.24	microns
																STD_RPE H2B_R2.sld_series_12.tif	3	filament	5.83	9.33	960.24	microns
																STD_RPE H2B_R2.sld_series_12.tif	3	filament	5.28	6.39	960.24	microns
																STD_RPE H2B_R2.sld_series_12.tif	3	rod	1.59	1.88	960.24	microns
																STD_RPE H2B_R2.sld_series_12.tif	3	filament	7.39	11.42	960.24	microns
																STD_RPE H2B_R2.sld_series_12.tif	3	rod	2.84	4.31	960.24	microns
																STD_RPE H2B_R2.sld_series_12.tif	3	rod	0.68	1.42	960.24	microns
																STD_RPE H2B_R2.sld_series_12.tif	3	rod	0.86	1.36	960.24	microns
																STD_RPE H2B_R2.sld_series_12.tif	3	rod	1.25	3.37	960.24	microns
																STD_RPE H2B_R2.sld_series_12.tif	4	rod	0.78	1.92	893.66	microns
																STD_RPE H2B_R2.sld_series_12.tif	4	rod	1.33	1.95	893.66	microns
																STD_RPE H2B_R2.sld_series_12.tif	4	rod	2.32	3.37	893.66	microns
																STD_RPE H2B_R2.sld_series_12.tif	4	rod	0.94	2.53	893.66	microns
																STD_RPE H2B_R2.sld_series_12.tif	4	rod	0.73	1.49	893.66	microns
																STD_RPE H2B_R2.sld_series_12.tif	4	rod	1.64	1.3	893.66	microns
																STD_RPE H2B_R2.sld_series_12.tif	4	rod	3.46	5.22	893.66	microns
																STD_RPE H2B_R2.sld_series_12.tif	4	rod	0.86	2.11	893.66	microns
																STD_RPE H2B_R2.sld_series_12.tif	4	rod	1.98	3.28	893.66	microns
																STD_RPE H2B_R2.sld_series_12.tif	4	rod	3.54	4.53	893.66	microns
																STD_RPE H2B_R2.sld_series_12.tif	4	rod	1.14	2.47	893.66	microns
																STD_RPE H2B_R2.sld_series_12.tif	4	rod	3.46	7.12	893.66	microns
																STD_RPE H2B_R2.sld_series_12.tif	4	rod	1.87	3.6	893.66	microns
																STD_RPE H2B_R2.sld_series_12.tif	4	rod	2.99	4.5	893.66	microns
																STD_RPE H2B_R2.sld_series_12.tif	4	filament	9.6	11.17	893.66	microns
																STD_RPE H2B_R2.sld_series_12.tif	4	rod	1.12	1.72	893.66	microns
																STD_RPE H2B_R2.sld_series_12.tif	4	filament	52.06	48.98	893.66	microns
																STD_RPE H2B_R2.sld_series_12.tif	4	rod	1.87	3.3	893.66	microns
																STD_RPE H2B_R2.sld_series_12.tif	4	rod	0.44	0.55	893.66	microns
																STD_RPE H2B_R2.sld_series_12.tif	4	filament	4.37	8.04	893.66	microns
																STD_RPE H2B_R2.sld_series_12.tif	4	filament	5.59	8.06	893.66	microns
																STD_RPE H2B_R2.sld_series_12.tif	4	rod	1.54	3.34	893.66	microns
																STD_RPE H2B_R2.sld_series_12.tif	4	rod	2.52	3.82	893.66	microns
																STD_RPE H2B_R2.sld_series_12.tif	4	filament	3.8	5.44	893.66	microns
																STD_RPE H2B_R2.sld_series_12.tif	4	rod	1.4	2.04	893.66	microns
																STD_RPE H2B_R2.sld_series_12.tif	4	rod	1.54	1.1	893.66	microns
																STD_RPE H2B_R2.sld_series_12.tif	4	rod	1.51	2.24	893.66	microns
																STD_RPE H2B_R2.sld_series_12.tif	4	rod	1.22	1.88	893.66	microns
																STD_RPE H2B_R2.sld_series_12.tif	4	rod	1.69	2.59	893.66	microns
																STD_RPE H2B_R2.sld_series_12.tif	4	rod	2.24	4.44	893.66	microns
																STD_RPE H2B_R2.sld_series_12.tif	4	filament	4.37	7.69	893.66	microns
																STD_RPE H2B_R2.sld_series_12.tif	4	filament	4.4	7.62	893.66	microns
																STD_RPE H2B_R2.sld_series_12.tif	4	rod	0.81	1.97	893.66	microns
																STD_RPE H2B_R2.sld_series_12.tif	4	rod	0.68	1.84	893.66	microns
																STD_RPE H2B_R2.sld_series_12.tif	4	filament	6.63	9.31	893.66	microns
																STD_RPE H2B_R2.sld_series_12.tif	4	rod	0.86	2.55	893.66	microns
																STD_RPE H2B_R2.sld_series_12.tif	5	rod	2.39	3.47	702.27	microns
																STD_RPE H2B_R2.sld_series_12.tif	5	rod	1.09	2.18	702.27	microns
																STD_RPE H2B_R2.sld_series_12.tif	5	filament	4.66	8.26	702.27	microns
																STD_RPE H2B_R2.sld_series_12.tif	5	rod	1.74	2.56	702.27	microns
																STD_RPE H2B_R2.sld_series_12.tif	5	rod	2.73	3.73	702.27	microns
																STD_RPE H2B_R2.sld_series_12.tif	5	filament	9.21	14.52	702.27	microns
																STD_RPE H2B_R2.sld_series_12.tif	5	rod	2.97	4.73	702.27	microns
																STD_RPE H2B_R2.sld_series_12.tif	5	filament	3.23	5.8	702.27	microns
																STD_RPE H2B_R2.sld_series_12.tif	5	filament	6.45	5.48	702.27	microns
																STD_RPE H2B_R2.sld_series_12.tif	5	rod	0.55	1.75	702.27	microns
																STD_RPE H2B_R2.sld_series_12.tif	5	rod	1.17	1.85	702.27	microns
																STD_RPE H2B_R2.sld_series_12.tif	5	rod	0.7	1.52	702.27	microns
																STD_RPE H2B_R2.sld_series_12.tif	5	rod	0.91	2.69	702.27	microns
																STD_RPE H2B_R2.sld_series_12.tif	5	rod	0.36	1.13	702.27	microns
																STD_RPE H2B_R2.sld_series_12.tif	5	rod	0.73	1.52	702.27	microns
																STD_RPE H2B_R2.sld_series_12.tif	5	rod	0.47	1.33	702.27	microns
																STD_RPE H2B_R2.sld_series_12.tif	5	filament	15.66	22.2	702.27	microns
																STD_RPE H2B_R2.sld_series_12.tif	5	rod	0.81	1.72	702.27	microns
																STD_RPE H2B_R2.sld_series_12.tif	5	rod	0.7	1.2	702.27	microns
																STD_RPE H2B_R2.sld_series_12.tif	5	filament	8.56	14.15	702.27	microns
																STD_RPE H2B_R2.sld_series_12.tif	5	rod	1.04	2.5	702.27	microns
																STD_RPE H2B_R2.sld_series_12.tif	5	rod	0.91	1.26	702.27	microns
																STD_RPE H2B_R2.sld_series_12.tif	5	rod	1.17	2.63	702.27	microns
																STD_RPE H2B_R2.sld_series_12.tif	5	rod	0.65	1.33	702.27	microns
																STD_RPE H2B_R2.sld_series_12.tif	5	rod	0.91	1.72	702.27	microns
																STD_RPE H2B_R2.sld_series_12.tif	5	rod	1.35	2.75	702.27	microns
																STD_RPE H2B_R2.sld_series_12.tif	5	rod	1.51	2.33	702.27	microns
																STD_RPE H2B_R2.sld_series_12.tif	5	rod	2.86	7.62	702.27	microns
																STD_RPE H2B_R2.sld_series_12.tif	5	rod	0.91	1.79	702.27	microns
																STD_RPE H2B_R2.sld_series_12.tif	5	rod	0.96	2.11	702.27	microns
																STD_RPE H2B_R2.sld_series_12.tif	5	rod	2.19	2.56	702.27	microns
																STD_RPE H2B_R2.sld_series_12.tif	5	rod	1.64	3.21	702.27	microns
																STD_RPE H2B_R2.sld_series_12.tif	5	rod	2.91	4.63	702.27	microns
																STD_RPE H2B_R2.sld_series_12.tif	5	rod	1.04	1.53	702.27	microns
																STD_RPE H2B_R2.sld_series_12.tif	5	rod	2.91	3.87	702.27	microns
																STD_RPE H2B_R2.sld_series_12.tif	5	rod	1.17	2.04	702.27	microns
																STD_RPE H2B_R2.sld_series_12.tif	5	rod	1.38	2.43	702.27	microns
																STD_RPE H2B_R2.sld_series_12.tif	5	filament	3.38	5.8	702.27	microns
																STD_RPE H2B_R2.sld_series_12.tif	5	rod	1.46	2.39	702.27	microns
																STD_RPE H2B_R2.sld_series_12.tif	5	rod	1.25	2.56	702.27	microns
																STD_RPE H2B_R2.sld_series_12.tif	6	rod	0.55	1.69	859.65	microns
																STD_RPE H2B_R2.sld_series_12.tif	6	rod	2.39	4.74	859.65	microns
																STD_RPE H2B_R2.sld_series_12.tif	6	filament	4.19	5.94	859.65	microns
																STD_RPE H2B_R2.sld_series_12.tif	6	rod	2.45	4.86	859.65	microns
																STD_RPE H2B_R2.sld_series_12.tif	6	rod	0.83	1.95	859.65	microns
																STD_RPE H2B_R2.sld_series_12.tif	6	filament	4.4	7.6	859.65	microns
																STD_RPE H2B_R2.sld_series_12.tif	6	rod	0.49	1.33	859.65	microns
																STD_RPE H2B_R2.sld_series_12.tif	6	rod	3.02	5	859.65	microns
																STD_RPE H2B_R2.sld_series_12.tif	6	rod	2.63	3.28	859.65	microns
																STD_RPE H2B_R2.sld_series_12.tif	6	rod	0.91	1.72	859.65	microns
																STD_RPE H2B_R2.sld_series_12.tif	6	filament	3.25	8.78	859.65	microns
																STD_RPE H2B_R2.sld_series_12.tif	6	rod	1.61	3.33	859.65	microns
																STD_RPE H2B_R2.sld_series_12.tif	6	rod	2.26	2.98	859.65	microns
																STD_RPE H2B_R2.sld_series_12.tif	6	rod	2.45	3.08	859.65	microns
																STD_RPE H2B_R2.sld_series_12.tif	6	rod	1.43	2.59	859.65	microns
																STD_RPE H2B_R2.sld_series_12.tif	6	rod	1.69	2.34	859.65	microns
																STD_RPE H2B_R2.sld_series_12.tif	6	rod	0.57	0.81	859.65	microns
																STD_RPE H2B_R2.sld_series_12.tif	6	rod	1.22	3.44	859.65	microns
																STD_RPE H2B_R2.sld_series_12.tif	6	rod	3.51	5.97	859.65	microns
																STD_RPE H2B_R2.sld_series_12.tif	6	filament	4.14	6.59	859.65	microns
																STD_RPE H2B_R2.sld_series_12.tif	6	rod	0.88	0.94	859.65	microns
																STD_RPE H2B_R2.sld_series_12.tif	6	filament	7.47	9.64	859.65	microns
																STD_RPE H2B_R2.sld_series_12.tif	6	rod	1.35	2.46	859.65	microns
																STD_RPE H2B_R2.sld_series_12.tif	6	rod	0.78	1.56	859.65	microns
																STD_RPE H2B_R2.sld_series_12.tif	6	filament	4.61	6.62	859.65	microns
																STD_RPE H2B_R2.sld_series_12.tif	6	rod	0.91	1.97	859.65	microns
																STD_RPE H2B_R2.sld_series_12.tif	6	rod	2.73	3.6	859.65	microns
																STD_RPE H2B_R2.sld_series_12.tif	6	rod	1.33	3.65	859.65	microns
																STD_RPE H2B_R2.sld_series_12.tif	6	rod	0.88	2.3	859.65	microns
																STD_RPE H2B_R2.sld_series_12.tif	6	rod	1.17	1.49	859.65	microns
																STD_RPE H2B_R2.sld_series_12.tif	6	rod	0.52	1.33	859.65	microns
																STD_RPE H2B_R2.sld_series_12.tif	6	rod	2.08	3.47	859.65	microns
																STD_RPE H2B_R2.sld_series_12.tif	6	rod	2.11	3.83	859.65	microns
																STD_RPE H2B_R2.sld_series_12.tif	6	filament	4.14	9.56	859.65	microns
																STD_RPE H2B_R2.sld_series_12.tif	6	rod	1.56	2.11	859.65	microns
																STD_RPE H2B_R2.sld_series_12.tif	6	rod	0.42	0.85	859.65	microns
																STD_RPE H2B_R2.sld_series_12.tif	6	rod	1.35	2.36	859.65	microns
																STD_RPE H2B_R2.sld_series_12.tif	6	filament	5.28	8.37	859.65	microns
																STD_RPE H2B_R2.sld_series_12.tif	6	rod	0.78	1.79	859.65	microns
																STD_RPE H2B_R2.sld_series_12.tif	6	rod	0.47	1.56	859.65	microns
																STD_RPE H2B_R2.sld_series_12.tif	6	rod	0.94	1.79	859.65	microns
																STD_RPE H2B_R2.sld_series_12.tif	6	rod	1.59	1.85	859.65	microns
																STD_RPE H2B_R2.sld_series_12.tif	6	rod	1.12	3.72	859.65	microns
																STD_RPE H2B_R2.sld_series_12.tif	6	rod	0.81	1.26	859.65	microns
																STD_RPE H2B_R2.sld_series_12.tif	6	rod	0.75	1.24	859.65	microns
																STD_RPE H2B_R2.sld_series_14.tif	1	rod	0.68	1.33	1197.96	microns
																STD_RPE H2B_R2.sld_series_14.tif	1	filament	120.05	55.78	1197.96	microns
																STD_RPE H2B_R2.sld_series_14.tif	1	rod	0.36	0.85	1197.96	microns
																STD_RPE H2B_R2.sld_series_14.tif	1	rod	1.48	4.37	1197.96	microns
																STD_RPE H2B_R2.sld_series_14.tif	1	rod	1.07	2.18	1197.96	microns
																STD_RPE H2B_R2.sld_series_14.tif	1	rod	0.6	1.1	1197.96	microns
																STD_RPE H2B_R2.sld_series_14.tif	1	rod	1.2	1.65	1197.96	microns
																STD_RPE H2B_R2.sld_series_14.tif	1	rod	0.99	2.2	1197.96	microns
																STD_RPE H2B_R2.sld_series_14.tif	1	rod	0.57	1.4	1197.96	microns
																STD_RPE H2B_R2.sld_series_14.tif	1	filament	5.26	9.92	1197.96	microns
																STD_RPE H2B_R2.sld_series_14.tif	1	filament	12.62	20.91	1197.96	microns
																STD_RPE H2B_R2.sld_series_14.tif	1	filament	4.06	6.61	1197.96	microns
																STD_RPE H2B_R2.sld_series_14.tif	1	rod	1.95	3.33	1197.96	microns
																STD_RPE H2B_R2.sld_series_14.tif	1	rod	1.8	3.09	1197.96	microns
																STD_RPE H2B_R2.sld_series_14.tif	1	filament	13.89	17.46	1197.96	microns
																STD_RPE H2B_R2.sld_series_14.tif	1	rod	2.19	4.41	1197.96	microns
																STD_RPE H2B_R2.sld_series_14.tif	1	rod	2.34	3.92	1197.96	microns
																STD_RPE H2B_R2.sld_series_14.tif	1	rod	1.69	2.36	1197.96	microns
																STD_RPE H2B_R2.sld_series_14.tif	1	rod	0.91	1.59	1197.96	microns
																STD_RPE H2B_R2.sld_series_14.tif	1	rod	2.24	4.44	1197.96	microns
																STD_RPE H2B_R2.sld_series_14.tif	1	rod	1.67	1.79	1197.96	microns
																STD_RPE H2B_R2.sld_series_14.tif	1	rod	1.59	2.59	1197.96	microns
																STD_RPE H2B_R2.sld_series_14.tif	1	filament	18.5	20.57	1197.96	microns
																STD_RPE H2B_R2.sld_series_14.tif	1	rod	1.22	2.24	1197.96	microns
																STD_RPE H2B_R2.sld_series_14.tif	1	rod	0.91	1.4	1197.96	microns
																STD_RPE H2B_R2.sld_series_14.tif	1	rod	5.05	5.79	1197.96	microns
																STD_RPE H2B_R2.sld_series_14.tif	1	rod	3.36	4.08	1197.96	microns
																STD_RPE H2B_R2.sld_series_14.tif	1	filament	7.86	11.98	1197.96	microns
																STD_RPE H2B_R2.sld_series_14.tif	1	rod	2.47	1.97	1197.96	microns
																STD_RPE H2B_R2.sld_series_14.tif	1	filament	12.36	17.82	1197.96	microns
																STD_RPE H2B_R2.sld_series_14.tif	1	rod	2.29	2.69	1197.96	microns
																STD_RPE H2B_R2.sld_series_14.tif	1	rod	2.16	3.92	1197.96	microns
																STD_RPE H2B_R2.sld_series_14.tif	1	rod	0.44	0.85	1197.96	microns
																STD_RPE H2B_R2.sld_series_14.tif	1	filament	6.84	11.66	1197.96	microns
																STD_RPE H2B_R2.sld_series_14.tif	2	rod	0.83	2.43	970.23	microns
																STD_RPE H2B_R2.sld_series_14.tif	2	rod	1.9	3.41	970.23	microns
																STD_RPE H2B_R2.sld_series_14.tif	2	rod	0.68	1.1	970.23	microns
																STD_RPE H2B_R2.sld_series_14.tif	2	rod	1.54	3.69	970.23	microns
																STD_RPE H2B_R2.sld_series_14.tif	2	rod	0.49	0.94	970.23	microns
																STD_RPE H2B_R2.sld_series_14.tif	2	filament	16.39	15.48	970.23	microns
																STD_RPE H2B_R2.sld_series_14.tif	2	rod	4.94	4.44	970.23	microns
																STD_RPE H2B_R2.sld_series_14.tif	2	rod	2.97	3.28	970.23	microns
																STD_RPE H2B_R2.sld_series_14.tif	2	rod	3.12	4.66	970.23	microns
																STD_RPE H2B_R2.sld_series_14.tif	2	rod	1.46	3.49	970.23	microns
																STD_RPE H2B_R2.sld_series_14.tif	2	rod	0.86	1.56	970.23	microns
																STD_RPE H2B_R2.sld_series_14.tif	2	filament	7.78	8.34	970.23	microns
																STD_RPE H2B_R2.sld_series_14.tif	2	rod	0.49	1.1	970.23	microns
																STD_RPE H2B_R2.sld_series_14.tif	2	filament	4.19	6.69	970.23	microns
																STD_RPE H2B_R2.sld_series_14.tif	2	rod	1.22	3.37	970.23	microns
																STD_RPE H2B_R2.sld_series_14.tif	2	filament	15.32	15.74	970.23	microns
																STD_RPE H2B_R2.sld_series_14.tif	2	rod	0.91	1.17	970.23	microns
																STD_RPE H2B_R2.sld_series_14.tif	2	rod	0.52	1.01	970.23	microns
																STD_RPE H2B_R2.sld_series_14.tif	2	rod	1.59	2.95	970.23	microns
																STD_RPE H2B_R2.sld_series_14.tif	2	rod	1.56	2.43	970.23	microns
																STD_RPE H2B_R2.sld_series_14.tif	2	rod	2.68	3.37	970.23	microns
																STD_RPE H2B_R2.sld_series_14.tif	2	rod	2.32	2.95	970.23	microns
																STD_RPE H2B_R2.sld_series_14.tif	2	rod	1.64	3.37	970.23	microns
																STD_RPE H2B_R2.sld_series_14.tif	2	rod	1.35	2.01	970.23	microns
																STD_RPE H2B_R2.sld_series_14.tif	2	rod	0.96	2.66	970.23	microns
																STD_RPE H2B_R2.sld_series_14.tif	2	rod	1.4	2.73	970.23	microns
																STD_RPE H2B_R2.sld_series_14.tif	2	rod	2.84	6.3	970.23	microns
																STD_RPE H2B_R2.sld_series_14.tif	2	filament	2.68	6.42	970.23	microns
																STD_RPE H2B_R2.sld_series_14.tif	2	rod	1.98	2.98	970.23	microns
																STD_RPE H2B_R2.sld_series_14.tif	2	rod	0.6	1.49	970.23	microns
																STD_RPE H2B_R2.sld_series_14.tif	2	rod	0.44	1.4	970.23	microns
																STD_RPE H2B_R2.sld_series_14.tif	3	rod	1.07	1.49	1032.93	microns
																STD_RPE H2B_R2.sld_series_14.tif	3	rod	3.64	4.93	1032.93	microns
																STD_RPE H2B_R2.sld_series_14.tif	3	rod	0.39	1.33	1032.93	microns
																STD_RPE H2B_R2.sld_series_14.tif	3	rod	1.12	1.17	1032.93	microns
																STD_RPE H2B_R2.sld_series_14.tif	3	filament	7.96	11.21	1032.93	microns
																STD_RPE H2B_R2.sld_series_14.tif	3	rod	1.09	2.4	1032.93	microns
																STD_RPE H2B_R2.sld_series_14.tif	3	rod	2.73	2.98	1032.93	microns
																STD_RPE H2B_R2.sld_series_14.tif	3	rod	1.35	1.76	1032.93	microns
																STD_RPE H2B_R2.sld_series_14.tif	3	filament	9.6	11.17	1032.93	microns
																STD_RPE H2B_R2.sld_series_14.tif	3	rod	1.35	0.71	1032.93	microns
																STD_RPE H2B_R2.sld_series_14.tif	3	rod	3.1	4.32	1032.93	microns
																STD_RPE H2B_R2.sld_series_14.tif	3	rod	0.6	0.81	1032.93	microns
																STD_RPE H2B_R2.sld_series_14.tif	3	filament	4.71	5.44	1032.93	microns
																STD_RPE H2B_R2.sld_series_14.tif	3	rod	2.11	3.41	1032.93	microns
																STD_RPE H2B_R2.sld_series_14.tif	3	rod	1.09	2.08	1032.93	microns
																STD_RPE H2B_R2.sld_series_14.tif	3	filament	4.97	6.46	1032.93	microns
																STD_RPE H2B_R2.sld_series_14.tif	3	filament	4.92	7.87	1032.93	microns
																STD_RPE H2B_R2.sld_series_14.tif	3	rod	2.19	3.12	1032.93	microns
																STD_RPE H2B_R2.sld_series_14.tif	3	rod	2.03	3.44	1032.93	microns
																STD_RPE H2B_R2.sld_series_14.tif	3	filament	5.05	13.66	1032.93	microns
																STD_RPE H2B_R2.sld_series_14.tif	3	rod	0.57	0.71	1032.93	microns
																STD_RPE H2B_R2.sld_series_14.tif	3	rod	1.33	2.24	1032.93	microns
																STD_RPE H2B_R2.sld_series_14.tif	3	rod	1.38	0.97	1032.93	microns
																STD_RPE H2B_R2.sld_series_14.tif	3	rod	3.33	5.4	1032.93	microns
																STD_RPE H2B_R2.sld_series_14.tif	3	rod	0.78	1.4	1032.93	microns
																STD_RPE H2B_R2.sld_series_14.tif	3	rod	1.85	3.01	1032.93	microns
																STD_RPE H2B_R2.sld_series_14.tif	3	filament	3.12	5.64	1032.93	microns
																STD_RPE H2B_R2.sld_series_14.tif	3	rod	2.13	3.56	1032.93	microns
																STD_RPE H2B_R2.sld_series_14.tif	3	rod	4.19	5.74	1032.93	microns
																STD_RPE H2B_R2.sld_series_14.tif	3	filament	6.11	11.62	1032.93	microns
																STD_RPE H2B_R2.sld_series_14.tif	3	rod	0.44	1.36	1032.93	microns
																STD_RPE H2B_R2.sld_series_14.tif	3	rod	1.98	4.86	1032.93	microns
																STD_RPE H2B_R2.sld_series_14.tif	3	rod	1.69	2.62	1032.93	microns
																STD_RPE H2B_R2.sld_series_14.tif	3	rod	2.76	4.46	1032.93	microns
																STD_RPE H2B_R2.sld_series_14.tif	3	rod	2.47	4.9	1032.93	microns
																STD_RPE H2B_R2.sld_series_14.tif	3	rod	2.08	3.24	1032.93	microns
																STD_RPE H2B_R2.sld_series_14.tif	3	filament	5.85	10.39	1032.93	microns
																STD_RPE H2B_R2.sld_series_14.tif	3	filament	10.2	12.22	1032.93	microns
																STD_RPE H2B_R2.sld_series_14.tif	3	filament	7.83	11.31	1032.93	microns
																STD_RPE H2B_R2.sld_series_14.tif	3	filament	3.1	6.22	1032.93	microns
																STD_RPE H2B_R2.sld_series_14.tif	3	filament	10.04	13.39	1032.93	microns
																STD_RPE H2B_R2.sld_series_14.tif	3	rod	2.19	3.14	1032.93	microns
																STD_RPE H2B_R2.sld_series_14.tif	3	rod	1.35	2.91	1032.93	microns
																STD_RPE H2B_R2.sld_series_14.tif	3	rod	2.16	2.7	1032.93	microns
																STD_RPE H2B_R2.sld_series_14.tif	3	rod	1.51	1.65	1032.93	microns
																STD_RPE H2B_R2.sld_series_14.tif	3	rod	2.58	3.6	1032.93	microns
																STD_RPE H2B_R2.sld_series_14.tif	3	rod	1.46	2.01	1032.93	microns
																STD_RPE H2B_R2.sld_series_14.tif	3	rod	1.12	2.18	1032.93	microns
																STD_RPE H2B_R2.sld_series_14.tif	3	rod	2.63	4.85	1032.93	microns
																STD_RPE H2B_R2.sld_series_14.tif	3	filament	4.5	6.78	1032.93	microns
																STD_RPE H2B_R2.sld_series_14.tif	3	filament	10.77	14.8	1032.93	microns
																STD_RPE H2B_R2.sld_series_14.tif	3	rod	1.17	2.82	1032.93	microns
																STD_RPE H2B_R2.sld_series_14.tif	3	rod	0.99	0.71	1032.93	microns
																STD_RPE H2B_R2.sld_series_14.tif	3	rod	0.36	1.01	1032.93	microns
																STD_RPE H2B_R2.sld_series_14.tif	3	rod	2.19	4.47	1032.93	microns
																STD_RPE H2B_R2.sld_series_14.tif	3	filament	3.1	6.66	1032.93	microns
																STD_RPE H2B_R2.sld_series_14.tif	4	rod	1.22	1.65	361.13	microns
																STD_RPE H2B_R2.sld_series_14.tif	4	rod	1.59	2.63	361.13	microns
																STD_RPE H2B_R2.sld_series_14.tif	4	rod	2.11	2.89	361.13	microns
																STD_RPE H2B_R2.sld_series_14.tif	4	rod	1.59	3.21	361.13	microns
																STD_RPE H2B_R2.sld_series_14.tif	4	rod	1.85	1.81	361.13	microns
																STD_RPE H2B_R2.sld_series_14.tif	4	rod	2.24	2.79	361.13	microns
																STD_RPE H2B_R2.sld_series_14.tif	4	filament	8.17	10.39	361.13	microns
																STD_RPE H2B_R2.sld_series_14.tif	4	rod	2.26	3.67	361.13	microns
																STD_RPE H2B_R2.sld_series_14.tif	4	rod	2.29	3.38	361.13	microns
																STD_RPE H2B_R2.sld_series_14.tif	4	rod	2.99	4.02	361.13	microns
																STD_RPE H2B_R2.sld_series_14.tif	4	rod	1.56	3.76	361.13	microns
																STD_RPE H2B_R2.sld_series_14.tif	4	rod	2.6	1.88	361.13	microns
																STD_RPE H2B_R2.sld_series_14.tif	4	rod	1.22	1.62	361.13	microns
																STD_RPE H2B_R2.sld_series_14.tif	4	rod	1.56	2.75	361.13	microns
																STD_RPE H2B_R2.sld_series_14.tif	4	filament	3.15	6.16	361.13	microns
																STD_RPE H2B_R2.sld_series_14.tif	4	rod	1.38	2.14	361.13	microns
																STD_RPE H2B_R2.sld_series_14.tif	4	rod	1.64	4.21	361.13	microns
																STD_RPE H2B_R2.sld_series_14.tif	4	rod	0.47	1.01	361.13	microns
																STD_RPE H2B_R2.sld_series_14.tif	4	filament	2.99	5.61	361.13	microns
																STD_RPE H2B_R2.sld_series_14.tif	4	rod	0.52	1.56	361.13	microns
																STD_RPE H2B_R2.sld_series_15.tif	1	rod	0.83	1.4	538.23	microns
																STD_RPE H2B_R2.sld_series_15.tif	1	rod	1.59	3.09	538.23	microns
																STD_RPE H2B_R2.sld_series_15.tif	1	filament	5.2	10.6	538.23	microns
																STD_RPE H2B_R2.sld_series_15.tif	1	filament	30.67	31.3	538.23	microns
																STD_RPE H2B_R2.sld_series_15.tif	1	rod	1.27	3.69	538.23	microns
																STD_RPE H2B_R2.sld_series_15.tif	1	filament	6.92	8.3	538.23	microns
																STD_RPE H2B_R2.sld_series_15.tif	1	filament	4.79	10.78	538.23	microns
																STD_RPE H2B_R2.sld_series_15.tif	1	rod	0.42	0.94	538.23	microns
																STD_RPE H2B_R2.sld_series_15.tif	1	rod	1.2	1.56	538.23	microns
																STD_RPE H2B_R2.sld_series_15.tif	1	filament	3.23	6.88	538.23	microns
																STD_RPE H2B_R2.sld_series_15.tif	1	rod	2.86	5.84	538.23	microns
																STD_RPE H2B_R2.sld_series_15.tif	1	rod	1.3	2.04	538.23	microns
																STD_RPE H2B_R2.sld_series_15.tif	1	filament	3.77	5.7	538.23	microns
																STD_RPE H2B_R2.sld_series_15.tif	1	rod	1.85	2.75	538.23	microns
																STD_RPE H2B_R2.sld_series_15.tif	1	rod	3.33	4.22	538.23	microns
																STD_RPE H2B_R2.sld_series_15.tif	1	filament	5.26	8.58	538.23	microns
																STD_RPE H2B_R2.sld_series_15.tif	1	rod	1.3	1.29	538.23	microns
																STD_RPE H2B_R2.sld_series_15.tif	1	rod	0.96	1.77	538.23	microns
																STD_RPE H2B_R2.sld_series_15.tif	1	rod	1.22	2.18	538.23	microns
																STD_RPE H2B_R2.sld_series_15.tif	1	rod	3.1	3.6	538.23	microns
																STD_RPE H2B_R2.sld_series_15.tif	1	rod	2.55	4.5	538.23	microns
																STD_RPE H2B_R2.sld_series_15.tif	1	filament	2.5	5.91	538.23	microns
																STD_RPE H2B_R2.sld_series_15.tif	1	rod	2.08	3.92	538.23	microns
																STD_RPE H2B_R2.sld_series_15.tif	1	rod	2.06	4.63	538.23	microns
																STD_RPE H2B_R2.sld_series_15.tif	1	rod	0.73	1.1	538.23	microns
																STD_RPE H2B_R2.sld_series_15.tif	1	rod	0.62	0.81	538.23	microns
																STD_RPE H2B_R2.sld_series_15.tif	2	filament	4.58	7.23	649.71	microns
																STD_RPE H2B_R2.sld_series_15.tif	2	filament	5.75	5.71	649.71	microns
																STD_RPE H2B_R2.sld_series_15.tif	2	filament	73.37	38.88	649.71	microns
																STD_RPE H2B_R2.sld_series_15.tif	2	rod	3.9	4.73	649.71	microns
																STD_RPE H2B_R2.sld_series_15.tif	2	rod	1.25	1.26	649.71	microns
																STD_RPE H2B_R2.sld_series_15.tif	2	rod	1.74	2.91	649.71	microns
																STD_RPE H2B_R2.sld_series_15.tif	2	filament	3.59	5.81	649.71	microns
																STD_RPE H2B_R2.sld_series_15.tif	2	filament	3.3	5.51	649.71	microns
																STD_RPE H2B_R2.sld_series_15.tif	2	filament	5.02	7.21	649.71	microns
																STD_RPE H2B_R2.sld_series_15.tif	2	rod	2.97	4.12	649.71	microns
																STD_RPE H2B_R2.sld_series_15.tif	2	filament	4.53	6.53	649.71	microns
																STD_RPE H2B_R2.sld_series_15.tif	2	rod	0.39	0.94	649.71	microns
																STD_RPE H2B_R2.sld_series_15.tif	2	rod	0.6	1.24	649.71	microns
																STD_RPE H2B_R2.sld_series_15.tif	2	filament	3.12	6.5	649.71	microns
																STD_RPE H2B_R2.sld_series_15.tif	2	rod	2.84	4.5	649.71	microns
																STD_RPE H2B_R2.sld_series_15.tif	2	filament	16.76	28.95	649.71	microns
																STD_RPE H2B_R2.sld_series_15.tif	2	rod	1.43	2.82	649.71	microns
																STD_RPE H2B_R2.sld_series_15.tif	2	rod	1.82	3.21	649.71	microns
																STD_RPE H2B_R2.sld_series_15.tif	2	rod	0.73	1.36	649.71	microns
																STD_RPE H2B_R2.sld_series_15.tif	3	rod	1.22	2.34	936.79	microns
																STD_RPE H2B_R2.sld_series_15.tif	3	rod	1.64	3.08	936.79	microns
																STD_RPE H2B_R2.sld_series_15.tif	3	filament	3.23	5.71	936.79	microns
																STD_RPE H2B_R2.sld_series_15.tif	3	filament	3.46	5.29	936.79	microns
																STD_RPE H2B_R2.sld_series_15.tif	3	rod	1.33	3.32	936.79	microns
																STD_RPE H2B_R2.sld_series_15.tif	3	rod	1.59	1.62	936.79	microns
																STD_RPE H2B_R2.sld_series_15.tif	3	filament	7.28	9.25	936.79	microns
																STD_RPE H2B_R2.sld_series_15.tif	3	filament	9.81	14.16	936.79	microns
																STD_RPE H2B_R2.sld_series_15.tif	3	rod	2.5	3.3	936.79	microns
																STD_RPE H2B_R2.sld_series_15.tif	3	rod	3.1	4.28	936.79	microns
																STD_RPE H2B_R2.sld_series_15.tif	3	rod	1.48	2.2	936.79	microns
																STD_RPE H2B_R2.sld_series_15.tif	3	filament	6.4	9.82	936.79	microns
																STD_RPE H2B_R2.sld_series_15.tif	3	rod	3.64	5.55	936.79	microns
																STD_RPE H2B_R2.sld_series_15.tif	3	rod	2.11	3.89	936.79	microns
																STD_RPE H2B_R2.sld_series_15.tif	3	rod	2.5	4.96	936.79	microns
																STD_RPE H2B_R2.sld_series_15.tif	3	rod	1.67	3.12	936.79	microns
																STD_RPE H2B_R2.sld_series_15.tif	3	filament	8.17	14.53	936.79	microns
																STD_RPE H2B_R2.sld_series_15.tif	3	rod	2.6	4.53	936.79	microns
																STD_RPE H2B_R2.sld_series_15.tif	3	rod	1.25	3.53	936.79	microns
																STD_RPE H2B_R2.sld_series_15.tif	3	rod	1.85	2.91	936.79	microns
																STD_RPE H2B_R2.sld_series_15.tif	3	rod	2.94	4.63	936.79	microns
																STD_RPE H2B_R2.sld_series_15.tif	3	rod	1.9	4.22	936.79	microns
																STD_RPE H2B_R2.sld_series_15.tif	3	filament	17.9	20.81	936.79	microns
																STD_RPE H2B_R2.sld_series_15.tif	3	rod	1.74	2.66	936.79	microns
																STD_RPE H2B_R2.sld_series_15.tif	3	rod	0.57	0.94	936.79	microns
																STD_RPE H2B_R2.sld_series_15.tif	3	rod	1.2	3.4	936.79	microns
																STD_RPE H2B_R2.sld_series_15.tif	3	filament	3.9	5.81	936.79	microns
																STD_RPE H2B_R2.sld_series_15.tif	3	rod	1.48	2.34	936.79	microns
																STD_RPE H2B_R2.sld_series_15.tif	3	filament	1.72	5.12	936.79	microns
																STD_RPE H2B_R2.sld_series_15.tif	3	rod	1.74	3.09	936.79	microns
																STD_RPE H2B_R2.sld_series_15.tif	3	rod	0.65	1.3	936.79	microns
																STD_RPE H2B_R2.sld_series_15.tif	3	rod	1.72	2.82	936.79	microns
																STD_RPE H2B_R2.sld_series_15.tif	3	rod	1.25	3.05	936.79	microns
																STD_RPE H2B_R2.sld_series_15.tif	3	filament	3.75	7.86	936.79	microns
																STD_RPE H2B_R2.sld_series_15.tif	3	filament	11.58	17.67	936.79	microns
																STD_RPE H2B_R2.sld_series_15.tif	3	filament	3.17	5.32	936.79	microns
																STD_RPE H2B_R2.sld_series_15.tif	3	rod	3.72	4.35	936.79	microns
																STD_RPE H2B_R2.sld_series_15.tif	3	rod	0.39	0.97	936.79	microns
																STD_RPE H2B_R2.sld_series_15.tif	3	filament	6.48	9.76	936.79	microns
																STD_RPE H2B_R2.sld_series_15.tif	3	rod	0.52	2.58	936.79	microns
																STD_RPE H2B_R2.sld_series_15.tif	4	rod	1.4	3.34	1467.4	microns
																STD_RPE H2B_R2.sld_series_15.tif	4	filament	6.5	10.92	1467.4	microns
																STD_RPE H2B_R2.sld_series_15.tif	4	filament	28.26	28.6	1467.4	microns
																STD_RPE H2B_R2.sld_series_15.tif	4	rod	1.48	4.63	1467.4	microns
																STD_RPE H2B_R2.sld_series_15.tif	4	filament	6.97	10.34	1467.4	microns
																STD_RPE H2B_R2.sld_series_15.tif	4	filament	8.92	14.24	1467.4	microns
																STD_RPE H2B_R2.sld_series_15.tif	4	rod	1.95	2.98	1467.4	microns
																STD_RPE H2B_R2.sld_series_15.tif	4	rod	2.19	4.83	1467.4	microns
																STD_RPE H2B_R2.sld_series_15.tif	4	rod	0.49	1.03	1467.4	microns
																STD_RPE H2B_R2.sld_series_15.tif	4	rod	2.11	2.4	1467.4	microns
																STD_RPE H2B_R2.sld_series_15.tif	4	rod	0.62	2.23	1467.4	microns
																STD_RPE H2B_R2.sld_series_15.tif	4	filament	3.51	5.96	1467.4	microns
																STD_RPE H2B_R2.sld_series_15.tif	4	rod	0.99	1.75	1467.4	microns
																STD_RPE H2B_R2.sld_series_15.tif	4	rod	1.56	3.09	1467.4	microns
																STD_RPE H2B_R2.sld_series_15.tif	4	rod	1.17	1.65	1467.4	microns
																STD_RPE H2B_R2.sld_series_15.tif	4	filament	26.17	32.27	1467.4	microns
																STD_RPE H2B_R2.sld_series_15.tif	4	filament	14.52	15.11	1467.4	microns
																STD_RPE H2B_R2.sld_series_15.tif	4	rod	1.8	2.27	1467.4	microns
																STD_RPE H2B_R2.sld_series_15.tif	4	rod	1.12	1.03	1467.4	microns
																STD_RPE H2B_R2.sld_series_15.tif	4	rod	0.81	1.17	1467.4	microns
																STD_RPE H2B_R2.sld_series_15.tif	4	filament	6.74	12.36	1467.4	microns
																STD_RPE H2B_R2.sld_series_15.tif	4	rod	1.38	1.1	1467.4	microns
																STD_RPE H2B_R2.sld_series_15.tif	4	filament	58.25	52.42	1467.4	microns
																STD_RPE H2B_R2.sld_series_15.tif	4	filament	7.78	14.69	1467.4	microns
																STD_RPE H2B_R2.sld_series_15.tif	4	rod	1.25	2.59	1467.4	microns
																STD_RPE H2B_R2.sld_series_15.tif	4	rod	5.05	10.44	1467.4	microns
																STD_RPE H2B_R2.sld_series_15.tif	4	rod	0.47	1.26	1467.4	microns
																STD_RPE H2B_R2.sld_series_15.tif	4	rod	1.35	2.2	1467.4	microns
																STD_RPE H2B_R2.sld_series_15.tif	4	filament	4.16	7.84	1467.4	microns
																STD_RPE H2B_R2.sld_series_15.tif	4	rod	1.22	3.08	1467.4	microns
																STD_RPE H2B_R2.sld_series_15.tif	4	rod	0.99	1.33	1467.4	microns
																STD_RPE H2B_R2.sld_series_15.tif	4	filament	9.94	16.8	1467.4	microns
																STD_RPE H2B_R2.sld_series_15.tif	4	rod	1.43	2.2	1467.4	microns
																STD_RPE H2B_R2.sld_series_15.tif	4	filament	16.16	19.63	1467.4	microns
																STD_RPE H2B_R2.sld_series_15.tif	4	rod	1.51	3.21	1467.4	microns
																STD_RPE H2B_R2.sld_series_15.tif	4	rod	2.37	2.93	1467.4	microns
																STD_RPE H2B_R2.sld_series_15.tif	4	rod	1.17	1.76	1467.4	microns
																STD_RPE H2B_R2.sld_series_15.tif	4	filament	26.25	21.58	1467.4	microns
																STD_RPE H2B_R2.sld_series_15.tif	4	rod	2	3.24	1467.4	microns
																STD_RPE H2B_R2.sld_series_15.tif	4	rod	3.43	4.96	1467.4	microns
																STD_RPE H2B_R2.sld_series_15.tif	4	rod	0.65	1.4	1467.4	microns
																STD_RPE H2B_R2.sld_series_15.tif	4	rod	2.39	3.83	1467.4	microns
																STD_RPE H2B_R2.sld_series_15.tif	4	rod	1.61	3.25	1467.4	microns
																STD_RPE H2B_R2.sld_series_15.tif	4	rod	1.85	3.88	1467.4	microns
																STD_RPE H2B_R2.sld_series_15.tif	4	filament	5.93	8.62	1467.4	microns
																STD_RPE H2B_R2.sld_series_15.tif	4	filament	10.67	14.42	1467.4	microns
																STD_RPE H2B_R2.sld_series_15.tif	4	filament	4.27	9.05	1467.4	microns
																STD_RPE H2B_R2.sld_series_15.tif	4	rod	2.65	3.73	1467.4	microns
																STD_RPE H2B_R2.sld_series_15.tif	4	rod	1.25	3.89	1467.4	microns
																STD_RPE H2B_R2.sld_series_15.tif	4	filament	6.06	12.24	1467.4	microns
																STD_RPE H2B_R2.sld_series_15.tif	4	rod	1.17	1.1	1467.4	microns
																STD_RPE H2B_R2.sld_series_15.tif	4	filament	4.71	6.94	1467.4	microns
																STD_RPE H2B_R2.sld_series_15.tif	4	rod	0.62	0.87	1467.4	microns
																STD_RPE H2B_R2.sld_series_15.tif	5	rod	0.49	1.07	1420.72	microns
																STD_RPE H2B_R2.sld_series_15.tif	5	rod	0.86	1.97	1420.72	microns
																STD_RPE H2B_R2.sld_series_15.tif	5	rod	3.43	6.35	1420.72	microns
																STD_RPE H2B_R2.sld_series_15.tif	5	rod	0.7	1.1	1420.72	microns
																STD_RPE H2B_R2.sld_series_15.tif	5	rod	1.2	3.01	1420.72	microns
																STD_RPE H2B_R2.sld_series_15.tif	5	rod	3.04	6.37	1420.72	microns
																STD_RPE H2B_R2.sld_series_15.tif	5	rod	1.35	4.11	1420.72	microns
																STD_RPE H2B_R2.sld_series_15.tif	5	rod	4.4	7.93	1420.72	microns
																STD_RPE H2B_R2.sld_series_15.tif	5	rod	0.91	1.68	1420.72	microns
																STD_RPE H2B_R2.sld_series_15.tif	5	rod	2.5	6.73	1420.72	microns
																STD_RPE H2B_R2.sld_series_15.tif	5	filament	6.37	13.01	1420.72	microns
																STD_RPE H2B_R2.sld_series_15.tif	5	rod	3.77	7.5	1420.72	microns
																STD_RPE H2B_R2.sld_series_15.tif	5	rod	1.85	4.04	1420.72	microns
																STD_RPE H2B_R2.sld_series_15.tif	5	rod	2.86	3.82	1420.72	microns
																STD_RPE H2B_R2.sld_series_15.tif	5	rod	0.57	1.2	1420.72	microns
																STD_RPE H2B_R2.sld_series_15.tif	5	filament	6.69	10.88	1420.72	microns
																STD_RPE H2B_R2.sld_series_15.tif	5	rod	3.46	7.54	1420.72	microns
																STD_RPE H2B_R2.sld_series_15.tif	5	rod	0.83	1.56	1420.72	microns
																STD_RPE H2B_R2.sld_series_15.tif	5	filament	3.77	10.99	1420.72	microns
																STD_RPE H2B_R2.sld_series_15.tif	5	rod	1.61	3.69	1420.72	microns
																STD_RPE H2B_R2.sld_series_15.tif	5	filament	11.84	20.67	1420.72	microns
																STD_RPE H2B_R2.sld_series_15.tif	5	rod	0.88	1.88	1420.72	microns
																STD_RPE H2B_R2.sld_series_15.tif	5	rod	0.47	1.45	1420.72	microns
																STD_RPE H2B_R2.sld_series_15.tif	5	filament	3.72	5.32	1420.72	microns
																STD_RPE H2B_R2.sld_series_15.tif	5	rod	1.25	2.43	1420.72	microns
																STD_RPE H2B_R2.sld_series_15.tif	5	filament	2.91	6.35	1420.72	microns
																STD_RPE H2B_R2.sld_series_15.tif	5	rod	1.01	1.79	1420.72	microns
																STD_RPE H2B_R2.sld_series_15.tif	5	rod	1.17	2.59	1420.72	microns
																STD_RPE H2B_R2.sld_series_15.tif	5	filament	4.5	7.02	1420.72	microns
																STD_RPE H2B_R2.sld_series_15.tif	5	rod	1.87	3.02	1420.72	microns
																STD_RPE H2B_R2.sld_series_15.tif	5	rod	0.75	1.1	1420.72	microns
																STD_RPE H2B_R2.sld_series_15.tif	5	filament	27.16	26.17	1420.72	microns
																STD_RPE H2B_R2.sld_series_15.tif	5	filament	18.71	24.2	1420.72	microns
																STD_RPE H2B_R2.sld_series_15.tif	5	rod	1.8	2.91	1420.72	microns
																STD_RPE H2B_R2.sld_series_15.tif	5	rod	1.17	2.5	1420.72	microns
																STD_RPE H2B_R2.sld_series_15.tif	5	rod	0.49	1.1	1420.72	microns
																STD_RPE H2B_R2.sld_series_15.tif	5	rod	1.38	2.2	1420.72	microns
																STD_RPE H2B_R2.sld_series_15.tif	5	rod	1.93	2.98	1420.72	microns
																STD_RPE H2B_R2.sld_series_15.tif	5	rod	1.17	2.4	1420.72	microns
																STD_RPE H2B_R2.sld_series_15.tif	5	rod	1.01	1.81	1420.72	microns
																STD_RPE H2B_R2.sld_series_15.tif	5	rod	1.25	1.88	1420.72	microns
																STD_RPE H2B_R2.sld_series_15.tif	5	rod	1.67	2.34	1420.72	microns
																STD_RPE H2B_R2.sld_series_15.tif	5	rod	1.95	1.72	1420.72	microns
																STD_RPE H2B_R2.sld_series_15.tif	5	filament	4.63	6.1	1420.72	microns
																STD_RPE H2B_R2.sld_series_15.tif	5	rod	2.63	3.85	1420.72	microns
																STD_RPE H2B_R2.sld_series_15.tif	5	filament	4.76	5.97	1420.72	microns
																STD_RPE H2B_R2.sld_series_15.tif	5	rod	3.54	4.22	1420.72	microns
																STD_RPE H2B_R2.sld_series_15.tif	5	rod	1.48	2.31	1420.72	microns
																STD_RPE H2B_R2.sld_series_15.tif	5	rod	2.39	4.51	1420.72	microns
																STD_RPE H2B_R2.sld_series_15.tif	5	rod	0.86	1.85	1420.72	microns
																STD_RPE H2B_R2.sld_series_15.tif	5	rod	1.9	2.85	1420.72	microns
																STD_RPE H2B_R2.sld_series_15.tif	5	filament	6.01	10.56	1420.72	microns
																STD_RPE H2B_R2.sld_series_15.tif	5	rod	1.04	1.95	1420.72	microns
																STD_RPE H2B_R2.sld_series_15.tif	5	rod	1.01	1.26	1420.72	microns
																STD_RPE H2B_R2.sld_series_15.tif	5	rod	1.9	3.05	1420.72	microns
																STD_RPE H2B_R2.sld_series_15.tif	5	rod	2.97	4.38	1420.72	microns
																STD_RPE H2B_R2.sld_series_15.tif	6	rod	1.8	3.63	966.69	microns
																STD_RPE H2B_R2.sld_series_15.tif	6	filament	28.83	40.52	966.69	microns
																STD_RPE H2B_R2.sld_series_15.tif	6	rod	1.35	3.12	966.69	microns
																STD_RPE H2B_R2.sld_series_15.tif	6	filament	4.94	8.77	966.69	microns
																STD_RPE H2B_R2.sld_series_15.tif	6	rod	3.2	3.67	966.69	microns
																STD_RPE H2B_R2.sld_series_15.tif	6	rod	0.44	1.4	966.69	microns
																STD_RPE H2B_R2.sld_series_15.tif	6	rod	2.29	2.91	966.69	microns
																STD_RPE H2B_R2.sld_series_15.tif	6	filament	4.84	8.14	966.69	microns
																STD_RPE H2B_R2.sld_series_15.tif	6	filament	12.41	19.81	966.69	microns
																STD_RPE H2B_R2.sld_series_15.tif	6	rod	2.58	4.73	966.69	microns
																STD_RPE H2B_R2.sld_series_15.tif	6	filament	3.9	9.2	966.69	microns
																STD_RPE H2B_R2.sld_series_15.tif	6	rod	0.65	1.17	966.69	microns
																STD_RPE H2B_R2.sld_series_15.tif	6	filament	51.02	57.08	966.69	microns
																STD_RPE H2B_R2.sld_series_15.tif	6	rod	1.82	2.15	966.69	microns
																STD_RPE H2B_R2.sld_series_15.tif	6	rod	0.39	0.87	966.69	microns
																STD_RPE H2B_R2.sld_series_15.tif	6	filament	6.53	8.63	966.69	microns
																STD_RPE H2B_R2.sld_series_15.tif	6	filament	13.14	18.24	966.69	microns
																STD_RPE H2B_R2.sld_series_15.tif	6	filament	5.36	8.04	966.69	microns
																STD_RPE H2B_R2.sld_series_15.tif	6	rod	2	3.76	966.69	microns
																STD_RPE H2B_R2.sld_series_15.tif	6	filament	6.61	13.01	966.69	microns
																STD_RPE H2B_R2.sld_series_15.tif	6	rod	0.36	0.62	966.69	microns
																STD_RPE H2B_R2.sld_series_15.tif	6	rod	3.54	6.9	966.69	microns
																STD_RPE H2B_R2.sld_series_15.tif	6	rod	0.99	1.3	966.69	microns
																STD_RPE H2B_R2.sld_series_15.tif	6	filament	7.91	9.09	966.69	microns
																STD_RPE H2B_R2.sld_series_15.tif	6	filament	18.86	20.17	966.69	microns
																STD_RPE H2B_R2.sld_series_15.tif	6	rod	1.51	2.18	966.69	microns
																STD_RPE H2B_R2.sld_series_15.tif	6	rod	1.59	1.84	966.69	microns
																STD_RPE H2B_R2.sld_series_15.tif	6	rod	4.24	6.18	966.69	microns
																STD_RPE H2B_R2.sld_series_15.tif	6	filament	4.27	5.22	966.69	microns
																STD_RPE H2B_R2.sld_series_15.tif	6	rod	1.12	2.07	966.69	microns
																STD_RPE H2B_R2.sld_series_15.tif	6	rod	2.24	4.76	966.69	microns
																STD_RPE H2B_R2.sld_series_15.tif	6	filament	4.58	6.07	966.69	microns
																STD_RPE H2B_R2.sld_series_15.tif	6	filament	4.55	7.48	966.69	microns
																STD_RPE H2B_R2.sld_series_15.tif	6	rod	0.83	1.01	966.69	microns
																STD_RPE H2B_R2.sld_series_15.tif	6	rod	2.47	4.48	966.69	microns
																STD_RPE H2B_R2.sld_series_15.tif	6	rod	1.22	2.15	966.69	microns
																STD_RPE H2B_R2.sld_series_15.tif	6	rod	0.81	1.81	966.69	microns
																STD_RPE H2B_R2.sld_series_15.tif	6	rod	0.99	1.52	966.69	microns
																STD_RPE H2B_R2.sld_series_15.tif	6	rod	3.25	4.83	966.69	microns
																STD_RPE H2B_R2.sld_series_15.tif	6	filament	6.63	10.86	966.69	microns
																STD_RPE H2B_R2.sld_series_15.tif	6	filament	7.81	11.27	966.69	microns
																STD_RPE H2B_R2.sld_series_15.tif	6	filament	3.67	6.14	966.69	microns
																STD_RPE H2B_R2.sld_series_15.tif	6	rod	1.74	2.2	966.69	microns
																STD_RPE H2B_R2.sld_series_15.tif	6	filament	14.62	16.62	966.69	microns
																STD_RPE H2B_R2.sld_series_15.tif	6	rod	1.07	2.04	966.69	microns
																STD_RPE H2B_R2.sld_series_15.tif	6	rod	1.14	2.2	966.69	microns
																STD_RPE H2B_R2.sld_series_15.tif	6	filament	3.02	5.59	966.69	microns
																STD_RPE H2B_R2.sld_series_15.tif	6	rod	2.26	4.61	966.69	microns
																STD_RPE H2B_R2.sld_series_15.tif	6	rod	1.64	3.47	966.69	microns
																STD_RPE H2B_R2.sld_series_15.tif	6	rod	0.36	0.68	966.69	microns
																STD_RPE H2B_R2.sld_series_15.tif	6	rod	1.61	3.41	966.69	microns
																STD_RPE H2B_R2.sld_series_15.tif	6	rod	2.91	4.22	966.69	microns
																STD_RPE H2B_R2.sld_series_15.tif	6	rod	2.34	3.34	966.69	microns
																STD_RPE H2B_R2.sld_series_17.tif	1	filament	2.99	6.19	727.35	microns
																STD_RPE H2B_R2.sld_series_17.tif	1	rod	0.55	1.29	727.35	microns
																STD_RPE H2B_R2.sld_series_17.tif	1	rod	1.12	2.59	727.35	microns
																STD_RPE H2B_R2.sld_series_17.tif	1	rod	0.83	1.2	727.35	microns
																STD_RPE H2B_R2.sld_series_17.tif	1	rod	0.94	2.11	727.35	microns
																STD_RPE H2B_R2.sld_series_17.tif	1	rod	56.25	0.23	727.35	microns
																STD_RPE H2B_R2.sld_series_17.tif	1	rod	1.2	1.75	727.35	microns
																STD_RPE H2B_R2.sld_series_17.tif	1	rod	0.7	1.75	727.35	microns
																STD_RPE H2B_R2.sld_series_17.tif	1	rod	3.64	6.99	727.35	microns
																STD_RPE H2B_R2.sld_series_17.tif	1	rod	1.95	4.09	727.35	microns
																STD_RPE H2B_R2.sld_series_17.tif	1	rod	0.83	3.22	727.35	microns
																STD_RPE H2B_R2.sld_series_17.tif	1	rod	2.71	3.63	727.35	microns
																STD_RPE H2B_R2.sld_series_17.tif	1	filament	26.8	24.49	727.35	microns
																STD_RPE H2B_R2.sld_series_17.tif	1	rod	1.69	2.78	727.35	microns
																STD_RPE H2B_R2.sld_series_17.tif	1	rod	1.09	3.21	727.35	microns
																STD_RPE H2B_R2.sld_series_17.tif	1	rod	0.49	1.52	727.35	microns
																STD_RPE H2B_R2.sld_series_17.tif	1	rod	1.12	1.62	727.35	microns
																STD_RPE H2B_R2.sld_series_17.tif	1	rod	2.45	3.44	727.35	microns
																STD_RPE H2B_R2.sld_series_17.tif	1	rod	0.99	1.97	727.35	microns
																STD_RPE H2B_R2.sld_series_17.tif	1	rod	0.62	1.36	727.35	microns
																STD_RPE H2B_R2.sld_series_17.tif	1	rod	0.42	1.52	727.35	microns
																STD_RPE H2B_R2.sld_series_17.tif	1	filament	8.87	11.78	727.35	microns
																STD_RPE H2B_R2.sld_series_17.tif	1	rod	0.42	1.26	727.35	microns
																STD_RPE H2B_R2.sld_series_17.tif	1	rod	1.64	2.11	727.35	microns
																STD_RPE H2B_R2.sld_series_17.tif	1	rod	0.42	1.01	727.35	microns
																STD_RPE H2B_R2.sld_series_17.tif	1	rod	0.49	1.1	727.35	microns
																STD_RPE H2B_R2.sld_series_17.tif	1	rod	1.14	3.49	727.35	microns
																STD_RPE H2B_R2.sld_series_17.tif	1	rod	1.67	4.11	727.35	microns
																STD_RPE H2B_R2.sld_series_17.tif	1	rod	2.06	3.65	727.35	microns
																STD_RPE H2B_R2.sld_series_17.tif	1	rod	0.49	1.77	727.35	microns
																STD_RPE H2B_R2.sld_series_17.tif	2	rod	0.94	2.14	642.04	microns
																STD_RPE H2B_R2.sld_series_17.tif	2	rod	1.09	2.11	642.04	microns
																STD_RPE H2B_R2.sld_series_17.tif	2	filament	6.56	8.61	642.04	microns
																STD_RPE H2B_R2.sld_series_17.tif	2	rod	3.41	8.66	642.04	microns
																STD_RPE H2B_R2.sld_series_17.tif	2	filament	37.83	26.77	642.04	microns
																STD_RPE H2B_R2.sld_series_17.tif	2	rod	1.3	2.18	642.04	microns
																STD_RPE H2B_R2.sld_series_17.tif	2	filament	3.33	7.99	642.04	microns
																STD_RPE H2B_R2.sld_series_17.tif	2	rod	2.13	2.34	642.04	microns
																STD_RPE H2B_R2.sld_series_17.tif	2	rod	1.07	1.33	642.04	microns
																STD_RPE H2B_R2.sld_series_17.tif	2	rod	1.56	2.3	642.04	microns
																STD_RPE H2B_R2.sld_series_17.tif	2	filament	2.68	7.36	642.04	microns
																STD_RPE H2B_R2.sld_series_17.tif	2	filament	5.26	12.78	642.04	microns
																STD_RPE H2B_R2.sld_series_17.tif	2	filament	3.56	5.84	642.04	microns
																STD_RPE H2B_R2.sld_series_17.tif	2	rod	0.57	1.91	642.04	microns
																STD_RPE H2B_R2.sld_series_17.tif	2	rod	0.73	1.65	642.04	microns
																STD_RPE H2B_R2.sld_series_17.tif	2	filament	6.37	8.62	642.04	microns
																STD_RPE H2B_R2.sld_series_17.tif	2	filament	6.84	12.6	642.04	microns
																STD_RPE H2B_R2.sld_series_17.tif	2	rod	0.86	2.18	642.04	microns
																STD_RPE H2B_R2.sld_series_17.tif	2	rod	1.61	2.23	642.04	microns
																STD_RPE H2B_R2.sld_series_17.tif	2	rod	1.14	3.09	642.04	microns
																STD_RPE H2B_R2.sld_series_17.tif	2	rod	2.29	4.08	642.04	microns
																STD_RPE H2B_R2.sld_series_17.tif	2	filament	22.06	18.52	642.04	microns
																STD_RPE H2B_R2.sld_series_17.tif	2	filament	10.04	9.35	642.04	microns
																STD_RPE H2B_R2.sld_series_17.tif	2	rod	1.09	2.27	642.04	microns
																STD_RPE H2B_R2.sld_series_17.tif	2	filament	5.07	6.36	642.04	microns
																STD_RPE H2B_R2.sld_series_17.tif	2	rod	1.17	1.68	642.04	microns
																STD_RPE H2B_R2.sld_series_17.tif	2	rod	1.98	2.53	642.04	microns
																STD_RPE H2B_R2.sld_series_17.tif	2	rod	0.91	1.42	642.04	microns
																STD_RPE H2B_R2.sld_series_17.tif	2	rod	0.75	1.72	642.04	microns
																STD_RPE H2B_R2.sld_series_17.tif	3	rod	1.38	2.31	979.7	microns
																STD_RPE H2B_R2.sld_series_17.tif	3	rod	1.25	1.88	979.7	microns
																STD_RPE H2B_R2.sld_series_17.tif	3	rod	1.3	1.79	979.7	microns
																STD_RPE H2B_R2.sld_series_17.tif	3	rod	1.22	2.43	979.7	microns
																STD_RPE H2B_R2.sld_series_17.tif	3	rod	1.82	3.18	979.7	microns
																STD_RPE H2B_R2.sld_series_17.tif	3	rod	0.44	1.17	979.7	microns
																STD_RPE H2B_R2.sld_series_17.tif	3	rod	0.39	0.87	979.7	microns
																STD_RPE H2B_R2.sld_series_17.tif	3	rod	2.06	3.3	979.7	microns
																STD_RPE H2B_R2.sld_series_17.tif	3	rod	0.75	1.17	979.7	microns
																STD_RPE H2B_R2.sld_series_17.tif	3	rod	0.94	1.88	979.7	microns
																STD_RPE H2B_R2.sld_series_17.tif	3	rod	0.39	0.78	979.7	microns
																STD_RPE H2B_R2.sld_series_17.tif	3	rod	1.27	2.59	979.7	microns
																STD_RPE H2B_R2.sld_series_17.tif	3	rod	0.65	1.59	979.7	microns
																STD_RPE H2B_R2.sld_series_17.tif	3	rod	2	4.44	979.7	microns
																STD_RPE H2B_R2.sld_series_17.tif	3	rod	1.59	3.05	979.7	microns
																STD_RPE H2B_R2.sld_series_17.tif	3	rod	0.75	1.59	979.7	microns
																STD_RPE H2B_R2.sld_series_17.tif	3	filament	3.04	6.3	979.7	microns
																STD_RPE H2B_R2.sld_series_17.tif	3	rod	1.35	2.47	979.7	microns
																STD_RPE H2B_R2.sld_series_17.tif	3	rod	1.33	2.18	979.7	microns
																STD_RPE H2B_R2.sld_series_17.tif	3	rod	1.74	3.3	979.7	microns
																STD_RPE H2B_R2.sld_series_17.tif	3	rod	3.38	2.79	979.7	microns
																STD_RPE H2B_R2.sld_series_17.tif	3	rod	3.04	4.44	979.7	microns
																STD_RPE H2B_R2.sld_series_17.tif	3	rod	1.56	2.3	979.7	microns
																STD_RPE H2B_R2.sld_series_17.tif	3	rod	1.2	1.81	979.7	microns
																STD_RPE H2B_R2.sld_series_17.tif	3	rod	0.75	1.33	979.7	microns
																STD_RPE H2B_R2.sld_series_17.tif	3	filament	4.68	6.36	979.7	microns
																STD_RPE H2B_R2.sld_series_17.tif	3	rod	1.98	3.28	979.7	microns
																STD_RPE H2B_R2.sld_series_17.tif	3	rod	1.12	1.88	979.7	microns
																STD_RPE H2B_R2.sld_series_17.tif	3	rod	0.83	1.79	979.7	microns
																STD_RPE H2B_R2.sld_series_17.tif	3	rod	1.07	1.2	979.7	microns
																STD_RPE H2B_R2.sld_series_17.tif	3	rod	0.99	1.95	979.7	microns
																STD_RPE H2B_R2.sld_series_17.tif	3	rod	1.74	3.3	979.7	microns
																STD_RPE H2B_R2.sld_series_17.tif	3	rod	2.11	3.12	979.7	microns
																STD_RPE H2B_R2.sld_series_17.tif	3	rod	0.83	1.59	979.7	microns
																STD_RPE H2B_R2.sld_series_17.tif	3	rod	0.78	1.42	979.7	microns
																STD_RPE H2B_R2.sld_series_17.tif	3	rod	1.35	2.69	979.7	microns
																STD_RPE H2B_R2.sld_series_17.tif	3	rod	1.9	3.5	979.7	microns
																STD_RPE H2B_R2.sld_series_17.tif	3	rod	2.34	5.05	979.7	microns
																STD_RPE H2B_R2.sld_series_17.tif	3	rod	1.35	1.95	979.7	microns
																STD_RPE H2B_R2.sld_series_17.tif	3	rod	1.72	2.63	979.7	microns
																STD_RPE H2B_R2.sld_series_17.tif	3	rod	1.22	4.44	979.7	microns
																STD_RPE H2B_R2.sld_series_17.tif	3	rod	1.54	4.19	979.7	microns
																STD_RPE H2B_R2.sld_series_17.tif	4	rod	1.12	1.62	884.19	microns
																STD_RPE H2B_R2.sld_series_17.tif	4	rod	0.42	1.33	884.19	microns
																STD_RPE H2B_R2.sld_series_17.tif	4	rod	1.35	1.65	884.19	microns
																STD_RPE H2B_R2.sld_series_17.tif	4	rod	1.54	3.12	884.19	microns
																STD_RPE H2B_R2.sld_series_17.tif	4	filament	4.03	6.3	884.19	microns
																STD_RPE H2B_R2.sld_series_17.tif	4	rod	0.91	1.62	884.19	microns
																STD_RPE H2B_R2.sld_series_17.tif	4	rod	1.69	3.37	884.19	microns
																STD_RPE H2B_R2.sld_series_17.tif	4	rod	1.22	2.4	884.19	microns
																STD_RPE H2B_R2.sld_series_17.tif	4	rod	0.96	1.84	884.19	microns
																STD_RPE H2B_R2.sld_series_17.tif	4	rod	1.07	1.81	884.19	microns
																STD_RPE H2B_R2.sld_series_17.tif	4	rod	3.49	4.67	884.19	microns
																STD_RPE H2B_R2.sld_series_17.tif	4	rod	0.91	1.62	884.19	microns
																STD_RPE H2B_R2.sld_series_17.tif	4	rod	1.43	2.47	884.19	microns
																STD_RPE H2B_R2.sld_series_17.tif	4	rod	2.06	2.5	884.19	microns
																STD_RPE H2B_R2.sld_series_17.tif	4	rod	0.62	1.49	884.19	microns
																STD_RPE H2B_R2.sld_series_17.tif	4	rod	1.95	3.44	884.19	microns
																STD_RPE H2B_R2.sld_series_17.tif	4	rod	0.6	1.65	884.19	microns
																STD_RPE H2B_R2.sld_series_17.tif	4	rod	1.93	2.69	884.19	microns
																STD_RPE H2B_R2.sld_series_17.tif	4	rod	1.14	1.56	884.19	microns
																STD_RPE H2B_R2.sld_series_17.tif	4	rod	1.2	1.79	884.19	microns
																STD_RPE H2B_R2.sld_series_17.tif	4	rod	1.4	2.39	884.19	microns
																STD_RPE H2B_R2.sld_series_17.tif	4	rod	0.81	1.49	884.19	microns
																STD_RPE H2B_R2.sld_series_17.tif	4	filament	5	7.88	884.19	microns
																STD_RPE H2B_R2.sld_series_17.tif	4	rod	0.78	1.26	884.19	microns
																STD_RPE H2B_R2.sld_series_17.tif	4	rod	1.43	1.79	884.19	microns
																STD_RPE H2B_R2.sld_series_17.tif	4	rod	2.34	3.81	884.19	microns
																STD_RPE H2B_R2.sld_series_17.tif	4	rod	1.17	1.79	884.19	microns
																STD_RPE H2B_R2.sld_series_17.tif	4	rod	1.54	1.99	884.19	microns
																STD_RPE H2B_R2.sld_series_17.tif	4	rod	0.99	1.53	884.19	microns
																STD_RPE H2B_R2.sld_series_17.tif	4	rod	1.3	1.3	884.19	microns
																STD_RPE H2B_R2.sld_series_17.tif	4	rod	1.54	3.12	884.19	microns
																STD_RPE H2B_R2.sld_series_17.tif	4	filament	3.46	5.45	884.19	microns
																STD_RPE H2B_R2.sld_series_17.tif	4	rod	0.36	1.07	884.19	microns
																STD_RPE H2B_R2.sld_series_17.tif	4	rod	2.08	2.98	884.19	microns
																STD_RPE H2B_R2.sld_series_17.tif	4	rod	0.94	2.73	884.19	microns
																STD_RPE H2B_R2.sld_series_17.tif	4	rod	0.83	1.95	884.19	microns
																STD_RPE H2B_R2.sld_series_17.tif	4	rod	1.27	1.01	884.19	microns
																STD_RPE H2B_R2.sld_series_17.tif	4	rod	0.94	1.56	884.19	microns
																STD_RPE H2B_R2.sld_series_17.tif	4	rod	1.4	2.53	884.19	microns
																STD_RPE H2B_R2.sld_series_17.tif	5	rod	1.48	3.34	720.48	microns
																STD_RPE H2B_R2.sld_series_17.tif	5	rod	0.73	1.53	720.48	microns
																STD_RPE H2B_R2.sld_series_17.tif	5	filament	7	8.46	720.48	microns
																STD_RPE H2B_R2.sld_series_17.tif	5	rod	2.08	3.18	720.48	microns
																STD_RPE H2B_R2.sld_series_17.tif	5	filament	22.01	32.14	720.48	microns
																STD_RPE H2B_R2.sld_series_17.tif	5	rod	1.07	1.65	720.48	microns
																STD_RPE H2B_R2.sld_series_17.tif	5	rod	2.26	4.35	720.48	microns
																STD_RPE H2B_R2.sld_series_17.tif	5	rod	0.39	0.48	720.48	microns
																STD_RPE H2B_R2.sld_series_17.tif	5	rod	0.57	1.3	720.48	microns
																STD_RPE H2B_R2.sld_series_17.tif	5	rod	1.2	2.73	720.48	microns
																STD_RPE H2B_R2.sld_series_17.tif	5	filament	7.6	10.93	720.48	microns
																STD_RPE H2B_R2.sld_series_17.tif	5	rod	2.37	4.15	720.48	microns
																STD_RPE H2B_R2.sld_series_17.tif	5	rod	0.94	1.49	720.48	microns
																STD_RPE H2B_R2.sld_series_17.tif	5	filament	7.15	8.37	720.48	microns
																STD_RPE H2B_R2.sld_series_17.tif	5	rod	0.94	1.4	720.48	microns
																STD_RPE H2B_R2.sld_series_17.tif	5	filament	44.65	35.01	720.48	microns
																STD_RPE H2B_R2.sld_series_17.tif	5	rod	1.74	3.5	720.48	microns
																STD_RPE H2B_R2.sld_series_17.tif	5	rod	0.42	1.01	720.48	microns
																STD_RPE H2B_R2.sld_series_17.tif	6	filament	2.99	8.61	1128.13	microns
																STD_RPE H2B_R2.sld_series_17.tif	6	rod	1.01	2.31	1128.13	microns
																STD_RPE H2B_R2.sld_series_17.tif	6	rod	1.22	2.66	1128.13	microns
																STD_RPE H2B_R2.sld_series_17.tif	6	rod	0.73	1.84	1128.13	microns
																STD_RPE H2B_R2.sld_series_17.tif	6	rod	2.34	5	1128.13	microns
																STD_RPE H2B_R2.sld_series_17.tif	6	filament	3.02	5.96	1128.13	microns
																STD_RPE H2B_R2.sld_series_17.tif	6	rod	0.49	1.01	1128.13	microns
																STD_RPE H2B_R2.sld_series_17.tif	6	rod	2.86	6.38	1128.13	microns
																STD_RPE H2B_R2.sld_series_17.tif	6	filament	10.04	15.17	1128.13	microns
																STD_RPE H2B_R2.sld_series_17.tif	6	rod	0.94	2.34	1128.13	microns
																STD_RPE H2B_R2.sld_series_17.tif	6	rod	2.47	3.96	1128.13	microns
																STD_RPE H2B_R2.sld_series_17.tif	6	rod	0.57	1.49	1128.13	microns
																STD_RPE H2B_R2.sld_series_17.tif	6	rod	0.52	1.01	1128.13	microns
																STD_RPE H2B_R2.sld_series_17.tif	6	filament	22.64	28.99	1128.13	microns
																STD_RPE H2B_R2.sld_series_17.tif	6	rod	0.39	0.81	1128.13	microns
																STD_RPE H2B_R2.sld_series_17.tif	6	rod	1.43	2.79	1128.13	microns
																STD_RPE H2B_R2.sld_series_17.tif	6	filament	2.63	5.84	1128.13	microns
																STD_RPE H2B_R2.sld_series_17.tif	6	filament	2.47	6.71	1128.13	microns
																STD_RPE H2B_R2.sld_series_17.tif	6	filament	2.76	6.03	1128.13	microns
																STD_RPE H2B_R2.sld_series_17.tif	6	rod	2.13	3.5	1128.13	microns
																STD_RPE H2B_R2.sld_series_17.tif	6	filament	7.81	11.32	1128.13	microns
																STD_RPE H2B_R2.sld_series_17.tif	6	filament	5.93	9.91	1128.13	microns
																STD_RPE H2B_R2.sld_series_17.tif	6	rod	1.14	3.25	1128.13	microns
																STD_RPE H2B_R2.sld_series_17.tif	6	rod	1.12	3.99	1128.13	microns
																STD_RPE H2B_R2.sld_series_17.tif	6	filament	26.64	23.07	1128.13	microns
																STD_RPE H2B_R2.sld_series_17.tif	6	filament	3.82	7.84	1128.13	microns
																STD_RPE H2B_R2.sld_series_17.tif	6	filament	14.86	15.23	1128.13	microns
																STD_RPE H2B_R2.sld_series_17.tif	6	rod	1.4	2.63	1128.13	microns
																STD_RPE H2B_R2.sld_series_17.tif	6	rod	0.78	1.97	1128.13	microns
																STD_RPE H2B_R2.sld_series_17.tif	6	rod	1.38	3.21	1128.13	microns
																STD_RPE H2B_R2.sld_series_17.tif	6	rod	0.73	1.62	1128.13	microns
																STD_RPE H2B_R2.sld_series_17.tif	6	rod	0.86	1.56	1128.13	microns
																STD_RPE H2B_R2.sld_series_17.tif	6	rod	2.47	3.17	1128.13	microns
																STD_RPE H2B_R2.sld_series_17.tif	6	rod	0.62	0.94	1128.13	microns
																STD_RPE H2B_R2.sld_series_17.tif	6	rod	0.78	1.33	1128.13	microns
																STD_RPE H2B_R2.sld_series_17.tif	6	rod	1.77	3.53	1128.13	microns
																STD_RPE H2B_R2.sld_series_17.tif	6	rod	3.59	4.54	1128.13	microns
																STD_RPE H2B_R2.sld_series_17.tif	6	rod	2.47	4.24	1128.13	microns
																STD_RPE H2B_R2.sld_series_17.tif	6	filament	3.64	5.87	1128.13	microns
																STD_RPE H2B_R2.sld_series_17.tif	6	filament	5.75	12.19	1128.13	microns
																STD_RPE H2B_R2.sld_series_17.tif	6	rod	0.52	1.01	1128.13	microns
																STD_RPE H2B_R2.sld_series_17.tif	6	rod	1.56	4.61	1128.13	microns
																STD_RPE H2B_R2.sld_series_17.tif	7	filament	45.22	30.53	750.4	microns
																STD_RPE H2B_R2.sld_series_17.tif	7	rod	2.08	3.24	750.4	microns
																STD_RPE H2B_R2.sld_series_17.tif	7	rod	3.38	4.23	750.4	microns
																STD_RPE H2B_R2.sld_series_17.tif	7	rod	3.93	4.15	750.4	microns
																STD_RPE H2B_R2.sld_series_17.tif	7	rod	2.42	3.89	750.4	microns
																STD_RPE H2B_R2.sld_series_17.tif	7	rod	0.75	1.26	750.4	microns
																STD_RPE H2B_R2.sld_series_17.tif	7	rod	2.29	4.77	750.4	microns
																STD_RPE H2B_R2.sld_series_17.tif	7	rod	0.52	2.2	750.4	microns
																STD_RPE H2B_R2.sld_series_17.tif	7	filament	59.03	37.79	750.4	microns
																STD_RPE H2B_R2.sld_series_17.tif	7	rod	2.13	3.85	750.4	microns
																STD_RPE H2B_R2.sld_series_17.tif	7	filament	6.66	11.52	750.4	microns
																STD_RPE H2B_R2.sld_series_17.tif	7	rod	0.83	1.4	750.4	microns
																STD_RPE H2B_R2.sld_series_17.tif	7	rod	1.27	3.34	750.4	microns
																STD_RPE H2B_R2.sld_series_17.tif	7	rod	0.91	2.15	750.4	microns
																STD_RPE H2B_R2.sld_series_17.tif	7	rod	0.73	1.56	750.4	microns
																STD_RPE H2B_R2.sld_series_17.tif	7	rod	2.73	4.31	750.4	microns
																STD_RPE H2B_R2.sld_series_17.tif	7	rod	1.93	3.99	750.4	microns
																STD_RPE H2B_R2.sld_series_17.tif	7	rod	1.48	2.18	750.4	microns
																STD_RPE H2B_R2.sld_series_17.tif	7	rod	1.56	3.63	750.4	microns
																STD_RPE H2B_R2.sld_series_17.tif	7	rod	2.29	2.59	750.4	microns
																STD_RPE H2B_R2.sld_series_17.tif	7	rod	3.56	4	750.4	microns
																STD_RPE H2B_R2.sld_series_17.tif	7	rod	1.54	3.14	750.4	microns
																STD_RPE H2B_R2.sld_series_17.tif	7	filament	24.12	18.29	750.4	microns
																STD_RPE H2B_R2.sld_series_17.tif	7	rod	0.6	1.1	750.4	microns
																STD_RPE H2B_R2.sld_series_17.tif	7	filament	6.06	7.06	750.4	microns
																STD_RPE H2B_R2.sld_series_17.tif	7	rod	1.07	1.81	750.4	microns
																STD_RPE H2B_R2.sld_series_17.tif	7	rod	2.55	4.15	750.4	microns
																STD_RPE H2B_R2.sld_series_17.tif	7	rod	2.52	2.82	750.4	microns
																STD_RPE H2B_R2.sld_series_17.tif	7	rod	2.94	4.7	750.4	microns
																STD_RPE H2B_R2.sld_series_17.tif	7	rod	0.47	1.14	750.4	microns
																STD_RPE H2B_R2.sld_series_17.tif	7	rod	0.57	1.72	750.4	microns
																STD_RPE H2B_R2.sld_series_17.tif	8	filament	49.12	54.91	904.61	microns
																STD_RPE H2B_R2.sld_series_17.tif	8	rod	1.48	2.15	904.61	microns
																STD_RPE H2B_R2.sld_series_17.tif	8	rod	2.26	3.12	904.61	microns
																STD_RPE H2B_R2.sld_series_17.tif	8	filament	3.95	8.92	904.61	microns
																STD_RPE H2B_R2.sld_series_17.tif	8	rod	4.89	9.91	904.61	microns
																STD_RPE H2B_R2.sld_series_17.tif	8	rod	1.04	0.94	904.61	microns
																STD_RPE H2B_R2.sld_series_17.tif	8	filament	27.37	32.94	904.61	microns
																STD_RPE H2B_R2.sld_series_17.tif	8	rod	2.34	4.41	904.61	microns
																STD_RPE H2B_R2.sld_series_17.tif	8	rod	1.46	3.18	904.61	microns
																STD_RPE H2B_R2.sld_series_17.tif	8	filament	2.78	6.62	904.61	microns
																STD_RPE H2B_R2.sld_series_17.tif	8	rod	0.55	1.4	904.61	microns
																STD_RPE H2B_R2.sld_series_17.tif	8	rod	2.37	6.07	904.61	microns
																STD_RPE H2B_R2.sld_series_17.tif	8	rod	2.16	4.38	904.61	microns
																STD_RPE H2B_R2.sld_series_17.tif	8	rod	0.99	1.97	904.61	microns
																STD_RPE H2B_R2.sld_series_17.tif	8	rod	1.04	2.11	904.61	microns
																STD_RPE H2B_R2.sld_series_17.tif	8	rod	1.12	1.62	904.61	microns
																STD_RPE H2B_R2.sld_series_17.tif	8	rod	2.97	9.22	904.61	microns
																STD_RPE H2B_R2.sld_series_17.tif	8	rod	1.3	3.99	904.61	microns
																STD_RPE H2B_R2.sld_series_17.tif	8	rod	1.04	2.3	904.61	microns
																STD_RPE H2B_R2.sld_series_17.tif	8	rod	0.52	1.97	904.61	microns
																STD_RPE H2B_R2.sld_series_17.tif	8	rod	0.42	1.33	904.61	microns
																STD_RPE H2B_R2.sld_series_17.tif	8	rod	0.6	2.07	904.61	microns
																STD_RPE H2B_R2.sld_series_17.tif	8	rod	2.06	5.15	904.61	microns
																STD_RPE H2B_R2.sld_series_17.tif	8	rod	0.42	1.68	904.61	microns
																STD_RPE H2B_R2.sld_series_17.tif	9	rod	1.98	3.65	747.62	microns
																STD_RPE H2B_R2.sld_series_17.tif	9	rod	1.59	2.75	747.62	microns
																STD_RPE H2B_R2.sld_series_17.tif	9	rod	2.6	4.42	747.62	microns
																STD_RPE H2B_R2.sld_series_17.tif	9	filament	2.45	5.32	747.62	microns
																STD_RPE H2B_R2.sld_series_17.tif	9	rod	1.69	3.14	747.62	microns
																STD_RPE H2B_R2.sld_series_17.tif	9	rod	2.11	3.37	747.62	microns
																STD_RPE H2B_R2.sld_series_17.tif	9	filament	14.93	18.06	747.62	microns
																STD_RPE H2B_R2.sld_series_17.tif	9	rod	2	2.4	747.62	microns
																STD_RPE H2B_R2.sld_series_17.tif	9	rod	1.46	2.91	747.62	microns
																STD_RPE H2B_R2.sld_series_17.tif	9	rod	5.44	4.12	747.62	microns
																STD_RPE H2B_R2.sld_series_17.tif	9	rod	1.2	1.72	747.62	microns
																STD_RPE H2B_R2.sld_series_17.tif	9	filament	12.77	17.58	747.62	microns
																STD_RPE H2B_R2.sld_series_17.tif	9	filament	10.15	15.06	747.62	microns
																STD_RPE H2B_R2.sld_series_17.tif	9	rod	2.89	3.6	747.62	microns
																STD_RPE H2B_R2.sld_series_17.tif	9	rod	3.17	3.71	747.62	microns
																STD_RPE H2B_R2.sld_series_17.tif	9	rod	1.3	2.14	747.62	microns
																STD_RPE H2B_R2.sld_series_17.tif	9	filament	7.55	8	747.62	microns
																STD_RPE H2B_R2.sld_series_17.tif	9	rod	0.99	1.52	747.62	microns
																STD_RPE H2B_R2.sld_series_17.tif	9	rod	1.33	2.04	747.62	microns
																STD_RPE H2B_R2.sld_series_17.tif	9	rod	0.62	2.24	747.62	microns
																STD_RPE H2B_R2.sld_series_17.tif	9	rod	1.67	2.75	747.62	microns
																STD_RPE H2B_R2.sld_series_17.tif	9	filament	7.13	13.13	747.62	microns
																STD_RPE H2B_R2.sld_series_17.tif	9	filament	8.82	11.95	747.62	microns
																STD_RPE H2B_R2.sld_series_17.tif	9	rod	1.33	1.49	747.62	microns
																STD_RPE H2B_R2.sld_series_17.tif	9	filament	2.71	6.02	747.62	microns
																STD_RPE H2B_R2.sld_series_17.tif	9	rod	0.42	1.07	747.62	microns
																STD_RPE H2B_R2.sld_series_17.tif	9	rod	1.04	2.24	747.62	microns
																STD_RPE H2B_R2.sld_series_17.tif	9	rod	0.42	1.52	747.62	microns
																STD_RPE H2B_R2.sld_series_17.tif	9	rod	0.65	1.81	747.62	microns
																STD_RPE H2B_R2.sld_series_17.tif	9	rod	2.16	4.65	747.62	microns
																STD_RPE H2B_R2.sld_series_17.tif	10	rod	1.01	2.11	893.24	microns
																STD_RPE H2B_R2.sld_series_17.tif	10	rod	1.95	3.95	893.24	microns
																STD_RPE H2B_R2.sld_series_17.tif	10	rod	0.7	1.81	893.24	microns
																STD_RPE H2B_R2.sld_series_17.tif	10	rod	0.62	1.26	893.24	microns
																STD_RPE H2B_R2.sld_series_17.tif	10	rod	3.15	4.43	893.24	microns
																STD_RPE H2B_R2.sld_series_17.tif	10	rod	2.71	3.92	893.24	microns
																STD_RPE H2B_R2.sld_series_17.tif	10	rod	3.28	6.66	893.24	microns
																STD_RPE H2B_R2.sld_series_17.tif	10	rod	1.38	0.81	893.24	microns
																STD_RPE H2B_R2.sld_series_17.tif	10	rod	1.38	0.55	893.24	microns
																STD_RPE H2B_R2.sld_series_17.tif	10	rod	2.26	4.26	893.24	microns
																STD_RPE H2B_R2.sld_series_17.tif	10	filament	3.9	7.75	893.24	microns
																STD_RPE H2B_R2.sld_series_17.tif	10	rod	1.82	3.47	893.24	microns
																STD_RPE H2B_R2.sld_series_17.tif	10	rod	1.46	2.27	893.24	microns
																STD_RPE H2B_R2.sld_series_17.tif	10	rod	0.91	1.52	893.24	microns
																STD_RPE H2B_R2.sld_series_17.tif	10	rod	0.65	1.01	893.24	microns
																STD_RPE H2B_R2.sld_series_17.tif	10	rod	1.04	2.24	893.24	microns
																STD_RPE H2B_R2.sld_series_17.tif	10	rod	1.07	1.91	893.24	microns
																STD_RPE H2B_R2.sld_series_17.tif	10	filament	6.01	11.85	893.24	microns
																STD_RPE H2B_R2.sld_series_17.tif	10	rod	1.07	3.1	893.24	microns
																STD_RPE H2B_R2.sld_series_17.tif	10	filament	42.1	46.78	893.24	microns
																STD_RPE H2B_R2.sld_series_17.tif	10	rod	1.33	1.53	893.24	microns
																STD_RPE H2B_R2.sld_series_17.tif	10	rod	4.32	8.97	893.24	microns
																STD_RPE H2B_R2.sld_series_17.tif	10	rod	2.19	4.51	893.24	microns
																STD_RPE H2B_R2.sld_series_17.tif	10	filament	5	5.88	893.24	microns
																STD_RPE H2B_R2.sld_series_17.tif	10	rod	1.33	1.95	893.24	microns
																STD_RPE H2B_R2.sld_series_17.tif	10	rod	1.01	2.3	893.24	microns
																STD_RPE H2B_R2.sld_series_17.tif	10	filament	3.56	5.41	893.24	microns
																STD_RPE H2B_R2.sld_series_17.tif	10	rod	1.22	2.44	893.24	microns
																STD_RPE H2B_R2.sld_series_17.tif	10	rod	0.78	1.56	893.24	microns
																STD_RPE H2B_R2.sld_series_17.tif	10	rod	1.01	1.42	893.24	microns
																STD_RPE H2B_R2.sld_series_17.tif	10	filament	5.46	7.56	893.24	microns
																STD_RPE H2B_R2.sld_series_17.tif	10	rod	2.58	4.28	893.24	microns
																STD_RPE H2B_R2.sld_series_17.tif	10	rod	2.16	4.44	893.24	microns
																STD_RPE H2B_R2.sld_series_17.tif	10	rod	3.1	4.11	893.24	microns
																STD_RPE H2B_R2.sld_series_17.tif	10	rod	0.73	1.42	893.24	microns
																STD_RPE H2B_R2.sld_series_17.tif	10	rod	1.43	2.23	893.24	microns
																STD_RPE H2B_R2.sld_series_17.tif	10	rod	1.17	2.47	893.24	microns
																STD_RPE H2B_R2.sld_series_17.tif	10	rod	0.88	1.1	893.24	microns
																STD_RPE H2B_R2.sld_series_17.tif	10	rod	1.2	1.65	893.24	microns
																STD_RPE H2B_R2.sld_series_17.tif	10	rod	2.26	4.54	893.24	microns
																STD_RPE H2B_R2.sld_series_17.tif	10	rod	2.03	2.73	893.24	microns
																STD_RPE H2B_R2.sld_series_17.tif	11	rod	0.36	0.94	817.74	microns
																STD_RPE H2B_R2.sld_series_17.tif	11	rod	2.65	4.57	817.74	microns
																STD_RPE H2B_R2.sld_series_17.tif	11	rod	0.42	1.1	817.74	microns
																STD_RPE H2B_R2.sld_series_17.tif	11	rod	0.96	1.3	817.74	microns
																STD_RPE H2B_R2.sld_series_17.tif	11	rod	4.21	6.08	817.74	microns
																STD_RPE H2B_R2.sld_series_17.tif	11	rod	1.12	2.47	817.74	microns
																STD_RPE H2B_R2.sld_series_17.tif	11	rod	1.46	2.27	817.74	microns
																STD_RPE H2B_R2.sld_series_17.tif	11	rod	0.49	1.17	817.74	microns
																STD_RPE H2B_R2.sld_series_17.tif	11	rod	1.67	2.34	817.74	microns
																STD_RPE H2B_R2.sld_series_17.tif	11	rod	1.04	2.66	817.74	microns
																STD_RPE H2B_R2.sld_series_17.tif	11	rod	0.7	1.95	817.74	microns
																STD_RPE H2B_R2.sld_series_17.tif	11	rod	1.51	1.69	817.74	microns
																STD_RPE H2B_R2.sld_series_17.tif	11	rod	2.55	3.76	817.74	microns
																STD_RPE H2B_R2.sld_series_17.tif	11	rod	1.07	1.42	817.74	microns
																STD_RPE H2B_R2.sld_series_17.tif	11	rod	1.22	0.87	817.74	microns
																STD_RPE H2B_R2.sld_series_17.tif	11	rod	1.82	2.47	817.74	microns
																STD_RPE H2B_R2.sld_series_17.tif	11	rod	2.78	3.02	817.74	microns
																STD_RPE H2B_R2.sld_series_17.tif	11	rod	1.43	1.59	817.74	microns
																STD_RPE H2B_R2.sld_series_17.tif	11	rod	1.33	2.5	817.74	microns
[truncated: 6,142 more rows]

## Sheet:  b. rpe_T21 c1 & c2
Index	File	Cell	filament	rod	puncta	swollen		Index	File	Cell	filament	rod	puncta	swollen		Image	Cell	Class	Area	Length	CellArea	Unit
1	MED_RPE1 H2B 21.3 c1_R1.sld_series_1.tif	8	0.702	0.202	0.066	0.029		1	MED_RPE1 H2B 21.3 c1_R1.sld_series_1.tif	1	0.83	0.102	0.022	0.046		MED_RPE1 H2B 21.3 c1_R1.sld_series_1.tif	1	filament	98.22	57.03	625.73	microns
2	MED_RPE1 H2B 21.3 c1_R1.sld_series_12.tif	5	0.746	0.168	0.075	0.01		2	MED_RPE1 H2B 21.3 c1_R1.sld_series_1.tif	2	0.627	0.209	0.086	0.078		MED_RPE1 H2B 21.3 c1_R1.sld_series_1.tif	1	rod	0.55	1.65	625.73	microns
3	MED_RPE1 H2B 21.3 c1_R1.sld_series_3.tif	2	0.803	0.124	0.053	0.02		3	MED_RPE1 H2B 21.3 c1_R1.sld_series_1.tif	3	0.803	0.14	0.044	0.013		MED_RPE1 H2B 21.3 c1_R1.sld_series_1.tif	1	rod	0.94	1.81	625.73	microns
4	MED_RPE1 H2B 21.3 c1_R1.sld_series_4.tif	4	0.462	0.382	0.093	0.063		4	MED_RPE1 H2B 21.3 c1_R1.sld_series_1.tif	4	0.732	0.208	0.051	0.01		MED_RPE1 H2B 21.3 c1_R1.sld_series_1.tif	1	rod	1.51	1.97	625.73	microns
5	MED_RPE1 H2B 21.3 c1_R1.sld_series_7.tif	2	0.55	0.353	0.082	0.015		5	MED_RPE1 H2B 21.3 c1_R1.sld_series_1.tif	5	0.633	0.239	0.079	0.049		MED_RPE1 H2B 21.3 c1_R1.sld_series_1.tif	1	rod	1.43	1.2	625.73	microns
6	MED_RPE1 H2B 21.3 c1_R1.sld_series_8.tif	12	0.471	0.343	0.147	0.038		6	MED_RPE1 H2B 21.3 c1_R1.sld_series_1.tif	6	0.472	0.365	0.13	0.033		MED_RPE1 H2B 21.3 c1_R1.sld_series_1.tif	1	filament	2.58	5.97	625.73	microns
7	MED_RPE1 H2B 21.3 c1_R1.sld_series_9.tif	5	0.587	0.281	0.092	0.04		7	MED_RPE1 H2B 21.3 c1_R1.sld_series_1.tif	7	0.744	0.193	0.056	0.007		MED_RPE1 H2B 21.3 c1_R1.sld_series_1.tif	1	rod	0.62	1.01	625.73	microns
8	MED_RPE1 H2B 21.3 c2_R2.sld_series_1.tif	6	0.638	0.271	0.065	0.026		8	MED_RPE1 H2B 21.3 c1_R1.sld_series_1.tif	8	0.777	0.164	0.058	0		MED_RPE1 H2B 21.3 c1_R1.sld_series_1.tif	1	rod	1.56	2.98	625.73	microns
9	MED_RPE1 H2B 21.3 c2_R2.sld_series_10.tif	2	0.739	0.187	0.059	0.015		9	MED_RPE1 H2B 21.3 c1_R1.sld_series_12.tif	1	0.88	0.075	0.046	0		MED_RPE1 H2B 21.3 c1_R1.sld_series_1.tif	1	rod	0.86	2.69	625.73	microns
10	MED_RPE1 H2B 21.3 c2_R2.sld_series_11.tif	2	0.628	0.268	0.079	0.025		10	MED_RPE1 H2B 21.3 c1_R1.sld_series_12.tif	2	0.723	0.196	0.081	0		MED_RPE1 H2B 21.3 c1_R1.sld_series_1.tif	1	rod	0.52	1.26	625.73	microns
11	MED_RPE1 H2B 21.3 c2_R2.sld_series_15.tif	2	0.521	0.341	0.111	0.027		11	MED_RPE1 H2B 21.3 c1_R1.sld_series_12.tif	3	0.707	0.186	0.096	0.011		MED_RPE1 H2B 21.3 c1_R1.sld_series_1.tif	1	rod	1.3	2.14	625.73	microns
12	MED_RPE1 H2B 21.3 c2_R2.sld_series_2.tif	7	0.594	0.274	0.11	0.022		12	MED_RPE1 H2B 21.3 c1_R1.sld_series_12.tif	4	0.885	0.069	0.036	0.01		MED_RPE1 H2B 21.3 c1_R1.sld_series_1.tif	1	rod	1.35	3.1	625.73	microns
13	MED_RPE1 H2B 21.3 c2_R2.sld_series_5.tif	4	0.519	0.347	0.117	0.017		13	MED_RPE1 H2B 21.3 c1_R1.sld_series_12.tif	5	0.535	0.316	0.119	0.03		MED_RPE1 H2B 21.3 c1_R1.sld_series_1.tif	1	rod	0.6	1.4	625.73	microns
14	MED_RPE1 H2B 21.3 c2_R2.sld_series_6.tif	8	0.412	0.394	0.139	0.055		14	MED_RPE1 H2B 21.3 c1_R1.sld_series_3.tif	1	0.804	0.122	0.06	0.013		MED_RPE1 H2B 21.3 c1_R1.sld_series_1.tif	1	rod	1.14	1.85	625.73	microns
15	MED_RPE1 H2B 21.3 c2_R2.sld_series_9.tif	3	0.602	0.256	0.122	0.02		15	MED_RPE1 H2B 21.3 c1_R1.sld_series_3.tif	2	0.802	0.125	0.046	0.027		MED_RPE1 H2B 21.3 c1_R1.sld_series_1.tif	2	filament	24.61	34.03	929.14	microns
16	MED_RPE1 H2B_21.3c1_R2.sld_series_10.tif	4	0.845	0.1	0.044	0.012		16	MED_RPE1 H2B 21.3 c1_R1.sld_series_4.tif	1	0.456	0.369	0.132	0.042		MED_RPE1 H2B 21.3 c1_R1.sld_series_1.tif	2	filament	10.33	15.81	929.14	microns
17	MED_RPE1 H2B_21.3c1_R2.sld_series_14.tif	3	0.698	0.22	0.059	0.023		17	MED_RPE1 H2B 21.3 c1_R1.sld_series_4.tif	2	0.465	0.392	0.116	0.027		MED_RPE1 H2B 21.3 c1_R1.sld_series_1.tif	2	rod	1.38	5.3	929.14	microns
18	MED_RPE1 H2B_21.3c1_R2.sld_series_15.tif	3	0.583	0.264	0.102	0.05		18	MED_RPE1 H2B 21.3 c1_R1.sld_series_4.tif	3	0.526	0.329	0.086	0.058		MED_RPE1 H2B 21.3 c1_R1.sld_series_1.tif	2	rod	1.46	2.82	929.14	microns
19	MED_RPE1 H2B_21.3c1_R2.sld_series_16.tif	2	0.495	0.398	0.075	0.033		19	MED_RPE1 H2B 21.3 c1_R1.sld_series_4.tif	4	0.402	0.436	0.038	0.124		MED_RPE1 H2B 21.3 c1_R1.sld_series_1.tif	2	rod	0.39	0.62	929.14	microns
20	MED_RPE1 H2B_21.3c1_R2.sld_series_6.tif	3	0.633	0.275	0.083	0.008		20	MED_RPE1 H2B 21.3 c1_R1.sld_series_7.tif	1	0.602	0.329	0.053	0.016		MED_RPE1 H2B 21.3 c1_R1.sld_series_1.tif	2	filament	26.02	23.95	929.14	microns
21	MED_RPE1 H2B_21.3c1_R2.sld_series_7.tif	2	0.512	0.355	0.116	0.017		21	MED_RPE1 H2B 21.3 c1_R1.sld_series_7.tif	2	0.498	0.377	0.112	0.013		MED_RPE1 H2B 21.3 c1_R1.sld_series_1.tif	2	rod	1.9	3.02	929.14	microns
22	MED_RPE1 H2B_21.3c2_R1.sld_series_11.tif	5	0.716	0.212	0.063	0.009		22	MED_RPE1 H2B 21.3 c1_R1.sld_series_8.tif	1	0.453	0.337	0.154	0.055		MED_RPE1 H2B 21.3 c1_R1.sld_series_1.tif	2	rod	0.83	1.69	929.14	microns
23	MED_RPE1 H2B_21.3c2_R1.sld_series_6.tif	3	0.758	0.148	0.076	0.018		23	MED_RPE1 H2B 21.3 c1_R1.sld_series_8.tif	2	0.728	0.149	0.079	0.044		MED_RPE1 H2B 21.3 c1_R1.sld_series_1.tif	2	filament	8.53	16.8	929.14	microns
24	MED_RPE1 H2B_21.3c2_R1.sld_series_9.tif	2	0.662	0.261	0.073	0.004		24	MED_RPE1 H2B 21.3 c1_R1.sld_series_8.tif	3	0.144	0.463	0.23	0.163		MED_RPE1 H2B 21.3 c1_R1.sld_series_1.tif	2	rod	2.73	4.37	929.14	microns
25	STD_RPE1 H2B 21.3 c1_R1.sld_series_10.tif	12	0.601	0.271	0.098	0.03		25	MED_RPE1 H2B 21.3 c1_R1.sld_series_8.tif	4	0.478	0.365	0.132	0.025		MED_RPE1 H2B 21.3 c1_R1.sld_series_1.tif	2	rod	0.91	1.53	929.14	microns
26	STD_RPE1 H2B 21.3 c1_R1.sld_series_11.tif	5	0.499	0.331	0.142	0.027		26	MED_RPE1 H2B 21.3 c1_R1.sld_series_8.tif	5	0.261	0.443	0.296	0		MED_RPE1 H2B 21.3 c1_R1.sld_series_1.tif	2	rod	3.85	4.22	929.14	microns
27	STD_RPE1 H2B 21.3 c1_R1.sld_series_13.tif	7	0.56	0.337	0.087	0.016		27	MED_RPE1 H2B 21.3 c1_R1.sld_series_8.tif	6	0.261	0.443	0.296	0		MED_RPE1 H2B 21.3 c1_R1.sld_series_1.tif	2	filament	8.09	11.16	929.14	microns
28	STD_RPE1 H2B 21.3 c1_R1.sld_series_2.tif	7	0.556	0.325	0.094	0.024		28	MED_RPE1 H2B 21.3 c1_R1.sld_series_8.tif	7	0.263	0.477	0.16	0.1		MED_RPE1 H2B 21.3 c1_R1.sld_series_1.tif	2	filament	5.52	12.29	929.14	microns
29	STD_RPE1 H2B 21.3 c1_R1.sld_series_5.tif	6	0.42	0.434	0.129	0.017		29	MED_RPE1 H2B 21.3 c1_R1.sld_series_8.tif	8	0.648	0.227	0.093	0.032		MED_RPE1 H2B 21.3 c1_R1.sld_series_1.tif	2	rod	0.73	1.56	929.14	microns
30	STD_RPE1 H2B 21.3 c1_R1.sld_series_6.tif	7	0.491	0.327	0.125	0.057		30	MED_RPE1 H2B 21.3 c1_R1.sld_series_8.tif	9	0.683	0.237	0.064	0.015		MED_RPE1 H2B 21.3 c1_R1.sld_series_1.tif	2	rod	2.26	3.61	929.14	microns
31	STD_RPE1 H2B 21.3 c2_R2.sld_series_16.tif	2	0.351	0.471	0.105	0.074		31	MED_RPE1 H2B 21.3 c1_R1.sld_series_8.tif	10	0.513	0.356	0.131	0		MED_RPE1 H2B 21.3 c1_R1.sld_series_1.tif	2	rod	1.25	3.28	929.14	microns
32	STD_RPE1 H2B 21.3 c2_R2.sld_series_17.tif	7	0.454	0.35	0.142	0.054		32	MED_RPE1 H2B 21.3 c1_R1.sld_series_8.tif	11	0.632	0.277	0.065	0.025		MED_RPE1 H2B 21.3 c1_R1.sld_series_1.tif	2	rod	0.81	1.24	929.14	microns
33	STD_RPE1 H2B 21.3 c2_R2.sld_series_4.tif	8	0.499	0.316	0.128	0.057		33	MED_RPE1 H2B 21.3 c1_R1.sld_series_8.tif	12	0.591	0.34	0.069	0		MED_RPE1 H2B 21.3 c1_R1.sld_series_1.tif	2	rod	1.87	2.04	929.14	microns
34	STD_RPE1 H2B_21.3c1_R2.sld_series_4.tif	2	0.641	0.302	0.057	0		34	MED_RPE1 H2B 21.3 c1_R1.sld_series_9.tif	1	0.453	0.333	0.114	0.1		MED_RPE1 H2B 21.3 c1_R1.sld_series_1.tif	2	rod	1.64	3.25	929.14	microns
35	STD_RPE1 H2B_21.3c1_R2.sld_series_5.tif	4	0.577	0.319	0.098	0.007		35	MED_RPE1 H2B 21.3 c1_R1.sld_series_9.tif	2	0.477	0.417	0.075	0.031		MED_RPE1 H2B 21.3 c1_R1.sld_series_1.tif	2	rod	0.78	1.59	929.14	microns
36	STD_RPE1 H2B_21.3c2_R1.sld_series_10.tif	3	0.634	0.296	0.063	0.007		36	MED_RPE1 H2B 21.3 c1_R1.sld_series_9.tif	3	0.728	0.147	0.086	0.039		MED_RPE1 H2B 21.3 c1_R1.sld_series_1.tif	2	filament	7.52	11.2	929.14	microns
37	STD_RPE1 H2B_21.3c2_R1.sld_series_12.tif	4	0.596	0.293	0.103	0.008		37	MED_RPE1 H2B 21.3 c1_R1.sld_series_9.tif	4	0.698	0.213	0.069	0.02		MED_RPE1 H2B 21.3 c1_R1.sld_series_1.tif	2	rod	1.25	1.49	929.14	microns
38	STD_RPE1 H2B_21.3c2_R1.sld_series_13.tif	4	0.439	0.377	0.156	0.028		38	MED_RPE1 H2B 21.3 c1_R1.sld_series_9.tif	5	0.578	0.295	0.116	0.011		MED_RPE1 H2B 21.3 c1_R1.sld_series_1.tif	2	rod	3.46	6.39	929.14	microns
39	STD_RPE1 H2B_21.3c2_R1.sld_series_14.tif	8	0.43	0.385	0.155	0.031		39	MED_RPE1 H2B 21.3 c2_R2.sld_series_1.tif	1	0.492	0.383	0.111	0.014		MED_RPE1 H2B 21.3 c1_R1.sld_series_1.tif	2	rod	0.73	1.6	929.14	microns
40	STD_RPE1 H2B_21.3c2_R1.sld_series_15.tif	2	0.718	0.205	0.062	0.015		40	MED_RPE1 H2B 21.3 c2_R2.sld_series_1.tif	2	0.754	0.196	0.047	0.003		MED_RPE1 H2B 21.3 c1_R1.sld_series_1.tif	2	filament	7.7	11.58	929.14	microns
41	STD_RPE1 H2B_21.3c2_R1.sld_series_16.tif	6	0.397	0.391	0.173	0.039		41	MED_RPE1 H2B 21.3 c2_R2.sld_series_1.tif	3	0.743	0.198	0.04	0.019		MED_RPE1 H2B 21.3 c1_R1.sld_series_1.tif	2	rod	1.67	3.68	929.14	microns
42	STD_RPE1 H2B_21.3c2_R1.sld_series_17.tif	4	0.406	0.387	0.168	0.039		42	MED_RPE1 H2B 21.3 c2_R2.sld_series_1.tif	4	0.742	0.16	0.054	0.044		MED_RPE1 H2B 21.3 c1_R1.sld_series_1.tif	2	filament	2.71	6.59	929.14	microns
43	STD_RPE1 H2B_21.3c2_R1.sld_series_2.tif	6	0.538	0.316	0.124	0.022		43	MED_RPE1 H2B 21.3 c2_R2.sld_series_1.tif	5	0.769	0.195	0.036	0		MED_RPE1 H2B 21.3 c1_R1.sld_series_1.tif	2	rod	1.64	5.03	929.14	microns
44	STD_RPE1 H2B_21.3c2_R1.sld_series_3.tif	4	0.407	0.409	0.16	0.025		44	MED_RPE1 H2B 21.3 c2_R2.sld_series_1.tif	6	0.329	0.494	0.1	0.077		MED_RPE1 H2B 21.3 c1_R1.sld_series_1.tif	2	rod	0.78	1.68	929.14	microns
45	STD_RPE1 H2B_21.3c2_R1.sld_series_4.tif	5	0.517	0.371	0.11	0.002		45	MED_RPE1 H2B 21.3 c2_R2.sld_series_10.tif	1	0.695	0.233	0.061	0.011		MED_RPE1 H2B 21.3 c1_R1.sld_series_1.tif	2	rod	1.4	2.5	929.14	microns
46	STD_RPE1 H2B_21.3c2_R1.sld_series_5.tif	4	0.514	0.321	0.123	0.042		46	MED_RPE1 H2B 21.3 c2_R2.sld_series_10.tif	2	0.783	0.141	0.058	0.019		MED_RPE1 H2B 21.3 c1_R1.sld_series_1.tif	3	filament	136.51	78.23	1758.93	microns
47	STD_RPE1 H2B_21.3c2_R1.sld_series_7.tif	7	0.447	0.361	0.127	0.065		47	MED_RPE1 H2B 21.3 c2_R2.sld_series_11.tif	1	0.575	0.328	0.079	0.018		MED_RPE1 H2B 21.3 c1_R1.sld_series_1.tif	3	rod	0.81	1.49	1758.93	microns
48	STD_RPE1 H2B_21.3c2_R1.sld_series_8.tif	6	0.597	0.271	0.108	0.023		48	MED_RPE1 H2B 21.3 c2_R2.sld_series_11.tif	2	0.681	0.207	0.079	0.032		MED_RPE1 H2B 21.3 c1_R1.sld_series_1.tif	3	filament	3.46	5.87	1758.93	microns
								49	MED_RPE1 H2B 21.3 c2_R2.sld_series_15.tif	1	0.501	0.392	0.094	0.013		MED_RPE1 H2B 21.3 c1_R1.sld_series_1.tif	3	rod	1.38	2.34	1758.93	microns
								50	MED_RPE1 H2B 21.3 c2_R2.sld_series_15.tif	2	0.541	0.291	0.128	0.04		MED_RPE1 H2B 21.3 c1_R1.sld_series_1.tif	3	rod	1.04	3.1	1758.93	microns
								51	MED_RPE1 H2B 21.3 c2_R2.sld_series_2.tif	1	0.517	0.323	0.112	0.049		MED_RPE1 H2B 21.3 c1_R1.sld_series_1.tif	3	rod	1.69	5.92	1758.93	microns
								52	MED_RPE1 H2B 21.3 c2_R2.sld_series_2.tif	2	0.816	0.123	0.049	0.013		MED_RPE1 H2B 21.3 c1_R1.sld_series_1.tif	3	rod	1.4	2.49	1758.93	microns
								53	MED_RPE1 H2B 21.3 c2_R2.sld_series_2.tif	3	0.674	0.246	0.079	0		MED_RPE1 H2B 21.3 c1_R1.sld_series_1.tif	3	rod	1.77	3.95	1758.93	microns
								54	MED_RPE1 H2B 21.3 c2_R2.sld_series_2.tif	4	0.585	0.279	0.087	0.049		MED_RPE1 H2B 21.3 c1_R1.sld_series_1.tif	3	rod	1.2	2.11	1758.93	microns
								55	MED_RPE1 H2B 21.3 c2_R2.sld_series_2.tif	5	0.271	0.449	0.28	0		MED_RPE1 H2B 21.3 c1_R1.sld_series_1.tif	3	filament	7.34	9.53	1758.93	microns
								56	MED_RPE1 H2B 21.3 c2_R2.sld_series_2.tif	6	0.622	0.257	0.103	0.018		MED_RPE1 H2B 21.3 c1_R1.sld_series_1.tif	3	rod	0.81	1.56	1758.93	microns
								57	MED_RPE1 H2B 21.3 c2_R2.sld_series_2.tif	7	0.674	0.241	0.063	0.023		MED_RPE1 H2B 21.3 c1_R1.sld_series_1.tif	3	rod	2.58	4.44	1758.93	microns
								58	MED_RPE1 H2B 21.3 c2_R2.sld_series_5.tif	1	0.511	0.388	0.088	0.013		MED_RPE1 H2B 21.3 c1_R1.sld_series_1.tif	3	rod	1.01	2.15	1758.93	microns
								59	MED_RPE1 H2B 21.3 c2_R2.sld_series_5.tif	2	0.415	0.438	0.135	0.012		MED_RPE1 H2B 21.3 c1_R1.sld_series_1.tif	3	rod	0.7	1.33	1758.93	microns
								60	MED_RPE1 H2B 21.3 c2_R2.sld_series_5.tif	3	0.471	0.32	0.172	0.037		MED_RPE1 H2B 21.3 c1_R1.sld_series_1.tif	3	rod	0.7	1.42	1758.93	microns
								61	MED_RPE1 H2B 21.3 c2_R2.sld_series_5.tif	4	0.679	0.242	0.074	0.005		MED_RPE1 H2B 21.3 c1_R1.sld_series_1.tif	3	rod	1.17	1.56	1758.93	microns
								62	MED_RPE1 H2B 21.3 c2_R2.sld_series_6.tif	1	0.237	0.478	0.18	0.105		MED_RPE1 H2B 21.3 c1_R1.sld_series_1.tif	3	filament	8.17	11.55	1758.93	microns
								63	MED_RPE1 H2B 21.3 c2_R2.sld_series_6.tif	2	0.585	0.297	0.077	0.041		MED_RPE1 H2B 21.3 c1_R1.sld_series_1.tif	3	rod	1.33	1.56	1758.93	microns
								64	MED_RPE1 H2B 21.3 c2_R2.sld_series_6.tif	3	0.371	0.426	0.143	0.06		MED_RPE1 H2B 21.3 c1_R1.sld_series_1.tif	3	filament	70.95	45.96	1758.93	microns
								65	MED_RPE1 H2B 21.3 c2_R2.sld_series_6.tif	4	0.729	0.224	0.04	0.007		MED_RPE1 H2B 21.3 c1_R1.sld_series_1.tif	3	rod	2.42	3.73	1758.93	microns
								66	MED_RPE1 H2B 21.3 c2_R2.sld_series_6.tif	5	0.03	0.624	0.252	0.094		MED_RPE1 H2B 21.3 c1_R1.sld_series_1.tif	3	filament	4.61	6.71	1758.93	microns
								67	MED_RPE1 H2B 21.3 c2_R2.sld_series_6.tif	6	0.524	0.388	0.072	0.016		MED_RPE1 H2B 21.3 c1_R1.sld_series_1.tif	3	filament	5.83	11.14	1758.93	microns
								68	MED_RPE1 H2B 21.3 c2_R2.sld_series_6.tif	7	0.242	0.429	0.263	0.065		MED_RPE1 H2B 21.3 c1_R1.sld_series_1.tif	3	rod	1.43	3.37	1758.93	microns
								69	MED_RPE1 H2B 21.3 c2_R2.sld_series_6.tif	8	0.575	0.289	0.084	0.051		MED_RPE1 H2B 21.3 c1_R1.sld_series_1.tif	3	rod	2.68	6.46	1758.93	microns
								70	MED_RPE1 H2B 21.3 c2_R2.sld_series_9.tif	1	0.771	0.172	0.045	0.012		MED_RPE1 H2B 21.3 c1_R1.sld_series_1.tif	3	filament	12.77	23.21	1758.93	microns
								71	MED_RPE1 H2B 21.3 c2_R2.sld_series_9.tif	2	0.725	0.193	0.061	0.02		MED_RPE1 H2B 21.3 c1_R1.sld_series_1.tif	3	rod	0.88	1.79	1758.93	microns
								72	MED_RPE1 H2B 21.3 c2_R2.sld_series_9.tif	3	0.309	0.403	0.26	0.028		MED_RPE1 H2B 21.3 c1_R1.sld_series_1.tif	3	rod	1.04	1.88	1758.93	microns
								73	MED_RPE1 H2B_21.3c1_R2.sld_series_10.tif	1	0.869	0.093	0.038	0		MED_RPE1 H2B 21.3 c1_R1.sld_series_1.tif	3	rod	1.12	2.14	1758.93	microns
								74	MED_RPE1 H2B_21.3c1_R2.sld_series_10.tif	2	0.845	0.094	0.024	0.037		MED_RPE1 H2B 21.3 c1_R1.sld_series_1.tif	3	rod	0.39	0.87	1758.93	microns
								75	MED_RPE1 H2B_21.3c1_R2.sld_series_10.tif	3	0.819	0.094	0.077	0.01		MED_RPE1 H2B 21.3 c1_R1.sld_series_1.tif	3	rod	1.48	2.82	1758.93	microns
								76	MED_RPE1 H2B_21.3c1_R2.sld_series_10.tif	4	0.846	0.118	0.036	0		MED_RPE1 H2B 21.3 c1_R1.sld_series_1.tif	3	rod	0.78	1.62	1758.93	microns
								77	MED_RPE1 H2B_21.3c1_R2.sld_series_14.tif	1	0.667	0.237	0.065	0.031		MED_RPE1 H2B 21.3 c1_R1.sld_series_1.tif	3	rod	0.78	1.81	1758.93	microns
								78	MED_RPE1 H2B_21.3c1_R2.sld_series_14.tif	2	0.714	0.195	0.071	0.02		MED_RPE1 H2B 21.3 c1_R1.sld_series_1.tif	3	rod	1.07	2.89	1758.93	microns
								79	MED_RPE1 H2B_21.3c1_R2.sld_series_14.tif	3	0.713	0.229	0.041	0.017		MED_RPE1 H2B 21.3 c1_R1.sld_series_1.tif	3	rod	0.39	1.1	1758.93	microns
								80	MED_RPE1 H2B_21.3c1_R2.sld_series_15.tif	1	0.735	0.177	0.08	0.008		MED_RPE1 H2B 21.3 c1_R1.sld_series_1.tif	3	filament	2.99	6.07	1758.93	microns
								81	MED_RPE1 H2B_21.3c1_R2.sld_series_15.tif	2	0.356	0.363	0.14	0.141		MED_RPE1 H2B 21.3 c1_R1.sld_series_1.tif	3	filament	5.07	5.36	1758.93	microns
								82	MED_RPE1 H2B_21.3c1_R2.sld_series_15.tif	3	0.659	0.253	0.088	0		MED_RPE1 H2B 21.3 c1_R1.sld_series_1.tif	3	rod	1.38	1.62	1758.93	microns
								83	MED_RPE1 H2B_21.3c1_R2.sld_series_16.tif	1	0.572	0.335	0.078	0.015		MED_RPE1 H2B 21.3 c1_R1.sld_series_1.tif	3	rod	5.52	3.99	1758.93	microns
								84	MED_RPE1 H2B_21.3c1_R2.sld_series_16.tif	2	0.417	0.461	0.072	0.05		MED_RPE1 H2B 21.3 c1_R1.sld_series_1.tif	3	rod	1.82	3.21	1758.93	microns
								85	MED_RPE1 H2B_21.3c1_R2.sld_series_6.tif	1	0.715	0.211	0.06	0.014		MED_RPE1 H2B 21.3 c1_R1.sld_series_1.tif	3	rod	1.59	2.86	1758.93	microns
								86	MED_RPE1 H2B_21.3c1_R2.sld_series_6.tif	2	0.656	0.251	0.082	0.01		MED_RPE1 H2B 21.3 c1_R1.sld_series_1.tif	3	rod	1.35	1.56	1758.93	microns
								87	MED_RPE1 H2B_21.3c1_R2.sld_series_6.tif	3	0.529	0.363	0.108	0		MED_RPE1 H2B 21.3 c1_R1.sld_series_1.tif	3	rod	1.22	2.49	1758.93	microns
								88	MED_RPE1 H2B_21.3c1_R2.sld_series_7.tif	1	0.439	0.398	0.134	0.029		MED_RPE1 H2B 21.3 c1_R1.sld_series_1.tif	4	rod	1.77	3.33	686.76	microns
								89	MED_RPE1 H2B_21.3c1_R2.sld_series_7.tif	2	0.585	0.312	0.099	0.005		MED_RPE1 H2B 21.3 c1_R1.sld_series_1.tif	4	filament	26.67	29.57	686.76	microns
								90	MED_RPE1 H2B_21.3c2_R1.sld_series_11.tif	1	0.771	0.194	0.026	0.009		MED_RPE1 H2B 21.3 c1_R1.sld_series_1.tif	4	rod	1.43	2.59	686.76	microns
								91	MED_RPE1 H2B_21.3c2_R1.sld_series_11.tif	2	0.685	0.228	0.069	0.018		MED_RPE1 H2B 21.3 c1_R1.sld_series_1.tif	4	rod	1.8	3.37	686.76	microns
								92	MED_RPE1 H2B_21.3c2_R1.sld_series_11.tif	3	0.758	0.172	0.07	0		MED_RPE1 H2B 21.3 c1_R1.sld_series_1.tif	4	rod	1.56	2.46	686.76	microns
								93	MED_RPE1 H2B_21.3c2_R1.sld_series_11.tif	4	0.711	0.188	0.088	0.013		MED_RPE1 H2B 21.3 c1_R1.sld_series_1.tif	4	filament	4.53	5.35	686.76	microns
								94	MED_RPE1 H2B_21.3c2_R1.sld_series_11.tif	5	0.657	0.28	0.059	0.004		MED_RPE1 H2B 21.3 c1_R1.sld_series_1.tif	4	rod	0.6	1.4	686.76	microns
								95	MED_RPE1 H2B_21.3c2_R1.sld_series_6.tif	1	0.92	0.05	0.029	0		MED_RPE1 H2B 21.3 c1_R1.sld_series_1.tif	4	rod	1.74	4.28	686.76	microns
								96	MED_RPE1 H2B_21.3c2_R1.sld_series_6.tif	2	0.764	0.145	0.062	0.028		MED_RPE1 H2B 21.3 c1_R1.sld_series_1.tif	4	filament	4.84	5.17	686.76	microns
								97	MED_RPE1 H2B_21.3c2_R1.sld_series_6.tif	3	0.589	0.248	0.137	0.026		MED_RPE1 H2B 21.3 c1_R1.sld_series_1.tif	4	rod	1.2	2.36	686.76	microns
								98	MED_RPE1 H2B_21.3c2_R1.sld_series_9.tif	1	0.599	0.311	0.081	0.009		MED_RPE1 H2B 21.3 c1_R1.sld_series_1.tif	4	filament	4.42	5.65	686.76	microns
								99	MED_RPE1 H2B_21.3c2_R1.sld_series_9.tif	2	0.726	0.211	0.064	0		MED_RPE1 H2B 21.3 c1_R1.sld_series_1.tif	4	rod	0.75	1.49	686.76	microns
								100	STD_RPE1 H2B 21.3 c1_R1.sld_series_10.tif	1	0.651	0.24	0.072	0.037		MED_RPE1 H2B 21.3 c1_R1.sld_series_1.tif	4	filament	4.14	8.7	686.76	microns
								101	STD_RPE1 H2B 21.3 c1_R1.sld_series_10.tif	2	0.826	0.13	0.044	0		MED_RPE1 H2B 21.3 c1_R1.sld_series_1.tif	4	rod	0.99	1.36	686.76	microns
								102	STD_RPE1 H2B 21.3 c1_R1.sld_series_10.tif	3	0.434	0.434	0.102	0.03		MED_RPE1 H2B 21.3 c1_R1.sld_series_1.tif	4	rod	2.45	7.08	686.76	microns
								103	STD_RPE1 H2B 21.3 c1_R1.sld_series_10.tif	4	0.412	0.395	0.139	0.054		MED_RPE1 H2B 21.3 c1_R1.sld_series_1.tif	4	rod	3.23	4.74	686.76	microns
								104	STD_RPE1 H2B 21.3 c1_R1.sld_series_10.tif	5	0.806	0.151	0.039	0.004		MED_RPE1 H2B 21.3 c1_R1.sld_series_1.tif	4	rod	1.4	2.75	686.76	microns
								105	STD_RPE1 H2B 21.3 c1_R1.sld_series_10.tif	6	0.721	0.202	0.071	0.007		MED_RPE1 H2B 21.3 c1_R1.sld_series_1.tif	4	rod	0.36	1.56	686.76	microns
								106	STD_RPE1 H2B 21.3 c1_R1.sld_series_10.tif	7	0.761	0.188	0.044	0.007		MED_RPE1 H2B 21.3 c1_R1.sld_series_1.tif	4	rod	1.54	2.5	686.76	microns
								107	STD_RPE1 H2B 21.3 c1_R1.sld_series_10.tif	8	0.73	0.155	0.091	0.024		MED_RPE1 H2B 21.3 c1_R1.sld_series_1.tif	4	filament	34.79	24.03	686.76	microns
								108	STD_RPE1 H2B 21.3 c1_R1.sld_series_10.tif	9	0.2	0.577	0.2	0.023		MED_RPE1 H2B 21.3 c1_R1.sld_series_1.tif	4	rod	1.12	3.5	686.76	microns
								109	STD_RPE1 H2B 21.3 c1_R1.sld_series_10.tif	10	0.601	0.25	0.09	0.059		MED_RPE1 H2B 21.3 c1_R1.sld_series_1.tif	4	filament	2.76	5.45	686.76	microns
								110	STD_RPE1 H2B 21.3 c1_R1.sld_series_10.tif	11	0.436	0.308	0.166	0.09		MED_RPE1 H2B 21.3 c1_R1.sld_series_1.tif	4	rod	0.47	1.17	686.76	microns
								111	STD_RPE1 H2B 21.3 c1_R1.sld_series_10.tif	12	0.628	0.226	0.116	0.03		MED_RPE1 H2B 21.3 c1_R1.sld_series_1.tif	4	filament	7.96	13.57	686.76	microns
								112	STD_RPE1 H2B 21.3 c1_R1.sld_series_11.tif	1	0.559	0.268	0.145	0.028		MED_RPE1 H2B 21.3 c1_R1.sld_series_1.tif	4	rod	1.85	3.28	686.76	microns
								113	STD_RPE1 H2B 21.3 c1_R1.sld_series_11.tif	2	0.506	0.37	0.124	0		MED_RPE1 H2B 21.3 c1_R1.sld_series_1.tif	4	filament	7.28	6.23	686.76	microns
								114	STD_RPE1 H2B 21.3 c1_R1.sld_series_11.tif	3	0.351	0.412	0.237	0		MED_RPE1 H2B 21.3 c1_R1.sld_series_1.tif	4	rod	1.22	2.5	686.76	microns
								115	STD_RPE1 H2B 21.3 c1_R1.sld_series_11.tif	4	0.461	0.308	0.122	0.109		MED_RPE1 H2B 21.3 c1_R1.sld_series_1.tif	4	rod	2.16	2.89	686.76	microns
								116	STD_RPE1 H2B 21.3 c1_R1.sld_series_11.tif	5	0.618	0.3	0.082	0		MED_RPE1 H2B 21.3 c1_R1.sld_series_1.tif	5	filament	5.02	7.24	844.82	microns
								117	STD_RPE1 H2B 21.3 c1_R1.sld_series_13.tif	1	0.551	0.336	0.107	0.006		MED_RPE1 H2B 21.3 c1_R1.sld_series_1.tif	5	filament	2.86	7.37	844.82	microns
								118	STD_RPE1 H2B 21.3 c1_R1.sld_series_13.tif	2	0.505	0.357	0.115	0.022		MED_RPE1 H2B 21.3 c1_R1.sld_series_1.tif	5	rod	2.08	2.89	844.82	microns
								119	STD_RPE1 H2B 21.3 c1_R1.sld_series_13.tif	3	0.572	0.308	0.095	0.025		MED_RPE1 H2B 21.3 c1_R1.sld_series_1.tif	5	filament	14.44	16.78	844.82	microns
								120	STD_RPE1 H2B 21.3 c1_R1.sld_series_13.tif	4	0.591	0.334	0.052	0.023		MED_RPE1 H2B 21.3 c1_R1.sld_series_1.tif	5	rod	0.39	0.71	844.82	microns
								121	STD_RPE1 H2B 21.3 c1_R1.sld_series_13.tif	5	0.457	0.444	0.083	0.016		MED_RPE1 H2B 21.3 c1_R1.sld_series_1.tif	5	filament	3.56	6.55	844.82	microns
								122	STD_RPE1 H2B 21.3 c1_R1.sld_series_13.tif	6	0.633	0.291	0.066	0.01		MED_RPE1 H2B 21.3 c1_R1.sld_series_1.tif	5	rod	1.77	2.43	844.82	microns
								123	STD_RPE1 H2B 21.3 c1_R1.sld_series_13.tif	7	0.609	0.288	0.091	0.012		MED_RPE1 H2B 21.3 c1_R1.sld_series_1.tif	5	rod	0.88	1.72	844.82	microns
								124	STD_RPE1 H2B 21.3 c1_R1.sld_series_2.tif	1	0.431	0.32	0.249	0		MED_RPE1 H2B 21.3 c1_R1.sld_series_1.tif	5	rod	2.29	2.94	844.82	microns
								125	STD_RPE1 H2B 21.3 c1_R1.sld_series_2.tif	2	0.646	0.305	0.049	0		MED_RPE1 H2B 21.3 c1_R1.sld_series_1.tif	5	rod	2.76	5	844.82	microns
								126	STD_RPE1 H2B 21.3 c1_R1.sld_series_2.tif	3	0.724	0.236	0.04	0		MED_RPE1 H2B 21.3 c1_R1.sld_series_1.tif	5	rod	1.07	2.15	844.82	microns
								127	STD_RPE1 H2B 21.3 c1_R1.sld_series_2.tif	4	0.641	0.267	0.084	0.007		MED_RPE1 H2B 21.3 c1_R1.sld_series_1.tif	5	rod	0.81	1.53	844.82	microns
								128	STD_RPE1 H2B 21.3 c1_R1.sld_series_2.tif	5	0.488	0.357	0.075	0.08		MED_RPE1 H2B 21.3 c1_R1.sld_series_1.tif	5	rod	1.48	3.85	844.82	microns
								129	STD_RPE1 H2B 21.3 c1_R1.sld_series_2.tif	6	0.542	0.364	0.085	0.008		MED_RPE1 H2B 21.3 c1_R1.sld_series_1.tif	5	rod	1.48	3.48	844.82	microns
								130	STD_RPE1 H2B 21.3 c1_R1.sld_series_2.tif	7	0.424	0.429	0.078	0.069		MED_RPE1 H2B 21.3 c1_R1.sld_series_1.tif	5	rod	1.46	3.83	844.82	microns
								131	STD_RPE1 H2B 21.3 c1_R1.sld_series_5.tif	1	0.477	0.343	0.17	0.01		MED_RPE1 H2B 21.3 c1_R1.sld_series_1.tif	5	filament	10.22	17.96	844.82	microns
								132	STD_RPE1 H2B 21.3 c1_R1.sld_series_5.tif	2	0.469	0.346	0.157	0.028		MED_RPE1 H2B 21.3 c1_R1.sld_series_1.tif	5	filament	16.39	21.65	844.82	microns
								133	STD_RPE1 H2B 21.3 c1_R1.sld_series_5.tif	3	0.347	0.569	0.084	0		MED_RPE1 H2B 21.3 c1_R1.sld_series_1.tif	5	filament	4.11	11.2	844.82	microns
								134	STD_RPE1 H2B 21.3 c1_R1.sld_series_5.tif	4	0.471	0.359	0.144	0.025		MED_RPE1 H2B 21.3 c1_R1.sld_series_1.tif	5	rod	0.91	1.72	844.82	microns
								135	STD_RPE1 H2B 21.3 c1_R1.sld_series_5.tif	5	0.431	0.479	0.078	0.012		MED_RPE1 H2B 21.3 c1_R1.sld_series_1.tif	5	rod	1.27	2.85	844.82	microns
								136	STD_RPE1 H2B 21.3 c1_R1.sld_series_5.tif	6	0.324	0.508	0.142	0.025		MED_RPE1 H2B 21.3 c1_R1.sld_series_1.tif	5	rod	1.25	2.81	844.82	microns
								137	STD_RPE1 H2B 21.3 c1_R1.sld_series_6.tif	1	0.711	0.218	0.064	0.007		MED_RPE1 H2B 21.3 c1_R1.sld_series_1.tif	5	rod	1.43	3.89	844.82	microns
								138	STD_RPE1 H2B 21.3 c1_R1.sld_series_6.tif	2	0.23	0.397	0.237	0.136		MED_RPE1 H2B 21.3 c1_R1.sld_series_1.tif	6	filament	3.67	6.8	667.82	microns
								139	STD_RPE1 H2B 21.3 c1_R1.sld_series_6.tif	3	0.629	0.226	0.063	0.082		MED_RPE1 H2B 21.3 c1_R1.sld_series_1.tif	6	rod	1.38	3.32	667.82	microns
								140	STD_RPE1 H2B 21.3 c1_R1.sld_series_6.tif	4	0.492	0.342	0.118	0.048		MED_RPE1 H2B 21.3 c1_R1.sld_series_1.tif	6	rod	0.73	1.59	667.82	microns
								141	STD_RPE1 H2B 21.3 c1_R1.sld_series_6.tif	5	0.328	0.403	0.205	0.064		MED_RPE1 H2B 21.3 c1_R1.sld_series_1.tif	6	rod	0.96	1.95	667.82	microns
								142	STD_RPE1 H2B 21.3 c1_R1.sld_series_6.tif	6	0.591	0.308	0.072	0.029		MED_RPE1 H2B 21.3 c1_R1.sld_series_1.tif	6	rod	1.27	1.07	667.82	microns
								143	STD_RPE1 H2B 21.3 c1_R1.sld_series_6.tif	7	0.456	0.397	0.114	0.033		MED_RPE1 H2B 21.3 c1_R1.sld_series_1.tif	6	filament	2.13	5.13	667.82	microns
								144	STD_RPE1 H2B 21.3 c2_R2.sld_series_16.tif	1	0.245	0.533	0.131	0.091		MED_RPE1 H2B 21.3 c1_R1.sld_series_1.tif	6	rod	0.55	1.46	667.82	microns
								145	STD_RPE1 H2B 21.3 c2_R2.sld_series_16.tif	2	0.457	0.408	0.078	0.056		MED_RPE1 H2B 21.3 c1_R1.sld_series_1.tif	6	filament	20.66	19.23	667.82	microns
								146	STD_RPE1 H2B 21.3 c2_R2.sld_series_17.tif	1	0.371	0.444	0.139	0.045		MED_RPE1 H2B 21.3 c1_R1.sld_series_1.tif	6	rod	0.62	2.36	667.82	microns
								147	STD_RPE1 H2B 21.3 c2_R2.sld_series_17.tif	2	0.463	0.354	0.118	0.066		MED_RPE1 H2B 21.3 c1_R1.sld_series_1.tif	6	rod	0.47	0.94	667.82	microns
								148	STD_RPE1 H2B 21.3 c2_R2.sld_series_17.tif	3	0.21	0.434	0.24	0.117		MED_RPE1 H2B 21.3 c1_R1.sld_series_1.tif	6	rod	1.33	3.29	667.82	microns
								149	STD_RPE1 H2B 21.3 c2_R2.sld_series_17.tif	4	0.472	0.286	0.184	0.058		MED_RPE1 H2B 21.3 c1_R1.sld_series_1.tif	6	rod	2.29	3.24	667.82	microns
								150	STD_RPE1 H2B 21.3 c2_R2.sld_series_17.tif	5	0.611	0.297	0.063	0.03		MED_RPE1 H2B 21.3 c1_R1.sld_series_1.tif	6	rod	0.78	1.69	667.82	microns
								151	STD_RPE1 H2B 21.3 c2_R2.sld_series_17.tif	6	0.472	0.387	0.122	0.018		MED_RPE1 H2B 21.3 c1_R1.sld_series_1.tif	6	rod	1.61	2.5	667.82	microns
								152	STD_RPE1 H2B 21.3 c2_R2.sld_series_17.tif	7	0.582	0.246	0.127	0.045		MED_RPE1 H2B 21.3 c1_R1.sld_series_1.tif	6	rod	1.14	2.56	667.82	microns
								153	STD_RPE1 H2B 21.3 c2_R2.sld_series_4.tif	1	0.767	0.158	0.054	0.021		MED_RPE1 H2B 21.3 c1_R1.sld_series_1.tif	6	filament	10.43	12.68	667.82	microns
								154	STD_RPE1 H2B 21.3 c2_R2.sld_series_4.tif	2	0.689	0.235	0.047	0.029		MED_RPE1 H2B 21.3 c1_R1.sld_series_1.tif	6	filament	4.61	7.28	667.82	microns
								155	STD_RPE1 H2B 21.3 c2_R2.sld_series_4.tif	3	0.517	0.331	0.123	0.028		MED_RPE1 H2B 21.3 c1_R1.sld_series_1.tif	6	filament	3.9	6.12	667.82	microns
								156	STD_RPE1 H2B 21.3 c2_R2.sld_series_4.tif	4	0.371	0.397	0.17	0.062		MED_RPE1 H2B 21.3 c1_R1.sld_series_1.tif	6	rod	2.19	2.53	667.82	microns
								157	STD_RPE1 H2B 21.3 c2_R2.sld_series_4.tif	5	0.631	0.224	0.105	0.039		MED_RPE1 H2B 21.3 c1_R1.sld_series_1.tif	6	rod	1.64	3.2	667.82	microns
								158	STD_RPE1 H2B 21.3 c2_R2.sld_series_4.tif	6	0.293	0.306	0.271	0.131		MED_RPE1 H2B 21.3 c1_R1.sld_series_1.tif	6	rod	1.25	2.07	667.82	microns
								159	STD_RPE1 H2B 21.3 c2_R2.sld_series_4.tif	7	0.282	0.482	0.137	0.099		MED_RPE1 H2B 21.3 c1_R1.sld_series_1.tif	6	rod	1.25	2.5	667.82	microns
								160	STD_RPE1 H2B 21.3 c2_R2.sld_series_4.tif	8	0.441	0.397	0.116	0.046		MED_RPE1 H2B 21.3 c1_R1.sld_series_1.tif	6	rod	0.99	2.3	667.82	microns
								161	STD_RPE1 H2B_21.3c1_R2.sld_series_4.tif	1	0.691	0.259	0.05	0		MED_RPE1 H2B 21.3 c1_R1.sld_series_1.tif	6	rod	3.15	3.14	667.82	microns
								162	STD_RPE1 H2B_21.3c1_R2.sld_series_4.tif	2	0.591	0.345	0.064	0		MED_RPE1 H2B 21.3 c1_R1.sld_series_1.tif	6	rod	1.8	2.95	667.82	microns
								163	STD_RPE1 H2B_21.3c1_R2.sld_series_5.tif	1	0.514	0.344	0.142	0		MED_RPE1 H2B 21.3 c1_R1.sld_series_1.tif	6	rod	0.88	1.37	667.82	microns
								164	STD_RPE1 H2B_21.3c1_R2.sld_series_5.tif	2	0.641	0.302	0.047	0.01		MED_RPE1 H2B 21.3 c1_R1.sld_series_1.tif	6	rod	1.3	2.86	667.82	microns
								165	STD_RPE1 H2B_21.3c1_R2.sld_series_5.tif	3	0.585	0.3	0.097	0.018		MED_RPE1 H2B 21.3 c1_R1.sld_series_1.tif	6	rod	1.54	4.43	667.82	microns
								166	STD_RPE1 H2B_21.3c1_R2.sld_series_5.tif	4	0.568	0.328	0.104	0		MED_RPE1 H2B 21.3 c1_R1.sld_series_1.tif	6	rod	0.88	2.07	667.82	microns
								167	STD_RPE1 H2B_21.3c2_R1.sld_series_10.tif	1	0.354	0.526	0.115	0.005		MED_RPE1 H2B 21.3 c1_R1.sld_series_1.tif	6	rod	1.09	2.07	667.82	microns
								168	STD_RPE1 H2B_21.3c2_R1.sld_series_10.tif	2	0.888	0.085	0.026	0.001		MED_RPE1 H2B 21.3 c1_R1.sld_series_1.tif	6	rod	1.64	2.2	667.82	microns
								169	STD_RPE1 H2B_21.3c2_R1.sld_series_10.tif	3	0.659	0.277	0.048	0.016		MED_RPE1 H2B 21.3 c1_R1.sld_series_1.tif	6	rod	2.06	4.24	667.82	microns
								170	STD_RPE1 H2B_21.3c2_R1.sld_series_12.tif	1	0.577	0.287	0.114	0.022		MED_RPE1 H2B 21.3 c1_R1.sld_series_1.tif	6	rod	0.36	0.87	667.82	microns
								171	STD_RPE1 H2B_21.3c2_R1.sld_series_12.tif	2	0.596	0.298	0.106	0		MED_RPE1 H2B 21.3 c1_R1.sld_series_1.tif	7	rod	0.36	0.48	2110.19	microns
								172	STD_RPE1 H2B_21.3c2_R1.sld_series_12.tif	3	0.633	0.277	0.08	0.009		MED_RPE1 H2B 21.3 c1_R1.sld_series_1.tif	7	filament	2.91	5.77	2110.19	microns
								173	STD_RPE1 H2B_21.3c2_R1.sld_series_12.tif	4	0.578	0.31	0.113	0		MED_RPE1 H2B 21.3 c1_R1.sld_series_1.tif	7	rod	0.49	1.1	2110.19	microns
								174	STD_RPE1 H2B_21.3c2_R1.sld_series_13.tif	1	0.53	0.287	0.173	0.01		MED_RPE1 H2B 21.3 c1_R1.sld_series_1.tif	7	filament	4.32	10.62	2110.19	microns
								175	STD_RPE1 H2B_21.3c2_R1.sld_series_13.tif	2	0.564	0.355	0.081	0		MED_RPE1 H2B 21.3 c1_R1.sld_series_1.tif	7	rod	0.88	2.01	2110.19	microns
								176	STD_RPE1 H2B_21.3c2_R1.sld_series_13.tif	3	0.292	0.463	0.221	0.023		MED_RPE1 H2B 21.3 c1_R1.sld_series_1.tif	7	rod	1.93	4.87	2110.19	microns
								177	STD_RPE1 H2B_21.3c2_R1.sld_series_13.tif	4	0.369	0.402	0.15	0.08		MED_RPE1 H2B 21.3 c1_R1.sld_series_1.tif	7	rod	2.89	4.42	2110.19	microns
								178	STD_RPE1 H2B_21.3c2_R1.sld_series_14.tif	1	0.726	0.185	0.077	0.012		MED_RPE1 H2B 21.3 c1_R1.sld_series_1.tif	7	rod	0.49	0.85	2110.19	microns
								179	STD_RPE1 H2B_21.3c2_R1.sld_series_14.tif	2	0.363	0.484	0.135	0.018		MED_RPE1 H2B 21.3 c1_R1.sld_series_1.tif	7	filament	6.79	10.23	2110.19	microns
								180	STD_RPE1 H2B_21.3c2_R1.sld_series_14.tif	3	0.344	0.432	0.189	0.035		MED_RPE1 H2B 21.3 c1_R1.sld_series_1.tif	7	rod	1.61	4.35	2110.19	microns
								181	STD_RPE1 H2B_21.3c2_R1.sld_series_14.tif	4	0.245	0.516	0.17	0.07		MED_RPE1 H2B 21.3 c1_R1.sld_series_1.tif	7	rod	0.73	1.88	2110.19	microns
								182	STD_RPE1 H2B_21.3c2_R1.sld_series_14.tif	5	0.672	0.264	0.064	0		MED_RPE1 H2B 21.3 c1_R1.sld_series_1.tif	7	rod	1.17	2.44	2110.19	microns
								183	STD_RPE1 H2B_21.3c2_R1.sld_series_14.tif	6	0.734	0.194	0.063	0.008		MED_RPE1 H2B 21.3 c1_R1.sld_series_1.tif	7	rod	0.73	2.08	2110.19	microns
								184	STD_RPE1 H2B_21.3c2_R1.sld_series_14.tif	7	0.092	0.449	0.386	0.073		MED_RPE1 H2B 21.3 c1_R1.sld_series_1.tif	7	rod	2.5	6.18	2110.19	microns
								185	STD_RPE1 H2B_21.3c2_R1.sld_series_14.tif	8	0.261	0.551	0.157	0.03		MED_RPE1 H2B 21.3 c1_R1.sld_series_1.tif	7	rod	1.54	3.61	2110.19	microns
								186	STD_RPE1 H2B_21.3c2_R1.sld_series_15.tif	1	0.777	0.149	0.055	0.019		MED_RPE1 H2B 21.3 c1_R1.sld_series_1.tif	7	rod	0.68	1.53	2110.19	microns
								187	STD_RPE1 H2B_21.3c2_R1.sld_series_15.tif	2	0.659	0.262	0.069	0.011		MED_RPE1 H2B 21.3 c1_R1.sld_series_1.tif	7	rod	1.69	3.69	2110.19	microns
								188	STD_RPE1 H2B_21.3c2_R1.sld_series_16.tif	1	0.248	0.484	0.24	0.028		MED_RPE1 H2B 21.3 c1_R1.sld_series_1.tif	7	rod	1.09	1.92	2110.19	microns
								189	STD_RPE1 H2B_21.3c2_R1.sld_series_16.tif	2	0.377	0.43	0.162	0.031		MED_RPE1 H2B 21.3 c1_R1.sld_series_1.tif	7	rod	0.99	1.62	2110.19	microns
								190	STD_RPE1 H2B_21.3c2_R1.sld_series_16.tif	3	0.521	0.299	0.074	0.106		MED_RPE1 H2B 21.3 c1_R1.sld_series_1.tif	7	filament	5.13	11.88	2110.19	microns
								191	STD_RPE1 H2B_21.3c2_R1.sld_series_16.tif	4	0.272	0.407	0.287	0.034		MED_RPE1 H2B 21.3 c1_R1.sld_series_1.tif	7	filament	3.67	7.08	2110.19	microns
								192	STD_RPE1 H2B_21.3c2_R1.sld_series_16.tif	5	0.559	0.324	0.105	0.012		MED_RPE1 H2B 21.3 c1_R1.sld_series_1.tif	7	rod	0.42	1.17	2110.19	microns
								193	STD_RPE1 H2B_21.3c2_R1.sld_series_16.tif	6	0.405	0.401	0.169	0.025		MED_RPE1 H2B 21.3 c1_R1.sld_series_1.tif	7	filament	11.71	19.8	2110.19	microns
								194	STD_RPE1 H2B_21.3c2_R1.sld_series_17.tif	1	0.574	0.255	0.116	0.054		MED_RPE1 H2B 21.3 c1_R1.sld_series_1.tif	7	rod	0.75	1.88	2110.19	microns
								195	STD_RPE1 H2B_21.3c2_R1.sld_series_17.tif	2	0.37	0.458	0.133	0.039		MED_RPE1 H2B 21.3 c1_R1.sld_series_1.tif	7	filament	5.33	9.57	2110.19	microns
								196	STD_RPE1 H2B_21.3c2_R1.sld_series_17.tif	3	0.235	0.49	0.244	0.031		MED_RPE1 H2B 21.3 c1_R1.sld_series_1.tif	7	rod	1.07	2.38	2110.19	microns
								197	STD_RPE1 H2B_21.3c2_R1.sld_series_17.tif	4	0.446	0.346	0.177	0.032		MED_RPE1 H2B 21.3 c1_R1.sld_series_1.tif	7	filament	3.62	7.17	2110.19	microns
								198	STD_RPE1 H2B_21.3c2_R1.sld_series_2.tif	1	0.679	0.21	0.105	0.006		MED_RPE1 H2B 21.3 c1_R1.sld_series_1.tif	7	rod	1.72	3.71	2110.19	microns
								199	STD_RPE1 H2B_21.3c2_R1.sld_series_2.tif	2	0.584	0.296	0.092	0.028		MED_RPE1 H2B 21.3 c1_R1.sld_series_1.tif	7	filament	54.87	49	2110.19	microns
								200	STD_RPE1 H2B_21.3c2_R1.sld_series_2.tif	3	0.406	0.414	0.141	0.039		MED_RPE1 H2B 21.3 c1_R1.sld_series_1.tif	7	filament	10.38	12.14	2110.19	microns
								201	STD_RPE1 H2B_21.3c2_R1.sld_series_2.tif	4	0.637	0.244	0.111	0.009		MED_RPE1 H2B 21.3 c1_R1.sld_series_1.tif	7	rod	3.85	4.06	2110.19	microns
								202	STD_RPE1 H2B_21.3c2_R1.sld_series_2.tif	5	0.398	0.395	0.177	0.029		MED_RPE1 H2B 21.3 c1_R1.sld_series_1.tif	7	rod	0.81	2.24	2110.19	microns
								203	STD_RPE1 H2B_21.3c2_R1.sld_series_2.tif	6	0.525	0.333	0.12	0.021		MED_RPE1 H2B 21.3 c1_R1.sld_series_1.tif	7	filament	2.55	5.25	2110.19	microns
								204	STD_RPE1 H2B_21.3c2_R1.sld_series_3.tif	1	0.639	0.208	0.114	0.039		MED_RPE1 H2B 21.3 c1_R1.sld_series_1.tif	7	filament	8.22	11.92	2110.19	microns
								205	STD_RPE1 H2B_21.3c2_R1.sld_series_3.tif	2	0.25	0.536	0.196	0.018		MED_RPE1 H2B 21.3 c1_R1.sld_series_1.tif	7	rod	1.4	2.3	2110.19	microns
								206	STD_RPE1 H2B_21.3c2_R1.sld_series_3.tif	3	0.325	0.523	0.142	0.01		MED_RPE1 H2B 21.3 c1_R1.sld_series_1.tif	7	rod	2.08	5.09	2110.19	microns
								207	STD_RPE1 H2B_21.3c2_R1.sld_series_3.tif	4	0.413	0.368	0.186	0.033		MED_RPE1 H2B 21.3 c1_R1.sld_series_1.tif	7	rod	2.16	4.83	2110.19	microns
								208	STD_RPE1 H2B_21.3c2_R1.sld_series_4.tif	1	0.321	0.481	0.198	0		MED_RPE1 H2B 21.3 c1_R1.sld_series_1.tif	7	filament	18.11	22.51	2110.19	microns
								209	STD_RPE1 H2B_21.3c2_R1.sld_series_4.tif	2	0.483	0.411	0.106	0		MED_RPE1 H2B 21.3 c1_R1.sld_series_1.tif	7	rod	2.24	4.97	2110.19	microns
								210	STD_RPE1 H2B_21.3c2_R1.sld_series_4.tif	3	0.576	0.336	0.088	0		MED_RPE1 H2B 21.3 c1_R1.sld_series_1.tif	7	rod	0.99	1.01	2110.19	microns
								211	STD_RPE1 H2B_21.3c2_R1.sld_series_4.tif	4	0.608	0.3	0.085	0.007		MED_RPE1 H2B 21.3 c1_R1.sld_series_1.tif	7	filament	3.51	6.9	2110.19	microns
								212	STD_RPE1 H2B_21.3c2_R1.sld_series_4.tif	5	0.598	0.325	0.075	0.003		MED_RPE1 H2B 21.3 c1_R1.sld_series_1.tif	7	rod	0.88	1.97	2110.19	microns
								213	STD_RPE1 H2B_21.3c2_R1.sld_series_5.tif	1	0.389	0.364	0.166	0.081		MED_RPE1 H2B 21.3 c1_R1.sld_series_1.tif	7	filament	15.92	31.88	2110.19	microns
								214	STD_RPE1 H2B_21.3c2_R1.sld_series_5.tif	2	0.632	0.191	0.118	0.058		MED_RPE1 H2B 21.3 c1_R1.sld_series_1.tif	7	rod	0.88	1.07	2110.19	microns
								215	STD_RPE1 H2B_21.3c2_R1.sld_series_5.tif	3	0.519	0.34	0.141	0		MED_RPE1 H2B 21.3 c1_R1.sld_series_1.tif	7	rod	0.42	1.3	2110.19	microns
								216	STD_RPE1 H2B_21.3c2_R1.sld_series_5.tif	4	0.514	0.389	0.068	0.029		MED_RPE1 H2B 21.3 c1_R1.sld_series_1.tif	7	rod	2.58	4.47	2110.19	microns
								217	STD_RPE1 H2B_21.3c2_R1.sld_series_7.tif	1	0.593	0.252	0.069	0.086		MED_RPE1 H2B 21.3 c1_R1.sld_series_1.tif	7	filament	8.59	13.18	2110.19	microns
								218	STD_RPE1 H2B_21.3c2_R1.sld_series_7.tif	2	0.67	0.148	0.072	0.111		MED_RPE1 H2B 21.3 c1_R1.sld_series_1.tif	7	filament	7.68	13.17	2110.19	microns
								219	STD_RPE1 H2B_21.3c2_R1.sld_series_7.tif	3	0.571	0.29	0.096	0.043		MED_RPE1 H2B 21.3 c1_R1.sld_series_1.tif	7	rod	0.94	1.72	2110.19	microns
								220	STD_RPE1 H2B_21.3c2_R1.sld_series_7.tif	4	0.095	0.606	0.238	0.061		MED_RPE1 H2B 21.3 c1_R1.sld_series_1.tif	7	rod	1.43	3.64	2110.19	microns
								221	STD_RPE1 H2B_21.3c2_R1.sld_series_7.tif	5	0.358	0.466	0.134	0.043		MED_RPE1 H2B 21.3 c1_R1.sld_series_1.tif	7	filament	3.28	5.21	2110.19	microns
								222	STD_RPE1 H2B_21.3c2_R1.sld_series_7.tif	6	0.38	0.327	0.182	0.11		MED_RPE1 H2B 21.3 c1_R1.sld_series_1.tif	7	rod	1.38	2.18	2110.19	microns
								223	STD_RPE1 H2B_21.3c2_R1.sld_series_7.tif	7	0.463	0.44	0.097	0		MED_RPE1 H2B 21.3 c1_R1.sld_series_1.tif	7	filament	33.51	31.28	2110.19	microns
								224	STD_RPE1 H2B_21.3c2_R1.sld_series_8.tif	1	0.75	0.195	0.055	0		MED_RPE1 H2B 21.3 c1_R1.sld_series_1.tif	7	rod	1.2	2.56	2110.19	microns
								225	STD_RPE1 H2B_21.3c2_R1.sld_series_8.tif	2	0.599	0.309	0.092	0		MED_RPE1 H2B 21.3 c1_R1.sld_series_1.tif	7	rod	2.13	2.56	2110.19	microns
								226	STD_RPE1 H2B_21.3c2_R1.sld_series_8.tif	3	0.511	0.373	0.075	0.041		MED_RPE1 H2B 21.3 c1_R1.sld_series_1.tif	7	rod	0.99	2.34	2110.19	microns
								227	STD_RPE1 H2B_21.3c2_R1.sld_series_8.tif	4	0.656	0.263	0.066	0.016		MED_RPE1 H2B 21.3 c1_R1.sld_series_1.tif	7	filament	11.86	16.68	2110.19	microns
								228	STD_RPE1 H2B_21.3c2_R1.sld_series_8.tif	5	0.353	0.268	0.295	0.083		MED_RPE1 H2B 21.3 c1_R1.sld_series_1.tif	7	rod	1.74	2.59	2110.19	microns
								229	STD_RPE1 H2B_21.3c2_R1.sld_series_8.tif	6	0.714	0.219	0.066	0		MED_RPE1 H2B 21.3 c1_R1.sld_series_1.tif	7	rod	1.4	2.82	2110.19	microns
																MED_RPE1 H2B 21.3 c1_R1.sld_series_1.tif	7	filament	4.55	7.6	2110.19	microns
																MED_RPE1 H2B 21.3 c1_R1.sld_series_1.tif	7	rod	1.04	2.63	2110.19	microns
																MED_RPE1 H2B 21.3 c1_R1.sld_series_1.tif	7	filament	25.34	32.62	2110.19	microns
																MED_RPE1 H2B 21.3 c1_R1.sld_series_1.tif	7	rod	4.71	8.96	2110.19	microns
																MED_RPE1 H2B 21.3 c1_R1.sld_series_1.tif	7	rod	0.44	1.01	2110.19	microns
																MED_RPE1 H2B 21.3 c1_R1.sld_series_1.tif	7	filament	12.1	12.53	2110.19	microns
																MED_RPE1 H2B 21.3 c1_R1.sld_series_1.tif	7	rod	0.49	1.42	2110.19	microns
																MED_RPE1 H2B 21.3 c1_R1.sld_series_1.tif	7	filament	18.6	21.23	2110.19	microns
																MED_RPE1 H2B 21.3 c1_R1.sld_series_1.tif	7	filament	12.8	12.59	2110.19	microns
																MED_RPE1 H2B 21.3 c1_R1.sld_series_1.tif	7	rod	0.91	1.49	2110.19	microns
																MED_RPE1 H2B 21.3 c1_R1.sld_series_1.tif	7	filament	5.78	10.24	2110.19	microns
																MED_RPE1 H2B 21.3 c1_R1.sld_series_1.tif	7	filament	3.51	6.33	2110.19	microns
																MED_RPE1 H2B 21.3 c1_R1.sld_series_1.tif	7	rod	0.55	1.49	2110.19	microns
																MED_RPE1 H2B 21.3 c1_R1.sld_series_1.tif	7	rod	1.14	2.99	2110.19	microns
																MED_RPE1 H2B 21.3 c1_R1.sld_series_1.tif	7	filament	4.5	8.17	2110.19	microns
																MED_RPE1 H2B 21.3 c1_R1.sld_series_1.tif	7	rod	3.41	6.81	2110.19	microns
																MED_RPE1 H2B 21.3 c1_R1.sld_series_1.tif	7	rod	2.26	3.76	2110.19	microns
																MED_RPE1 H2B 21.3 c1_R1.sld_series_1.tif	7	rod	1.2	2.11	2110.19	microns
																MED_RPE1 H2B 21.3 c1_R1.sld_series_1.tif	7	rod	4.32	10.2	2110.19	microns
																MED_RPE1 H2B 21.3 c1_R1.sld_series_1.tif	7	filament	3.62	5.61	2110.19	microns
																MED_RPE1 H2B 21.3 c1_R1.sld_series_1.tif	7	filament	5.39	12.78	2110.19	microns
																MED_RPE1 H2B 21.3 c1_R1.sld_series_1.tif	7	rod	1.77	3.44	2110.19	microns
																MED_RPE1 H2B 21.3 c1_R1.sld_series_1.tif	7	filament	4.81	8.44	2110.19	microns
																MED_RPE1 H2B 21.3 c1_R1.sld_series_1.tif	7	rod	0.94	1.95	2110.19	microns
																MED_RPE1 H2B 21.3 c1_R1.sld_series_1.tif	7	rod	1.59	2.56	2110.19	microns
																MED_RPE1 H2B 21.3 c1_R1.sld_series_1.tif	7	filament	10.15	16.6	2110.19	microns
																MED_RPE1 H2B 21.3 c1_R1.sld_series_1.tif	7	rod	1.14	2.89	2110.19	microns
																MED_RPE1 H2B 21.3 c1_R1.sld_series_1.tif	7	rod	2.73	8.38	2110.19	microns
																MED_RPE1 H2B 21.3 c1_R1.sld_series_1.tif	7	rod	0.81	1.75	2110.19	microns
																MED_RPE1 H2B 21.3 c1_R1.sld_series_1.tif	8	rod	0.68	1.88	3457.49	microns
																MED_RPE1 H2B 21.3 c1_R1.sld_series_1.tif	8	rod	2.76	5.29	3457.49	microns
																MED_RPE1 H2B 21.3 c1_R1.sld_series_1.tif	8	rod	0.6	1.07	3457.49	microns
																MED_RPE1 H2B 21.3 c1_R1.sld_series_1.tif	8	rod	2.58	4.94	3457.49	microns
																MED_RPE1 H2B 21.3 c1_R1.sld_series_1.tif	8	filament	14.96	19.39	3457.49	microns
																MED_RPE1 H2B 21.3 c1_R1.sld_series_1.tif	8	rod	1.22	1.95	3457.49	microns
																MED_RPE1 H2B 21.3 c1_R1.sld_series_1.tif	8	rod	3.3	6.3	3457.49	microns
																MED_RPE1 H2B 21.3 c1_R1.sld_series_1.tif	8	rod	1.3	2.01	3457.49	microns
																MED_RPE1 H2B 21.3 c1_R1.sld_series_1.tif	8	rod	1.12	2.89	3457.49	microns
																MED_RPE1 H2B 21.3 c1_R1.sld_series_1.tif	8	rod	0.86	2.08	3457.49	microns
																MED_RPE1 H2B 21.3 c1_R1.sld_series_1.tif	8	rod	2.63	5.71	3457.49	microns
																MED_RPE1 H2B 21.3 c1_R1.sld_series_1.tif	8	rod	1.9	5.16	3457.49	microns
																MED_RPE1 H2B 21.3 c1_R1.sld_series_1.tif	8	rod	0.86	2.43	3457.49	microns
																MED_RPE1 H2B 21.3 c1_R1.sld_series_1.tif	8	rod	2.34	5.97	3457.49	microns
																MED_RPE1 H2B 21.3 c1_R1.sld_series_1.tif	8	rod	0.62	1.62	3457.49	microns
																MED_RPE1 H2B 21.3 c1_R1.sld_series_1.tif	8	rod	1.82	2.66	3457.49	microns
																MED_RPE1 H2B 21.3 c1_R1.sld_series_1.tif	8	rod	2.11	4.93	3457.49	microns
																MED_RPE1 H2B 21.3 c1_R1.sld_series_1.tif	8	rod	0.44	1.2	3457.49	microns
																MED_RPE1 H2B 21.3 c1_R1.sld_series_1.tif	8	filament	9.13	13.85	3457.49	microns
																MED_RPE1 H2B 21.3 c1_R1.sld_series_1.tif	8	rod	0.6	1.59	3457.49	microns
																MED_RPE1 H2B 21.3 c1_R1.sld_series_1.tif	8	rod	0.49	1.1	3457.49	microns
																MED_RPE1 H2B 21.3 c1_R1.sld_series_1.tif	8	filament	6.79	12.59	3457.49	microns
																MED_RPE1 H2B 21.3 c1_R1.sld_series_1.tif	8	rod	0.39	1.14	3457.49	microns
																MED_RPE1 H2B 21.3 c1_R1.sld_series_1.tif	8	rod	2.45	4.97	3457.49	microns
																MED_RPE1 H2B 21.3 c1_R1.sld_series_1.tif	8	filament	8.22	11.48	3457.49	microns
																MED_RPE1 H2B 21.3 c1_R1.sld_series_1.tif	8	rod	1.17	3.5	3457.49	microns
																MED_RPE1 H2B 21.3 c1_R1.sld_series_1.tif	8	filament	8.35	19.96	3457.49	microns
																MED_RPE1 H2B 21.3 c1_R1.sld_series_1.tif	8	rod	0.57	1.72	3457.49	microns
																MED_RPE1 H2B 21.3 c1_R1.sld_series_1.tif	8	rod	0.73	1.17	3457.49	microns
																MED_RPE1 H2B 21.3 c1_R1.sld_series_1.tif	8	rod	0.52	1.42	3457.49	microns
																MED_RPE1 H2B 21.3 c1_R1.sld_series_1.tif	8	rod	0.83	1.95	3457.49	microns
																MED_RPE1 H2B 21.3 c1_R1.sld_series_1.tif	8	filament	28.65	31.55	3457.49	microns
																MED_RPE1 H2B 21.3 c1_R1.sld_series_1.tif	8	rod	0.62	1.29	3457.49	microns
																MED_RPE1 H2B 21.3 c1_R1.sld_series_1.tif	8	rod	0.36	0.39	3457.49	microns
																MED_RPE1 H2B 21.3 c1_R1.sld_series_1.tif	8	rod	1.22	2.24	3457.49	microns
																MED_RPE1 H2B 21.3 c1_R1.sld_series_1.tif	8	rod	0.62	1.24	3457.49	microns
																MED_RPE1 H2B 21.3 c1_R1.sld_series_1.tif	8	filament	8.2	12.07	3457.49	microns
																MED_RPE1 H2B 21.3 c1_R1.sld_series_1.tif	8	rod	1.27	3.01	3457.49	microns
																MED_RPE1 H2B 21.3 c1_R1.sld_series_1.tif	8	filament	16.42	28.05	3457.49	microns
																MED_RPE1 H2B 21.3 c1_R1.sld_series_1.tif	8	rod	1.38	3.67	3457.49	microns
																MED_RPE1 H2B 21.3 c1_R1.sld_series_1.tif	8	filament	24.04	28.03	3457.49	microns
																MED_RPE1 H2B 21.3 c1_R1.sld_series_1.tif	8	rod	1.07	3.01	3457.49	microns
																MED_RPE1 H2B 21.3 c1_R1.sld_series_1.tif	8	rod	1.74	3.83	3457.49	microns
																MED_RPE1 H2B 21.3 c1_R1.sld_series_1.tif	8	filament	6.97	11.95	3457.49	microns
																MED_RPE1 H2B 21.3 c1_R1.sld_series_1.tif	8	rod	0.44	0.94	3457.49	microns
																MED_RPE1 H2B 21.3 c1_R1.sld_series_1.tif	8	filament	4.84	8.18	3457.49	microns
																MED_RPE1 H2B 21.3 c1_R1.sld_series_1.tif	8	rod	0.39	0.85	3457.49	microns
																MED_RPE1 H2B 21.3 c1_R1.sld_series_1.tif	8	rod	1.48	2.85	3457.49	microns
																MED_RPE1 H2B 21.3 c1_R1.sld_series_1.tif	8	filament	54.74	56.22	3457.49	microns
																MED_RPE1 H2B 21.3 c1_R1.sld_series_1.tif	8	rod	1.64	2.5	3457.49	microns
																MED_RPE1 H2B 21.3 c1_R1.sld_series_1.tif	8	rod	1.27	1.65	3457.49	microns
																MED_RPE1 H2B 21.3 c1_R1.sld_series_1.tif	8	filament	134.02	56.43	3457.49	microns
																MED_RPE1 H2B 21.3 c1_R1.sld_series_1.tif	8	filament	5.8	7.6	3457.49	microns
																MED_RPE1 H2B 21.3 c1_R1.sld_series_1.tif	8	rod	1.4	2.04	3457.49	microns
																MED_RPE1 H2B 21.3 c1_R1.sld_series_1.tif	8	rod	2.45	3.89	3457.49	microns
																MED_RPE1 H2B 21.3 c1_R1.sld_series_1.tif	8	filament	10.9	18.2	3457.49	microns
																MED_RPE1 H2B 21.3 c1_R1.sld_series_1.tif	8	rod	0.81	1.65	3457.49	microns
																MED_RPE1 H2B 21.3 c1_R1.sld_series_1.tif	8	rod	0.86	2.62	3457.49	microns
																MED_RPE1 H2B 21.3 c1_R1.sld_series_1.tif	8	rod	1.01	2.34	3457.49	microns
																MED_RPE1 H2B 21.3 c1_R1.sld_series_1.tif	8	rod	1.43	2.66	3457.49	microns
																MED_RPE1 H2B 21.3 c1_R1.sld_series_1.tif	8	rod	2.86	6.39	3457.49	microns
																MED_RPE1 H2B 21.3 c1_R1.sld_series_1.tif	8	rod	0.49	1.2	3457.49	microns
																MED_RPE1 H2B 21.3 c1_R1.sld_series_1.tif	8	filament	5.7	8	3457.49	microns
																MED_RPE1 H2B 21.3 c1_R1.sld_series_1.tif	8	rod	0.7	1.56	3457.49	microns
																MED_RPE1 H2B 21.3 c1_R1.sld_series_1.tif	8	filament	10.8	18.2	3457.49	microns
																MED_RPE1 H2B 21.3 c1_R1.sld_series_1.tif	8	rod	1.93	3.25	3457.49	microns
																MED_RPE1 H2B 21.3 c1_R1.sld_series_1.tif	8	rod	1.14	1.79	3457.49	microns
																MED_RPE1 H2B 21.3 c1_R1.sld_series_1.tif	8	rod	1.74	3.41	3457.49	microns
																MED_RPE1 H2B 21.3 c1_R1.sld_series_1.tif	8	rod	3.56	9.11	3457.49	microns
																MED_RPE1 H2B 21.3 c1_R1.sld_series_1.tif	8	rod	1.35	3.57	3457.49	microns
																MED_RPE1 H2B 21.3 c1_R1.sld_series_1.tif	8	filament	4.11	7.8	3457.49	microns
																MED_RPE1 H2B 21.3 c1_R1.sld_series_1.tif	8	rod	1.33	1.59	3457.49	microns
																MED_RPE1 H2B 21.3 c1_R1.sld_series_1.tif	8	filament	5.41	10.16	3457.49	microns
																MED_RPE1 H2B 21.3 c1_R1.sld_series_1.tif	8	rod	0.42	0.97	3457.49	microns
																MED_RPE1 H2B 21.3 c1_R1.sld_series_1.tif	8	filament	23.29	21.6	3457.49	microns
																MED_RPE1 H2B 21.3 c1_R1.sld_series_1.tif	8	rod	0.44	1.1	3457.49	microns
																MED_RPE1 H2B 21.3 c1_R1.sld_series_1.tif	8	rod	1.54	2.01	3457.49	microns
																MED_RPE1 H2B 21.3 c1_R1.sld_series_1.tif	8	rod	0.94	1.84	3457.49	microns
																MED_RPE1 H2B 21.3 c1_R1.sld_series_1.tif	8	filament	4.45	11.6	3457.49	microns
																MED_RPE1 H2B 21.3 c1_R1.sld_series_1.tif	8	rod	0.57	1.52	3457.49	microns
																MED_RPE1 H2B 21.3 c1_R1.sld_series_1.tif	8	rod	1.54	2.79	3457.49	microns
																MED_RPE1 H2B 21.3 c1_R1.sld_series_1.tif	8	rod	1.07	2.27	3457.49	microns
																MED_RPE1 H2B 21.3 c1_R1.sld_series_1.tif	8	rod	0.88	1.65	3457.49	microns
																MED_RPE1 H2B 21.3 c1_R1.sld_series_1.tif	8	rod	0.78	1.53	3457.49	microns
																MED_RPE1 H2B 21.3 c1_R1.sld_series_1.tif	8	rod	1.85	3.83	3457.49	microns
																MED_RPE1 H2B 21.3 c1_R1.sld_series_1.tif	8	filament	4.87	10.48	3457.49	microns
																MED_RPE1 H2B 21.3 c1_R1.sld_series_1.tif	8	rod	0.39	1.01	3457.49	microns
																MED_RPE1 H2B 21.3 c1_R1.sld_series_1.tif	8	filament	4.84	10	3457.49	microns
																MED_RPE1 H2B 21.3 c1_R1.sld_series_1.tif	8	rod	2.89	4.74	3457.49	microns
																MED_RPE1 H2B 21.3 c1_R1.sld_series_1.tif	8	filament	5.8	9.59	3457.49	microns
																MED_RPE1 H2B 21.3 c1_R1.sld_series_1.tif	8	rod	1.04	2.46	3457.49	microns
																MED_RPE1 H2B 21.3 c1_R1.sld_series_1.tif	8	filament	14.83	16.22	3457.49	microns
																MED_RPE1 H2B 21.3 c1_R1.sld_series_1.tif	8	filament	10.28	14.64	3457.49	microns
																MED_RPE1 H2B 21.3 c1_R1.sld_series_1.tif	8	filament	25.65	26.38	3457.49	microns
																MED_RPE1 H2B 21.3 c1_R1.sld_series_1.tif	8	filament	4.01	8.97	3457.49	microns
																MED_RPE1 H2B 21.3 c1_R1.sld_series_1.tif	8	rod	1.3	3.24	3457.49	microns
																MED_RPE1 H2B 21.3 c1_R1.sld_series_1.tif	8	filament	6.63	14.69	3457.49	microns
																MED_RPE1 H2B 21.3 c1_R1.sld_series_1.tif	8	filament	11.99	20.12	3457.49	microns
																MED_RPE1 H2B 21.3 c1_R1.sld_series_1.tif	8	rod	0.65	1.17	3457.49	microns
																MED_RPE1 H2B 21.3 c1_R1.sld_series_1.tif	8	filament	7.73	14.57	3457.49	microns
																MED_RPE1 H2B 21.3 c1_R1.sld_series_1.tif	8	filament	6.06	16.42	3457.49	microns
																MED_RPE1 H2B 21.3 c1_R1.sld_series_1.tif	8	rod	2.97	4.93	3457.49	microns
																MED_RPE1 H2B 21.3 c1_R1.sld_series_1.tif	8	rod	2.19	4.74	3457.49	microns
																MED_RPE1 H2B 21.3 c1_R1.sld_series_1.tif	8	filament	15.74	21.49	3457.49	microns
																MED_RPE1 H2B 21.3 c1_R1.sld_series_1.tif	8	rod	2.06	6.21	3457.49	microns
																MED_RPE1 H2B 21.3 c1_R1.sld_series_1.tif	8	rod	1.85	5.28	3457.49	microns
																MED_RPE1 H2B 21.3 c1_R1.sld_series_1.tif	8	rod	1.12	1.65	3457.49	microns
																MED_RPE1 H2B 21.3 c1_R1.sld_series_1.tif	8	rod	0.96	2.63	3457.49	microns
																MED_RPE1 H2B 21.3 c1_R1.sld_series_1.tif	8	rod	1.27	3.67	3457.49	microns
																MED_RPE1 H2B 21.3 c1_R1.sld_series_1.tif	8	rod	2.45	7.1	3457.49	microns
																MED_RPE1 H2B 21.3 c1_R1.sld_series_1.tif	8	filament	3.77	8.45	3457.49	microns
																MED_RPE1 H2B 21.3 c1_R1.sld_series_1.tif	8	rod	0.73	1.26	3457.49	microns
																MED_RPE1 H2B 21.3 c1_R1.sld_series_1.tif	8	rod	0.39	0.87	3457.49	microns
																MED_RPE1 H2B 21.3 c1_R1.sld_series_1.tif	8	rod	1.22	1.49	3457.49	microns
																MED_RPE1 H2B 21.3 c1_R1.sld_series_1.tif	8	rod	2.26	4.44	3457.49	microns
																MED_RPE1 H2B 21.3 c1_R1.sld_series_1.tif	8	rod	0.96	2.01	3457.49	microns
																MED_RPE1 H2B 21.3 c1_R1.sld_series_1.tif	8	rod	1.3	2.31	3457.49	microns
																MED_RPE1 H2B 21.3 c1_R1.sld_series_12.tif	1	rod	0.81	2.27	1188.51	microns
																MED_RPE1 H2B 21.3 c1_R1.sld_series_12.tif	1	filament	214.02	119.18	1188.51	microns
																MED_RPE1 H2B 21.3 c1_R1.sld_series_12.tif	1	rod	0.55	2.07	1188.51	microns
																MED_RPE1 H2B 21.3 c1_R1.sld_series_12.tif	1	rod	1.67	3.53	1188.51	microns
																MED_RPE1 H2B 21.3 c1_R1.sld_series_12.tif	1	rod	0.86	1.49	1188.51	microns
																MED_RPE1 H2B 21.3 c1_R1.sld_series_12.tif	1	rod	0.52	1.07	1188.51	microns
																MED_RPE1 H2B 21.3 c1_R1.sld_series_12.tif	1	rod	0.83	2.14	1188.51	microns
																MED_RPE1 H2B 21.3 c1_R1.sld_series_12.tif	1	rod	2.26	7.79	1188.51	microns
																MED_RPE1 H2B 21.3 c1_R1.sld_series_12.tif	1	rod	0.42	0.97	1188.51	microns
																MED_RPE1 H2B 21.3 c1_R1.sld_series_12.tif	1	rod	0.55	2	1188.51	microns
																MED_RPE1 H2B 21.3 c1_R1.sld_series_12.tif	1	rod	0.91	1.4	1188.51	microns
																MED_RPE1 H2B 21.3 c1_R1.sld_series_12.tif	1	rod	0.99	2.11	1188.51	microns
																MED_RPE1 H2B 21.3 c1_R1.sld_series_12.tif	1	rod	0.99	2.74	1188.51	microns
																MED_RPE1 H2B 21.3 c1_R1.sld_series_12.tif	1	filament	4.45	6.19	1188.51	microns
																MED_RPE1 H2B 21.3 c1_R1.sld_series_12.tif	1	rod	1.35	3.09	1188.51	microns
																MED_RPE1 H2B 21.3 c1_R1.sld_series_12.tif	1	rod	0.81	1.88	1188.51	microns
																MED_RPE1 H2B 21.3 c1_R1.sld_series_12.tif	1	rod	0.83	2.2	1188.51	microns
																MED_RPE1 H2B 21.3 c1_R1.sld_series_12.tif	1	rod	1.17	3.27	1188.51	microns
																MED_RPE1 H2B 21.3 c1_R1.sld_series_12.tif	1	rod	0.68	1.46	1188.51	microns
																MED_RPE1 H2B 21.3 c1_R1.sld_series_12.tif	1	rod	1.22	1.85	1188.51	microns
																MED_RPE1 H2B 21.3 c1_R1.sld_series_12.tif	1	rod	1.17	1.65	1188.51	microns
																MED_RPE1 H2B 21.3 c1_R1.sld_series_12.tif	2	filament	21.91	22.16	702.69	microns
																MED_RPE1 H2B 21.3 c1_R1.sld_series_12.tif	2	rod	1.27	3.85	702.69	microns
																MED_RPE1 H2B 21.3 c1_R1.sld_series_12.tif	2	rod	1.4	2.11	702.69	microns
																MED_RPE1 H2B 21.3 c1_R1.sld_series_12.tif	2	rod	1.46	2.93	702.69	microns
																MED_RPE1 H2B 21.3 c1_R1.sld_series_12.tif	2	rod	2.21	3.21	702.69	microns
																MED_RPE1 H2B 21.3 c1_R1.sld_series_12.tif	2	rod	0.36	0.97	702.69	microns
																MED_RPE1 H2B 21.3 c1_R1.sld_series_12.tif	2	filament	7.42	9.47	702.69	microns
																MED_RPE1 H2B 21.3 c1_R1.sld_series_12.tif	2	filament	7.83	11.39	702.69	microns
																MED_RPE1 H2B 21.3 c1_R1.sld_series_12.tif	2	rod	2	2.21	702.69	microns
																MED_RPE1 H2B 21.3 c1_R1.sld_series_12.tif	2	rod	1.48	2.79	702.69	microns
																MED_RPE1 H2B 21.3 c1_R1.sld_series_12.tif	2	rod	1.61	2.59	702.69	microns
																MED_RPE1 H2B 21.3 c1_R1.sld_series_12.tif	2	rod	1.77	1.62	702.69	microns
																MED_RPE1 H2B 21.3 c1_R1.sld_series_12.tif	2	filament	4.32	5.36	702.69	microns
																MED_RPE1 H2B 21.3 c1_R1.sld_series_12.tif	2	rod	1.9	3.3	702.69	microns
																MED_RPE1 H2B 21.3 c1_R1.sld_series_12.tif	2	rod	1.25	1.42	702.69	microns
																MED_RPE1 H2B 21.3 c1_R1.sld_series_12.tif	2	rod	0.88	1.65	702.69	microns
																MED_RPE1 H2B 21.3 c1_R1.sld_series_12.tif	2	filament	6.24	12.97	702.69	microns
																MED_RPE1 H2B 21.3 c1_R1.sld_series_12.tif	2	rod	2	3.21	702.69	microns
																MED_RPE1 H2B 21.3 c1_R1.sld_series_12.tif	2	filament	4.76	6.58	702.69	microns
																MED_RPE1 H2B 21.3 c1_R1.sld_series_12.tif	2	filament	24.22	30.71	702.69	microns
																MED_RPE1 H2B 21.3 c1_R1.sld_series_12.tif	2	rod	0.75	1.26	702.69	microns
																MED_RPE1 H2B 21.3 c1_R1.sld_series_12.tif	2	rod	0.91	1.85	702.69	microns
																MED_RPE1 H2B 21.3 c1_R1.sld_series_12.tif	2	filament	6.56	15.5	702.69	microns
																MED_RPE1 H2B 21.3 c1_R1.sld_series_12.tif	2	rod	0.88	1.85	702.69	microns
																MED_RPE1 H2B 21.3 c1_R1.sld_series_12.tif	2	rod	0.44	1.1	702.69	microns
																MED_RPE1 H2B 21.3 c1_R1.sld_series_12.tif	3	filament	7.65	10.91	1118.16	microns
																MED_RPE1 H2B 21.3 c1_R1.sld_series_12.tif	3	filament	16.86	16.83	1118.16	microns
																MED_RPE1 H2B 21.3 c1_R1.sld_series_12.tif	3	filament	18.6	22.02	1118.16	microns
																MED_RPE1 H2B 21.3 c1_R1.sld_series_12.tif	3	rod	2.34	3.53	1118.16	microns
																MED_RPE1 H2B 21.3 c1_R1.sld_series_12.tif	3	filament	3.75	6.77	1118.16	microns
																MED_RPE1 H2B 21.3 c1_R1.sld_series_12.tif	3	rod	0.39	0.78	1118.16	microns
																MED_RPE1 H2B 21.3 c1_R1.sld_series_12.tif	3	rod	3.64	5.62	1118.16	microns
																MED_RPE1 H2B 21.3 c1_R1.sld_series_12.tif	3	rod	1.59	1.84	1118.16	microns
																MED_RPE1 H2B 21.3 c1_R1.sld_series_12.tif	3	filament	11.21	15.96	1118.16	microns
																MED_RPE1 H2B 21.3 c1_R1.sld_series_12.tif	3	rod	3.41	4.97	1118.16	microns
																MED_RPE1 H2B 21.3 c1_R1.sld_series_12.tif	3	rod	3.72	9.71	1118.16	microns
																MED_RPE1 H2B 21.3 c1_R1.sld_series_12.tif	3	filament	6.32	9.41	1118.16	microns
																MED_RPE1 H2B 21.3 c1_R1.sld_series_12.tif	3	filament	5.49	9.05	1118.16	microns
																MED_RPE1 H2B 21.3 c1_R1.sld_series_12.tif	3	filament	5.54	8.33	1118.16	microns
																MED_RPE1 H2B 21.3 c1_R1.sld_series_12.tif	3	rod	1.67	3.5	1118.16	microns
																MED_RPE1 H2B 21.3 c1_R1.sld_series_12.tif	3	rod	1.3	2.75	1118.16	microns
																MED_RPE1 H2B 21.3 c1_R1.sld_series_12.tif	3	rod	0.52	1.37	1118.16	microns
																MED_RPE1 H2B 21.3 c1_R1.sld_series_12.tif	3	filament	10.02	16.41	1118.16	microns
																MED_RPE1 H2B 21.3 c1_R1.sld_series_12.tif	3	rod	1.98	2.3	1118.16	microns
																MED_RPE1 H2B 21.3 c1_R1.sld_series_12.tif	3	rod	1.43	1.33	1118.16	microns
																MED_RPE1 H2B 21.3 c1_R1.sld_series_12.tif	3	rod	0.47	1.24	1118.16	microns
																MED_RPE1 H2B 21.3 c1_R1.sld_series_12.tif	3	filament	6.89	10.33	1118.16	microns
																MED_RPE1 H2B 21.3 c1_R1.sld_series_12.tif	3	filament	10.64	14.11	1118.16	microns
																MED_RPE1 H2B 21.3 c1_R1.sld_series_12.tif	3	filament	4.66	7.37	1118.16	microns
																MED_RPE1 H2B 21.3 c1_R1.sld_series_12.tif	3	rod	1.56	2.18	1118.16	microns
																MED_RPE1 H2B 21.3 c1_R1.sld_series_12.tif	3	rod	1.51	3.57	1118.16	microns
																MED_RPE1 H2B 21.3 c1_R1.sld_series_12.tif	3	filament	7	10.96	1118.16	microns
																MED_RPE1 H2B 21.3 c1_R1.sld_series_12.tif	3	filament	5.26	6.81	1118.16	microns
																MED_RPE1 H2B 21.3 c1_R1.sld_series_12.tif	3	rod	1.33	2.2	1118.16	microns
																MED_RPE1 H2B 21.3 c1_R1.sld_series_12.tif	3	filament	3.04	7.98	1118.16	microns
																MED_RPE1 H2B 21.3 c1_R1.sld_series_12.tif	3	rod	0.86	2.27	1118.16	microns
																MED_RPE1 H2B 21.3 c1_R1.sld_series_12.tif	3	rod	2.65	4.94	1118.16	microns
																MED_RPE1 H2B 21.3 c1_R1.sld_series_12.tif	3	filament	3.64	7.33	1118.16	microns
																MED_RPE1 H2B 21.3 c1_R1.sld_series_12.tif	3	rod	1.4	3.53	1118.16	microns
																MED_RPE1 H2B 21.3 c1_R1.sld_series_12.tif	3	rod	1.46	4.87	1118.16	microns
																MED_RPE1 H2B 21.3 c1_R1.sld_series_12.tif	4	filament	4.08	5.36	1627.88	microns
																MED_RPE1 H2B 21.3 c1_R1.sld_series_12.tif	4	filament	229.61	102.23	1627.88	microns
																MED_RPE1 H2B 21.3 c1_R1.sld_series_12.tif	4	rod	0.62	1.49	1627.88	microns
																MED_RPE1 H2B 21.3 c1_R1.sld_series_12.tif	4	filament	14.73	16.91	1627.88	microns
																MED_RPE1 H2B 21.3 c1_R1.sld_series_12.tif	4	rod	0.83	1.72	1627.88	microns
																MED_RPE1 H2B 21.3 c1_R1.sld_series_12.tif	4	rod	0.36	0.78	1627.88	microns
																MED_RPE1 H2B 21.3 c1_R1.sld_series_12.tif	4	rod	2.24	3.43	1627.88	microns
																MED_RPE1 H2B 21.3 c1_R1.sld_series_12.tif	4	rod	0.62	1.88	1627.88	microns
																MED_RPE1 H2B 21.3 c1_R1.sld_series_12.tif	4	rod	0.36	0.94	1627.88	microns
																MED_RPE1 H2B 21.3 c1_R1.sld_series_12.tif	4	rod	1.27	0.87	1627.88	microns
																MED_RPE1 H2B 21.3 c1_R1.sld_series_12.tif	4	rod	0.81	1.4	1627.88	microns
																MED_RPE1 H2B 21.3 c1_R1.sld_series_12.tif	4	rod	1.95	3.3	1627.88	microns
																MED_RPE1 H2B 21.3 c1_R1.sld_series_12.tif	4	filament	4.4	7.74	1627.88	microns
																MED_RPE1 H2B 21.3 c1_R1.sld_series_12.tif	4	filament	6.5	10.57	1627.88	microns
																MED_RPE1 H2B 21.3 c1_R1.sld_series_12.tif	4	rod	2.76	3.79	1627.88	microns
																MED_RPE1 H2B 21.3 c1_R1.sld_series_12.tif	4	rod	0.55	1.76	1627.88	microns
																MED_RPE1 H2B 21.3 c1_R1.sld_series_12.tif	4	rod	1.69	3.44	1627.88	microns
																MED_RPE1 H2B 21.3 c1_R1.sld_series_12.tif	4	rod	2.55	4.68	1627.88	microns
																MED_RPE1 H2B 21.3 c1_R1.sld_series_12.tif	4	rod	1.27	3.63	1627.88	microns
																MED_RPE1 H2B 21.3 c1_R1.sld_series_12.tif	4	rod	0.6	1.33	1627.88	microns
																MED_RPE1 H2B 21.3 c1_R1.sld_series_12.tif	4	rod	1.64	4.81	1627.88	microns
																MED_RPE1 H2B 21.3 c1_R1.sld_series_12.tif	5	rod	0.88	2.43	997.05	microns
																MED_RPE1 H2B 21.3 c1_R1.sld_series_12.tif	5	rod	1.04	1.91	997.05	microns
																MED_RPE1 H2B 21.3 c1_R1.sld_series_12.tif	5	rod	0.7	1.52	997.05	microns
																MED_RPE1 H2B 21.3 c1_R1.sld_series_12.tif	5	filament	9.57	10.9	997.05	microns
																MED_RPE1 H2B 21.3 c1_R1.sld_series_12.tif	5	rod	1.43	2.62	997.05	microns
																MED_RPE1 H2B 21.3 c1_R1.sld_series_12.tif	5	filament	25.32	29.89	997.05	microns
																MED_RPE1 H2B 21.3 c1_R1.sld_series_12.tif	5	rod	0.91	1.62	997.05	microns
																MED_RPE1 H2B 21.3 c1_R1.sld_series_12.tif	5	rod	2.21	3.95	997.05	microns
																MED_RPE1 H2B 21.3 c1_R1.sld_series_12.tif	5	rod	2.71	2.95	997.05	microns
																MED_RPE1 H2B 21.3 c1_R1.sld_series_12.tif	5	filament	5.8	8.46	997.05	microns
																MED_RPE1 H2B 21.3 c1_R1.sld_series_12.tif	5	rod	1.87	2.24	997.05	microns
																MED_RPE1 H2B 21.3 c1_R1.sld_series_12.tif	5	rod	2.81	4.35	997.05	microns
																MED_RPE1 H2B 21.3 c1_R1.sld_series_12.tif	5	filament	10.43	14.81	997.05	microns
																MED_RPE1 H2B 21.3 c1_R1.sld_series_12.tif	5	rod	1.09	2.86	997.05	microns
																MED_RPE1 H2B 21.3 c1_R1.sld_series_12.tif	5	rod	1.85	2.54	997.05	microns
																MED_RPE1 H2B 21.3 c1_R1.sld_series_12.tif	5	filament	6.35	8.57	997.05	microns
																MED_RPE1 H2B 21.3 c1_R1.sld_series_12.tif	5	rod	2.32	1.75	997.05	microns
																MED_RPE1 H2B 21.3 c1_R1.sld_series_12.tif	5	rod	2.97	4.87	997.05	microns
																MED_RPE1 H2B 21.3 c1_R1.sld_series_12.tif	5	rod	1.56	2.74	997.05	microns
																MED_RPE1 H2B 21.3 c1_R1.sld_series_12.tif	5	rod	1.07	1.2	997.05	microns
																MED_RPE1 H2B 21.3 c1_R1.sld_series_12.tif	5	rod	2.08	3.34	997.05	microns
																MED_RPE1 H2B 21.3 c1_R1.sld_series_12.tif	5	rod	1.69	2.82	997.05	microns
																MED_RPE1 H2B 21.3 c1_R1.sld_series_12.tif	5	filament	6.43	8.28	997.05	microns
																MED_RPE1 H2B 21.3 c1_R1.sld_series_12.tif	5	rod	1.04	1.92	997.05	microns
																MED_RPE1 H2B 21.3 c1_R1.sld_series_12.tif	5	rod	1.33	2.23	997.05	microns
																MED_RPE1 H2B 21.3 c1_R1.sld_series_12.tif	5	rod	2.47	4.58	997.05	microns
																MED_RPE1 H2B 21.3 c1_R1.sld_series_12.tif	5	rod	1.01	2.01	997.05	microns
																MED_RPE1 H2B 21.3 c1_R1.sld_series_12.tif	5	rod	2	3.05	997.05	microns
																MED_RPE1 H2B 21.3 c1_R1.sld_series_12.tif	5	rod	3.17	4.58	997.05	microns
																MED_RPE1 H2B 21.3 c1_R1.sld_series_12.tif	5	filament	12.7	14.83	997.05	microns
																MED_RPE1 H2B 21.3 c1_R1.sld_series_12.tif	5	filament	5.05	6.1	997.05	microns
																MED_RPE1 H2B 21.3 c1_R1.sld_series_12.tif	5	filament	2.47	5.02	997.05	microns
																MED_RPE1 H2B 21.3 c1_R1.sld_series_12.tif	5	rod	2.26	2.82	997.05	microns
																MED_RPE1 H2B 21.3 c1_R1.sld_series_12.tif	5	filament	3.98	5.97	997.05	microns
																MED_RPE1 H2B 21.3 c1_R1.sld_series_12.tif	5	rod	2.26	2.89	997.05	microns
																MED_RPE1 H2B 21.3 c1_R1.sld_series_12.tif	5	rod	1.01	1.79	997.05	microns
																MED_RPE1 H2B 21.3 c1_R1.sld_series_12.tif	5	rod	0.99	1.65	997.05	microns
																MED_RPE1 H2B 21.3 c1_R1.sld_series_12.tif	5	rod	1.33	1.79	997.05	microns
																MED_RPE1 H2B 21.3 c1_R1.sld_series_12.tif	5	rod	1.82	2.85	997.05	microns
																MED_RPE1 H2B 21.3 c1_R1.sld_series_12.tif	5	rod	1.22	2.11	997.05	microns
																MED_RPE1 H2B 21.3 c1_R1.sld_series_12.tif	5	rod	0.52	0.71	997.05	microns
																MED_RPE1 H2B 21.3 c1_R1.sld_series_12.tif	5	rod	0.47	1.24	997.05	microns
																MED_RPE1 H2B 21.3 c1_R1.sld_series_3.tif	1	rod	0.81	2.93	1799.07	microns
																MED_RPE1 H2B 21.3 c1_R1.sld_series_3.tif	1	rod	0.36	1.26	1799.07	microns
																MED_RPE1 H2B 21.3 c1_R1.sld_series_3.tif	1	rod	0.6	2.2	1799.07	microns
																MED_RPE1 H2B 21.3 c1_R1.sld_series_3.tif	1	filament	30.1	24.51	1799.07	microns
																MED_RPE1 H2B 21.3 c1_R1.sld_series_3.tif	1	filament	5.02	9.76	1799.07	microns
																MED_RPE1 H2B 21.3 c1_R1.sld_series_3.tif	1	rod	2.45	4.19	1799.07	microns
																MED_RPE1 H2B 21.3 c1_R1.sld_series_3.tif	1	filament	28.52	27.49	1799.07	microns
																MED_RPE1 H2B 21.3 c1_R1.sld_series_3.tif	1	filament	63.87	49.04	1799.07	microns
																MED_RPE1 H2B 21.3 c1_R1.sld_series_3.tif	1	filament	4.32	9.91	1799.07	microns
																MED_RPE1 H2B 21.3 c1_R1.sld_series_3.tif	1	rod	2.26	3.34	1799.07	microns
																MED_RPE1 H2B 21.3 c1_R1.sld_series_3.tif	1	filament	3.02	5.25	1799.07	microns
																MED_RPE1 H2B 21.3 c1_R1.sld_series_3.tif	1	rod	2.32	4.3	1799.07	microns
																MED_RPE1 H2B 21.3 c1_R1.sld_series_3.tif	1	rod	2.65	5.05	1799.07	microns
																MED_RPE1 H2B 21.3 c1_R1.sld_series_3.tif	1	rod	0.75	1.81	1799.07	microns
																MED_RPE1 H2B 21.3 c1_R1.sld_series_3.tif	1	filament	32.26	27.54	1799.07	microns
																MED_RPE1 H2B 21.3 c1_R1.sld_series_3.tif	1	rod	0.88	1.14	1799.07	microns
																MED_RPE1 H2B 21.3 c1_R1.sld_series_3.tif	1	rod	0.68	1.26	1799.07	microns
																MED_RPE1 H2B 21.3 c1_R1.sld_series_3.tif	1	rod	1.48	1.91	1799.07	microns
																MED_RPE1 H2B 21.3 c1_R1.sld_series_3.tif	1	rod	1.9	2.14	1799.07	microns
																MED_RPE1 H2B 21.3 c1_R1.sld_series_3.tif	1	rod	0.44	1.17	1799.07	microns
																MED_RPE1 H2B 21.3 c1_R1.sld_series_3.tif	1	rod	1.07	0.62	1799.07	microns
																MED_RPE1 H2B 21.3 c1_R1.sld_series_3.tif	1	rod	0.75	1.56	1799.07	microns
																MED_RPE1 H2B 21.3 c1_R1.sld_series_3.tif	1	rod	5.13	4.42	1799.07	microns
																MED_RPE1 H2B 21.3 c1_R1.sld_series_3.tif	1	filament	4.68	6.46	1799.07	microns
																MED_RPE1 H2B 21.3 c1_R1.sld_series_3.tif	1	filament	32.31	33.46	1799.07	microns
																MED_RPE1 H2B 21.3 c1_R1.sld_series_3.tif	1	filament	31.77	28.89	1799.07	microns
																MED_RPE1 H2B 21.3 c1_R1.sld_series_3.tif	1	rod	1.25	1.46	1799.07	microns
																MED_RPE1 H2B 21.3 c1_R1.sld_series_3.tif	1	rod	0.42	1.4	1799.07	microns
																MED_RPE1 H2B 21.3 c1_R1.sld_series_3.tif	1	rod	1.01	1.17	1799.07	microns
																MED_RPE1 H2B 21.3 c1_R1.sld_series_3.tif	1	rod	1.2	2.34	1799.07	microns
																MED_RPE1 H2B 21.3 c1_R1.sld_series_3.tif	1	rod	0.52	0.87	1799.07	microns
																MED_RPE1 H2B 21.3 c1_R1.sld_series_3.tif	1	rod	0.99	2.07	1799.07	microns
																MED_RPE1 H2B 21.3 c1_R1.sld_series_3.tif	1	filament	4.4	6.93	1799.07	microns
																MED_RPE1 H2B 21.3 c1_R1.sld_series_3.tif	1	rod	2.45	4.63	1799.07	microns
																MED_RPE1 H2B 21.3 c1_R1.sld_series_3.tif	1	rod	0.99	1.65	1799.07	microns
																MED_RPE1 H2B 21.3 c1_R1.sld_series_3.tif	1	rod	0.78	1.84	1799.07	microns
																MED_RPE1 H2B 21.3 c1_R1.sld_series_3.tif	1	filament	5.72	9.18	1799.07	microns
																MED_RPE1 H2B 21.3 c1_R1.sld_series_3.tif	1	rod	1.54	3.72	1799.07	microns
																MED_RPE1 H2B 21.3 c1_R1.sld_series_3.tif	1	rod	0.62	1.46	1799.07	microns
																MED_RPE1 H2B 21.3 c1_R1.sld_series_3.tif	1	rod	1.14	2.95	1799.07	microns
																MED_RPE1 H2B 21.3 c1_R1.sld_series_3.tif	2	rod	3.04	4.51	1327.16	microns
																MED_RPE1 H2B 21.3 c1_R1.sld_series_3.tif	2	filament	168.18	80.37	1327.16	microns
																MED_RPE1 H2B 21.3 c1_R1.sld_series_3.tif	2	rod	0.65	0.78	1327.16	microns
																MED_RPE1 H2B 21.3 c1_R1.sld_series_3.tif	2	rod	0.86	2.11	1327.16	microns
																MED_RPE1 H2B 21.3 c1_R1.sld_series_3.tif	2	filament	4.55	6.82	1327.16	microns
																MED_RPE1 H2B 21.3 c1_R1.sld_series_3.tif	2	rod	0.81	2.01	1327.16	microns
																MED_RPE1 H2B 21.3 c1_R1.sld_series_3.tif	2	filament	23.13	29.03	1327.16	microns
																MED_RPE1 H2B 21.3 c1_R1.sld_series_3.tif	2	rod	2.58	2.18	1327.16	microns
																MED_RPE1 H2B 21.3 c1_R1.sld_series_3.tif	2	rod	0.94	1.37	1327.16	microns
																MED_RPE1 H2B 21.3 c1_R1.sld_series_3.tif	2	rod	1.09	1.46	1327.16	microns
																MED_RPE1 H2B 21.3 c1_R1.sld_series_3.tif	2	rod	0.81	1.36	1327.16	microns
																MED_RPE1 H2B 21.3 c1_R1.sld_series_3.tif	2	rod	1.54	2.89	1327.16	microns
																MED_RPE1 H2B 21.3 c1_R1.sld_series_3.tif	2	rod	1.87	3.64	1327.16	microns
																MED_RPE1 H2B 21.3 c1_R1.sld_series_3.tif	2	rod	1.07	2.5	1327.16	microns
																MED_RPE1 H2B 21.3 c1_R1.sld_series_3.tif	2	rod	1.93	2.27	1327.16	microns
																MED_RPE1 H2B 21.3 c1_R1.sld_series_3.tif	2	rod	0.6	1.68	1327.16	microns
																MED_RPE1 H2B 21.3 c1_R1.sld_series_3.tif	2	rod	1.74	3.3	1327.16	microns
																MED_RPE1 H2B 21.3 c1_R1.sld_series_3.tif	2	rod	0.75	1.97	1327.16	microns
																MED_RPE1 H2B 21.3 c1_R1.sld_series_3.tif	2	rod	1.27	1.4	1327.16	microns
																MED_RPE1 H2B 21.3 c1_R1.sld_series_3.tif	2	rod	1.95	3.08	1327.16	microns
																MED_RPE1 H2B 21.3 c1_R1.sld_series_3.tif	2	filament	6.58	9.36	1327.16	microns
																MED_RPE1 H2B 21.3 c1_R1.sld_series_3.tif	2	rod	3.95	3.75	1327.16	microns
																MED_RPE1 H2B 21.3 c1_R1.sld_series_3.tif	2	filament	7.73	12.08	1327.16	microns
																MED_RPE1 H2B 21.3 c1_R1.sld_series_3.tif	2	filament	3.3	5.38	1327.16	microns
																MED_RPE1 H2B 21.3 c1_R1.sld_series_3.tif	2	rod	0.94	1.26	1327.16	microns
																MED_RPE1 H2B 21.3 c1_R1.sld_series_3.tif	2	rod	0.83	1.56	1327.16	microns
																MED_RPE1 H2B 21.3 c1_R1.sld_series_3.tif	2	filament	9.11	13.22	1327.16	microns
																MED_RPE1 H2B 21.3 c1_R1.sld_series_3.tif	2	filament	4.11	5.21	1327.16	microns
																MED_RPE1 H2B 21.3 c1_R1.sld_series_3.tif	2	rod	0.52	1.49	1327.16	microns
																MED_RPE1 H2B 21.3 c1_R1.sld_series_3.tif	2	rod	1.3	1.56	1327.16	microns
																MED_RPE1 H2B 21.3 c1_R1.sld_series_3.tif	2	rod	0.99	1.49	1327.16	microns
																MED_RPE1 H2B 21.3 c1_R1.sld_series_3.tif	2	filament	3.38	9.21	1327.16	microns
																MED_RPE1 H2B 21.3 c1_R1.sld_series_3.tif	2	rod	1.51	3.02	1327.16	microns
																MED_RPE1 H2B 21.3 c1_R1.sld_series_3.tif	2	rod	0.47	1.1	1327.16	microns
																MED_RPE1 H2B 21.3 c1_R1.sld_series_3.tif	2	rod	1.09	2.89	1327.16	microns
																MED_RPE1 H2B 21.3 c1_R1.sld_series_3.tif	2	rod	0.78	1.01	1327.16	microns
																MED_RPE1 H2B 21.3 c1_R1.sld_series_4.tif	1	filament	9.99	13.82	544.71	microns
																MED_RPE1 H2B 21.3 c1_R1.sld_series_4.tif	1	filament	22.27	20.66	544.71	microns
																MED_RPE1 H2B 21.3 c1_R1.sld_series_4.tif	1	rod	2.21	3.27	544.71	microns
																MED_RPE1 H2B 21.3 c1_R1.sld_series_4.tif	1	rod	0.39	1.42	544.71	microns
																MED_RPE1 H2B 21.3 c1_R1.sld_series_4.tif	1	rod	2.26	3.53	544.71	microns
																MED_RPE1 H2B 21.3 c1_R1.sld_series_4.tif	1	rod	1.59	1.03	544.71	microns
																MED_RPE1 H2B 21.3 c1_R1.sld_series_4.tif	1	rod	0.55	1.1	544.71	microns
																MED_RPE1 H2B 21.3 c1_R1.sld_series_4.tif	1	rod	4.21	9.06	544.71	microns
																MED_RPE1 H2B 21.3 c1_R1.sld_series_4.tif	1	rod	1.22	3.53	544.71	microns
																MED_RPE1 H2B 21.3 c1_R1.sld_series_4.tif	1	rod	1.74	5.48	544.71	microns
																MED_RPE1 H2B 21.3 c1_R1.sld_series_4.tif	1	rod	1.01	1.75	544.71	microns
																MED_RPE1 H2B 21.3 c1_R1.sld_series_4.tif	1	rod	2.47	3.76	544.71	microns
																MED_RPE1 H2B 21.3 c1_R1.sld_series_4.tif	1	rod	0.94	1.13	544.71	microns
																MED_RPE1 H2B 21.3 c1_R1.sld_series_4.tif	1	rod	0.78	1.4	544.71	microns
																MED_RPE1 H2B 21.3 c1_R1.sld_series_4.tif	1	rod	1.59	2.5	544.71	microns
																MED_RPE1 H2B 21.3 c1_R1.sld_series_4.tif	1	rod	1.35	2.6	544.71	microns
																MED_RPE1 H2B 21.3 c1_R1.sld_series_4.tif	1	rod	0.68	1.95	544.71	microns
																MED_RPE1 H2B 21.3 c1_R1.sld_series_4.tif	1	rod	0.49	1.03	544.71	microns
																MED_RPE1 H2B 21.3 c1_R1.sld_series_4.tif	1	rod	1.3	2.91	544.71	microns
																MED_RPE1 H2B 21.3 c1_R1.sld_series_4.tif	1	rod	0.91	1.49	544.71	microns
																MED_RPE1 H2B 21.3 c1_R1.sld_series_4.tif	1	rod	0.39	1.03	544.71	microns
																MED_RPE1 H2B 21.3 c1_R1.sld_series_4.tif	2	rod	0.39	1.53	905.42	microns
																MED_RPE1 H2B 21.3 c1_R1.sld_series_4.tif	2	filament	5.39	10.57	905.42	microns
																MED_RPE1 H2B 21.3 c1_R1.sld_series_4.tif	2	rod	0.55	1.42	905.42	microns
																MED_RPE1 H2B 21.3 c1_R1.sld_series_4.tif	2	rod	1.43	4.15	905.42	microns
																MED_RPE1 H2B 21.3 c1_R1.sld_series_4.tif	2	rod	0.39	0.55	905.42	microns
																MED_RPE1 H2B 21.3 c1_R1.sld_series_4.tif	2	filament	5.2	11.83	905.42	microns
																MED_RPE1 H2B 21.3 c1_R1.sld_series_4.tif	2	rod	0.81	1.33	905.42	microns
																MED_RPE1 H2B 21.3 c1_R1.sld_series_4.tif	2	rod	1.59	4.19	905.42	microns
																MED_RPE1 H2B 21.3 c1_R1.sld_series_4.tif	2	rod	0.83	1.79	905.42	microns
																MED_RPE1 H2B 21.3 c1_R1.sld_series_4.tif	2	filament	5.23	9.8	905.42	microns
																MED_RPE1 H2B 21.3 c1_R1.sld_series_4.tif	2	filament	4.27	7.14	905.42	microns
																MED_RPE1 H2B 21.3 c1_R1.sld_series_4.tif	2	filament	6.19	8.08	905.42	microns
																MED_RPE1 H2B 21.3 c1_R1.sld_series_4.tif	2	rod	2.06	3.96	905.42	microns
																MED_RPE1 H2B 21.3 c1_R1.sld_series_4.tif	2	rod	0.91	1.07	905.42	microns
																MED_RPE1 H2B 21.3 c1_R1.sld_series_4.tif	2	rod	0.62	1.85	905.42	microns
																MED_RPE1 H2B 21.3 c1_R1.sld_series_4.tif	2	rod	2.37	3.73	905.42	microns
																MED_RPE1 H2B 21.3 c1_R1.sld_series_4.tif	2	rod	0.73	1.33	905.42	microns
																MED_RPE1 H2B 21.3 c1_R1.sld_series_4.tif	2	rod	2.21	4.71	905.42	microns
																MED_RPE1 H2B 21.3 c1_R1.sld_series_4.tif	2	rod	2.73	3.64	905.42	microns
																MED_RPE1 H2B 21.3 c1_R1.sld_series_4.tif	2	rod	3.15	3.18	905.42	microns
																MED_RPE1 H2B 21.3 c1_R1.sld_series_4.tif	2	filament	4.76	6.65	905.42	microns
																MED_RPE1 H2B 21.3 c1_R1.sld_series_4.tif	2	filament	4.24	7.01	905.42	microns
																MED_RPE1 H2B 21.3 c1_R1.sld_series_4.tif	2	rod	1.43	2.77	905.42	microns
																MED_RPE1 H2B 21.3 c1_R1.sld_series_4.tif	2	rod	0.49	1.01	905.42	microns
																MED_RPE1 H2B 21.3 c1_R1.sld_series_4.tif	2	rod	1.07	2.5	905.42	microns
																MED_RPE1 H2B 21.3 c1_R1.sld_series_4.tif	2	filament	4.97	6.35	905.42	microns
																MED_RPE1 H2B 21.3 c1_R1.sld_series_4.tif	2	rod	2.42	6.65	905.42	microns
																MED_RPE1 H2B 21.3 c1_R1.sld_series_4.tif	2	rod	1.43	1.49	905.42	microns
																MED_RPE1 H2B 21.3 c1_R1.sld_series_4.tif	2	rod	1.25	2.63	905.42	microns
																MED_RPE1 H2B 21.3 c1_R1.sld_series_4.tif	2	rod	3.1	6.46	905.42	microns
																MED_RPE1 H2B 21.3 c1_R1.sld_series_4.tif	2	rod	0.49	1.17	905.42	microns
																MED_RPE1 H2B 21.3 c1_R1.sld_series_4.tif	2	rod	1.01	2.66	905.42	microns
																MED_RPE1 H2B 21.3 c1_R1.sld_series_4.tif	2	rod	1.33	2.07	905.42	microns
																MED_RPE1 H2B 21.3 c1_R1.sld_series_4.tif	2	rod	1.09	1.65	905.42	microns
																MED_RPE1 H2B 21.3 c1_R1.sld_series_4.tif	2	filament	2.21	5.09	905.42	microns
																MED_RPE1 H2B 21.3 c1_R1.sld_series_4.tif	2	rod	1.95	4.93	905.42	microns
																MED_RPE1 H2B 21.3 c1_R1.sld_series_4.tif	2	rod	0.65	1.26	905.42	microns
																MED_RPE1 H2B 21.3 c1_R1.sld_series_4.tif	2	filament	11.86	14.76	905.42	microns
																MED_RPE1 H2B 21.3 c1_R1.sld_series_4.tif	2	rod	1.09	2.73	905.42	microns
																MED_RPE1 H2B 21.3 c1_R1.sld_series_4.tif	2	rod	0.44	0.94	905.42	microns
																MED_RPE1 H2B 21.3 c1_R1.sld_series_4.tif	2	rod	2.16	2.79	905.42	microns
																MED_RPE1 H2B 21.3 c1_R1.sld_series_4.tif	2	filament	4.21	5.87	905.42	microns
																MED_RPE1 H2B 21.3 c1_R1.sld_series_4.tif	2	rod	1.56	3.32	905.42	microns
																MED_RPE1 H2B 21.3 c1_R1.sld_series_4.tif	2	rod	1.14	1.99	905.42	microns
																MED_RPE1 H2B 21.3 c1_R1.sld_series_4.tif	2	rod	1.3	1.1	905.42	microns
																MED_RPE1 H2B 21.3 c1_R1.sld_series_4.tif	2	rod	2.55	4.94	905.42	microns
																MED_RPE1 H2B 21.3 c1_R1.sld_series_4.tif	2	rod	0.7	1.24	905.42	microns
																MED_RPE1 H2B 21.3 c1_R1.sld_series_4.tif	3	rod	0.73	1.79	683.9	microns
																MED_RPE1 H2B 21.3 c1_R1.sld_series_4.tif	3	rod	1.69	2.18	683.9	microns
																MED_RPE1 H2B 21.3 c1_R1.sld_series_4.tif	3	rod	2.08	4.15	683.9	microns
																MED_RPE1 H2B 21.3 c1_R1.sld_series_4.tif	3	rod	1.69	3.12	683.9	microns
																MED_RPE1 H2B 21.3 c1_R1.sld_series_4.tif	3	rod	1.22	2.75	683.9	microns
																MED_RPE1 H2B 21.3 c1_R1.sld_series_4.tif	3	filament	3.62	7.2	683.9	microns
																MED_RPE1 H2B 21.3 c1_R1.sld_series_4.tif	3	rod	1.8	3.6	683.9	microns
																MED_RPE1 H2B 21.3 c1_R1.sld_series_4.tif	3	filament	4.48	8.21	683.9	microns
																MED_RPE1 H2B 21.3 c1_R1.sld_series_4.tif	3	rod	0.73	1.56	683.9	microns
																MED_RPE1 H2B 21.3 c1_R1.sld_series_4.tif	3	rod	1.9	3.85	683.9	microns
																MED_RPE1 H2B 21.3 c1_R1.sld_series_4.tif	3	rod	1.87	4.24	683.9	microns
																MED_RPE1 H2B 21.3 c1_R1.sld_series_4.tif	3	rod	0.57	1.84	683.9	microns
																MED_RPE1 H2B 21.3 c1_R1.sld_series_4.tif	3	rod	1.22	0.55	683.9	microns
																MED_RPE1 H2B 21.3 c1_R1.sld_series_4.tif	3	rod	1.27	3.4	683.9	microns
																MED_RPE1 H2B 21.3 c1_R1.sld_series_4.tif	3	rod	1.9	3.5	683.9	microns
																MED_RPE1 H2B 21.3 c1_R1.sld_series_4.tif	3	rod	1.61	4.3	683.9	microns
																MED_RPE1 H2B 21.3 c1_R1.sld_series_4.tif	3	rod	3.59	2.95	683.9	microns
																MED_RPE1 H2B 21.3 c1_R1.sld_series_4.tif	3	rod	0.44	1.33	683.9	microns
																MED_RPE1 H2B 21.3 c1_R1.sld_series_4.tif	3	filament	8.48	8.02	683.9	microns
																MED_RPE1 H2B 21.3 c1_R1.sld_series_4.tif	3	rod	2.03	3.95	683.9	microns
																MED_RPE1 H2B 21.3 c1_R1.sld_series_4.tif	3	rod	1.35	3.3	683.9	microns
																MED_RPE1 H2B 21.3 c1_R1.sld_series_4.tif	3	rod	1.01	1.79	683.9	microns
																MED_RPE1 H2B 21.3 c1_R1.sld_series_4.tif	3	rod	1.38	2.04	683.9	microns
																MED_RPE1 H2B 21.3 c1_R1.sld_series_4.tif	3	filament	3.02	6.1	683.9	microns
																MED_RPE1 H2B 21.3 c1_R1.sld_series_4.tif	3	filament	9.5	15.97	683.9	microns
																MED_RPE1 H2B 21.3 c1_R1.sld_series_4.tif	3	filament	6.01	8.8	683.9	microns
																MED_RPE1 H2B 21.3 c1_R1.sld_series_4.tif	3	rod	2.24	3.3	683.9	microns
																MED_RPE1 H2B 21.3 c1_R1.sld_series_4.tif	3	rod	2.32	3.12	683.9	microns
																MED_RPE1 H2B 21.3 c1_R1.sld_series_4.tif	3	rod	3.28	6.22	683.9	microns
																MED_RPE1 H2B 21.3 c1_R1.sld_series_4.tif	3	filament	13.19	18.91	683.9	microns
																MED_RPE1 H2B 21.3 c1_R1.sld_series_4.tif	3	rod	1.33	0.65	683.9	microns
																MED_RPE1 H2B 21.3 c1_R1.sld_series_4.tif	3	filament	5.15	8.58	683.9	microns
																MED_RPE1 H2B 21.3 c1_R1.sld_series_4.tif	3	filament	14.44	14.76	683.9	microns
																MED_RPE1 H2B 21.3 c1_R1.sld_series_4.tif	3	rod	1.04	2.18	683.9	microns
																MED_RPE1 H2B 21.3 c1_R1.sld_series_4.tif	3	filament	13.24	17.3	683.9	microns
																MED_RPE1 H2B 21.3 c1_R1.sld_series_4.tif	3	rod	0.81	1.49	683.9	microns
																MED_RPE1 H2B 21.3 c1_R1.sld_series_4.tif	3	rod	0.91	2.11	683.9	microns
																MED_RPE1 H2B 21.3 c1_R1.sld_series_4.tif	3	rod	1.35	2.69	683.9	microns
																MED_RPE1 H2B 21.3 c1_R1.sld_series_4.tif	3	rod	3.59	6.84	683.9	microns
																MED_RPE1 H2B 21.3 c1_R1.sld_series_4.tif	3	rod	1.2	2.65	683.9	microns
																MED_RPE1 H2B 21.3 c1_R1.sld_series_4.tif	3	rod	0.57	1.79	683.9	microns
																MED_RPE1 H2B 21.3 c1_R1.sld_series_4.tif	4	rod	2.37	5.21	722.67	microns
																MED_RPE1 H2B 21.3 c1_R1.sld_series_4.tif	4	rod	4.06	7.97	722.67	microns
																MED_RPE1 H2B 21.3 c1_R1.sld_series_4.tif	4	rod	1.35	3.79	722.67	microns
																MED_RPE1 H2B 21.3 c1_R1.sld_series_4.tif	4	rod	2.91	6.7	722.67	microns
																MED_RPE1 H2B 21.3 c1_R1.sld_series_4.tif	4	rod	1.87	3.3	722.67	microns
																MED_RPE1 H2B 21.3 c1_R1.sld_series_4.tif	4	rod	1.9	2.27	722.67	microns
																MED_RPE1 H2B 21.3 c1_R1.sld_series_4.tif	4	rod	2.06	5.13	722.67	microns
																MED_RPE1 H2B 21.3 c1_R1.sld_series_4.tif	4	rod	2.65	4.65	722.67	microns
																MED_RPE1 H2B 21.3 c1_R1.sld_series_4.tif	4	rod	1.22	1.88	722.67	microns
																MED_RPE1 H2B 21.3 c1_R1.sld_series_4.tif	4	rod	0.42	1.26	722.67	microns
																MED_RPE1 H2B 21.3 c1_R1.sld_series_4.tif	4	rod	1.01	2.34	722.67	microns
																MED_RPE1 H2B 21.3 c1_R1.sld_series_4.tif	4	rod	1.38	3.59	722.67	microns
																MED_RPE1 H2B 21.3 c1_R1.sld_series_4.tif	4	rod	1.01	1.56	722.67	microns
																MED_RPE1 H2B 21.3 c1_R1.sld_series_4.tif	4	filament	3.93	5.61	722.67	microns
																MED_RPE1 H2B 21.3 c1_R1.sld_series_4.tif	4	rod	2.91	3.87	722.67	microns
																MED_RPE1 H2B 21.3 c1_R1.sld_series_4.tif	4	rod	0.83	1.77	722.67	microns
																MED_RPE1 H2B 21.3 c1_R1.sld_series_4.tif	4	rod	1.74	2.74	722.67	microns
																MED_RPE1 H2B 21.3 c1_R1.sld_series_4.tif	4	rod	1.12	2.79	722.67	microns
																MED_RPE1 H2B 21.3 c1_R1.sld_series_4.tif	4	rod	2.06	5.51	722.67	microns
																MED_RPE1 H2B 21.3 c1_R1.sld_series_4.tif	4	rod	1.12	2.01	722.67	microns
																MED_RPE1 H2B 21.3 c1_R1.sld_series_4.tif	4	rod	2.76	3.96	722.67	microns
																MED_RPE1 H2B 21.3 c1_R1.sld_series_4.tif	4	filament	8.4	10.06	722.67	microns
																MED_RPE1 H2B 21.3 c1_R1.sld_series_4.tif	4	rod	2.63	3.72	722.67	microns
																MED_RPE1 H2B 21.3 c1_R1.sld_series_4.tif	4	filament	4.45	6.51	722.67	microns
																MED_RPE1 H2B 21.3 c1_R1.sld_series_4.tif	4	rod	1.3	2.63	722.67	microns
																MED_RPE1 H2B 21.3 c1_R1.sld_series_4.tif	4	filament	10.22	9.64	722.67	microns
																MED_RPE1 H2B 21.3 c1_R1.sld_series_4.tif	4	rod	1.72	2.69	722.67	microns
																MED_RPE1 H2B 21.3 c1_R1.sld_series_4.tif	4	rod	2	5.53	722.67	microns
																MED_RPE1 H2B 21.3 c1_R1.sld_series_4.tif	4	rod	0.36	1.2	722.67	microns
																MED_RPE1 H2B 21.3 c1_R1.sld_series_4.tif	4	filament	5.7	11.94	722.67	microns
																MED_RPE1 H2B 21.3 c1_R1.sld_series_4.tif	4	filament	4.4	5.6	722.67	microns
																MED_RPE1 H2B 21.3 c1_R1.sld_series_4.tif	4	rod	3.28	3.69	722.67	microns
																MED_RPE1 H2B 21.3 c1_R1.sld_series_4.tif	4	filament	12.93	23.73	722.67	microns
																MED_RPE1 H2B 21.3 c1_R1.sld_series_4.tif	4	filament	7.13	11.24	722.67	microns
																MED_RPE1 H2B 21.3 c1_R1.sld_series_4.tif	4	rod	2.03	4.06	722.67	microns
																MED_RPE1 H2B 21.3 c1_R1.sld_series_4.tif	4	rod	0.68	1.52	722.67	microns
																MED_RPE1 H2B 21.3 c1_R1.sld_series_4.tif	4	rod	0.91	1.75	722.67	microns
																MED_RPE1 H2B 21.3 c1_R1.sld_series_4.tif	4	rod	3.88	6.22	722.67	microns
																MED_RPE1 H2B 21.3 c1_R1.sld_series_4.tif	4	rod	1.22	4.72	722.67	microns
																MED_RPE1 H2B 21.3 c1_R1.sld_series_4.tif	4	rod	0.62	1.88	722.67	microns
																MED_RPE1 H2B 21.3 c1_R1.sld_series_4.tif	4	rod	1.04	3.56	722.67	microns
																MED_RPE1 H2B 21.3 c1_R1.sld_series_4.tif	4	rod	3.54	7.24	722.67	microns
																MED_RPE1 H2B 21.3 c1_R1.sld_series_7.tif	1	rod	1.25	3.25	2427.58	microns
																MED_RPE1 H2B 21.3 c1_R1.sld_series_7.tif	1	rod	0.94	2.2	2427.58	microns
																MED_RPE1 H2B 21.3 c1_R1.sld_series_7.tif	1	filament	3.95	7.83	2427.58	microns
																MED_RPE1 H2B 21.3 c1_R1.sld_series_7.tif	1	rod	0.81	2.08	2427.58	microns
																MED_RPE1 H2B 21.3 c1_R1.sld_series_7.tif	1	rod	0.55	1.33	2427.58	microns
																MED_RPE1 H2B 21.3 c1_R1.sld_series_7.tif	1	rod	0.91	1.79	2427.58	microns
																MED_RPE1 H2B 21.3 c1_R1.sld_series_7.tif	1	rod	0.88	1.56	2427.58	microns
																MED_RPE1 H2B 21.3 c1_R1.sld_series_7.tif	1	rod	0.65	1.69	2427.58	microns
																MED_RPE1 H2B 21.3 c1_R1.sld_series_7.tif	1	rod	0.7	0.87	2427.58	microns
																MED_RPE1 H2B 21.3 c1_R1.sld_series_7.tif	1	rod	1.17	1.72	2427.58	microns
																MED_RPE1 H2B 21.3 c1_R1.sld_series_7.tif	1	filament	10.2	16.34	2427.58	microns
																MED_RPE1 H2B 21.3 c1_R1.sld_series_7.tif	1	rod	1.98	4.22	2427.58	microns
																MED_RPE1 H2B 21.3 c1_R1.sld_series_7.tif	1	rod	2.5	5.18	2427.58	microns
																MED_RPE1 H2B 21.3 c1_R1.sld_series_7.tif	1	filament	14.83	17.87	2427.58	microns
																MED_RPE1 H2B 21.3 c1_R1.sld_series_7.tif	1	rod	2.06	2.66	2427.58	microns
																MED_RPE1 H2B 21.3 c1_R1.sld_series_7.tif	1	rod	2.42	3.48	2427.58	microns
																MED_RPE1 H2B 21.3 c1_R1.sld_series_7.tif	1	rod	1.3	2.11	2427.58	microns
																MED_RPE1 H2B 21.3 c1_R1.sld_series_7.tif	1	rod	0.47	0.85	2427.58	microns
																MED_RPE1 H2B 21.3 c1_R1.sld_series_7.tif	1	rod	2.52	4.58	2427.58	microns
																MED_RPE1 H2B 21.3 c1_R1.sld_series_7.tif	1	rod	0.86	1.49	2427.58	microns
																MED_RPE1 H2B 21.3 c1_R1.sld_series_7.tif	1	rod	1.09	2.2	2427.58	microns
																MED_RPE1 H2B 21.3 c1_R1.sld_series_7.tif	1	rod	0.81	2.7	2427.58	microns
																MED_RPE1 H2B 21.3 c1_R1.sld_series_7.tif	1	rod	1.35	2.89	2427.58	microns
																MED_RPE1 H2B 21.3 c1_R1.sld_series_7.tif	1	rod	1.07	4.35	2427.58	microns
																MED_RPE1 H2B 21.3 c1_R1.sld_series_7.tif	1	rod	1.2	0.16	2427.58	microns
																MED_RPE1 H2B 21.3 c1_R1.sld_series_7.tif	1	rod	0.55	1.37	2427.58	microns
																MED_RPE1 H2B 21.3 c1_R1.sld_series_7.tif	1	rod	2.08	3.12	2427.58	microns
																MED_RPE1 H2B 21.3 c1_R1.sld_series_7.tif	1	rod	1.04	1.79	2427.58	microns
																MED_RPE1 H2B 21.3 c1_R1.sld_series_7.tif	1	rod	1.98	3.18	2427.58	microns
																MED_RPE1 H2B 21.3 c1_R1.sld_series_7.tif	1	rod	1.67	3.5	2427.58	microns
																MED_RPE1 H2B 21.3 c1_R1.sld_series_7.tif	1	filament	5.07	10.25	2427.58	microns
																MED_RPE1 H2B 21.3 c1_R1.sld_series_7.tif	1	rod	1.09	2.56	2427.58	microns
																MED_RPE1 H2B 21.3 c1_R1.sld_series_7.tif	1	rod	0.83	1.65	2427.58	microns
																MED_RPE1 H2B 21.3 c1_R1.sld_series_7.tif	1	rod	1.04	2.11	2427.58	microns
																MED_RPE1 H2B 21.3 c1_R1.sld_series_7.tif	1	rod	1.04	1.46	2427.58	microns
																MED_RPE1 H2B 21.3 c1_R1.sld_series_7.tif	1	rod	2.52	6	2427.58	microns
																MED_RPE1 H2B 21.3 c1_R1.sld_series_7.tif	1	rod	1.77	3.89	2427.58	microns
																MED_RPE1 H2B 21.3 c1_R1.sld_series_7.tif	1	rod	0.81	2.04	2427.58	microns
																MED_RPE1 H2B 21.3 c1_R1.sld_series_7.tif	1	filament	2.89	6.1	2427.58	microns
																MED_RPE1 H2B 21.3 c1_R1.sld_series_7.tif	1	rod	2.65	5.36	2427.58	microns
																MED_RPE1 H2B 21.3 c1_R1.sld_series_7.tif	1	rod	0.68	0.94	2427.58	microns
																MED_RPE1 H2B 21.3 c1_R1.sld_series_7.tif	1	rod	0.42	0.85	2427.58	microns
																MED_RPE1 H2B 21.3 c1_R1.sld_series_7.tif	1	rod	2.55	4.59	2427.58	microns
																MED_RPE1 H2B 21.3 c1_R1.sld_series_7.tif	1	rod	0.65	1.65	2427.58	microns
																MED_RPE1 H2B 21.3 c1_R1.sld_series_7.tif	1	rod	1.85	2.04	2427.58	microns
																MED_RPE1 H2B 21.3 c1_R1.sld_series_7.tif	1	filament	5.59	9.05	2427.58	microns
																MED_RPE1 H2B 21.3 c1_R1.sld_series_7.tif	1	filament	11.19	19.42	2427.58	microns
																MED_RPE1 H2B 21.3 c1_R1.sld_series_7.tif	1	rod	2.32	4.28	2427.58	microns
																MED_RPE1 H2B 21.3 c1_R1.sld_series_7.tif	1	filament	9.73	13.51	2427.58	microns
																MED_RPE1 H2B 21.3 c1_R1.sld_series_7.tif	1	rod	1.01	2.04	2427.58	microns
																MED_RPE1 H2B 21.3 c1_R1.sld_series_7.tif	1	rod	0.65	0.97	2427.58	microns
																MED_RPE1 H2B 21.3 c1_R1.sld_series_7.tif	1	rod	1.9	3.44	2427.58	microns
																MED_RPE1 H2B 21.3 c1_R1.sld_series_7.tif	1	rod	1.46	1.85	2427.58	microns
																MED_RPE1 H2B 21.3 c1_R1.sld_series_7.tif	1	rod	1.12	2.04	2427.58	microns
																MED_RPE1 H2B 21.3 c1_R1.sld_series_7.tif	1	filament	4.53	8.11	2427.58	microns
																MED_RPE1 H2B 21.3 c1_R1.sld_series_7.tif	1	filament	24.64	26.36	2427.58	microns
																MED_RPE1 H2B 21.3 c1_R1.sld_series_7.tif	1	rod	0.39	0.97	2427.58	microns
																MED_RPE1 H2B 21.3 c1_R1.sld_series_7.tif	1	rod	2.45	4.66	2427.58	microns
																MED_RPE1 H2B 21.3 c1_R1.sld_series_7.tif	1	rod	2.78	4.97	2427.58	microns
																MED_RPE1 H2B 21.3 c1_R1.sld_series_7.tif	1	rod	2.24	2.78	2427.58	microns
																MED_RPE1 H2B 21.3 c1_R1.sld_series_7.tif	1	rod	1.07	1.91	2427.58	microns
																MED_RPE1 H2B 21.3 c1_R1.sld_series_7.tif	1	rod	3.41	6.5	2427.58	microns
																MED_RPE1 H2B 21.3 c1_R1.sld_series_7.tif	1	rod	0.65	1.68	2427.58	microns
																MED_RPE1 H2B 21.3 c1_R1.sld_series_7.tif	1	filament	25.13	24.47	2427.58	microns
																MED_RPE1 H2B 21.3 c1_R1.sld_series_7.tif	1	rod	1.87	4.27	2427.58	microns
																MED_RPE1 H2B 21.3 c1_R1.sld_series_7.tif	1	rod	0.94	1.3	2427.58	microns
																MED_RPE1 H2B 21.3 c1_R1.sld_series_7.tif	1	rod	1.12	1.72	2427.58	microns
																MED_RPE1 H2B 21.3 c1_R1.sld_series_7.tif	1	rod	1.85	4.09	2427.58	microns
																MED_RPE1 H2B 21.3 c1_R1.sld_series_7.tif	1	filament	10.33	10.09	2427.58	microns
																MED_RPE1 H2B 21.3 c1_R1.sld_series_7.tif	1	filament	4.48	5.32	2427.58	microns
																MED_RPE1 H2B 21.3 c1_R1.sld_series_7.tif	1	rod	1.43	2.7	2427.58	microns
																MED_RPE1 H2B 21.3 c1_R1.sld_series_7.tif	1	rod	1.59	4.74	2427.58	microns
																MED_RPE1 H2B 21.3 c1_R1.sld_series_7.tif	1	filament	3.98	6.18	2427.58	microns
																MED_RPE1 H2B 21.3 c1_R1.sld_series_7.tif	1	rod	1.12	2.73	2427.58	microns
																MED_RPE1 H2B 21.3 c1_R1.sld_series_7.tif	1	filament	57.13	39.22	2427.58	microns
																MED_RPE1 H2B 21.3 c1_R1.sld_series_7.tif	1	rod	1.25	2.79	2427.58	microns
																MED_RPE1 H2B 21.3 c1_R1.sld_series_7.tif	1	rod	0.78	1.59	2427.58	microns
																MED_RPE1 H2B 21.3 c1_R1.sld_series_7.tif	1	rod	1.54	3.28	2427.58	microns
																MED_RPE1 H2B 21.3 c1_R1.sld_series_7.tif	1	rod	0.52	1.17	2427.58	microns
																MED_RPE1 H2B 21.3 c1_R1.sld_series_7.tif	1	rod	0.6	1.26	2427.58	microns
																MED_RPE1 H2B 21.3 c1_R1.sld_series_7.tif	1	rod	2.84	7.2	2427.58	microns
																MED_RPE1 H2B 21.3 c1_R1.sld_series_7.tif	1	rod	0.57	1.49	2427.58	microns
																MED_RPE1 H2B 21.3 c1_R1.sld_series_7.tif	1	rod	1.22	2.59	2427.58	microns
																MED_RPE1 H2B 21.3 c1_R1.sld_series_7.tif	1	rod	0.36	0.94	2427.58	microns
																MED_RPE1 H2B 21.3 c1_R1.sld_series_7.tif	1	rod	2.32	5.75	2427.58	microns
																MED_RPE1 H2B 21.3 c1_R1.sld_series_7.tif	1	filament	3.62	7.38	2427.58	microns
																MED_RPE1 H2B 21.3 c1_R1.sld_series_7.tif	1	filament	9.99	20.09	2427.58	microns
																MED_RPE1 H2B 21.3 c1_R1.sld_series_7.tif	1	rod	1.72	4.27	2427.58	microns
																MED_RPE1 H2B 21.3 c1_R1.sld_series_7.tif	1	rod	1.59	4.28	2427.58	microns
																MED_RPE1 H2B 21.3 c1_R1.sld_series_7.tif	1	rod	3.46	6.7	2427.58	microns
																MED_RPE1 H2B 21.3 c1_R1.sld_series_7.tif	1	rod	1.07	1.26	2427.58	microns
																MED_RPE1 H2B 21.3 c1_R1.sld_series_7.tif	1	rod	3.49	10.07	2427.58	microns
																MED_RPE1 H2B 21.3 c1_R1.sld_series_7.tif	1	rod	1.54	3.54	2427.58	microns
																MED_RPE1 H2B 21.3 c1_R1.sld_series_7.tif	1	filament	7.02	14.78	2427.58	microns
																MED_RPE1 H2B 21.3 c1_R1.sld_series_7.tif	1	rod	0.39	1.33	2427.58	microns
																MED_RPE1 H2B 21.3 c1_R1.sld_series_7.tif	1	filament	5.93	11.18	2427.58	microns
																MED_RPE1 H2B 21.3 c1_R1.sld_series_7.tif	1	filament	3.98	9.12	2427.58	microns
																MED_RPE1 H2B 21.3 c1_R1.sld_series_7.tif	1	rod	0.96	2.95	2427.58	microns
																MED_RPE1 H2B 21.3 c1_R1.sld_series_7.tif	1	rod	2.42	5.8	2427.58	microns
																MED_RPE1 H2B 21.3 c1_R1.sld_series_7.tif	1	rod	0.88	1.92	2427.58	microns
																MED_RPE1 H2B 21.3 c1_R1.sld_series_7.tif	1	rod	1.93	5.32	2427.58	microns
																MED_RPE1 H2B 21.3 c1_R1.sld_series_7.tif	1	rod	0.78	1.17	2427.58	microns
																MED_RPE1 H2B 21.3 c1_R1.sld_series_7.tif	1	rod	1.98	5.32	2427.58	microns
																MED_RPE1 H2B 21.3 c1_R1.sld_series_7.tif	1	rod	1.46	4.28	2427.58	microns
																MED_RPE1 H2B 21.3 c1_R1.sld_series_7.tif	1	filament	2.37	5.26	2427.58	microns
																MED_RPE1 H2B 21.3 c1_R1.sld_series_7.tif	1	rod	0.96	2.08	2427.58	microns
																MED_RPE1 H2B 21.3 c1_R1.sld_series_7.tif	1	rod	0.47	0.94	2427.58	microns
																MED_RPE1 H2B 21.3 c1_R1.sld_series_7.tif	1	rod	1.43	3.05	2427.58	microns
																MED_RPE1 H2B 21.3 c1_R1.sld_series_7.tif	1	rod	0.99	2.04	2427.58	microns
																MED_RPE1 H2B 21.3 c1_R1.sld_series_7.tif	1	rod	0.44	0.81	2427.58	microns
																MED_RPE1 H2B 21.3 c1_R1.sld_series_7.tif	2	rod	0.68	2.14	2125.62	microns
																MED_RPE1 H2B 21.3 c1_R1.sld_series_7.tif	2	rod	1.82	4.35	2125.62	microns
																MED_RPE1 H2B 21.3 c1_R1.sld_series_7.tif	2	rod	2.47	4.44	2125.62	microns
																MED_RPE1 H2B 21.3 c1_R1.sld_series_7.tif	2	filament	6.53	8.57	2125.62	microns
																MED_RPE1 H2B 21.3 c1_R1.sld_series_7.tif	2	rod	0.94	1.3	2125.62	microns
																MED_RPE1 H2B 21.3 c1_R1.sld_series_7.tif	2	filament	16.63	24.92	2125.62	microns
																MED_RPE1 H2B 21.3 c1_R1.sld_series_7.tif	2	rod	0.52	1.46	2125.62	microns
																MED_RPE1 H2B 21.3 c1_R1.sld_series_7.tif	2	rod	1.07	1.53	2125.62	microns
																MED_RPE1 H2B 21.3 c1_R1.sld_series_7.tif	2	filament	4.53	5.71	2125.62	microns
																MED_RPE1 H2B 21.3 c1_R1.sld_series_7.tif	2	rod	4.16	4.83	2125.62	microns
																MED_RPE1 H2B 21.3 c1_R1.sld_series_7.tif	2	filament	5.05	9.32	2125.62	microns
																MED_RPE1 H2B 21.3 c1_R1.sld_series_7.tif	2	rod	0.36	0.68	2125.62	microns
																MED_RPE1 H2B 21.3 c1_R1.sld_series_7.tif	2	rod	0.6	1.36	2125.62	microns
																MED_RPE1 H2B 21.3 c1_R1.sld_series_7.tif	2	filament	9.73	12.83	2125.62	microns
																MED_RPE1 H2B 21.3 c1_R1.sld_series_7.tif	2	rod	1.14	2.24	2125.62	microns
																MED_RPE1 H2B 21.3 c1_R1.sld_series_7.tif	2	rod	1.17	1.75	2125.62	microns
																MED_RPE1 H2B 21.3 c1_R1.sld_series_7.tif	2	rod	0.65	1.72	2125.62	microns
																MED_RPE1 H2B 21.3 c1_R1.sld_series_7.tif	2	filament	2.97	5.36	2125.62	microns
																MED_RPE1 H2B 21.3 c1_R1.sld_series_7.tif	2	filament	2.63	5.06	2125.62	microns
																MED_RPE1 H2B 21.3 c1_R1.sld_series_7.tif	2	rod	0.36	1.03	2125.62	microns
																MED_RPE1 H2B 21.3 c1_R1.sld_series_7.tif	2	rod	1.51	2.75	2125.62	microns
																MED_RPE1 H2B 21.3 c1_R1.sld_series_7.tif	2	rod	0.73	1.56	2125.62	microns
																MED_RPE1 H2B 21.3 c1_R1.sld_series_7.tif	2	rod	0.75	1.4	2125.62	microns
																MED_RPE1 H2B 21.3 c1_R1.sld_series_7.tif	2	rod	0.47	1.59	2125.62	microns
																MED_RPE1 H2B 21.3 c1_R1.sld_series_7.tif	2	rod	1.67	3.6	2125.62	microns
																MED_RPE1 H2B 21.3 c1_R1.sld_series_7.tif	2	rod	3.28	4.54	2125.62	microns
																MED_RPE1 H2B 21.3 c1_R1.sld_series_7.tif	2	rod	1.43	4.77	2125.62	microns
																MED_RPE1 H2B 21.3 c1_R1.sld_series_7.tif	2	rod	1.12	3.3	2125.62	microns
																MED_RPE1 H2B 21.3 c1_R1.sld_series_7.tif	2	rod	1.67	2.98	2125.62	microns
																MED_RPE1 H2B 21.3 c1_R1.sld_series_7.tif	2	rod	1.43	3.21	2125.62	microns
																MED_RPE1 H2B 21.3 c1_R1.sld_series_7.tif	2	rod	1.12	1.49	2125.62	microns
																MED_RPE1 H2B 21.3 c1_R1.sld_series_7.tif	2	rod	1.8	4.41	2125.62	microns
																MED_RPE1 H2B 21.3 c1_R1.sld_series_7.tif	2	filament	14.6	21.46	2125.62	microns
																MED_RPE1 H2B 21.3 c1_R1.sld_series_7.tif	2	rod	1.51	3.14	2125.62	microns
																MED_RPE1 H2B 21.3 c1_R1.sld_series_7.tif	2	rod	0.57	1.03	2125.62	microns
																MED_RPE1 H2B 21.3 c1_R1.sld_series_7.tif	2	rod	1.07	2.11	2125.62	microns
																MED_RPE1 H2B 21.3 c1_R1.sld_series_7.tif	2	rod	1.64	2.98	2125.62	microns
																MED_RPE1 H2B 21.3 c1_R1.sld_series_7.tif	2	rod	2.08	3.05	2125.62	microns
																MED_RPE1 H2B 21.3 c1_R1.sld_series_7.tif	2	rod	3.25	7.04	2125.62	microns
																MED_RPE1 H2B 21.3 c1_R1.sld_series_7.tif	2	rod	0.6	1.24	2125.62	microns
																MED_RPE1 H2B 21.3 c1_R1.sld_series_7.tif	2	rod	0.6	1.59	2125.62	microns
																MED_RPE1 H2B 21.3 c1_R1.sld_series_7.tif	2	filament	4.89	11.55	2125.62	microns
																MED_RPE1 H2B 21.3 c1_R1.sld_series_7.tif	2	filament	6.76	10.64	2125.62	microns
																MED_RPE1 H2B 21.3 c1_R1.sld_series_7.tif	2	filament	2.68	5.61	2125.62	microns
																MED_RPE1 H2B 21.3 c1_R1.sld_series_7.tif	2	rod	2.52	2.91	2125.62	microns
																MED_RPE1 H2B 21.3 c1_R1.sld_series_7.tif	2	filament	8.14	14.81	2125.62	microns
																MED_RPE1 H2B 21.3 c1_R1.sld_series_7.tif	2	rod	1.56	3.95	2125.62	microns
																MED_RPE1 H2B 21.3 c1_R1.sld_series_7.tif	2	rod	1.12	2.62	2125.62	microns
																MED_RPE1 H2B 21.3 c1_R1.sld_series_7.tif	2	rod	3.04	4.96	2125.62	microns
																MED_RPE1 H2B 21.3 c1_R1.sld_series_7.tif	2	filament	12.2	13.53	2125.62	microns
																MED_RPE1 H2B 21.3 c1_R1.sld_series_7.tif	2	rod	1.74	2.47	2125.62	microns
																MED_RPE1 H2B 21.3 c1_R1.sld_series_7.tif	2	filament	3.02	7.53	2125.62	microns
																MED_RPE1 H2B 21.3 c1_R1.sld_series_7.tif	2	rod	0.83	2.01	2125.62	microns
																MED_RPE1 H2B 21.3 c1_R1.sld_series_7.tif	2	rod	1.01	1.79	2125.62	microns
																MED_RPE1 H2B 21.3 c1_R1.sld_series_7.tif	2	filament	3.33	6.88	2125.62	microns
																MED_RPE1 H2B 21.3 c1_R1.sld_series_7.tif	2	rod	0.47	1.1	2125.62	microns
																MED_RPE1 H2B 21.3 c1_R1.sld_series_7.tif	2	filament	5.1	8.3	2125.62	microns
																MED_RPE1 H2B 21.3 c1_R1.sld_series_7.tif	2	rod	5.18	10.92	2125.62	microns
																MED_RPE1 H2B 21.3 c1_R1.sld_series_7.tif	2	rod	0.6	1.17	2125.62	microns
																MED_RPE1 H2B 21.3 c1_R1.sld_series_7.tif	2	filament	6.01	12.45	2125.62	microns
																MED_RPE1 H2B 21.3 c1_R1.sld_series_7.tif	2	rod	1.01	2.07	2125.62	microns
																MED_RPE1 H2B 21.3 c1_R1.sld_series_7.tif	2	rod	1.48	3.37	2125.62	microns
																MED_RPE1 H2B 21.3 c1_R1.sld_series_7.tif	2	rod	1.82	3.3	2125.62	microns
																MED_RPE1 H2B 21.3 c1_R1.sld_series_7.tif	2	rod	0.36	1.4	2125.62	microns
																MED_RPE1 H2B 21.3 c1_R1.sld_series_7.tif	2	rod	0.83	1.49	2125.62	microns
																MED_RPE1 H2B 21.3 c1_R1.sld_series_7.tif	2	rod	0.73	1.56	2125.62	microns
																MED_RPE1 H2B 21.3 c1_R1.sld_series_7.tif	2	filament	6.43	12.14	2125.62	microns
																MED_RPE1 H2B 21.3 c1_R1.sld_series_7.tif	2	rod	0.86	1.24	2125.62	microns
																MED_RPE1 H2B 21.3 c1_R1.sld_series_7.tif	2	rod	0.88	2.08	2125.62	microns
																MED_RPE1 H2B 21.3 c1_R1.sld_series_7.tif	2	rod	1.09	2.2	2125.62	microns
																MED_RPE1 H2B 21.3 c1_R1.sld_series_7.tif	2	filament	8.38	11.51	2125.62	microns
																MED_RPE1 H2B 21.3 c1_R1.sld_series_7.tif	2	rod	0.81	2.34	2125.62	microns
																MED_RPE1 H2B 21.3 c1_R1.sld_series_7.tif	2	filament	2.52	5.45	2125.62	microns
																MED_RPE1 H2B 21.3 c1_R1.sld_series_7.tif	2	rod	1.74	2.95	2125.62	microns
																MED_RPE1 H2B 21.3 c1_R1.sld_series_7.tif	2	rod	0.88	2.11	2125.62	microns
																MED_RPE1 H2B 21.3 c1_R1.sld_series_7.tif	2	rod	1.38	2.69	2125.62	microns
																MED_RPE1 H2B 21.3 c1_R1.sld_series_7.tif	2	rod	0.52	1.69	2125.62	microns
																MED_RPE1 H2B 21.3 c1_R1.sld_series_7.tif	2	rod	1.01	2.16	2125.62	microns
																MED_RPE1 H2B 21.3 c1_R1.sld_series_7.tif	2	rod	1.67	3.49	2125.62	microns
																MED_RPE1 H2B 21.3 c1_R1.sld_series_7.tif	2	rod	1.9	4.43	2125.62	microns
																MED_RPE1 H2B 21.3 c1_R1.sld_series_7.tif	2	rod	1.59	3.85	2125.62	microns
																MED_RPE1 H2B 21.3 c1_R1.sld_series_7.tif	2	filament	4.42	10.3	2125.62	microns
																MED_RPE1 H2B 21.3 c1_R1.sld_series_7.tif	2	rod	2.63	7.25	2125.62	microns
																MED_RPE1 H2B 21.3 c1_R1.sld_series_7.tif	2	rod	1.48	3.76	2125.62	microns
																MED_RPE1 H2B 21.3 c1_R1.sld_series_7.tif	2	rod	2.89	7.64	2125.62	microns
																MED_RPE1 H2B 21.3 c1_R1.sld_series_7.tif	2	rod	1.77	4.08	2125.62	microns
																MED_RPE1 H2B 21.3 c1_R1.sld_series_7.tif	2	rod	0.65	2.27	2125.62	microns
																MED_RPE1 H2B 21.3 c1_R1.sld_series_7.tif	2	rod	1.07	2.34	2125.62	microns
																MED_RPE1 H2B 21.3 c1_R1.sld_series_7.tif	2	rod	0.44	0.87	2125.62	microns
																MED_RPE1 H2B 21.3 c1_R1.sld_series_7.tif	2	rod	1.51	4.37	2125.62	microns
																MED_RPE1 H2B 21.3 c1_R1.sld_series_7.tif	2	filament	3.59	10.62	2125.62	microns
																MED_RPE1 H2B 21.3 c1_R1.sld_series_7.tif	2	rod	1.82	5.02	2125.62	microns
																MED_RPE1 H2B 21.3 c1_R1.sld_series_7.tif	2	rod	1.54	4.26	2125.62	microns
																MED_RPE1 H2B 21.3 c1_R1.sld_series_7.tif	2	rod	0.49	0.94	2125.62	microns
																MED_RPE1 H2B 21.3 c1_R1.sld_series_7.tif	2	rod	0.47	1.72	2125.62	microns
																MED_RPE1 H2B 21.3 c1_R1.sld_series_7.tif	2	rod	0.47	1.56	2125.62	microns
																MED_RPE1 H2B 21.3 c1_R1.sld_series_7.tif	2	rod	0.88	1.91	2125.62	microns
																MED_RPE1 H2B 21.3 c1_R1.sld_series_7.tif	2	filament	2.26	5.83	2125.62	microns
																MED_RPE1 H2B 21.3 c1_R1.sld_series_7.tif	2	rod	1.27	4.61	2125.62	microns
																MED_RPE1 H2B 21.3 c1_R1.sld_series_7.tif	2	rod	0.55	1.33	2125.62	microns
																MED_RPE1 H2B 21.3 c1_R1.sld_series_7.tif	2	rod	0.96	2.5	2125.62	microns
																MED_RPE1 H2B 21.3 c1_R1.sld_series_8.tif	1	rod	3.23	5.16	697.4	microns
																MED_RPE1 H2B 21.3 c1_R1.sld_series_8.tif	1	rod	1.17	1.81	697.4	microns
																MED_RPE1 H2B 21.3 c1_R1.sld_series_8.tif	1	rod	1.25	1.97	697.4	microns
																MED_RPE1 H2B 21.3 c1_R1.sld_series_8.tif	1	rod	1.59	2.46	697.4	microns
																MED_RPE1 H2B 21.3 c1_R1.sld_series_8.tif	1	rod	2.65	4.98	697.4	microns
																MED_RPE1 H2B 21.3 c1_R1.sld_series_8.tif	1	filament	14.57	15.99	697.4	microns
																MED_RPE1 H2B 21.3 c1_R1.sld_series_8.tif	1	rod	1.22	2.89	697.4	microns
																MED_RPE1 H2B 21.3 c1_R1.sld_series_8.tif	1	filament	5.2	8.54	697.4	microns
																MED_RPE1 H2B 21.3 c1_R1.sld_series_8.tif	1	rod	0.88	2.4	697.4	microns
																MED_RPE1 H2B 21.3 c1_R1.sld_series_8.tif	1	filament	5.49	6.78	697.4	microns
																MED_RPE1 H2B 21.3 c1_R1.sld_series_8.tif	1	rod	1.61	2.5	697.4	microns
																MED_RPE1 H2B 21.3 c1_R1.sld_series_8.tif	1	rod	1.54	2.75	697.4	microns
																MED_RPE1 H2B 21.3 c1_R1.sld_series_8.tif	1	rod	2.47	3.82	697.4	microns
																MED_RPE1 H2B 21.3 c1_R1.sld_series_8.tif	1	rod	2.32	3.12	697.4	microns
																MED_RPE1 H2B 21.3 c1_R1.sld_series_8.tif	1	rod	1.67	3.18	697.4	microns
																MED_RPE1 H2B 21.3 c1_R1.sld_series_8.tif	1	rod	1.77	2.73	697.4	microns
																MED_RPE1 H2B 21.3 c1_R1.sld_series_8.tif	1	rod	2	4.61	697.4	microns
																MED_RPE1 H2B 21.3 c1_R1.sld_series_8.tif	1	rod	1.2	1.68	697.4	microns
																MED_RPE1 H2B 21.3 c1_R1.sld_series_8.tif	1	rod	0.81	1.65	697.4	microns
																MED_RPE1 H2B 21.3 c1_R1.sld_series_8.tif	1	rod	0.88	2.31	697.4	microns
																MED_RPE1 H2B 21.3 c1_R1.sld_series_8.tif	1	rod	1.43	1.33	697.4	microns
																MED_RPE1 H2B 21.3 c1_R1.sld_series_8.tif	1	filament	19.8	25.89	697.4	microns
																MED_RPE1 H2B 21.3 c1_R1.sld_series_8.tif	1	rod	1.56	2.53	697.4	microns
																MED_RPE1 H2B 21.3 c1_R1.sld_series_8.tif	1	rod	2.16	3.32	697.4	microns
																MED_RPE1 H2B 21.3 c1_R1.sld_series_8.tif	1	filament	3.75	8.84	697.4	microns
																MED_RPE1 H2B 21.3 c1_R1.sld_series_8.tif	1	rod	1.3	1.46	697.4	microns
																MED_RPE1 H2B 21.3 c1_R1.sld_series_8.tif	1	rod	0.62	1.81	697.4	microns
																MED_RPE1 H2B 21.3 c1_R1.sld_series_8.tif	1	rod	1.04	1.97	697.4	microns
																MED_RPE1 H2B 21.3 c1_R1.sld_series_8.tif	2	filament	33.2	40.45	965.86	microns
																MED_RPE1 H2B 21.3 c1_R1.sld_series_8.tif	2	rod	1.01	1.4	965.86	microns
																MED_RPE1 H2B 21.3 c1_R1.sld_series_8.tif	2	rod	2.29	2.73	965.86	microns
																MED_RPE1 H2B 21.3 c1_R1.sld_series_8.tif	2	filament	6.14	10.5	965.86	microns
																MED_RPE1 H2B 21.3 c1_R1.sld_series_8.tif	2	rod	1.12	1.49	965.86	microns
																MED_RPE1 H2B 21.3 c1_R1.sld_series_8.tif	2	rod	1.07	3.14	965.86	microns
																MED_RPE1 H2B 21.3 c1_R1.sld_series_8.tif	2	rod	1.69	2.2	965.86	microns
																MED_RPE1 H2B 21.3 c1_R1.sld_series_8.tif	2	filament	2.78	5.74	965.86	microns
																MED_RPE1 H2B 21.3 c1_R1.sld_series_8.tif	2	filament	54.01	57.08	965.86	microns
																MED_RPE1 H2B 21.3 c1_R1.sld_series_8.tif	2	rod	0.73	1.4	965.86	microns
																MED_RPE1 H2B 21.3 c1_R1.sld_series_8.tif	2	rod	1.67	4.59	965.86	microns
																MED_RPE1 H2B 21.3 c1_R1.sld_series_8.tif	2	filament	5.8	10.26	965.86	microns
																MED_RPE1 H2B 21.3 c1_R1.sld_series_8.tif	2	rod	0.75	1.56	965.86	microns
																MED_RPE1 H2B 21.3 c1_R1.sld_series_8.tif	2	rod	1.72	3.8	965.86	microns
																MED_RPE1 H2B 21.3 c1_R1.sld_series_8.tif	2	rod	0.73	1.4	965.86	microns
																MED_RPE1 H2B 21.3 c1_R1.sld_series_8.tif	2	rod	0.52	1.1	965.86	microns
																MED_RPE1 H2B 21.3 c1_R1.sld_series_8.tif	2	rod	0.96	2.04	965.86	microns
																MED_RPE1 H2B 21.3 c1_R1.sld_series_8.tif	2	rod	1.17	3.27	965.86	microns
																MED_RPE1 H2B 21.3 c1_R1.sld_series_8.tif	2	rod	0.99	2.11	965.86	microns
																MED_RPE1 H2B 21.3 c1_R1.sld_series_8.tif	2	rod	0.62	1.42	965.86	microns
																MED_RPE1 H2B 21.3 c1_R1.sld_series_8.tif	2	rod	0.96	2.07	965.86	microns
																MED_RPE1 H2B 21.3 c1_R1.sld_series_8.tif	2	rod	2.21	3.73	965.86	microns
																MED_RPE1 H2B 21.3 c1_R1.sld_series_8.tif	2	rod	0.7	1.3	965.86	microns
																MED_RPE1 H2B 21.3 c1_R1.sld_series_8.tif	3	rod	0.83	2.46	484.27	microns
																MED_RPE1 H2B 21.3 c1_R1.sld_series_8.tif	3	rod	1.69	2.27	484.27	microns
																MED_RPE1 H2B 21.3 c1_R1.sld_series_8.tif	3	rod	2.32	4.15	484.27	microns
																MED_RPE1 H2B 21.3 c1_R1.sld_series_8.tif	3	rod	1.35	1.65	484.27	microns
																MED_RPE1 H2B 21.3 c1_R1.sld_series_8.tif	3	rod	2.08	4.09	484.27	microns
																MED_RPE1 H2B 21.3 c1_R1.sld_series_8.tif	3	rod	0.44	1.2	484.27	microns
																MED_RPE1 H2B 21.3 c1_R1.sld_series_8.tif	3	filament	3.23	6.12	484.27	microns
																MED_RPE1 H2B 21.3 c1_R1.sld_series_8.tif	3	rod	0.78	1.2	484.27	microns
																MED_RPE1 H2B 21.3 c1_R1.sld_series_8.tif	3	rod	0.88	1.49	484.27	microns
																MED_RPE1 H2B 21.3 c1_R1.sld_series_8.tif	4	filament	4.89	9.83	894.57	microns
																MED_RPE1 H2B 21.3 c1_R1.sld_series_8.tif	4	filament	3.23	5.48	894.57	microns
																MED_RPE1 H2B 21.3 c1_R1.sld_series_8.tif	4	rod	0.42	0.87	894.57	microns
																MED_RPE1 H2B 21.3 c1_R1.sld_series_8.tif	4	rod	2.97	5.32	894.57	microns
																MED_RPE1 H2B 21.3 c1_R1.sld_series_8.tif	4	rod	0.96	1.81	894.57	microns
																MED_RPE1 H2B 21.3 c1_R1.sld_series_8.tif	4	rod	1.85	4.02	894.57	microns
																MED_RPE1 H2B 21.3 c1_R1.sld_series_8.tif	4	rod	1.25	2.55	894.57	microns
																MED_RPE1 H2B 21.3 c1_R1.sld_series_8.tif	4	rod	2.5	4.89	894.57	microns
																MED_RPE1 H2B 21.3 c1_R1.sld_series_8.tif	4	rod	3.46	2.79	894.57	microns
																MED_RPE1 H2B 21.3 c1_R1.sld_series_8.tif	4	filament	13.11	25.29	894.57	microns
																MED_RPE1 H2B 21.3 c1_R1.sld_series_8.tif	4	rod	1.51	2.73	894.57	microns
																MED_RPE1 H2B 21.3 c1_R1.sld_series_8.tif	4	rod	0.62	1.36	894.57	microns
																MED_RPE1 H2B 21.3 c1_R1.sld_series_8.tif	4	rod	1.07	1.49	894.57	microns
																MED_RPE1 H2B 21.3 c1_R1.sld_series_8.tif	4	filament	3.93	6.88	894.57	microns
																MED_RPE1 H2B 21.3 c1_R1.sld_series_8.tif	4	filament	4.21	7.17	894.57	microns
																MED_RPE1 H2B 21.3 c1_R1.sld_series_8.tif	4	rod	0.39	0.97	894.57	microns
																MED_RPE1 H2B 21.3 c1_R1.sld_series_8.tif	4	rod	1.27	3.18	894.57	microns
																MED_RPE1 H2B 21.3 c1_R1.sld_series_8.tif	4	rod	2.06	4.65	894.57	microns
																MED_RPE1 H2B 21.3 c1_R1.sld_series_8.tif	4	rod	0.52	1.75	894.57	microns
																MED_RPE1 H2B 21.3 c1_R1.sld_series_8.tif	4	rod	1.59	3.8	894.57	microns
																MED_RPE1 H2B 21.3 c1_R1.sld_series_8.tif	5	rod	0.73	1.59	519.6	microns
																MED_RPE1 H2B 21.3 c1_R1.sld_series_8.tif	5	rod	1.17	3.12	519.6	microns
																MED_RPE1 H2B 21.3 c1_R1.sld_series_8.tif	5	rod	2.24	4.27	519.6	microns
																MED_RPE1 H2B 21.3 c1_R1.sld_series_8.tif	5	filament	5.31	8.92	519.6	microns
																MED_RPE1 H2B 21.3 c1_R1.sld_series_8.tif	5	rod	0.65	1.88	519.6	microns
																MED_RPE1 H2B 21.3 c1_R1.sld_series_8.tif	5	rod	1.43	2.2	519.6	microns
																MED_RPE1 H2B 21.3 c1_R1.sld_series_8.tif	5	rod	0.36	1.26	519.6	microns
																MED_RPE1 H2B 21.3 c1_R1.sld_series_8.tif	5	rod	1.87	3.1	519.6	microns
																MED_RPE1 H2B 21.3 c1_R1.sld_series_8.tif	5	rod	1.38	3.14	519.6	microns
																MED_RPE1 H2B 21.3 c1_R1.sld_series_8.tif	5	rod	1.64	2.46	519.6	microns
																MED_RPE1 H2B 21.3 c1_R1.sld_series_8.tif	5	rod	1.74	2.27	519.6	microns
																MED_RPE1 H2B 21.3 c1_R1.sld_series_8.tif	5	rod	0.83	1.46	519.6	microns
																MED_RPE1 H2B 21.3 c1_R1.sld_series_8.tif	5	rod	1.51	1.91	519.6	microns
																MED_RPE1 H2B 21.3 c1_R1.sld_series_8.tif	5	filament	4.11	8.26	519.6	microns
																MED_RPE1 H2B 21.3 c1_R1.sld_series_8.tif	5	rod	0.44	1.03	519.6	microns
																MED_RPE1 H2B 21.3 c1_R1.sld_series_8.tif	6	rod	0.73	1.59	519.6	microns
																MED_RPE1 H2B 21.3 c1_R1.sld_series_8.tif	6	rod	1.17	3.12	519.6	microns
																MED_RPE1 H2B 21.3 c1_R1.sld_series_8.tif	6	rod	2.24	4.27	519.6	microns
																MED_RPE1 H2B 21.3 c1_R1.sld_series_8.tif	6	filament	5.31	8.92	519.6	microns
																MED_RPE1 H2B 21.3 c1_R1.sld_series_8.tif	6	rod	0.65	1.88	519.6	microns
																MED_RPE1 H2B 21.3 c1_R1.sld_series_8.tif	6	rod	1.43	2.2	519.6	microns
																MED_RPE1 H2B 21.3 c1_R1.sld_series_8.tif	6	rod	0.36	1.26	519.6	microns
																MED_RPE1 H2B 21.3 c1_R1.sld_series_8.tif	6	rod	1.87	3.1	519.6	microns
																MED_RPE1 H2B 21.3 c1_R1.sld_series_8.tif	6	rod	1.38	3.14	519.6	microns
																MED_RPE1 H2B 21.3 c1_R1.sld_series_8.tif	6	rod	1.64	2.46	519.6	microns
																MED_RPE1 H2B 21.3 c1_R1.sld_series_8.tif	6	rod	1.74	2.27	519.6	microns
																MED_RPE1 H2B 21.3 c1_R1.sld_series_8.tif	6	rod	0.83	1.46	519.6	microns
																MED_RPE1 H2B 21.3 c1_R1.sld_series_8.tif	6	rod	1.51	1.91	519.6	microns
																MED_RPE1 H2B 21.3 c1_R1.sld_series_8.tif	6	filament	4.11	8.26	519.6	microns
																MED_RPE1 H2B 21.3 c1_R1.sld_series_8.tif	6	rod	0.44	1.03	519.6	microns
																MED_RPE1 H2B 21.3 c1_R1.sld_series_8.tif	7	rod	1.22	2.55	1508.43	microns
																MED_RPE1 H2B 21.3 c1_R1.sld_series_8.tif	7	rod	2.21	6.14	1508.43	microns
																MED_RPE1 H2B 21.3 c1_R1.sld_series_8.tif	7	rod	1.43	2.98	1508.43	microns
																MED_RPE1 H2B 21.3 c1_R1.sld_series_8.tif	7	rod	2.45	6.06	1508.43	microns
																MED_RPE1 H2B 21.3 c1_R1.sld_series_8.tif	7	rod	1.67	2.14	1508.43	microns
																MED_RPE1 H2B 21.3 c1_R1.sld_series_8.tif	7	rod	1.35	1.36	1508.43	microns
																MED_RPE1 H2B 21.3 c1_R1.sld_series_8.tif	7	rod	0.86	2.18	1508.43	microns
																MED_RPE1 H2B 21.3 c1_R1.sld_series_8.tif	7	filament	6.48	6.55	1508.43	microns
																MED_RPE1 H2B 21.3 c1_R1.sld_series_8.tif	7	rod	0.96	1.56	1508.43	microns
																MED_RPE1 H2B 21.3 c1_R1.sld_series_8.tif	7	rod	1.59	2.46	1508.43	microns
																MED_RPE1 H2B 21.3 c1_R1.sld_series_8.tif	7	filament	4.08	6.64	1508.43	microns
																MED_RPE1 H2B 21.3 c1_R1.sld_series_8.tif	7	rod	2.89	6.11	1508.43	microns
																MED_RPE1 H2B 21.3 c1_R1.sld_series_8.tif	7	rod	0.36	0.94	1508.43	microns
																MED_RPE1 H2B 21.3 c1_R1.sld_series_8.tif	7	rod	0.6	2.81	1508.43	microns
																MED_RPE1 H2B 21.3 c1_R1.sld_series_8.tif	7	rod	0.39	1.03	1508.43	microns
																MED_RPE1 H2B 21.3 c1_R1.sld_series_8.tif	7	rod	1.17	1.95	1508.43	microns
																MED_RPE1 H2B 21.3 c1_R1.sld_series_8.tif	7	rod	2.65	4.9	1508.43	microns
																MED_RPE1 H2B 21.3 c1_R1.sld_series_8.tif	7	rod	0.86	2.27	1508.43	microns
																MED_RPE1 H2B 21.3 c1_R1.sld_series_8.tif	7	rod	1.82	4.93	1508.43	microns
																MED_RPE1 H2B 21.3 c1_R1.sld_series_8.tif	7	rod	0.99	2.23	1508.43	microns
																MED_RPE1 H2B 21.3 c1_R1.sld_series_8.tif	7	filament	4.89	7.98	1508.43	microns
																MED_RPE1 H2B 21.3 c1_R1.sld_series_8.tif	7	rod	0.96	2.04	1508.43	microns
																MED_RPE1 H2B 21.3 c1_R1.sld_series_8.tif	7	rod	1.25	1.56	1508.43	microns
																MED_RPE1 H2B 21.3 c1_R1.sld_series_8.tif	7	rod	1.69	5.15	1508.43	microns
																MED_RPE1 H2B 21.3 c1_R1.sld_series_8.tif	7	rod	1.51	3.17	1508.43	microns
																MED_RPE1 H2B 21.3 c1_R1.sld_series_8.tif	7	rod	3.23	4.08	1508.43	microns
																MED_RPE1 H2B 21.3 c1_R1.sld_series_8.tif	7	rod	1.14	2.47	1508.43	microns
																MED_RPE1 H2B 21.3 c1_R1.sld_series_8.tif	7	rod	3.1	4.51	1508.43	microns
																MED_RPE1 H2B 21.3 c1_R1.sld_series_8.tif	7	rod	1.8	3.01	1508.43	microns
																MED_RPE1 H2B 21.3 c1_R1.sld_series_8.tif	7	filament	5.93	6.77	1508.43	microns
																MED_RPE1 H2B 21.3 c1_R1.sld_series_8.tif	7	rod	1.46	3.44	1508.43	microns
																MED_RPE1 H2B 21.3 c1_R1.sld_series_8.tif	7	filament	3.33	5.28	1508.43	microns
																MED_RPE1 H2B 21.3 c1_R1.sld_series_8.tif	7	filament	6.11	10.02	1508.43	microns
																MED_RPE1 H2B 21.3 c1_R1.sld_series_8.tif	7	rod	1.35	1.88	1508.43	microns
																MED_RPE1 H2B 21.3 c1_R1.sld_series_8.tif	7	filament	2.91	5.97	1508.43	microns
																MED_RPE1 H2B 21.3 c1_R1.sld_series_8.tif	7	rod	0.62	1.07	1508.43	microns
																MED_RPE1 H2B 21.3 c1_R1.sld_series_8.tif	7	rod	2	3.34	1508.43	microns
																MED_RPE1 H2B 21.3 c1_R1.sld_series_8.tif	7	rod	1.93	4.66	1508.43	microns
																MED_RPE1 H2B 21.3 c1_R1.sld_series_8.tif	7	rod	0.88	1.33	1508.43	microns
																MED_RPE1 H2B 21.3 c1_R1.sld_series_8.tif	7	rod	0.86	1.95	1508.43	microns
																MED_RPE1 H2B 21.3 c1_R1.sld_series_8.tif	7	rod	2.55	4.93	1508.43	microns
																MED_RPE1 H2B 21.3 c1_R1.sld_series_8.tif	7	rod	2.08	3.28	1508.43	microns
																MED_RPE1 H2B 21.3 c1_R1.sld_series_8.tif	7	rod	1.67	4.02	1508.43	microns
																MED_RPE1 H2B 21.3 c1_R1.sld_series_8.tif	7	rod	0.78	1.01	1508.43	microns
																MED_RPE1 H2B 21.3 c1_R1.sld_series_8.tif	7	rod	2.5	5	1508.43	microns
																MED_RPE1 H2B 21.3 c1_R1.sld_series_8.tif	7	rod	0.96	2.01	1508.43	microns
																MED_RPE1 H2B 21.3 c1_R1.sld_series_8.tif	7	filament	3.82	6.16	1508.43	microns
																MED_RPE1 H2B 21.3 c1_R1.sld_series_8.tif	7	filament	3.69	8.49	1508.43	microns
																MED_RPE1 H2B 21.3 c1_R1.sld_series_8.tif	7	rod	0.65	1.49	1508.43	microns
																MED_RPE1 H2B 21.3 c1_R1.sld_series_8.tif	7	rod	0.52	1.52	1508.43	microns
																MED_RPE1 H2B 21.3 c1_R1.sld_series_8.tif	7	rod	1.07	1.79	1508.43	microns
																MED_RPE1 H2B 21.3 c1_R1.sld_series_8.tif	7	rod	1.3	3.08	1508.43	microns
																MED_RPE1 H2B 21.3 c1_R1.sld_series_8.tif	7	rod	1.48	2.98	1508.43	microns
																MED_RPE1 H2B 21.3 c1_R1.sld_series_8.tif	7	rod	1.61	3.1	1508.43	microns
																MED_RPE1 H2B 21.3 c1_R1.sld_series_8.tif	7	rod	1.25	1.52	1508.43	microns
																MED_RPE1 H2B 21.3 c1_R1.sld_series_8.tif	7	rod	0.83	2.53	1508.43	microns
																MED_RPE1 H2B 21.3 c1_R1.sld_series_8.tif	7	rod	1.93	3.59	1508.43	microns
																MED_RPE1 H2B 21.3 c1_R1.sld_series_8.tif	7	rod	0.88	1.68	1508.43	microns
																MED_RPE1 H2B 21.3 c1_R1.sld_series_8.tif	7	rod	0.65	1.4	1508.43	microns
																MED_RPE1 H2B 21.3 c1_R1.sld_series_8.tif	7	rod	2.19	5.47	1508.43	microns
																MED_RPE1 H2B 21.3 c1_R1.sld_series_8.tif	7	rod	0.78	2.14	1508.43	microns
																MED_RPE1 H2B 21.3 c1_R1.sld_series_8.tif	8	rod	1.69	2.43	1130.99	microns
																MED_RPE1 H2B 21.3 c1_R1.sld_series_8.tif	8	rod	1.48	1.79	1130.99	microns
																MED_RPE1 H2B 21.3 c1_R1.sld_series_8.tif	8	filament	10.88	12.46	1130.99	microns
																MED_RPE1 H2B 21.3 c1_R1.sld_series_8.tif	8	filament	3.95	5.97	1130.99	microns
																MED_RPE1 H2B 21.3 c1_R1.sld_series_8.tif	8	rod	0.62	1.26	1130.99	microns
																MED_RPE1 H2B 21.3 c1_R1.sld_series_8.tif	8	rod	0.57	1.65	1130.99	microns
																MED_RPE1 H2B 21.3 c1_R1.sld_series_8.tif	8	rod	3.23	4.51	1130.99	microns
																MED_RPE1 H2B 21.3 c1_R1.sld_series_8.tif	8	rod	0.7	2.3	1130.99	microns
																MED_RPE1 H2B 21.3 c1_R1.sld_series_8.tif	8	rod	1.98	3.04	1130.99	microns
																MED_RPE1 H2B 21.3 c1_R1.sld_series_8.tif	8	filament	31.25	37.91	1130.99	microns
																MED_RPE1 H2B 21.3 c1_R1.sld_series_8.tif	8	filament	17.59	26.11	1130.99	microns
																MED_RPE1 H2B 21.3 c1_R1.sld_series_8.tif	8	rod	0.39	1.29	1130.99	microns
																MED_RPE1 H2B 21.3 c1_R1.sld_series_8.tif	8	rod	2.5	4.7	1130.99	microns
																MED_RPE1 H2B 21.3 c1_R1.sld_series_8.tif	8	rod	0.36	0.78	1130.99	microns
																MED_RPE1 H2B 21.3 c1_R1.sld_series_8.tif	8	rod	0.6	1.1	1130.99	microns
																MED_RPE1 H2B 21.3 c1_R1.sld_series_8.tif	8	rod	1.27	5.05	1130.99	microns
																MED_RPE1 H2B 21.3 c1_R1.sld_series_8.tif	8	rod	0.44	1.07	1130.99	microns
																MED_RPE1 H2B 21.3 c1_R1.sld_series_8.tif	8	rod	2.21	3.98	1130.99	microns
																MED_RPE1 H2B 21.3 c1_R1.sld_series_8.tif	8	filament	17.38	19.72	1130.99	microns
																MED_RPE1 H2B 21.3 c1_R1.sld_series_8.tif	8	rod	0.36	0.39	1130.99	microns
																MED_RPE1 H2B 21.3 c1_R1.sld_series_8.tif	8	rod	1.3	2.7	1130.99	microns
																MED_RPE1 H2B 21.3 c1_R1.sld_series_8.tif	8	rod	1.25	1.46	1130.99	microns
																MED_RPE1 H2B 21.3 c1_R1.sld_series_8.tif	8	filament	4.16	8.17	1130.99	microns
																MED_RPE1 H2B 21.3 c1_R1.sld_series_8.tif	8	rod	1.59	1.95	1130.99	microns
																MED_RPE1 H2B 21.3 c1_R1.sld_series_8.tif	8	rod	1.93	4.58	1130.99	microns
																MED_RPE1 H2B 21.3 c1_R1.sld_series_8.tif	8	rod	1.17	2.77	1130.99	microns
																MED_RPE1 H2B 21.3 c1_R1.sld_series_8.tif	8	rod	1.38	3.25	1130.99	microns
																MED_RPE1 H2B 21.3 c1_R1.sld_series_8.tif	8	rod	1.87	4.35	1130.99	microns
																MED_RPE1 H2B 21.3 c1_R1.sld_series_8.tif	8	rod	0.96	3.57	1130.99	microns
																MED_RPE1 H2B 21.3 c1_R1.sld_series_8.tif	9	rod	0.86	2.07	1295.08	microns
																MED_RPE1 H2B 21.3 c1_R1.sld_series_8.tif	9	rod	4.5	8.13	1295.08	microns
																MED_RPE1 H2B 21.3 c1_R1.sld_series_8.tif	9	rod	1.4	3.6	1295.08	microns
																MED_RPE1 H2B 21.3 c1_R1.sld_series_8.tif	9	filament	6.53	14.32	1295.08	microns
																MED_RPE1 H2B 21.3 c1_R1.sld_series_8.tif	9	rod	0.81	1.75	1295.08	microns
																MED_RPE1 H2B 21.3 c1_R1.sld_series_8.tif	9	rod	0.81	1.94	1295.08	microns
																MED_RPE1 H2B 21.3 c1_R1.sld_series_8.tif	9	rod	0.57	1.29	1295.08	microns
																MED_RPE1 H2B 21.3 c1_R1.sld_series_8.tif	9	rod	3.15	5.92	1295.08	microns
																MED_RPE1 H2B 21.3 c1_R1.sld_series_8.tif	9	filament	10.8	14.22	1295.08	microns
																MED_RPE1 H2B 21.3 c1_R1.sld_series_8.tif	9	filament	6.79	12.34	1295.08	microns
																MED_RPE1 H2B 21.3 c1_R1.sld_series_8.tif	9	rod	2.32	3.53	1295.08	microns
																MED_RPE1 H2B 21.3 c1_R1.sld_series_8.tif	9	rod	2.37	7.32	1295.08	microns
																MED_RPE1 H2B 21.3 c1_R1.sld_series_8.tif	9	filament	27.37	31.3	1295.08	microns
																MED_RPE1 H2B 21.3 c1_R1.sld_series_8.tif	9	rod	0.44	1.49	1295.08	microns
																MED_RPE1 H2B 21.3 c1_R1.sld_series_8.tif	9	rod	3.46	6	1295.08	microns
																MED_RPE1 H2B 21.3 c1_R1.sld_series_8.tif	9	rod	0.42	1.49	1295.08	microns
																MED_RPE1 H2B 21.3 c1_R1.sld_series_8.tif	9	rod	1.54	3.91	1295.08	microns
																MED_RPE1 H2B 21.3 c1_R1.sld_series_8.tif	9	rod	1.17	1.91	1295.08	microns
																MED_RPE1 H2B 21.3 c1_R1.sld_series_8.tif	9	filament	3.2	9.35	1295.08	microns
																MED_RPE1 H2B 21.3 c1_R1.sld_series_8.tif	9	filament	4.32	7.04	1295.08	microns
																MED_RPE1 H2B 21.3 c1_R1.sld_series_8.tif	9	rod	0.7	1.42	1295.08	microns
																MED_RPE1 H2B 21.3 c1_R1.sld_series_8.tif	9	rod	0.7	1.24	1295.08	microns
																MED_RPE1 H2B 21.3 c1_R1.sld_series_8.tif	9	rod	0.49	1.68	1295.08	microns
																MED_RPE1 H2B 21.3 c1_R1.sld_series_8.tif	9	rod	0.88	2.36	1295.08	microns
																MED_RPE1 H2B 21.3 c1_R1.sld_series_8.tif	9	filament	37.91	33.88	1295.08	microns
																MED_RPE1 H2B 21.3 c1_R1.sld_series_8.tif	9	rod	1.46	3.17	1295.08	microns
																MED_RPE1 H2B 21.3 c1_R1.sld_series_8.tif	9	rod	2.24	5.94	1295.08	microns
																MED_RPE1 H2B 21.3 c1_R1.sld_series_8.tif	9	rod	2.24	5.55	1295.08	microns
																MED_RPE1 H2B 21.3 c1_R1.sld_series_8.tif	9	filament	5.91	14.09	1295.08	microns
																MED_RPE1 H2B 21.3 c1_R1.sld_series_8.tif	9	rod	0.86	1.56	1295.08	microns
																MED_RPE1 H2B 21.3 c1_R1.sld_series_8.tif	9	filament	5.85	15.96	1295.08	microns
																MED_RPE1 H2B 21.3 c1_R1.sld_series_8.tif	9	rod	0.68	1.65	1295.08	microns
																MED_RPE1 H2B 21.3 c1_R1.sld_series_8.tif	9	rod	1.95	4.66	1295.08	microns
																MED_RPE1 H2B 21.3 c1_R1.sld_series_8.tif	9	rod	1.09	1.79	1295.08	microns
																MED_RPE1 H2B 21.3 c1_R1.sld_series_8.tif	9	rod	0.78	1.75	1295.08	microns
																MED_RPE1 H2B 21.3 c1_R1.sld_series_8.tif	9	filament	15.64	17.96	1295.08	microns
																MED_RPE1 H2B 21.3 c1_R1.sld_series_8.tif	9	rod	2.29	6.6	1295.08	microns
																MED_RPE1 H2B 21.3 c1_R1.sld_series_8.tif	9	rod	1.43	3.53	1295.08	microns
																MED_RPE1 H2B 21.3 c1_R1.sld_series_8.tif	9	rod	0.7	1.56	1295.08	microns
																MED_RPE1 H2B 21.3 c1_R1.sld_series_8.tif	9	rod	0.86	1.36	1295.08	microns
																MED_RPE1 H2B 21.3 c1_R1.sld_series_8.tif	10	rod	2.63	7.47	604.26	microns
																MED_RPE1 H2B 21.3 c1_R1.sld_series_8.tif	10	filament	5.62	8.8	604.26	microns
																MED_RPE1 H2B 21.3 c1_R1.sld_series_8.tif	10	rod	1.54	2.98	604.26	microns
																MED_RPE1 H2B 21.3 c1_R1.sld_series_8.tif	10	rod	0.62	1.26	604.26	microns
																MED_RPE1 H2B 21.3 c1_R1.sld_series_8.tif	10	rod	2.34	1.95	604.26	microns
																MED_RPE1 H2B 21.3 c1_R1.sld_series_8.tif	10	rod	1.2	0.39	604.26	microns
																MED_RPE1 H2B 21.3 c1_R1.sld_series_8.tif	10	filament	30.47	23.03	604.26	microns
																MED_RPE1 H2B 21.3 c1_R1.sld_series_8.tif	10	rod	0.91	3.4	604.26	microns
																MED_RPE1 H2B 21.3 c1_R1.sld_series_8.tif	10	filament	5.8	9	604.26	microns
																MED_RPE1 H2B 21.3 c1_R1.sld_series_8.tif	10	rod	3.04	5.88	604.26	microns
																MED_RPE1 H2B 21.3 c1_R1.sld_series_8.tif	10	rod	1.95	3.8	604.26	microns
																MED_RPE1 H2B 21.3 c1_R1.sld_series_8.tif	10	filament	3.69	6.45	604.26	microns
																MED_RPE1 H2B 21.3 c1_R1.sld_series_8.tif	10	rod	0.65	1.59	604.26	microns
																MED_RPE1 H2B 21.3 c1_R1.sld_series_8.tif	10	rod	1.77	2.24	604.26	microns
																MED_RPE1 H2B 21.3 c1_R1.sld_series_8.tif	10	filament	6.69	9.79	604.26	microns
																MED_RPE1 H2B 21.3 c1_R1.sld_series_8.tif	10	rod	1.07	1.49	604.26	microns
																MED_RPE1 H2B 21.3 c1_R1.sld_series_8.tif	10	rod	2.08	4.28	604.26	microns
																MED_RPE1 H2B 21.3 c1_R1.sld_series_8.tif	10	rod	0.91	2.73	604.26	microns
																MED_RPE1 H2B 21.3 c1_R1.sld_series_8.tif	10	rod	1.72	3.24	604.26	microns
																MED_RPE1 H2B 21.3 c1_R1.sld_series_8.tif	10	rod	1.61	2.59	604.26	microns
																MED_RPE1 H2B 21.3 c1_R1.sld_series_8.tif	10	rod	1.82	4	604.26	microns
																MED_RPE1 H2B 21.3 c1_R1.sld_series_8.tif	10	rod	2.39	3.43	604.26	microns
																MED_RPE1 H2B 21.3 c1_R1.sld_series_8.tif	10	rod	1.3	3.27	604.26	microns
																MED_RPE1 H2B 21.3 c1_R1.sld_series_8.tif	10	rod	0.96	2.46	604.26	microns
																MED_RPE1 H2B 21.3 c1_R1.sld_series_8.tif	10	rod	3.59	9.96	604.26	microns
																MED_RPE1 H2B 21.3 c1_R1.sld_series_8.tif	10	rod	0.81	1.84	604.26	microns
																MED_RPE1 H2B 21.3 c1_R1.sld_series_8.tif	10	rod	1.35	2.91	604.26	microns
																MED_RPE1 H2B 21.3 c1_R1.sld_series_8.tif	11	filament	5.39	6.68	751.68	microns
																MED_RPE1 H2B 21.3 c1_R1.sld_series_8.tif	11	filament	2.45	5.91	751.68	microns
																MED_RPE1 H2B 21.3 c1_R1.sld_series_8.tif	11	rod	1.27	2.91	751.68	microns
																MED_RPE1 H2B 21.3 c1_R1.sld_series_8.tif	11	rod	1.12	2.3	751.68	microns
																MED_RPE1 H2B 21.3 c1_R1.sld_series_8.tif	11	filament	13.89	22.71	751.68	microns
																MED_RPE1 H2B 21.3 c1_R1.sld_series_8.tif	11	filament	3.46	5.29	751.68	microns
																MED_RPE1 H2B 21.3 c1_R1.sld_series_8.tif	11	filament	12.72	12.03	751.68	microns
																MED_RPE1 H2B 21.3 c1_R1.sld_series_8.tif	11	rod	3.38	3.72	751.68	microns
																MED_RPE1 H2B 21.3 c1_R1.sld_series_8.tif	11	rod	1.35	2.31	751.68	microns
																MED_RPE1 H2B 21.3 c1_R1.sld_series_8.tif	11	rod	1.12	2.18	751.68	microns
																MED_RPE1 H2B 21.3 c1_R1.sld_series_8.tif	11	filament	6.3	8.37	751.68	microns
																MED_RPE1 H2B 21.3 c1_R1.sld_series_8.tif	11	rod	3.46	5.88	751.68	microns
																MED_RPE1 H2B 21.3 c1_R1.sld_series_8.tif	11	rod	3.1	4.83	751.68	microns
																MED_RPE1 H2B 21.3 c1_R1.sld_series_8.tif	11	rod	0.47	1.01	751.68	microns
																MED_RPE1 H2B 21.3 c1_R1.sld_series_8.tif	11	rod	1.35	2.75	751.68	microns
																MED_RPE1 H2B 21.3 c1_R1.sld_series_8.tif	11	rod	2.91	4.9	751.68	microns
																MED_RPE1 H2B 21.3 c1_R1.sld_series_8.tif	11	filament	3.33	5.38	751.68	microns
																MED_RPE1 H2B 21.3 c1_R1.sld_series_8.tif	11	rod	3.04	4.22	751.68	microns
																MED_RPE1 H2B 21.3 c1_R1.sld_series_8.tif	11	filament	14.15	17.98	751.68	microns
																MED_RPE1 H2B 21.3 c1_R1.sld_series_8.tif	11	rod	0.42	0.71	751.68	microns
																MED_RPE1 H2B 21.3 c1_R1.sld_series_8.tif	11	rod	1.95	5.86	751.68	microns
																MED_RPE1 H2B 21.3 c1_R1.sld_series_8.tif	11	filament	4.71	7.68	751.68	microns
																MED_RPE1 H2B 21.3 c1_R1.sld_series_8.tif	11	rod	0.96	1.79	751.68	microns
																MED_RPE1 H2B 21.3 c1_R1.sld_series_8.tif	11	rod	0.75	2.04	751.68	microns
																MED_RPE1 H2B 21.3 c1_R1.sld_series_8.tif	11	rod	1.33	1.79	751.68	microns
																MED_RPE1 H2B 21.3 c1_R1.sld_series_8.tif	11	rod	1.77	2.34	751.68	microns
																MED_RPE1 H2B 21.3 c1_R1.sld_series_8.tif	11	filament	4.29	7.28	751.68	microns
																MED_RPE1 H2B 21.3 c1_R1.sld_series_8.tif	11	filament	4.19	7.45	751.68	microns
																MED_RPE1 H2B 21.3 c1_R1.sld_series_8.tif	11	rod	4.76	8	751.68	microns
																MED_RPE1 H2B 21.3 c1_R1.sld_series_8.tif	11	rod	2.94	4.61	751.68	microns
																MED_RPE1 H2B 21.3 c1_R1.sld_series_8.tif	11	rod	1.14	3.53	751.68	microns
																MED_RPE1 H2B 21.3 c1_R1.sld_series_8.tif	11	filament	11.42	14.06	751.68	microns
																MED_RPE1 H2B 21.3 c1_R1.sld_series_8.tif	11	filament	6.53	8.73	751.68	microns
																MED_RPE1 H2B 21.3 c1_R1.sld_series_8.tif	11	rod	1.2	2.69	751.68	microns
																MED_RPE1 H2B 21.3 c1_R1.sld_series_8.tif	11	rod	0.91	2.34	751.68	microns
																MED_RPE1 H2B 21.3 c1_R1.sld_series_8.tif	12	rod	0.44	2.58	407.31	microns
																MED_RPE1 H2B 21.3 c1_R1.sld_series_8.tif	12	filament	4.24	9.16	407.31	microns
																MED_RPE1 H2B 21.3 c1_R1.sld_series_8.tif	12	rod	0.62	1.94	407.31	microns
																MED_RPE1 H2B 21.3 c1_R1.sld_series_8.tif	12	rod	0.86	1.45	407.31	microns
																MED_RPE1 H2B 21.3 c1_R1.sld_series_8.tif	12	rod	1.27	3.14	407.31	microns
																MED_RPE1 H2B 21.3 c1_R1.sld_series_8.tif	12	rod	1.9	3.43	407.31	microns
																MED_RPE1 H2B 21.3 c1_R1.sld_series_8.tif	12	filament	4.4	8.52	407.31	microns
																MED_RPE1 H2B 21.3 c1_R1.sld_series_8.tif	12	filament	21.54	27.36	407.31	microns
																MED_RPE1 H2B 21.3 c1_R1.sld_series_8.tif	12	rod	0.68	1.81	407.31	microns
																MED_RPE1 H2B 21.3 c1_R1.sld_series_8.tif	12	filament	2.94	5.61	407.31	microns
																MED_RPE1 H2B 21.3 c1_R1.sld_series_8.tif	12	rod	2.68	4.8	407.31	microns
																MED_RPE1 H2B 21.3 c1_R1.sld_series_8.tif	12	rod	0.83	1.49	407.31	microns
																MED_RPE1 H2B 21.3 c1_R1.sld_series_8.tif	12	rod	0.88	1.42	407.31	microns
																MED_RPE1 H2B 21.3 c1_R1.sld_series_8.tif	12	rod	1.67	3.57	407.31	microns
																MED_RPE1 H2B 21.3 c1_R1.sld_series_8.tif	12	rod	2.32	3.56	407.31	microns
																MED_RPE1 H2B 21.3 c1_R1.sld_series_8.tif	12	rod	2.65	5.15	407.31	microns
																MED_RPE1 H2B 21.3 c1_R1.sld_series_8.tif	12	rod	0.94	1.81	407.31	microns
																MED_RPE1 H2B 21.3 c1_R1.sld_series_8.tif	12	filament	4.76	6.7	407.31	microns
																MED_RPE1 H2B 21.3 c1_R1.sld_series_8.tif	12	rod	1.35	2.47	407.31	microns
																MED_RPE1 H2B 21.3 c1_R1.sld_series_8.tif	12	rod	0.86	1.49	407.31	microns
																MED_RPE1 H2B 21.3 c1_R1.sld_series_8.tif	12	rod	1.82	3.41	407.31	microns
																MED_RPE1 H2B 21.3 c1_R1.sld_series_9.tif	1	rod	1.22	1.01	777.49	microns
																MED_RPE1 H2B 21.3 c1_R1.sld_series_9.tif	1	rod	0.68	1.17	777.49	microns
																MED_RPE1 H2B 21.3 c1_R1.sld_series_9.tif	1	rod	2.11	2.36	777.49	microns
																MED_RPE1 H2B 21.3 c1_R1.sld_series_9.tif	1	rod	1.33	1.79	777.49	microns
																MED_RPE1 H2B 21.3 c1_R1.sld_series_9.tif	1	rod	1.27	1.62	777.49	microns
																MED_RPE1 H2B 21.3 c1_R1.sld_series_9.tif	1	rod	1.87	6.11	777.49	microns
																MED_RPE1 H2B 21.3 c1_R1.sld_series_9.tif	1	rod	1.2	2.73	777.49	microns
																MED_RPE1 H2B 21.3 c1_R1.sld_series_9.tif	1	rod	1.07	1.65	777.49	microns
																MED_RPE1 H2B 21.3 c1_R1.sld_series_9.tif	1	filament	3.28	5.13	777.49	microns
																MED_RPE1 H2B 21.3 c1_R1.sld_series_9.tif	1	rod	3.54	4.18	777.49	microns
																MED_RPE1 H2B 21.3 c1_R1.sld_series_9.tif	1	filament	6.74	6.5	777.49	microns
																MED_RPE1 H2B 21.3 c1_R1.sld_series_9.tif	1	rod	1.07	1.72	777.49	microns
																MED_RPE1 H2B 21.3 c1_R1.sld_series_9.tif	1	rod	0.42	1.1	777.49	microns
																MED_RPE1 H2B 21.3 c1_R1.sld_series_9.tif	1	filament	7.28	10.88	777.49	microns
																MED_RPE1 H2B 21.3 c1_R1.sld_series_9.tif	1	rod	1.4	1.65	777.49	microns
																MED_RPE1 H2B 21.3 c1_R1.sld_series_9.tif	1	filament	6.56	7.68	777.49	microns
																MED_RPE1 H2B 21.3 c1_R1.sld_series_9.tif	1	filament	5.05	10.06	777.49	microns
																MED_RPE1 H2B 21.3 c1_R1.sld_series_9.tif	1	rod	3.25	4.96	777.49	microns
																MED_RPE1 H2B 21.3 c1_R1.sld_series_9.tif	1	rod	1.09	2.16	777.49	microns
																MED_RPE1 H2B 21.3 c1_R1.sld_series_9.tif	1	rod	0.68	1.59	777.49	microns
																MED_RPE1 H2B 21.3 c1_R1.sld_series_9.tif	1	rod	1.22	2	777.49	microns
																MED_RPE1 H2B 21.3 c1_R1.sld_series_9.tif	1	rod	1.95	3.47	777.49	microns
																MED_RPE1 H2B 21.3 c1_R1.sld_series_9.tif	1	filament	6.66	13.48	777.49	microns
																MED_RPE1 H2B 21.3 c1_R1.sld_series_9.tif	1	rod	0.73	1.84	777.49	microns
																MED_RPE1 H2B 21.3 c1_R1.sld_series_9.tif	2	rod	1.46	4.77	1138.56	microns
																MED_RPE1 H2B 21.3 c1_R1.sld_series_9.tif	2	rod	1.85	2.66	1138.56	microns
																MED_RPE1 H2B 21.3 c1_R1.sld_series_9.tif	2	rod	2.24	3.8	1138.56	microns
																MED_RPE1 H2B 21.3 c1_R1.sld_series_9.tif	2	rod	1.98	2.85	1138.56	microns
																MED_RPE1 H2B 21.3 c1_R1.sld_series_9.tif	2	rod	0.88	2.47	1138.56	microns
																MED_RPE1 H2B 21.3 c1_R1.sld_series_9.tif	2	filament	8.48	9.52	1138.56	microns
																MED_RPE1 H2B 21.3 c1_R1.sld_series_9.tif	2	rod	0.62	1.03	1138.56	microns
																MED_RPE1 H2B 21.3 c1_R1.sld_series_9.tif	2	filament	5.54	6.97	1138.56	microns
																MED_RPE1 H2B 21.3 c1_R1.sld_series_9.tif	2	rod	0.81	2.11	1138.56	microns
																MED_RPE1 H2B 21.3 c1_R1.sld_series_9.tif	2	rod	0.49	1.49	1138.56	microns
																MED_RPE1 H2B 21.3 c1_R1.sld_series_9.tif	2	rod	0.6	0.85	1138.56	microns
																MED_RPE1 H2B 21.3 c1_R1.sld_series_9.tif	2	rod	2.78	4.9	1138.56	microns
																MED_RPE1 H2B 21.3 c1_R1.sld_series_9.tif	2	rod	1.56	1.99	1138.56	microns
																MED_RPE1 H2B 21.3 c1_R1.sld_series_9.tif	2	rod	2.37	4.83	1138.56	microns
																MED_RPE1 H2B 21.3 c1_R1.sld_series_9.tif	2	rod	1.38	2.3	1138.56	microns
																MED_RPE1 H2B 21.3 c1_R1.sld_series_9.tif	2	filament	20.27	22.1	1138.56	microns
																MED_RPE1 H2B 21.3 c1_R1.sld_series_9.tif	2	rod	1.69	3.91	1138.56	microns
																MED_RPE1 H2B 21.3 c1_R1.sld_series_9.tif	2	rod	2	3.34	1138.56	microns
																MED_RPE1 H2B 21.3 c1_R1.sld_series_9.tif	2	rod	1.67	2.63	1138.56	microns
																MED_RPE1 H2B 21.3 c1_R1.sld_series_9.tif	2	rod	1.3	3.21	1138.56	microns
																MED_RPE1 H2B 21.3 c1_R1.sld_series_9.tif	2	rod	2.39	2.5	1138.56	microns
																MED_RPE1 H2B 21.3 c1_R1.sld_series_9.tif	2	rod	1.04	2.18	1138.56	microns
																MED_RPE1 H2B 21.3 c1_R1.sld_series_9.tif	2	rod	0.94	1.17	1138.56	microns
																MED_RPE1 H2B 21.3 c1_R1.sld_series_9.tif	2	rod	0.6	1.88	1138.56	microns
																MED_RPE1 H2B 21.3 c1_R1.sld_series_9.tif	2	rod	1.25	3.28	1138.56	microns
																MED_RPE1 H2B 21.3 c1_R1.sld_series_9.tif	2	rod	3.93	6.91	1138.56	microns
																MED_RPE1 H2B 21.3 c1_R1.sld_series_9.tif	2	rod	0.7	0.81	1138.56	microns
																MED_RPE1 H2B 21.3 c1_R1.sld_series_9.tif	2	rod	1.67	2.63	1138.56	microns
																MED_RPE1 H2B 21.3 c1_R1.sld_series_9.tif	2	rod	1.51	3.99	1138.56	microns
																MED_RPE1 H2B 21.3 c1_R1.sld_series_9.tif	2	rod	1.85	2.01	1138.56	microns
																MED_RPE1 H2B 21.3 c1_R1.sld_series_9.tif	2	filament	6.82	11.42	1138.56	microns
																MED_RPE1 H2B 21.3 c1_R1.sld_series_9.tif	2	rod	3.02	3.3	1138.56	microns
																MED_RPE1 H2B 21.3 c1_R1.sld_series_9.tif	2	filament	18.99	25.86	1138.56	microns
																MED_RPE1 H2B 21.3 c1_R1.sld_series_9.tif	2	rod	2.47	3.44	1138.56	microns
																MED_RPE1 H2B 21.3 c1_R1.sld_series_9.tif	2	rod	0.6	1.24	1138.56	microns
																MED_RPE1 H2B 21.3 c1_R1.sld_series_9.tif	2	rod	2.13	4.65	1138.56	microns
																MED_RPE1 H2B 21.3 c1_R1.sld_series_9.tif	2	rod	4.06	4.94	1138.56	microns
																MED_RPE1 H2B 21.3 c1_R1.sld_series_9.tif	2	filament	3.46	5.61	1138.56	microns
																MED_RPE1 H2B 21.3 c1_R1.sld_series_9.tif	2	rod	2.81	6.07	1138.56	microns
																MED_RPE1 H2B 21.3 c1_R1.sld_series_9.tif	2	filament	4.89	8.77	1138.56	microns
																MED_RPE1 H2B 21.3 c1_R1.sld_series_9.tif	2	rod	1.27	3.44	1138.56	microns
																MED_RPE1 H2B 21.3 c1_R1.sld_series_9.tif	2	rod	0.99	3.64	1138.56	microns
																MED_RPE1 H2B 21.3 c1_R1.sld_series_9.tif	2	rod	0.91	2.5	1138.56	microns
																MED_RPE1 H2B 21.3 c1_R1.sld_series_9.tif	3	rod	1.8	3.64	2616.13	microns
																MED_RPE1 H2B 21.3 c1_R1.sld_series_9.tif	3	filament	45.4	28.44	2616.13	microns
																MED_RPE1 H2B 21.3 c1_R1.sld_series_9.tif	3	rod	0.6	1.17	2616.13	microns
																MED_RPE1 H2B 21.3 c1_R1.sld_series_9.tif	3	rod	0.88	2.73	2616.13	microns
																MED_RPE1 H2B 21.3 c1_R1.sld_series_9.tif	3	rod	1.95	3.57	2616.13	microns
																MED_RPE1 H2B 21.3 c1_R1.sld_series_9.tif	3	filament	7.23	12.62	2616.13	microns
																MED_RPE1 H2B 21.3 c1_R1.sld_series_9.tif	3	rod	0.96	2.3	2616.13	microns
																MED_RPE1 H2B 21.3 c1_R1.sld_series_9.tif	3	filament	4.61	6.42	2616.13	microns
																MED_RPE1 H2B 21.3 c1_R1.sld_series_9.tif	3	rod	0.78	2.01	2616.13	microns
																MED_RPE1 H2B 21.3 c1_R1.sld_series_9.tif	3	rod	0.62	1.33	2616.13	microns
																MED_RPE1 H2B 21.3 c1_R1.sld_series_9.tif	3	filament	5.15	10.25	2616.13	microns
																MED_RPE1 H2B 21.3 c1_R1.sld_series_9.tif	3	filament	7.52	10.36	2616.13	microns
																MED_RPE1 H2B 21.3 c1_R1.sld_series_9.tif	3	filament	7.91	8.77	2616.13	microns
																MED_RPE1 H2B 21.3 c1_R1.sld_series_9.tif	3	filament	8.14	11.05	2616.13	microns
																MED_RPE1 H2B 21.3 c1_R1.sld_series_9.tif	3	rod	1.12	1.62	2616.13	microns
																MED_RPE1 H2B 21.3 c1_R1.sld_series_9.tif	3	filament	5.41	9.96	2616.13	microns
																MED_RPE1 H2B 21.3 c1_R1.sld_series_9.tif	3	rod	2.34	5.96	2616.13	microns
																MED_RPE1 H2B 21.3 c1_R1.sld_series_9.tif	3	rod	1.01	2.46	2616.13	microns
																MED_RPE1 H2B 21.3 c1_R1.sld_series_9.tif	3	rod	1.98	3.15	2616.13	microns
																MED_RPE1 H2B 21.3 c1_R1.sld_series_9.tif	3	filament	57.58	61.94	2616.13	microns
																MED_RPE1 H2B 21.3 c1_R1.sld_series_9.tif	3	filament	15.06	14.07	2616.13	microns
																MED_RPE1 H2B 21.3 c1_R1.sld_series_9.tif	3	rod	1.12	1.65	2616.13	microns
																MED_RPE1 H2B 21.3 c1_R1.sld_series_9.tif	3	filament	4.81	11.05	2616.13	microns
																MED_RPE1 H2B 21.3 c1_R1.sld_series_9.tif	3	filament	6.37	9.7	2616.13	microns
																MED_RPE1 H2B 21.3 c1_R1.sld_series_9.tif	3	rod	1.04	1.65	2616.13	microns
																MED_RPE1 H2B 21.3 c1_R1.sld_series_9.tif	3	filament	4.97	13.74	2616.13	microns
																MED_RPE1 H2B 21.3 c1_R1.sld_series_9.tif	3	rod	1.8	3.44	2616.13	microns
																MED_RPE1 H2B 21.3 c1_R1.sld_series_9.tif	3	rod	0.99	1.53	2616.13	microns
																MED_RPE1 H2B 21.3 c1_R1.sld_series_9.tif	3	rod	2.89	4.86	2616.13	microns
																MED_RPE1 H2B 21.3 c1_R1.sld_series_9.tif	3	filament	5.57	12.27	2616.13	microns
																MED_RPE1 H2B 21.3 c1_R1.sld_series_9.tif	3	rod	2.37	6.03	2616.13	microns
																MED_RPE1 H2B 21.3 c1_R1.sld_series_9.tif	3	rod	0.6	1.13	2616.13	microns
																MED_RPE1 H2B 21.3 c1_R1.sld_series_9.tif	3	rod	1.43	2.7	2616.13	microns
																MED_RPE1 H2B 21.3 c1_R1.sld_series_9.tif	3	filament	4.84	6.33	2616.13	microns
																MED_RPE1 H2B 21.3 c1_R1.sld_series_9.tif	3	rod	0.83	1.24	2616.13	microns
																MED_RPE1 H2B 21.3 c1_R1.sld_series_9.tif	3	rod	1.17	1.01	2616.13	microns
																MED_RPE1 H2B 21.3 c1_R1.sld_series_9.tif	3	rod	1.93	2.43	2616.13	microns
																MED_RPE1 H2B 21.3 c1_R1.sld_series_9.tif	3	filament	4.63	7.44	2616.13	microns
																MED_RPE1 H2B 21.3 c1_R1.sld_series_9.tif	3	rod	0.52	1.53	2616.13	microns
																MED_RPE1 H2B 21.3 c1_R1.sld_series_9.tif	3	filament	20.66	20.34	2616.13	microns
																MED_RPE1 H2B 21.3 c1_R1.sld_series_9.tif	3	rod	0.94	1.4	2616.13	microns
																MED_RPE1 H2B 21.3 c1_R1.sld_series_9.tif	3	filament	5.36	8.83	2616.13	microns
																MED_RPE1 H2B 21.3 c1_R1.sld_series_9.tif	3	rod	1.27	3.05	2616.13	microns
																MED_RPE1 H2B 21.3 c1_R1.sld_series_9.tif	3	rod	0.88	1.72	2616.13	microns
																MED_RPE1 H2B 21.3 c1_R1.sld_series_9.tif	3	filament	12.75	14.06	2616.13	microns
																MED_RPE1 H2B 21.3 c1_R1.sld_series_9.tif	3	filament	7.52	11.6	2616.13	microns
																MED_RPE1 H2B 21.3 c1_R1.sld_series_9.tif	3	filament	3.88	5.38	2616.13	microns
																MED_RPE1 H2B 21.3 c1_R1.sld_series_9.tif	3	filament	3.62	6.1	2616.13	microns
																MED_RPE1 H2B 21.3 c1_R1.sld_series_9.tif	3	rod	2.42	7.97	2616.13	microns
																MED_RPE1 H2B 21.3 c1_R1.sld_series_9.tif	3	rod	2.03	3.34	2616.13	microns
																MED_RPE1 H2B 21.3 c1_R1.sld_series_9.tif	3	rod	0.88	1.79	2616.13	microns
																MED_RPE1 H2B 21.3 c1_R1.sld_series_9.tif	3	filament	4.01	6.35	2616.13	microns
																MED_RPE1 H2B 21.3 c1_R1.sld_series_9.tif	3	rod	1.43	4.41	2616.13	microns
																MED_RPE1 H2B 21.3 c1_R1.sld_series_9.tif	3	filament	5.98	15.01	2616.13	microns
																MED_RPE1 H2B 21.3 c1_R1.sld_series_9.tif	3	filament	11.01	13.76	2616.13	microns
																MED_RPE1 H2B 21.3 c1_R1.sld_series_9.tif	3	rod	1.3	3.28	2616.13	microns
																MED_RPE1 H2B 21.3 c1_R1.sld_series_9.tif	3	rod	1.01	1.85	2616.13	microns
																MED_RPE1 H2B 21.3 c1_R1.sld_series_9.tif	3	rod	1.17	1.88	2616.13	microns
																MED_RPE1 H2B 21.3 c1_R1.sld_series_9.tif	3	rod	3.82	7.05	2616.13	microns
																MED_RPE1 H2B 21.3 c1_R1.sld_series_9.tif	3	rod	1.14	2.2	2616.13	microns
																MED_RPE1 H2B 21.3 c1_R1.sld_series_9.tif	3	rod	0.96	1.56	2616.13	microns
																MED_RPE1 H2B 21.3 c1_R1.sld_series_9.tif	3	rod	1.74	4.86	2616.13	microns
																MED_RPE1 H2B 21.3 c1_R1.sld_series_9.tif	3	filament	14.28	22.89	2616.13	microns
																MED_RPE1 H2B 21.3 c1_R1.sld_series_9.tif	3	rod	0.52	1.17	2616.13	microns
																MED_RPE1 H2B 21.3 c1_R1.sld_series_9.tif	3	filament	5.78	9.84	2616.13	microns
																MED_RPE1 H2B 21.3 c1_R1.sld_series_9.tif	3	rod	4.03	10.99	2616.13	microns
																MED_RPE1 H2B 21.3 c1_R1.sld_series_9.tif	3	filament	2.6	7.33	2616.13	microns
																MED_RPE1 H2B 21.3 c1_R1.sld_series_9.tif	3	rod	0.42	0.78	2616.13	microns
																MED_RPE1 H2B 21.3 c1_R1.sld_series_9.tif	3	rod	0.81	2.62	2616.13	microns
																MED_RPE1 H2B 21.3 c1_R1.sld_series_9.tif	3	filament	4.48	10.35	2616.13	microns
																MED_RPE1 H2B 21.3 c1_R1.sld_series_9.tif	3	rod	0.88	1.65	2616.13	microns
																MED_RPE1 H2B 21.3 c1_R1.sld_series_9.tif	3	filament	2.21	6.19	2616.13	microns
																MED_RPE1 H2B 21.3 c1_R1.sld_series_9.tif	3	rod	0.55	1.75	2616.13	microns
																MED_RPE1 H2B 21.3 c1_R1.sld_series_9.tif	3	rod	0.57	0.85	2616.13	microns
																MED_RPE1 H2B 21.3 c1_R1.sld_series_9.tif	3	rod	0.88	3.27	2616.13	microns
																MED_RPE1 H2B 21.3 c1_R1.sld_series_9.tif	3	filament	2.21	5.87	2616.13	microns
																MED_RPE1 H2B 21.3 c1_R1.sld_series_9.tif	3	rod	0.65	1.26	2616.13	microns
																MED_RPE1 H2B 21.3 c1_R1.sld_series_9.tif	4	rod	2.81	6.53	1256	microns
																MED_RPE1 H2B 21.3 c1_R1.sld_series_9.tif	4	filament	10.17	17.4	1256	microns
																MED_RPE1 H2B 21.3 c1_R1.sld_series_9.tif	4	rod	0.42	1.03	1256	microns
																MED_RPE1 H2B 21.3 c1_R1.sld_series_9.tif	4	filament	2.58	7.06	1256	microns
																MED_RPE1 H2B 21.3 c1_R1.sld_series_9.tif	4	rod	2.06	3.83	1256	microns
																MED_RPE1 H2B 21.3 c1_R1.sld_series_9.tif	4	rod	0.99	1.59	1256	microns
																MED_RPE1 H2B 21.3 c1_R1.sld_series_9.tif	4	filament	16.63	16.69	1256	microns
																MED_RPE1 H2B 21.3 c1_R1.sld_series_9.tif	4	rod	0.68	1.46	1256	microns
																MED_RPE1 H2B 21.3 c1_R1.sld_series_9.tif	4	rod	1.85	1.69	1256	microns
																MED_RPE1 H2B 21.3 c1_R1.sld_series_9.tif	4	filament	7.55	7.4	1256	microns
																MED_RPE1 H2B 21.3 c1_R1.sld_series_9.tif	4	filament	4.16	8.78	1256	microns
																MED_RPE1 H2B 21.3 c1_R1.sld_series_9.tif	4	rod	1.69	1.65	1256	microns
																MED_RPE1 H2B 21.3 c1_R1.sld_series_9.tif	4	filament	4.48	6.73	1256	microns
																MED_RPE1 H2B 21.3 c1_R1.sld_series_9.tif	4	filament	37.28	34.99	1256	microns
																MED_RPE1 H2B 21.3 c1_R1.sld_series_9.tif	4	rod	3.15	4.35	1256	microns
																MED_RPE1 H2B 21.3 c1_R1.sld_series_9.tif	4	filament	23.81	25.83	1256	microns
																MED_RPE1 H2B 21.3 c1_R1.sld_series_9.tif	4	filament	3.98	6.55	1256	microns
																MED_RPE1 H2B 21.3 c1_R1.sld_series_9.tif	4	rod	0.88	1.46	1256	microns
																MED_RPE1 H2B 21.3 c1_R1.sld_series_9.tif	4	rod	1.12	2.4	1256	microns
																MED_RPE1 H2B 21.3 c1_R1.sld_series_9.tif	4	rod	3.85	4.06	1256	microns
																MED_RPE1 H2B 21.3 c1_R1.sld_series_9.tif	4	rod	1.8	2.34	1256	microns
																MED_RPE1 H2B 21.3 c1_R1.sld_series_9.tif	4	rod	2.42	3.6	1256	microns
																MED_RPE1 H2B 21.3 c1_R1.sld_series_9.tif	4	rod	2.32	2.5	1256	microns
																MED_RPE1 H2B 21.3 c1_R1.sld_series_9.tif	4	rod	1.43	3.21	1256	microns
																MED_RPE1 H2B 21.3 c1_R1.sld_series_9.tif	4	filament	5.57	8.3	1256	microns
																MED_RPE1 H2B 21.3 c1_R1.sld_series_9.tif	4	rod	0.7	1.69	1256	microns
																MED_RPE1 H2B 21.3 c1_R1.sld_series_9.tif	4	rod	1.98	3.93	1256	microns
																MED_RPE1 H2B 21.3 c1_R1.sld_series_9.tif	4	rod	1.46	2.18	1256	microns
																MED_RPE1 H2B 21.3 c1_R1.sld_series_9.tif	4	filament	12.75	16.07	1256	microns
																MED_RPE1 H2B 21.3 c1_R1.sld_series_9.tif	4	rod	2.32	4.42	1256	microns
																MED_RPE1 H2B 21.3 c1_R1.sld_series_9.tif	4	rod	1.3	1.92	1256	microns
																MED_RPE1 H2B 21.3 c1_R1.sld_series_9.tif	4	rod	1.93	3.6	1256	microns
																MED_RPE1 H2B 21.3 c1_R1.sld_series_9.tif	4	rod	2.21	4.89	1256	microns
																MED_RPE1 H2B 21.3 c1_R1.sld_series_9.tif	5	rod	1.64	3.28	4559.58	microns
																MED_RPE1 H2B 21.3 c1_R1.sld_series_9.tif	5	rod	1.14	1.95	4559.58	microns
																MED_RPE1 H2B 21.3 c1_R1.sld_series_9.tif	5	rod	2.63	5.6	4559.58	microns
																MED_RPE1 H2B 21.3 c1_R1.sld_series_9.tif	5	rod	0.83	2.5	4559.58	microns
																MED_RPE1 H2B 21.3 c1_R1.sld_series_9.tif	5	rod	1.82	2.93	4559.58	microns
																MED_RPE1 H2B 21.3 c1_R1.sld_series_9.tif	5	rod	0.7	1.99	4559.58	microns
																MED_RPE1 H2B 21.3 c1_R1.sld_series_9.tif	5	rod	0.49	1.26	4559.58	microns
																MED_RPE1 H2B 21.3 c1_R1.sld_series_9.tif	5	rod	0.42	1.17	4559.58	microns
																MED_RPE1 H2B 21.3 c1_R1.sld_series_9.tif	5	rod	0.44	0.87	4559.58	microns
																MED_RPE1 H2B 21.3 c1_R1.sld_series_9.tif	5	rod	1.35	0.85	4559.58	microns
																MED_RPE1 H2B 21.3 c1_R1.sld_series_9.tif	5	rod	1.14	3.02	4559.58	microns
																MED_RPE1 H2B 21.3 c1_R1.sld_series_9.tif	5	rod	1.07	2.43	4559.58	microns
																MED_RPE1 H2B 21.3 c1_R1.sld_series_9.tif	5	filament	2.52	5.36	4559.58	microns
																MED_RPE1 H2B 21.3 c1_R1.sld_series_9.tif	5	rod	0.96	1.4	4559.58	microns
																MED_RPE1 H2B 21.3 c1_R1.sld_series_9.tif	5	rod	0.36	0.81	4559.58	microns
																MED_RPE1 H2B 21.3 c1_R1.sld_series_9.tif	5	rod	0.62	0.91	4559.58	microns
																MED_RPE1 H2B 21.3 c1_R1.sld_series_9.tif	5	rod	1.14	3.38	4559.58	microns
																MED_RPE1 H2B 21.3 c1_R1.sld_series_9.tif	5	rod	1.17	3.14	4559.58	microns
																MED_RPE1 H2B 21.3 c1_R1.sld_series_9.tif	5	rod	0.94	1.62	4559.58	microns
																MED_RPE1 H2B 21.3 c1_R1.sld_series_9.tif	5	rod	2.97	4.81	4559.58	microns
																MED_RPE1 H2B 21.3 c1_R1.sld_series_9.tif	5	rod	1.07	3.05	4559.58	microns
																MED_RPE1 H2B 21.3 c1_R1.sld_series_9.tif	5	rod	2.34	5.79	4559.58	microns
																MED_RPE1 H2B 21.3 c1_R1.sld_series_9.tif	5	rod	1.35	2.4	4559.58	microns
																MED_RPE1 H2B 21.3 c1_R1.sld_series_9.tif	5	rod	1.95	5.33	4559.58	microns
																MED_RPE1 H2B 21.3 c1_R1.sld_series_9.tif	5	rod	1.69	2.04	4559.58	microns
																MED_RPE1 H2B 21.3 c1_R1.sld_series_9.tif	5	filament	3.67	7	4559.58	microns
																MED_RPE1 H2B 21.3 c1_R1.sld_series_9.tif	5	rod	1.27	1.92	4559.58	microns
																MED_RPE1 H2B 21.3 c1_R1.sld_series_9.tif	5	rod	0.7	1.56	4559.58	microns
																MED_RPE1 H2B 21.3 c1_R1.sld_series_9.tif	5	rod	0.88	1.79	4559.58	microns
																MED_RPE1 H2B 21.3 c1_R1.sld_series_9.tif	5	rod	3.98	7.48	4559.58	microns
																MED_RPE1 H2B 21.3 c1_R1.sld_series_9.tif	5	filament	6.01	13.84	4559.58	microns
																MED_RPE1 H2B 21.3 c1_R1.sld_series_9.tif	5	rod	0.6	1.95	4559.58	microns
																MED_RPE1 H2B 21.3 c1_R1.sld_series_9.tif	5	rod	0.68	2.01	4559.58	microns
																MED_RPE1 H2B 21.3 c1_R1.sld_series_9.tif	5	filament	3.33	5.77	4559.58	microns
																MED_RPE1 H2B 21.3 c1_R1.sld_series_9.tif	5	filament	8.04	11.59	4559.58	microns
																MED_RPE1 H2B 21.3 c1_R1.sld_series_9.tif	5	filament	11.84	17.71	4559.58	microns
																MED_RPE1 H2B 21.3 c1_R1.sld_series_9.tif	5	filament	3.46	7.29	4559.58	microns
																MED_RPE1 H2B 21.3 c1_R1.sld_series_9.tif	5	rod	1.8	3.53	4559.58	microns
																MED_RPE1 H2B 21.3 c1_R1.sld_series_9.tif	5	rod	0.47	1.33	4559.58	microns
																MED_RPE1 H2B 21.3 c1_R1.sld_series_9.tif	5	rod	2.42	4.65	4559.58	microns
																MED_RPE1 H2B 21.3 c1_R1.sld_series_9.tif	5	rod	0.62	0.91	4559.58	microns
																MED_RPE1 H2B 21.3 c1_R1.sld_series_9.tif	5	rod	1.2	2.27	4559.58	microns
																MED_RPE1 H2B 21.3 c1_R1.sld_series_9.tif	5	rod	1.33	2.11	4559.58	microns
																MED_RPE1 H2B 21.3 c1_R1.sld_series_9.tif	5	filament	20.58	25.94	4559.58	microns
																MED_RPE1 H2B 21.3 c1_R1.sld_series_9.tif	5	filament	5.67	9.17	4559.58	microns
																MED_RPE1 H2B 21.3 c1_R1.sld_series_9.tif	5	filament	4.61	8.86	4559.58	microns
																MED_RPE1 H2B 21.3 c1_R1.sld_series_9.tif	5	rod	0.42	1.17	4559.58	microns
																MED_RPE1 H2B 21.3 c1_R1.sld_series_9.tif	5	rod	1.9	3.25	4559.58	microns
																MED_RPE1 H2B 21.3 c1_R1.sld_series_9.tif	5	rod	0.75	1.95	4559.58	microns
																MED_RPE1 H2B 21.3 c1_R1.sld_series_9.tif	5	rod	1.04	1.79	4559.58	microns
																MED_RPE1 H2B 21.3 c1_R1.sld_series_9.tif	5	rod	1.22	1.97	4559.58	microns
																MED_RPE1 H2B 21.3 c1_R1.sld_series_9.tif	5	rod	0.44	1.03	4559.58	microns
																MED_RPE1 H2B 21.3 c1_R1.sld_series_9.tif	5	filament	14.86	16.57	4559.58	microns
																MED_RPE1 H2B 21.3 c1_R1.sld_series_9.tif	5	rod	1.35	3.77	4559.58	microns
																MED_RPE1 H2B 21.3 c1_R1.sld_series_9.tif	5	rod	1.12	2.04	4559.58	microns
																MED_RPE1 H2B 21.3 c1_R1.sld_series_9.tif	5	rod	1.04	2.66	4559.58	microns
																MED_RPE1 H2B 21.3 c1_R1.sld_series_9.tif	5	rod	3.25	6.89	4559.58	microns
																MED_RPE1 H2B 21.3 c1_R1.sld_series_9.tif	5	rod	0.91	3.4	4559.58	microns
																MED_RPE1 H2B 21.3 c1_R1.sld_series_9.tif	5	filament	3.56	8.42	4559.58	microns
																MED_RPE1 H2B 21.3 c1_R1.sld_series_9.tif	5	filament	21.93	20.18	4559.58	microns
																MED_RPE1 H2B 21.3 c1_R1.sld_series_9.tif	5	rod	2.21	3.44	4559.58	microns
																MED_RPE1 H2B 21.3 c1_R1.sld_series_9.tif	5	rod	2	2.53	4559.58	microns
																MED_RPE1 H2B 21.3 c1_R1.sld_series_9.tif	5	rod	0.86	2.3	4559.58	microns
																MED_RPE1 H2B 21.3 c1_R1.sld_series_9.tif	5	rod	1.61	4.12	4559.58	microns
																MED_RPE1 H2B 21.3 c1_R1.sld_series_9.tif	5	filament	1.77	5.42	4559.58	microns
																MED_RPE1 H2B 21.3 c1_R1.sld_series_9.tif	5	rod	0.42	0.91	4559.58	microns
																MED_RPE1 H2B 21.3 c1_R1.sld_series_9.tif	5	rod	0.86	1.59	4559.58	microns
																MED_RPE1 H2B 21.3 c1_R1.sld_series_9.tif	5	rod	1.85	3.37	4559.58	microns
																MED_RPE1 H2B 21.3 c1_R1.sld_series_9.tif	5	filament	4.24	7.56	4559.58	microns
																MED_RPE1 H2B 21.3 c1_R1.sld_series_9.tif	5	rod	0.91	1.56	4559.58	microns
																MED_RPE1 H2B 21.3 c1_R1.sld_series_9.tif	5	rod	0.57	1.4	4559.58	microns
																MED_RPE1 H2B 21.3 c1_R1.sld_series_9.tif	5	rod	0.49	1.36	4559.58	microns
																MED_RPE1 H2B 21.3 c1_R1.sld_series_9.tif	5	rod	1.01	1.85	4559.58	microns
																MED_RPE1 H2B 21.3 c1_R1.sld_series_9.tif	5	filament	6.95	8.34	4559.58	microns
																MED_RPE1 H2B 21.3 c1_R1.sld_series_9.tif	5	filament	2.34	5.02	4559.58	microns
																MED_RPE1 H2B 21.3 c1_R1.sld_series_9.tif	5	rod	1.54	3.5	4559.58	microns
																MED_RPE1 H2B 21.3 c1_R1.sld_series_9.tif	5	filament	10.75	11.94	4559.58	microns
																MED_RPE1 H2B 21.3 c1_R1.sld_series_9.tif	5	rod	0.7	1.88	4559.58	microns
																MED_RPE1 H2B 21.3 c1_R1.sld_series_9.tif	5	rod	1.59	3.28	4559.58	microns
																MED_RPE1 H2B 21.3 c1_R1.sld_series_9.tif	5	rod	0.81	2.01	4559.58	microns
																MED_RPE1 H2B 21.3 c1_R1.sld_series_9.tif	5	filament	21.39	28.13	4559.58	microns
																MED_RPE1 H2B 21.3 c1_R1.sld_series_9.tif	5	rod	0.49	0.48	4559.58	microns
																MED_RPE1 H2B 21.3 c1_R1.sld_series_9.tif	5	rod	1.14	2.7	4559.58	microns
																MED_RPE1 H2B 21.3 c1_R1.sld_series_9.tif	5	rod	2.45	3.57	4559.58	microns
																MED_RPE1 H2B 21.3 c1_R1.sld_series_9.tif	5	filament	6.58	8.36	4559.58	microns
																MED_RPE1 H2B 21.3 c1_R1.sld_series_9.tif	5	rod	1.22	2.47	4559.58	microns
																MED_RPE1 H2B 21.3 c1_R1.sld_series_9.tif	5	rod	0.7	1.62	4559.58	microns
																MED_RPE1 H2B 21.3 c1_R1.sld_series_9.tif	5	rod	2.76	5.95	4559.58	microns
																MED_RPE1 H2B 21.3 c1_R1.sld_series_9.tif	5	rod	0.36	1.26	4559.58	microns
																MED_RPE1 H2B 21.3 c1_R1.sld_series_9.tif	5	rod	2.94	7.92	4559.58	microns
																MED_RPE1 H2B 21.3 c1_R1.sld_series_9.tif	5	rod	1.72	1.79	4559.58	microns
																MED_RPE1 H2B 21.3 c1_R1.sld_series_9.tif	5	rod	0.91	1.42	4559.58	microns
																MED_RPE1 H2B 21.3 c1_R1.sld_series_9.tif	5	rod	1.35	2.27	4559.58	microns
																MED_RPE1 H2B 21.3 c1_R1.sld_series_9.tif	5	rod	3.36	3.48	4559.58	microns
																MED_RPE1 H2B 21.3 c1_R1.sld_series_9.tif	5	rod	2.58	2.98	4559.58	microns
																MED_RPE1 H2B 21.3 c1_R1.sld_series_9.tif	5	filament	10.8	17.36	4559.58	microns
																MED_RPE1 H2B 21.3 c1_R1.sld_series_9.tif	5	rod	0.68	1.95	4559.58	microns
																MED_RPE1 H2B 21.3 c1_R1.sld_series_9.tif	5	rod	0.78	1.59	4559.58	microns
																MED_RPE1 H2B 21.3 c1_R1.sld_series_9.tif	5	rod	0.65	1.85	4559.58	microns
																MED_RPE1 H2B 21.3 c1_R1.sld_series_9.tif	5	rod	1.09	1.72	4559.58	microns
																MED_RPE1 H2B 21.3 c1_R1.sld_series_9.tif	5	filament	15.04	20.28	4559.58	microns
																MED_RPE1 H2B 21.3 c1_R1.sld_series_9.tif	5	filament	15.9	19.76	4559.58	microns
																MED_RPE1 H2B 21.3 c1_R1.sld_series_9.tif	5	rod	1.17	3.25	4559.58	microns
																MED_RPE1 H2B 21.3 c1_R1.sld_series_9.tif	5	rod	2.71	4.51	4559.58	microns
																MED_RPE1 H2B 21.3 c1_R1.sld_series_9.tif	5	rod	1.95	3.89	4559.58	microns
																MED_RPE1 H2B 21.3 c1_R1.sld_series_9.tif	5	rod	0.73	1.33	4559.58	microns
																MED_RPE1 H2B 21.3 c1_R1.sld_series_9.tif	5	rod	0.86	2.59	4559.58	microns
																MED_RPE1 H2B 21.3 c1_R1.sld_series_9.tif	5	filament	14.91	23.84	4559.58	microns
																MED_RPE1 H2B 21.3 c1_R1.sld_series_9.tif	5	rod	1.56	3.14	4559.58	microns
																MED_RPE1 H2B 21.3 c1_R1.sld_series_9.tif	5	rod	2.42	3.25	4559.58	microns
																MED_RPE1 H2B 21.3 c1_R1.sld_series_9.tif	5	filament	6.66	9.15	4559.58	microns
																MED_RPE1 H2B 21.3 c1_R1.sld_series_9.tif	5	rod	0.57	1.4	4559.58	microns
																MED_RPE1 H2B 21.3 c1_R1.sld_series_9.tif	5	rod	1.59	5.2	4559.58	microns
																MED_RPE1 H2B 21.3 c1_R1.sld_series_9.tif	5	filament	17.35	17.62	4559.58	microns
																MED_RPE1 H2B 21.3 c1_R1.sld_series_9.tif	5	rod	0.68	1.3	4559.58	microns
																MED_RPE1 H2B 21.3 c1_R1.sld_series_9.tif	5	rod	1.3	3.44	4559.58	microns
																MED_RPE1 H2B 21.3 c1_R1.sld_series_9.tif	5	rod	0.49	0.94	4559.58	microns
																MED_RPE1 H2B 21.3 c1_R1.sld_series_9.tif	5	rod	1.4	2.5	4559.58	microns
																MED_RPE1 H2B 21.3 c1_R1.sld_series_9.tif	5	rod	4.58	8.61	4559.58	microns
																MED_RPE1 H2B 21.3 c1_R1.sld_series_9.tif	5	rod	2.13	4.51	4559.58	microns
																MED_RPE1 H2B 21.3 c1_R1.sld_series_9.tif	5	rod	1.9	4.61	4559.58	microns
																MED_RPE1 H2B 21.3 c1_R1.sld_series_9.tif	5	rod	1.51	1.68	4559.58	microns
																MED_RPE1 H2B 21.3 c1_R1.sld_series_9.tif	5	rod	0.6	1.88	4559.58	microns
																MED_RPE1 H2B 21.3 c1_R1.sld_series_9.tif	5	rod	1.77	3.27	4559.58	microns
																MED_RPE1 H2B 21.3 c1_R1.sld_series_9.tif	5	filament	4.16	7.91	4559.58	microns
																MED_RPE1 H2B 21.3 c1_R1.sld_series_9.tif	5	filament	3.69	9.05	4559.58	microns
																MED_RPE1 H2B 21.3 c1_R1.sld_series_9.tif	5	rod	2.11	2.01	4559.58	microns
																MED_RPE1 H2B 21.3 c1_R1.sld_series_9.tif	5	rod	0.75	1.33	4559.58	microns
																MED_RPE1 H2B 21.3 c1_R1.sld_series_9.tif	5	rod	0.57	1.36	4559.58	microns
																MED_RPE1 H2B 21.3 c1_R1.sld_series_9.tif	5	filament	17.59	22.48	4559.58	microns
																MED_RPE1 H2B 21.3 c1_R1.sld_series_9.tif	5	filament	2.45	5.77	4559.58	microns
																MED_RPE1 H2B 21.3 c1_R1.sld_series_9.tif	5	rod	2.42	5.03	4559.58	microns
																MED_RPE1 H2B 21.3 c1_R1.sld_series_9.tif	5	rod	1.14	2.34	4559.58	microns
																MED_RPE1 H2B 21.3 c1_R1.sld_series_9.tif	5	filament	6.87	12.17	4559.58	microns
																MED_RPE1 H2B 21.3 c1_R1.sld_series_9.tif	5	rod	2.6	2.85	4559.58	microns
																MED_RPE1 H2B 21.3 c1_R1.sld_series_9.tif	5	rod	1.01	1.59	4559.58	microns
																MED_RPE1 H2B 21.3 c1_R1.sld_series_9.tif	5	rod	1.12	2.95	4559.58	microns
																MED_RPE1 H2B 21.3 c1_R1.sld_series_9.tif	5	filament	4.53	7.93	4559.58	microns
																MED_RPE1 H2B 21.3 c1_R1.sld_series_9.tif	5	rod	2.37	5.48	4559.58	microns
																MED_RPE1 H2B 21.3 c1_R1.sld_series_9.tif	5	rod	0.57	1.88	4559.58	microns
																MED_RPE1 H2B 21.3 c1_R1.sld_series_9.tif	5	filament	7.15	11.95	4559.58	microns
																MED_RPE1 H2B 21.3 c1_R1.sld_series_9.tif	5	rod	1.98	3.67	4559.58	microns
																MED_RPE1 H2B 21.3 c1_R1.sld_series_9.tif	5	rod	1.25	2.36	4559.58	microns
																MED_RPE1 H2B 21.3 c1_R1.sld_series_9.tif	5	rod	1.46	3.21	4559.58	microns
																MED_RPE1 H2B 21.3 c1_R1.sld_series_9.tif	5	filament	3.49	5.32	4559.58	microns
																MED_RPE1 H2B 21.3 c1_R1.sld_series_9.tif	5	rod	1.51	3.09	4559.58	microns
																MED_RPE1 H2B 21.3 c1_R1.sld_series_9.tif	5	filament	4.37	8.43	4559.58	microns
																MED_RPE1 H2B 21.3 c1_R1.sld_series_9.tif	5	rod	0.42	0.39	4559.58	microns
																MED_RPE1 H2B 21.3 c1_R1.sld_series_9.tif	5	rod	1.01	3.8	4559.58	microns
																MED_RPE1 H2B 21.3 c1_R1.sld_series_9.tif	5	filament	3.98	10.09	4559.58	microns
																MED_RPE1 H2B 21.3 c1_R1.sld_series_9.tif	5	rod	0.36	1.77	4559.58	microns
																MED_RPE1 H2B 21.3 c1_R1.sld_series_9.tif	5	rod	0.44	1.75	4559.58	microns
																MED_RPE1 H2B 21.3 c1_R1.sld_series_9.tif	5	filament	3.54	7.52	4559.58	microns
																MED_RPE1 H2B 21.3 c1_R1.sld_series_9.tif	5	rod	1.04	3.47	4559.58	microns
																MED_RPE1 H2B 21.3 c1_R1.sld_series_9.tif	5	filament	5.59	8.67	4559.58	microns
																MED_RPE1 H2B 21.3 c2_R2.sld_series_1.tif	1	rod	2.37	5.71	1539.21	microns
																MED_RPE1 H2B 21.3 c2_R2.sld_series_1.tif	1	filament	6.45	10.89	1539.21	microns
																MED_RPE1 H2B 21.3 c2_R2.sld_series_1.tif	1	rod	0.44	1.13	1539.21	microns
																MED_RPE1 H2B 21.3 c2_R2.sld_series_1.tif	1	rod	0.78	1.59	1539.21	microns
																MED_RPE1 H2B 21.3 c2_R2.sld_series_1.tif	1	rod	0.75	1.33	1539.21	microns
																MED_RPE1 H2B 21.3 c2_R2.sld_series_1.tif	1	filament	6.48	8.89	1539.21	microns
																MED_RPE1 H2B 21.3 c2_R2.sld_series_1.tif	1	rod	0.62	1.59	1539.21	microns
																MED_RPE1 H2B 21.3 c2_R2.sld_series_1.tif	1	rod	1.93	6.04	1539.21	microns
																MED_RPE1 H2B 21.3 c2_R2.sld_series_1.tif	1	rod	1.3	3.92	1539.21	microns
																MED_RPE1 H2B 21.3 c2_R2.sld_series_1.tif	1	filament	12.8	14.95	1539.21	microns
																MED_RPE1 H2B 21.3 c2_R2.sld_series_1.tif	1	rod	0.91	1.59	1539.21	microns
																MED_RPE1 H2B 21.3 c2_R2.sld_series_1.tif	1	filament	13.84	13.04	1539.21	microns
																MED_RPE1 H2B 21.3 c2_R2.sld_series_1.tif	1	rod	1.14	1.88	1539.21	microns
																MED_RPE1 H2B 21.3 c2_R2.sld_series_1.tif	1	filament	5.36	7.08	1539.21	microns
																MED_RPE1 H2B 21.3 c2_R2.sld_series_1.tif	1	rod	1.35	2.4	1539.21	microns
																MED_RPE1 H2B 21.3 c2_R2.sld_series_1.tif	1	rod	1.07	1.49	1539.21	microns
																MED_RPE1 H2B 21.3 c2_R2.sld_series_1.tif	1	filament	11.06	17.26	1539.21	microns
																MED_RPE1 H2B 21.3 c2_R2.sld_series_1.tif	1	rod	2.99	6.89	1539.21	microns
																MED_RPE1 H2B 21.3 c2_R2.sld_series_1.tif	1	rod	2.39	3.34	1539.21	microns
																MED_RPE1 H2B 21.3 c2_R2.sld_series_1.tif	1	rod	1.48	1.69	1539.21	microns
																MED_RPE1 H2B 21.3 c2_R2.sld_series_1.tif	1	rod	1.48	2.4	1539.21	microns
																MED_RPE1 H2B 21.3 c2_R2.sld_series_1.tif	1	rod	1.59	3.21	1539.21	microns
																MED_RPE1 H2B 21.3 c2_R2.sld_series_1.tif	1	filament	4.48	6.86	1539.21	microns
																MED_RPE1 H2B 21.3 c2_R2.sld_series_1.tif	1	filament	3.69	5.37	1539.21	microns
																MED_RPE1 H2B 21.3 c2_R2.sld_series_1.tif	1	filament	6.53	8.96	1539.21	microns
																MED_RPE1 H2B 21.3 c2_R2.sld_series_1.tif	1	rod	2.78	4.35	1539.21	microns
																MED_RPE1 H2B 21.3 c2_R2.sld_series_1.tif	1	rod	2.16	3.99	1539.21	microns
																MED_RPE1 H2B 21.3 c2_R2.sld_series_1.tif	1	rod	2.06	2.66	1539.21	microns
																MED_RPE1 H2B 21.3 c2_R2.sld_series_1.tif	1	filament	3.69	6.36	1539.21	microns
																MED_RPE1 H2B 21.3 c2_R2.sld_series_1.tif	1	rod	1.82	2.27	1539.21	microns
																MED_RPE1 H2B 21.3 c2_R2.sld_series_1.tif	1	rod	1.64	2.01	1539.21	microns
																MED_RPE1 H2B 21.3 c2_R2.sld_series_1.tif	1	rod	1.3	1.76	1539.21	microns
																MED_RPE1 H2B 21.3 c2_R2.sld_series_1.tif	1	rod	2.37	4.93	1539.21	microns
																MED_RPE1 H2B 21.3 c2_R2.sld_series_1.tif	1	filament	5.05	6.74	1539.21	microns
																MED_RPE1 H2B 21.3 c2_R2.sld_series_1.tif	1	rod	1.95	3.34	1539.21	microns
																MED_RPE1 H2B 21.3 c2_R2.sld_series_1.tif	1	rod	1.22	3.1	1539.21	microns
																MED_RPE1 H2B 21.3 c2_R2.sld_series_1.tif	1	rod	2.16	3.28	1539.21	microns
																MED_RPE1 H2B 21.3 c2_R2.sld_series_1.tif	1	rod	2.06	2.1	1539.21	microns
																MED_RPE1 H2B 21.3 c2_R2.sld_series_1.tif	1	rod	1.12	2.49	1539.21	microns
																MED_RPE1 H2B 21.3 c2_R2.sld_series_1.tif	1	rod	3.46	4.9	1539.21	microns
																MED_RPE1 H2B 21.3 c2_R2.sld_series_1.tif	1	rod	1.22	1.85	1539.21	microns
																MED_RPE1 H2B 21.3 c2_R2.sld_series_1.tif	1	rod	2.97	4.54	1539.21	microns
																MED_RPE1 H2B 21.3 c2_R2.sld_series_1.tif	1	rod	2.91	4.77	1539.21	microns
																MED_RPE1 H2B 21.3 c2_R2.sld_series_1.tif	1	rod	2.47	5.86	1539.21	microns
																MED_RPE1 H2B 21.3 c2_R2.sld_series_1.tif	1	rod	2.34	3.56	1539.21	microns
																MED_RPE1 H2B 21.3 c2_R2.sld_series_1.tif	1	rod	1.69	1.85	1539.21	microns
																MED_RPE1 H2B 21.3 c2_R2.sld_series_1.tif	1	rod	2.16	4.04	1539.21	microns
																MED_RPE1 H2B 21.3 c2_R2.sld_series_1.tif	1	filament	5.83	7.63	1539.21	microns
																MED_RPE1 H2B 21.3 c2_R2.sld_series_1.tif	1	rod	1.04	2.55	1539.21	microns
																MED_RPE1 H2B 21.3 c2_R2.sld_series_1.tif	1	rod	1.2	2.2	1539.21	microns
																MED_RPE1 H2B 21.3 c2_R2.sld_series_1.tif	1	filament	3.75	5.99	1539.21	microns
																MED_RPE1 H2B 21.3 c2_R2.sld_series_1.tif	1	rod	0.52	1.17	1539.21	microns
																MED_RPE1 H2B 21.3 c2_R2.sld_series_1.tif	1	rod	0.73	1.36	1539.21	microns
																MED_RPE1 H2B 21.3 c2_R2.sld_series_1.tif	1	rod	0.78	1.72	1539.21	microns
																MED_RPE1 H2B 21.3 c2_R2.sld_series_1.tif	1	rod	0.86	1.24	1539.21	microns
																MED_RPE1 H2B 21.3 c2_R2.sld_series_1.tif	1	rod	0.99	2.04	1539.21	microns
																MED_RPE1 H2B 21.3 c2_R2.sld_series_1.tif	1	rod	1.09	2.18	1539.21	microns
																MED_RPE1 H2B 21.3 c2_R2.sld_series_1.tif	1	filament	3.59	6.16	1539.21	microns
																MED_RPE1 H2B 21.3 c2_R2.sld_series_1.tif	1	rod	0.42	1.03	1539.21	microns
																MED_RPE1 H2B 21.3 c2_R2.sld_series_1.tif	2	rod	0.7	1.65	2955.12	microns
																MED_RPE1 H2B 21.3 c2_R2.sld_series_1.tif	2	rod	0.44	1.24	2955.12	microns
																MED_RPE1 H2B 21.3 c2_R2.sld_series_1.tif	2	rod	0.88	1.84	2955.12	microns
																MED_RPE1 H2B 21.3 c2_R2.sld_series_1.tif	2	filament	11.21	18.06	2955.12	microns
																MED_RPE1 H2B 21.3 c2_R2.sld_series_1.tif	2	rod	0.73	1.75	2955.12	microns
																MED_RPE1 H2B 21.3 c2_R2.sld_series_1.tif	2	rod	1.38	4.54	2955.12	microns
																MED_RPE1 H2B 21.3 c2_R2.sld_series_1.tif	2	filament	4.53	9.46	2955.12	microns
																MED_RPE1 H2B 21.3 c2_R2.sld_series_1.tif	2	rod	0.62	1.91	2955.12	microns
																MED_RPE1 H2B 21.3 c2_R2.sld_series_1.tif	2	rod	1.01	3.41	2955.12	microns
																MED_RPE1 H2B 21.3 c2_R2.sld_series_1.tif	2	filament	2.99	6.35	2955.12	microns
																MED_RPE1 H2B 21.3 c2_R2.sld_series_1.tif	2	filament	8.3	11.42	2955.12	microns
																MED_RPE1 H2B 21.3 c2_R2.sld_series_1.tif	2	rod	2.13	4.42	2955.12	microns
																MED_RPE1 H2B 21.3 c2_R2.sld_series_1.tif	2	filament	12.7	17.94	2955.12	microns
																MED_RPE1 H2B 21.3 c2_R2.sld_series_1.tif	2	rod	0.55	1.01	2955.12	microns
																MED_RPE1 H2B 21.3 c2_R2.sld_series_1.tif	2	rod	0.39	1.46	2955.12	microns
																MED_RPE1 H2B 21.3 c2_R2.sld_series_1.tif	2	rod	1.07	3.28	2955.12	microns
																MED_RPE1 H2B 21.3 c2_R2.sld_series_1.tif	2	rod	1.25	2.47	2955.12	microns
																MED_RPE1 H2B 21.3 c2_R2.sld_series_1.tif	2	filament	9.7	11.52	2955.12	microns
																MED_RPE1 H2B 21.3 c2_R2.sld_series_1.tif	2	filament	3.25	6.12	2955.12	microns
																MED_RPE1 H2B 21.3 c2_R2.sld_series_1.tif	2	filament	11.14	12.71	2955.12	microns
																MED_RPE1 H2B 21.3 c2_R2.sld_series_1.tif	2	rod	1.74	3.98	2955.12	microns
																MED_RPE1 H2B 21.3 c2_R2.sld_series_1.tif	2	rod	0.36	1.26	2955.12	microns
																MED_RPE1 H2B 21.3 c2_R2.sld_series_1.tif	2	rod	0.52	1.88	2955.12	microns
																MED_RPE1 H2B 21.3 c2_R2.sld_series_1.tif	2	filament	124.57	88.13	2955.12	microns
																MED_RPE1 H2B 21.3 c2_R2.sld_series_1.tif	2	filament	24.27	23.21	2955.12	microns
																MED_RPE1 H2B 21.3 c2_R2.sld_series_1.tif	2	rod	0.42	1.33	2955.12	microns
																MED_RPE1 H2B 21.3 c2_R2.sld_series_1.tif	2	filament	10.75	11.53	2955.12	microns
																MED_RPE1 H2B 21.3 c2_R2.sld_series_1.tif	2	rod	3.59	8.33	2955.12	microns
																MED_RPE1 H2B 21.3 c2_R2.sld_series_1.tif	2	rod	1.77	3.92	2955.12	microns
																MED_RPE1 H2B 21.3 c2_R2.sld_series_1.tif	2	rod	2.65	3.5	2955.12	microns
																MED_RPE1 H2B 21.3 c2_R2.sld_series_1.tif	2	rod	2.45	2.56	2955.12	microns
																MED_RPE1 H2B 21.3 c2_R2.sld_series_1.tif	2	rod	0.49	0.65	2955.12	microns
																MED_RPE1 H2B 21.3 c2_R2.sld_series_1.tif	2	rod	1.22	1.72	2955.12	microns
																MED_RPE1 H2B 21.3 c2_R2.sld_series_1.tif	2	rod	1.01	2.53	2955.12	microns
																MED_RPE1 H2B 21.3 c2_R2.sld_series_1.tif	2	filament	11.86	21.44	2955.12	microns
																MED_RPE1 H2B 21.3 c2_R2.sld_series_1.tif	2	rod	0.96	2.11	2955.12	microns
																MED_RPE1 H2B 21.3 c2_R2.sld_series_1.tif	2	filament	3.25	6.12	2955.12	microns
																MED_RPE1 H2B 21.3 c2_R2.sld_series_1.tif	2	rod	0.7	1.24	2955.12	microns
																MED_RPE1 H2B 21.3 c2_R2.sld_series_1.tif	2	rod	1.35	2.39	2955.12	microns
																MED_RPE1 H2B 21.3 c2_R2.sld_series_1.tif	2	filament	4.58	9.66	2955.12	microns
																MED_RPE1 H2B 21.3 c2_R2.sld_series_1.tif	2	rod	1.43	1.97	2955.12	microns
																MED_RPE1 H2B 21.3 c2_R2.sld_series_1.tif	2	rod	3.54	8.49	2955.12	microns
																MED_RPE1 H2B 21.3 c2_R2.sld_series_1.tif	2	rod	0.55	1.2	2955.12	microns
																MED_RPE1 H2B 21.3 c2_R2.sld_series_1.tif	2	rod	1.87	3.92	2955.12	microns
																MED_RPE1 H2B 21.3 c2_R2.sld_series_1.tif	2	rod	1.9	3.2	2955.12	microns
																MED_RPE1 H2B 21.3 c2_R2.sld_series_1.tif	2	rod	2.29	4.98	2955.12	microns
																MED_RPE1 H2B 21.3 c2_R2.sld_series_1.tif	2	rod	0.36	1.17	2955.12	microns
																MED_RPE1 H2B 21.3 c2_R2.sld_series_1.tif	2	rod	0.81	1.59	2955.12	microns
																MED_RPE1 H2B 21.3 c2_R2.sld_series_1.tif	2	filament	5.65	9.7	2955.12	microns
																MED_RPE1 H2B 21.3 c2_R2.sld_series_1.tif	2	rod	0.7	2.27	2955.12	microns
																MED_RPE1 H2B 21.3 c2_R2.sld_series_1.tif	2	rod	0.65	2.33	2955.12	microns
																MED_RPE1 H2B 21.3 c2_R2.sld_series_1.tif	2	rod	2.73	6.2	2955.12	microns
																MED_RPE1 H2B 21.3 c2_R2.sld_series_1.tif	2	rod	2.42	3.3	2955.12	microns
																MED_RPE1 H2B 21.3 c2_R2.sld_series_1.tif	2	rod	4.5	10.37	2955.12	microns
																MED_RPE1 H2B 21.3 c2_R2.sld_series_1.tif	2	rod	1.69	3.18	2955.12	microns
																MED_RPE1 H2B 21.3 c2_R2.sld_series_1.tif	2	filament	27.29	25.54	2955.12	microns
																MED_RPE1 H2B 21.3 c2_R2.sld_series_1.tif	2	rod	1.17	1.91	2955.12	microns
																MED_RPE1 H2B 21.3 c2_R2.sld_series_1.tif	2	rod	0.75	1.42	2955.12	microns
																MED_RPE1 H2B 21.3 c2_R2.sld_series_1.tif	2	rod	1.74	3.08	2955.12	microns
																MED_RPE1 H2B 21.3 c2_R2.sld_series_1.tif	2	rod	1.38	2.04	2955.12	microns
																MED_RPE1 H2B 21.3 c2_R2.sld_series_1.tif	2	rod	2.24	4.63	2955.12	microns
																MED_RPE1 H2B 21.3 c2_R2.sld_series_1.tif	2	rod	0.42	1.26	2955.12	microns
																MED_RPE1 H2B 21.3 c2_R2.sld_series_1.tif	2	rod	0.99	2.24	2955.12	microns
																MED_RPE1 H2B 21.3 c2_R2.sld_series_1.tif	2	rod	2.37	4.15	2955.12	microns
																MED_RPE1 H2B 21.3 c2_R2.sld_series_1.tif	2	filament	3.23	6.1	2955.12	microns
																MED_RPE1 H2B 21.3 c2_R2.sld_series_1.tif	2	rod	0.94	1.62	2955.12	microns
																MED_RPE1 H2B 21.3 c2_R2.sld_series_1.tif	2	rod	0.81	1.49	2955.12	microns
																MED_RPE1 H2B 21.3 c2_R2.sld_series_1.tif	2	rod	2.47	2.85	2955.12	microns
																MED_RPE1 H2B 21.3 c2_R2.sld_series_1.tif	2	filament	23.81	30.41	2955.12	microns
																MED_RPE1 H2B 21.3 c2_R2.sld_series_1.tif	2	rod	2.32	2.78	2955.12	microns
																MED_RPE1 H2B 21.3 c2_R2.sld_series_1.tif	2	filament	3.33	5.09	2955.12	microns
																MED_RPE1 H2B 21.3 c2_R2.sld_series_1.tif	2	filament	18.99	21.63	2955.12	microns
																MED_RPE1 H2B 21.3 c2_R2.sld_series_1.tif	2	filament	4.76	6.55	2955.12	microns
																MED_RPE1 H2B 21.3 c2_R2.sld_series_1.tif	2	filament	4.14	8.21	2955.12	microns
																MED_RPE1 H2B 21.3 c2_R2.sld_series_1.tif	2	rod	0.94	1.46	2955.12	microns
																MED_RPE1 H2B 21.3 c2_R2.sld_series_1.tif	2	rod	0.62	1.17	2955.12	microns
																MED_RPE1 H2B 21.3 c2_R2.sld_series_1.tif	2	rod	3.59	7.45	2955.12	microns
																MED_RPE1 H2B 21.3 c2_R2.sld_series_1.tif	2	rod	1.25	1.95	2955.12	microns
																MED_RPE1 H2B 21.3 c2_R2.sld_series_1.tif	2	rod	1.07	1.79	2955.12	microns
																MED_RPE1 H2B 21.3 c2_R2.sld_series_1.tif	2	rod	0.47	1.07	2955.12	microns
																MED_RPE1 H2B 21.3 c2_R2.sld_series_1.tif	2	rod	1.17	1.65	2955.12	microns
																MED_RPE1 H2B 21.3 c2_R2.sld_series_1.tif	2	filament	5.44	8.73	2955.12	microns
																MED_RPE1 H2B 21.3 c2_R2.sld_series_1.tif	2	rod	2.52	4.35	2955.12	microns
																MED_RPE1 H2B 21.3 c2_R2.sld_series_1.tif	2	rod	1.01	1.72	2955.12	microns
																MED_RPE1 H2B 21.3 c2_R2.sld_series_1.tif	2	rod	2.32	3.96	2955.12	microns
																MED_RPE1 H2B 21.3 c2_R2.sld_series_1.tif	2	rod	1.48	3.34	2955.12	microns
																MED_RPE1 H2B 21.3 c2_R2.sld_series_1.tif	2	filament	5.67	5.37	2955.12	microns
																MED_RPE1 H2B 21.3 c2_R2.sld_series_1.tif	3	rod	0.44	1.17	3743.45	microns
																MED_RPE1 H2B 21.3 c2_R2.sld_series_1.tif	3	rod	0.86	1.3	3743.45	microns
																MED_RPE1 H2B 21.3 c2_R2.sld_series_1.tif	3	rod	0.55	1.07	3743.45	microns
																MED_RPE1 H2B 21.3 c2_R2.sld_series_1.tif	3	rod	2.03	3.25	3743.45	microns
																MED_RPE1 H2B 21.3 c2_R2.sld_series_1.tif	3	rod	1.3	2.18	3743.45	microns
																MED_RPE1 H2B 21.3 c2_R2.sld_series_1.tif	3	rod	2.39	3.61	3743.45	microns
																MED_RPE1 H2B 21.3 c2_R2.sld_series_1.tif	3	rod	2.06	2.5	3743.45	microns
																MED_RPE1 H2B 21.3 c2_R2.sld_series_1.tif	3	filament	136.8	73.84	3743.45	microns
																MED_RPE1 H2B 21.3 c2_R2.sld_series_1.tif	3	rod	0.75	1.65	3743.45	microns
																MED_RPE1 H2B 21.3 c2_R2.sld_series_1.tif	3	rod	1.17	2.11	3743.45	microns
																MED_RPE1 H2B 21.3 c2_R2.sld_series_1.tif	3	rod	2.89	5.88	3743.45	microns
																MED_RPE1 H2B 21.3 c2_R2.sld_series_1.tif	3	filament	4.97	6.73	3743.45	microns
																MED_RPE1 H2B 21.3 c2_R2.sld_series_1.tif	3	filament	12.33	15.92	3743.45	microns
																MED_RPE1 H2B 21.3 c2_R2.sld_series_1.tif	3	rod	0.73	1.26	3743.45	microns
																MED_RPE1 H2B 21.3 c2_R2.sld_series_1.tif	3	rod	1.46	1.92	3743.45	microns
																MED_RPE1 H2B 21.3 c2_R2.sld_series_1.tif	3	filament	7.28	10.89	3743.45	microns
																MED_RPE1 H2B 21.3 c2_R2.sld_series_1.tif	3	rod	0.94	1.62	3743.45	microns
																MED_RPE1 H2B 21.3 c2_R2.sld_series_1.tif	3	filament	15.22	16.92	3743.45	microns
																MED_RPE1 H2B 21.3 c2_R2.sld_series_1.tif	3	rod	1.61	3.99	3743.45	microns
																MED_RPE1 H2B 21.3 c2_R2.sld_series_1.tif	3	rod	1.04	2.73	3743.45	microns
																MED_RPE1 H2B 21.3 c2_R2.sld_series_1.tif	3	rod	0.55	1.33	3743.45	microns
																MED_RPE1 H2B 21.3 c2_R2.sld_series_1.tif	3	rod	1.64	2.43	3743.45	microns
																MED_RPE1 H2B 21.3 c2_R2.sld_series_1.tif	3	rod	0.49	1.4	3743.45	microns
																MED_RPE1 H2B 21.3 c2_R2.sld_series_1.tif	3	rod	1.98	2.91	3743.45	microns
																MED_RPE1 H2B 21.3 c2_R2.sld_series_1.tif	3	rod	1.38	3.12	3743.45	microns
																MED_RPE1 H2B 21.3 c2_R2.sld_series_1.tif	3	rod	2.71	3.93	3743.45	microns
																MED_RPE1 H2B 21.3 c2_R2.sld_series_1.tif	3	rod	0.36	0.85	3743.45	microns
																MED_RPE1 H2B 21.3 c2_R2.sld_series_1.tif	3	filament	10.02	13.18	3743.45	microns
																MED_RPE1 H2B 21.3 c2_R2.sld_series_1.tif	3	rod	0.57	1.26	3743.45	microns
																MED_RPE1 H2B 21.3 c2_R2.sld_series_1.tif	3	rod	0.42	1.26	3743.45	microns
																MED_RPE1 H2B 21.3 c2_R2.sld_series_1.tif	3	filament	7.62	9.5	3743.45	microns
																MED_RPE1 H2B 21.3 c2_R2.sld_series_1.tif	3	rod	0.73	1.95	3743.45	microns
																MED_RPE1 H2B 21.3 c2_R2.sld_series_1.tif	3	rod	1.64	2.2	3743.45	microns
																MED_RPE1 H2B 21.3 c2_R2.sld_series_1.tif	3	rod	1.95	2.85	3743.45	microns
																MED_RPE1 H2B 21.3 c2_R2.sld_series_1.tif	3	rod	2.45	3.6	3743.45	microns
																MED_RPE1 H2B 21.3 c2_R2.sld_series_1.tif	3	rod	0.47	0.94	3743.45	microns
																MED_RPE1 H2B 21.3 c2_R2.sld_series_1.tif	3	rod	1.43	1.95	3743.45	microns
																MED_RPE1 H2B 21.3 c2_R2.sld_series_1.tif	3	rod	1.25	2	3743.45	microns
																MED_RPE1 H2B 21.3 c2_R2.sld_series_1.tif	3	rod	0.68	2.04	3743.45	microns
																MED_RPE1 H2B 21.3 c2_R2.sld_series_1.tif	3	filament	31.51	16.48	3743.45	microns
																MED_RPE1 H2B 21.3 c2_R2.sld_series_1.tif	3	rod	0.36	1.17	3743.45	microns
																MED_RPE1 H2B 21.3 c2_R2.sld_series_1.tif	3	rod	1.14	1.65	3743.45	microns
																MED_RPE1 H2B 21.3 c2_R2.sld_series_1.tif	3	rod	0.81	1.95	3743.45	microns
																MED_RPE1 H2B 21.3 c2_R2.sld_series_1.tif	3	filament	21.2	16.17	3743.45	microns
																MED_RPE1 H2B 21.3 c2_R2.sld_series_1.tif	3	rod	0.52	1.81	3743.45	microns
																MED_RPE1 H2B 21.3 c2_R2.sld_series_1.tif	3	rod	1.14	1.95	3743.45	microns
																MED_RPE1 H2B 21.3 c2_R2.sld_series_1.tif	3	rod	0.73	1.33	3743.45	microns
																MED_RPE1 H2B 21.3 c2_R2.sld_series_1.tif	3	rod	1.43	2.56	3743.45	microns
																MED_RPE1 H2B 21.3 c2_R2.sld_series_1.tif	3	filament	7.02	13.03	3743.45	microns
																MED_RPE1 H2B 21.3 c2_R2.sld_series_1.tif	3	rod	1.72	2.89	3743.45	microns
																MED_RPE1 H2B 21.3 c2_R2.sld_series_1.tif	3	filament	82.5	51.6	3743.45	microns
																MED_RPE1 H2B 21.3 c2_R2.sld_series_1.tif	3	rod	1.56	4.83	3743.45	microns
																MED_RPE1 H2B 21.3 c2_R2.sld_series_1.tif	3	rod	2.39	2.89	3743.45	microns
																MED_RPE1 H2B 21.3 c2_R2.sld_series_1.tif	3	rod	1.61	2.47	3743.45	microns
																MED_RPE1 H2B 21.3 c2_R2.sld_series_1.tif	3	rod	3.02	4.38	3743.45	microns
																MED_RPE1 H2B 21.3 c2_R2.sld_series_1.tif	3	filament	7.26	12.58	3743.45	microns
																MED_RPE1 H2B 21.3 c2_R2.sld_series_1.tif	3	rod	0.7	1.24	3743.45	microns
																MED_RPE1 H2B 21.3 c2_R2.sld_series_1.tif	3	rod	1.43	4.07	3743.45	microns
																MED_RPE1 H2B 21.3 c2_R2.sld_series_1.tif	3	rod	2.24	2.39	3743.45	microns
																MED_RPE1 H2B 21.3 c2_R2.sld_series_1.tif	3	rod	1.38	3.76	3743.45	microns
																MED_RPE1 H2B 21.3 c2_R2.sld_series_1.tif	3	rod	1.4	3.25	3743.45	microns
																MED_RPE1 H2B 21.3 c2_R2.sld_series_1.tif	3	rod	1.43	5.1	3743.45	microns
																MED_RPE1 H2B 21.3 c2_R2.sld_series_1.tif	3	rod	1.25	2.54	3743.45	microns
																MED_RPE1 H2B 21.3 c2_R2.sld_series_1.tif	3	rod	0.6	1.3	3743.45	microns
																MED_RPE1 H2B 21.3 c2_R2.sld_series_1.tif	3	rod	1.69	3.71	3743.45	microns
																MED_RPE1 H2B 21.3 c2_R2.sld_series_1.tif	3	rod	0.86	2.43	3743.45	microns
																MED_RPE1 H2B 21.3 c2_R2.sld_series_1.tif	3	rod	0.94	2.47	3743.45	microns
																MED_RPE1 H2B 21.3 c2_R2.sld_series_1.tif	3	rod	1.17	2.46	3743.45	microns
																MED_RPE1 H2B 21.3 c2_R2.sld_series_1.tif	3	rod	1.35	2.15	3743.45	microns
																MED_RPE1 H2B 21.3 c2_R2.sld_series_1.tif	3	rod	1.22	4.39	3743.45	microns
																MED_RPE1 H2B 21.3 c2_R2.sld_series_1.tif	3	rod	1.74	3.85	3743.45	microns
																MED_RPE1 H2B 21.3 c2_R2.sld_series_1.tif	3	rod	0.78	1.53	3743.45	microns
																MED_RPE1 H2B 21.3 c2_R2.sld_series_1.tif	3	rod	0.36	1.07	3743.45	microns
																MED_RPE1 H2B 21.3 c2_R2.sld_series_1.tif	3	rod	0.55	1.69	3743.45	microns
																MED_RPE1 H2B 21.3 c2_R2.sld_series_1.tif	3	rod	1.98	4.26	3743.45	microns
																MED_RPE1 H2B 21.3 c2_R2.sld_series_1.tif	3	rod	0.96	2.34	3743.45	microns
																MED_RPE1 H2B 21.3 c2_R2.sld_series_1.tif	3	rod	1.69	1.33	3743.45	microns
																MED_RPE1 H2B 21.3 c2_R2.sld_series_1.tif	3	filament	2.89	7.33	3743.45	microns
																MED_RPE1 H2B 21.3 c2_R2.sld_series_1.tif	3	rod	1.8	2.63	3743.45	microns
																MED_RPE1 H2B 21.3 c2_R2.sld_series_1.tif	3	rod	1.72	3.96	3743.45	microns
																MED_RPE1 H2B 21.3 c2_R2.sld_series_1.tif	3	rod	1.56	3.5	3743.45	microns
																MED_RPE1 H2B 21.3 c2_R2.sld_series_1.tif	3	rod	0.49	1.79	3743.45	microns
																MED_RPE1 H2B 21.3 c2_R2.sld_series_1.tif	3	rod	1.17	2.18	3743.45	microns
																MED_RPE1 H2B 21.3 c2_R2.sld_series_1.tif	3	rod	0.73	2.01	3743.45	microns
																MED_RPE1 H2B 21.3 c2_R2.sld_series_1.tif	3	rod	1.87	2.2	3743.45	microns
																MED_RPE1 H2B 21.3 c2_R2.sld_series_1.tif	4	filament	110.08	58.02	2172.01	microns
																MED_RPE1 H2B 21.3 c2_R2.sld_series_1.tif	4	rod	3.15	4.35	2172.01	microns
																MED_RPE1 H2B 21.3 c2_R2.sld_series_1.tif	4	rod	2.52	4.26	2172.01	microns
																MED_RPE1 H2B 21.3 c2_R2.sld_series_1.tif	4	rod	1.01	2.79	2172.01	microns
																MED_RPE1 H2B 21.3 c2_R2.sld_series_1.tif	4	rod	1.09	1.85	2172.01	microns
																MED_RPE1 H2B 21.3 c2_R2.sld_series_1.tif	4	rod	2.52	3.05	2172.01	microns
																MED_RPE1 H2B 21.3 c2_R2.sld_series_1.tif	4	rod	2.03	2.04	2172.01	microns
																MED_RPE1 H2B 21.3 c2_R2.sld_series_1.tif	4	filament	109.66	66.12	2172.01	microns
																MED_RPE1 H2B 21.3 c2_R2.sld_series_1.tif	4	rod	0.6	1.56	2172.01	microns
																MED_RPE1 H2B 21.3 c2_R2.sld_series_1.tif	4	rod	1.69	2.77	2172.01	microns
																MED_RPE1 H2B 21.3 c2_R2.sld_series_1.tif	4	rod	0.49	1.4	2172.01	microns
																MED_RPE1 H2B 21.3 c2_R2.sld_series_1.tif	4	rod	1.8	2.91	2172.01	microns
																MED_RPE1 H2B 21.3 c2_R2.sld_series_1.tif	4	filament	3.75	5.81	2172.01	microns
																MED_RPE1 H2B 21.3 c2_R2.sld_series_1.tif	4	rod	0.39	0.94	2172.01	microns
																MED_RPE1 H2B 21.3 c2_R2.sld_series_1.tif	4	filament	3.56	5.48	2172.01	microns
																MED_RPE1 H2B 21.3 c2_R2.sld_series_1.tif	4	rod	3.64	4.51	2172.01	microns
																MED_RPE1 H2B 21.3 c2_R2.sld_series_1.tif	4	rod	1.74	2.31	2172.01	microns
																MED_RPE1 H2B 21.3 c2_R2.sld_series_1.tif	4	rod	1.04	1.97	2172.01	microns
																MED_RPE1 H2B 21.3 c2_R2.sld_series_1.tif	4	rod	0.65	1.49	2172.01	microns
																MED_RPE1 H2B 21.3 c2_R2.sld_series_1.tif	4	rod	1.95	2.34	2172.01	microns
																MED_RPE1 H2B 21.3 c2_R2.sld_series_1.tif	4	filament	13.87	18.8	2172.01	microns
																MED_RPE1 H2B 21.3 c2_R2.sld_series_1.tif	4	rod	0.81	2.69	2172.01	microns
																MED_RPE1 H2B 21.3 c2_R2.sld_series_1.tif	4	rod	3.56	3.99	2172.01	microns
																MED_RPE1 H2B 21.3 c2_R2.sld_series_1.tif	4	filament	9.29	15.69	2172.01	microns
																MED_RPE1 H2B 21.3 c2_R2.sld_series_1.tif	4	rod	0.86	2.36	2172.01	microns
																MED_RPE1 H2B 21.3 c2_R2.sld_series_1.tif	4	rod	3.51	7.09	2172.01	microns
																MED_RPE1 H2B 21.3 c2_R2.sld_series_1.tif	4	rod	0.83	1.4	2172.01	microns
																MED_RPE1 H2B 21.3 c2_R2.sld_series_1.tif	4	rod	0.86	1.49	2172.01	microns
																MED_RPE1 H2B 21.3 c2_R2.sld_series_1.tif	4	rod	1.48	2.33	2172.01	microns
																MED_RPE1 H2B 21.3 c2_R2.sld_series_1.tif	4	rod	1.35	0.85	2172.01	microns
																MED_RPE1 H2B 21.3 c2_R2.sld_series_1.tif	4	rod	1.35	1.75	2172.01	microns
																MED_RPE1 H2B 21.3 c2_R2.sld_series_1.tif	4	filament	20.22	23.24	2172.01	microns
																MED_RPE1 H2B 21.3 c2_R2.sld_series_1.tif	4	rod	1.9	4.86	2172.01	microns
																MED_RPE1 H2B 21.3 c2_R2.sld_series_1.tif	4	rod	2.39	4.56	2172.01	microns
																MED_RPE1 H2B 21.3 c2_R2.sld_series_1.tif	4	rod	1.77	3.5	2172.01	microns
																MED_RPE1 H2B 21.3 c2_R2.sld_series_1.tif	4	rod	2.24	4.08	2172.01	microns
																MED_RPE1 H2B 21.3 c2_R2.sld_series_1.tif	4	filament	2.99	7.47	2172.01	microns
																MED_RPE1 H2B 21.3 c2_R2.sld_series_1.tif	4	rod	2.5	4.47	2172.01	microns
																MED_RPE1 H2B 21.3 c2_R2.sld_series_1.tif	4	rod	0.36	0.87	2172.01	microns
																MED_RPE1 H2B 21.3 c2_R2.sld_series_1.tif	4	rod	0.7	1.42	2172.01	microns
																MED_RPE1 H2B 21.3 c2_R2.sld_series_1.tif	4	rod	0.78	2.15	2172.01	microns
																MED_RPE1 H2B 21.3 c2_R2.sld_series_1.tif	4	rod	2.5	2.56	2172.01	microns
																MED_RPE1 H2B 21.3 c2_R2.sld_series_1.tif	4	rod	1.38	2.08	2172.01	microns
																MED_RPE1 H2B 21.3 c2_R2.sld_series_1.tif	4	filament	2.68	6.19	2172.01	microns
																MED_RPE1 H2B 21.3 c2_R2.sld_series_1.tif	4	rod	2	2.98	2172.01	microns
																MED_RPE1 H2B 21.3 c2_R2.sld_series_1.tif	5	rod	0.88	2.08	1510.33	microns
																MED_RPE1 H2B 21.3 c2_R2.sld_series_1.tif	5	filament	6.01	11.53	1510.33	microns
																MED_RPE1 H2B 21.3 c2_R2.sld_series_1.tif	5	filament	5.13	13.24	1510.33	microns
																MED_RPE1 H2B 21.3 c2_R2.sld_series_1.tif	5	rod	1.17	2.79	1510.33	microns
																MED_RPE1 H2B 21.3 c2_R2.sld_series_1.tif	5	rod	0.36	0.65	1510.33	microns
																MED_RPE1 H2B 21.3 c2_R2.sld_series_1.tif	5	rod	1.4	2.04	1510.33	microns
																MED_RPE1 H2B 21.3 c2_R2.sld_series_1.tif	5	rod	0.47	0.85	1510.33	microns
																MED_RPE1 H2B 21.3 c2_R2.sld_series_1.tif	5	filament	6.74	11.04	1510.33	microns
																MED_RPE1 H2B 21.3 c2_R2.sld_series_1.tif	5	rod	1.04	2.93	1510.33	microns
																MED_RPE1 H2B 21.3 c2_R2.sld_series_1.tif	5	rod	0.83	1.49	1510.33	microns
																MED_RPE1 H2B 21.3 c2_R2.sld_series_1.tif	5	rod	0.65	1.24	1510.33	microns
																MED_RPE1 H2B 21.3 c2_R2.sld_series_1.tif	5	rod	1.98	4.31	1510.33	microns
																MED_RPE1 H2B 21.3 c2_R2.sld_series_1.tif	5	rod	0.88	1.91	1510.33	microns
																MED_RPE1 H2B 21.3 c2_R2.sld_series_1.tif	5	rod	1.85	5.2	1510.33	microns
																MED_RPE1 H2B 21.3 c2_R2.sld_series_1.tif	5	filament	4.76	6.47	1510.33	microns
																MED_RPE1 H2B 21.3 c2_R2.sld_series_1.tif	5	rod	2.42	3.57	1510.33	microns
																MED_RPE1 H2B 21.3 c2_R2.sld_series_1.tif	5	rod	1.43	2.18	1510.33	microns
																MED_RPE1 H2B 21.3 c2_R2.sld_series_1.tif	5	rod	0.39	0.94	1510.33	microns
																MED_RPE1 H2B 21.3 c2_R2.sld_series_1.tif	5	rod	3.07	8.18	1510.33	microns
																MED_RPE1 H2B 21.3 c2_R2.sld_series_1.tif	5	rod	2.94	3.73	1510.33	microns
																MED_RPE1 H2B 21.3 c2_R2.sld_series_1.tif	5	rod	1.46	2.31	1510.33	microns
																MED_RPE1 H2B 21.3 c2_R2.sld_series_1.tif	5	rod	1.93	4.23	1510.33	microns
																MED_RPE1 H2B 21.3 c2_R2.sld_series_1.tif	5	filament	5.57	11.33	1510.33	microns
																MED_RPE1 H2B 21.3 c2_R2.sld_series_1.tif	5	filament	6.06	9.52	1510.33	microns
																MED_RPE1 H2B 21.3 c2_R2.sld_series_1.tif	5	rod	1.35	2.73	1510.33	microns
																MED_RPE1 H2B 21.3 c2_R2.sld_series_1.tif	5	rod	3.28	4.93	1510.33	microns
																MED_RPE1 H2B 21.3 c2_R2.sld_series_1.tif	5	rod	0.57	1.07	1510.33	microns
																MED_RPE1 H2B 21.3 c2_R2.sld_series_1.tif	5	rod	3.07	7.21	1510.33	microns
																MED_RPE1 H2B 21.3 c2_R2.sld_series_1.tif	5	rod	0.94	2.36	1510.33	microns
																MED_RPE1 H2B 21.3 c2_R2.sld_series_1.tif	5	filament	142.45	104.29	1510.33	microns
																MED_RPE1 H2B 21.3 c2_R2.sld_series_1.tif	5	filament	10.25	12.38	1510.33	microns
																MED_RPE1 H2B 21.3 c2_R2.sld_series_1.tif	5	rod	0.65	1.1	1510.33	microns
																MED_RPE1 H2B 21.3 c2_R2.sld_series_1.tif	5	rod	1.38	2.59	1510.33	microns
																MED_RPE1 H2B 21.3 c2_R2.sld_series_1.tif	5	rod	3.33	4.03	1510.33	microns
																MED_RPE1 H2B 21.3 c2_R2.sld_series_1.tif	5	rod	0.62	1.77	1510.33	microns
																MED_RPE1 H2B 21.3 c2_R2.sld_series_1.tif	5	filament	2.81	5.06	1510.33	microns
																MED_RPE1 H2B 21.3 c2_R2.sld_series_1.tif	5	rod	1.14	1.79	1510.33	microns
																MED_RPE1 H2B 21.3 c2_R2.sld_series_1.tif	5	rod	1.82	4.86	1510.33	microns
																MED_RPE1 H2B 21.3 c2_R2.sld_series_1.tif	5	rod	1.82	2.82	1510.33	microns
																MED_RPE1 H2B 21.3 c2_R2.sld_series_1.tif	5	filament	22.77	26.8	1510.33	microns
																MED_RPE1 H2B 21.3 c2_R2.sld_series_1.tif	5	filament	4.4	6.7	1510.33	microns
																MED_RPE1 H2B 21.3 c2_R2.sld_series_1.tif	5	filament	7.96	11.43	1510.33	microns
																MED_RPE1 H2B 21.3 c2_R2.sld_series_1.tif	5	filament	7.42	13.35	1510.33	microns
																MED_RPE1 H2B 21.3 c2_R2.sld_series_1.tif	5	rod	0.52	1.07	1510.33	microns
																MED_RPE1 H2B 21.3 c2_R2.sld_series_1.tif	5	rod	0.36	1.01	1510.33	microns
																MED_RPE1 H2B 21.3 c2_R2.sld_series_1.tif	5	rod	1.48	3.01	1510.33	microns
																MED_RPE1 H2B 21.3 c2_R2.sld_series_1.tif	5	filament	5.72	9.74	1510.33	microns
																MED_RPE1 H2B 21.3 c2_R2.sld_series_1.tif	5	rod	1.48	2.69	1510.33	microns
																MED_RPE1 H2B 21.3 c2_R2.sld_series_1.tif	5	filament	34.97	40.64	1510.33	microns
																MED_RPE1 H2B 21.3 c2_R2.sld_series_1.tif	5	rod	0.83	1.62	1510.33	microns
																MED_RPE1 H2B 21.3 c2_R2.sld_series_1.tif	5	rod	0.68	1.24	1510.33	microns
																MED_RPE1 H2B 21.3 c2_R2.sld_series_1.tif	5	rod	1.27	2.4	1510.33	microns
																MED_RPE1 H2B 21.3 c2_R2.sld_series_1.tif	5	rod	1.27	1.69	1510.33	microns
																MED_RPE1 H2B 21.3 c2_R2.sld_series_1.tif	5	rod	2.13	4.12	1510.33	microns
																MED_RPE1 H2B 21.3 c2_R2.sld_series_1.tif	5	rod	1.48	2.38	1510.33	microns
																MED_RPE1 H2B 21.3 c2_R2.sld_series_1.tif	5	rod	2.58	3.44	1510.33	microns
																MED_RPE1 H2B 21.3 c2_R2.sld_series_1.tif	5	rod	0.88	1.75	1510.33	microns
																MED_RPE1 H2B 21.3 c2_R2.sld_series_1.tif	5	filament	3.07	5.16	1510.33	microns
																MED_RPE1 H2B 21.3 c2_R2.sld_series_1.tif	5	filament	4.37	5.62	1510.33	microns
																MED_RPE1 H2B 21.3 c2_R2.sld_series_1.tif	5	rod	1.77	3.1	1510.33	microns
																MED_RPE1 H2B 21.3 c2_R2.sld_series_1.tif	5	filament	4.71	8.54	1510.33	microns
																MED_RPE1 H2B 21.3 c2_R2.sld_series_1.tif	5	filament	3.51	5.65	1510.33	microns
																MED_RPE1 H2B 21.3 c2_R2.sld_series_1.tif	5	filament	4.89	7.43	1510.33	microns
																MED_RPE1 H2B 21.3 c2_R2.sld_series_1.tif	5	rod	0.42	1.1	1510.33	microns
																MED_RPE1 H2B 21.3 c2_R2.sld_series_1.tif	5	rod	2.34	3.4	1510.33	microns
																MED_RPE1 H2B 21.3 c2_R2.sld_series_1.tif	5	rod	1.04	1.17	1510.33	microns
																MED_RPE1 H2B 21.3 c2_R2.sld_series_1.tif	5	rod	0.88	1.88	1510.33	microns
																MED_RPE1 H2B 21.3 c2_R2.sld_series_1.tif	5	rod	2.16	3.41	1510.33	microns
																MED_RPE1 H2B 21.3 c2_R2.sld_series_1.tif	5	rod	1.01	1.36	1510.33	microns
																MED_RPE1 H2B 21.3 c2_R2.sld_series_1.tif	5	rod	0.86	1.75	1510.33	microns
																MED_RPE1 H2B 21.3 c2_R2.sld_series_1.tif	5	rod	2.63	2.89	1510.33	microns
																MED_RPE1 H2B 21.3 c2_R2.sld_series_1.tif	5	rod	1.3	2.15	1510.33	microns
																MED_RPE1 H2B 21.3 c2_R2.sld_series_1.tif	6	rod	1.54	2.98	1445.54	microns
																MED_RPE1 H2B 21.3 c2_R2.sld_series_1.tif	6	rod	0.86	2.56	1445.54	microns
																MED_RPE1 H2B 21.3 c2_R2.sld_series_1.tif	6	rod	1.8	3.47	1445.54	microns
																MED_RPE1 H2B 21.3 c2_R2.sld_series_1.tif	6	rod	1.17	2.27	1445.54	microns
																MED_RPE1 H2B 21.3 c2_R2.sld_series_1.tif	6	rod	4.27	8.9	1445.54	microns
																MED_RPE1 H2B 21.3 c2_R2.sld_series_1.tif	6	rod	1.25	1.49	1445.54	microns
																MED_RPE1 H2B 21.3 c2_R2.sld_series_1.tif	6	rod	1.56	1.79	1445.54	microns
																MED_RPE1 H2B 21.3 c2_R2.sld_series_1.tif	6	rod	1.14	1.75	1445.54	microns
																MED_RPE1 H2B 21.3 c2_R2.sld_series_1.tif	6	rod	0.6	1.3	1445.54	microns
																MED_RPE1 H2B 21.3 c2_R2.sld_series_1.tif	6	rod	0.86	1.46	1445.54	microns
																MED_RPE1 H2B 21.3 c2_R2.sld_series_1.tif	6	filament	3.15	5.22	1445.54	microns
																MED_RPE1 H2B 21.3 c2_R2.sld_series_1.tif	6	rod	0.75	1.56	1445.54	microns
																MED_RPE1 H2B 21.3 c2_R2.sld_series_1.tif	6	rod	1.27	1.17	1445.54	microns
																MED_RPE1 H2B 21.3 c2_R2.sld_series_1.tif	6	filament	7.55	9.52	1445.54	microns
																MED_RPE1 H2B 21.3 c2_R2.sld_series_1.tif	6	rod	0.75	1.42	1445.54	microns
																MED_RPE1 H2B 21.3 c2_R2.sld_series_1.tif	6	filament	4.08	6.24	1445.54	microns
																MED_RPE1 H2B 21.3 c2_R2.sld_series_1.tif	6	rod	1.33	2.43	1445.54	microns
																MED_RPE1 H2B 21.3 c2_R2.sld_series_1.tif	6	rod	1.56	1.52	1445.54	microns
																MED_RPE1 H2B 21.3 c2_R2.sld_series_1.tif	6	rod	1.43	3.44	1445.54	microns
																MED_RPE1 H2B 21.3 c2_R2.sld_series_1.tif	6	rod	1.12	2.18	1445.54	microns
																MED_RPE1 H2B 21.3 c2_R2.sld_series_1.tif	6	rod	3.54	6.15	1445.54	microns
																MED_RPE1 H2B 21.3 c2_R2.sld_series_1.tif	6	rod	2.52	3.83	1445.54	microns
																MED_RPE1 H2B 21.3 c2_R2.sld_series_1.tif	6	rod	0.36	0.85	1445.54	microns
																MED_RPE1 H2B 21.3 c2_R2.sld_series_1.tif	6	rod	2.68	3.8	1445.54	microns
																MED_RPE1 H2B 21.3 c2_R2.sld_series_1.tif	6	rod	1.46	2.18	1445.54	microns
																MED_RPE1 H2B 21.3 c2_R2.sld_series_1.tif	6	rod	1.87	3.64	1445.54	microns
																MED_RPE1 H2B 21.3 c2_R2.sld_series_1.tif	6	rod	0.78	1.49	1445.54	microns
																MED_RPE1 H2B 21.3 c2_R2.sld_series_1.tif	6	rod	1.51	1.97	1445.54	microns
																MED_RPE1 H2B 21.3 c2_R2.sld_series_1.tif	6	filament	8.17	7.88	1445.54	microns
																MED_RPE1 H2B 21.3 c2_R2.sld_series_1.tif	6	rod	2.99	3.57	1445.54	microns
																MED_RPE1 H2B 21.3 c2_R2.sld_series_1.tif	6	rod	0.42	1.1	1445.54	microns
																MED_RPE1 H2B 21.3 c2_R2.sld_series_1.tif	6	rod	0.36	1.26	1445.54	microns
																MED_RPE1 H2B 21.3 c2_R2.sld_series_1.tif	6	rod	1.12	1.95	1445.54	microns
																MED_RPE1 H2B 21.3 c2_R2.sld_series_1.tif	6	rod	0.55	0.91	1445.54	microns
																MED_RPE1 H2B 21.3 c2_R2.sld_series_1.tif	6	rod	0.88	1.75	1445.54	microns
																MED_RPE1 H2B 21.3 c2_R2.sld_series_1.tif	6	rod	1.61	4.18	1445.54	microns
																MED_RPE1 H2B 21.3 c2_R2.sld_series_1.tif	6	rod	1.2	1.85	1445.54	microns
																MED_RPE1 H2B 21.3 c2_R2.sld_series_1.tif	6	rod	0.99	2.07	1445.54	microns
																MED_RPE1 H2B 21.3 c2_R2.sld_series_1.tif	6	rod	1.82	2.4	1445.54	microns
[truncated: 10,238 more rows]

## Sheet: c. hct_wt
Index	File	Cell	filament	rod	puncta	swollen		Index	File	Cell	filament	rod	puncta	swollen		Image	Cell	Class	Area	Length	CellArea	Unit
1	STD_HCT116_R1.sld_series_1.tif	54	0.38	0.353	0.2	0.067		1	STD_HCT116_R1.sld_series_1.tif	1	0.704	0.136	0.123	0.037		STD_HCT116_R1.sld_series_1.tif	1	filament	8.46	6.97	240.09	microns
2	STD_HCT116_R1.sld_series_10.tif	34	0.254	0.455	0.255	0.036		2	STD_HCT116_R1.sld_series_1.tif	2	0.432	0.379	0.138	0.051		STD_HCT116_R1.sld_series_1.tif	1	filament	11.21	8.7	240.09	microns
3	STD_HCT116_R1.sld_series_11.tif	8	0.206	0.454	0.29	0.051		3	STD_HCT116_R1.sld_series_1.tif	3	0.193	0.531	0.197	0.079		STD_HCT116_R1.sld_series_1.tif	1	filament	18.68	17.94	240.09	microns
4	STD_HCT116_R1.sld_series_12.tif	20	0.273	0.419	0.254	0.055		4	STD_HCT116_R1.sld_series_1.tif	4	0.427	0.289	0.178	0.106		STD_HCT116_R1.sld_series_1.tif	1	filament	2.03	5.87	240.09	microns
5	STD_HCT116_R1.sld_series_14.tif	5	0.095	0.439	0.339	0.127		5	STD_HCT116_R1.sld_series_1.tif	5	0.569	0.226	0.15	0.056		STD_HCT116_R1.sld_series_1.tif	1	filament	3.69	5.36	240.09	microns
6	STD_HCT116_R1.sld_series_16.tif	8	0.255	0.497	0.23	0.017		6	STD_HCT116_R1.sld_series_1.tif	6	0.117	0.664	0.186	0.033		STD_HCT116_R1.sld_series_1.tif	2	filament	6.92	8.72	200.75	microns
7	STD_HCT116_R1.sld_series_2.tif	45	0.353	0.388	0.209	0.051		7	STD_HCT116_R1.sld_series_1.tif	7	0.178	0.556	0.266	0		STD_HCT116_R1.sld_series_1.tif	2	filament	10.33	13.83	200.75	microns
8	STD_HCT116_R1.sld_series_3.tif	53	0.36	0.396	0.213	0.032		8	STD_HCT116_R1.sld_series_1.tif	8	0.37	0.342	0.199	0.09		STD_HCT116_R1.sld_series_1.tif	2	filament	3.25	5.9	200.75	microns
9	STD_HCT116_R1.sld_series_4.tif	40	0.346	0.392	0.207	0.056		9	STD_HCT116_R1.sld_series_1.tif	9	0.408	0.396	0.197	0		STD_HCT116_R1.sld_series_1.tif	3	filament	10.2	9.77	215.71	microns
10	STD_HCT116_R1.sld_series_5.tif	50	0.366	0.369	0.22	0.045		10	STD_HCT116_R1.sld_series_1.tif	10	0.24	0.355	0.278	0.126		STD_HCT116_R1.sld_series_1.tif	4	filament	10.38	10.06	253.13	microns
11	STD_HCT116_R1.sld_series_6.tif	22	0.315	0.423	0.214	0.048		11	STD_HCT116_R1.sld_series_1.tif	11	0.545	0.211	0.186	0.058		STD_HCT116_R1.sld_series_1.tif	4	filament	11.03	10.09	253.13	microns
12	STD_HCT116_R1.sld_series_7.tif	23	0.312	0.421	0.226	0.041		12	STD_HCT116_R1.sld_series_1.tif	12	0.642	0.293	0.045	0.02		STD_HCT116_R1.sld_series_1.tif	4	filament	4.79	6.81	253.13	microns
13	STD_HCT116_R1.sld_series_8.tif	28	0.268	0.442	0.236	0.054		13	STD_HCT116_R1.sld_series_1.tif	13	0.271	0.416	0.175	0.138		STD_HCT116_R1.sld_series_1.tif	5	filament	10.59	12.11	286.87	microns
14	STD_HCT116_R1.sld_series_9.tif	22	0.422	0.35	0.193	0.035		14	STD_HCT116_R1.sld_series_1.tif	14	0.54	0.266	0.149	0.045		STD_HCT116_R1.sld_series_1.tif	5	filament	6.56	8.04	286.87	microns
15	STD_HCT116_R2.sld_series_1.tif	34	0.361	0.445	0.169	0.024		15	STD_HCT116_R1.sld_series_1.tif	15	0.329	0.165	0.27	0.236		STD_HCT116_R1.sld_series_1.tif	5	filament	8.35	8.66	286.87	microns
16	STD_HCT116_R2.sld_series_2.tif	34	0.228	0.494	0.247	0.031		16	STD_HCT116_R1.sld_series_1.tif	16	0.096	0.439	0.394	0.071		STD_HCT116_R1.sld_series_1.tif	5	filament	8.3	9.48	286.87	microns
17	STD_HCT116_R2.sld_series_3.tif	27	0.286	0.46	0.236	0.018		17	STD_HCT116_R1.sld_series_1.tif	17	0.305	0.348	0.231	0.116		STD_HCT116_R1.sld_series_1.tif	5	filament	6.56	8.43	286.87	microns
18	STD_HCT116_R2.sld_series_4.tif	23	0.382	0.396	0.177	0.045		18	STD_HCT116_R1.sld_series_1.tif	18	0.341	0.371	0.166	0.123		STD_HCT116_R1.sld_series_1.tif	5	filament	5.44	8.43	286.87	microns
19	STD_HCT116_R2.sld_series_5.tif	33	0.366	0.402	0.188	0.044		19	STD_HCT116_R1.sld_series_1.tif	19	0.281	0.367	0.319	0.033		STD_HCT116_R1.sld_series_1.tif	6	filament	3.56	5.77	187.15	microns
20	STD_HCT116_R3.sld_series_10.tif	9	0.325	0.452	0.19	0.033		20	STD_HCT116_R1.sld_series_1.tif	20	0.519	0.224	0.146	0.111		STD_HCT116_R1.sld_series_1.tif	6	filament	3.88	5.61	187.15	microns
21	STD_HCT116_R3.sld_series_3.tif	19	0.236	0.495	0.209	0.059		21	STD_HCT116_R1.sld_series_1.tif	21	0.147	0.513	0.268	0.072		STD_HCT116_R1.sld_series_1.tif	7	filament	5.67	10.27	327.9	microns
22	STD_HCT116_R3.sld_series_4.tif	12	0.249	0.463	0.24	0.048		22	STD_HCT116_R1.sld_series_1.tif	22	0.232	0.452	0.248	0.068		STD_HCT116_R1.sld_series_1.tif	7	filament	5.2	7.14	327.9	microns
23	STD_HCT116_R3.sld_series_5.tif	16	0.277	0.46	0.21	0.053		23	STD_HCT116_R1.sld_series_1.tif	23	0.637	0.172	0.163	0.028		STD_HCT116_R1.sld_series_1.tif	8	filament	7.7	9.82	260.65	microns
24	STD_HCT116_R3.sld_series_7.tif	14	0.297	0.412	0.219	0.072		24	STD_HCT116_R1.sld_series_1.tif	24	0.34	0.223	0.214	0.223		STD_HCT116_R1.sld_series_1.tif	8	filament	5.78	7.08	260.65	microns
25	STD_HCT116_R3.sld_series_8.tif	10	0.289	0.412	0.251	0.048		25	STD_HCT116_R1.sld_series_1.tif	25	0.377	0.36	0.132	0.13		STD_HCT116_R1.sld_series_1.tif	8	filament	13.19	12.87	260.65	microns
			0.30004	0.42756	0.22488	0.0476		26	STD_HCT116_R1.sld_series_1.tif	26	0.585	0.165	0.112	0.138		STD_HCT116_R1.sld_series_1.tif	9	filament	6.56	9.28	251.72	microns
								27	STD_HCT116_R1.sld_series_1.tif	27	0.413	0.412	0.155	0.02		STD_HCT116_R1.sld_series_1.tif	9	filament	4.11	5.09	251.72	microns
								28	STD_HCT116_R1.sld_series_1.tif	28	0.52	0.237	0.244	0		STD_HCT116_R1.sld_series_1.tif	9	filament	6.74	8.11	251.72	microns
								29	STD_HCT116_R1.sld_series_1.tif	29	0.117	0.58	0.25	0.052		STD_HCT116_R1.sld_series_1.tif	9	filament	5.65	6.26	251.72	microns
								30	STD_HCT116_R1.sld_series_1.tif	30	0.445	0.333	0.221	0		STD_HCT116_R1.sld_series_1.tif	10	filament	10.59	14.79	244.07	microns
								31	STD_HCT116_R1.sld_series_1.tif	31	0.353	0.345	0.183	0.118		STD_HCT116_R1.sld_series_1.tif	10	filament	3.93	6.16	244.07	microns
								32	STD_HCT116_R1.sld_series_1.tif	32	0.432	0.284	0.253	0.031		STD_HCT116_R1.sld_series_1.tif	11	filament	7.44	7.56	218.52	microns
								33	STD_HCT116_R1.sld_series_1.tif	33	0.215	0.432	0.285	0.069		STD_HCT116_R1.sld_series_1.tif	11	filament	7.47	7.23	218.52	microns
								34	STD_HCT116_R1.sld_series_1.tif	34	0.314	0.332	0.307	0.046		STD_HCT116_R1.sld_series_1.tif	11	filament	10.15	10.03	218.52	microns
								35	STD_HCT116_R1.sld_series_1.tif	35	0.254	0.496	0.25	0		STD_HCT116_R1.sld_series_1.tif	12	filament	14.34	17.76	198.8	microns
								36	STD_HCT116_R1.sld_series_1.tif	36	0.466	0.362	0.135	0.037		STD_HCT116_R1.sld_series_1.tif	12	filament	4.74	6.78	198.8	microns
								37	STD_HCT116_R1.sld_series_1.tif	37	0.167	0.443	0.35	0.04		STD_HCT116_R1.sld_series_1.tif	12	filament	6.01	9.21	198.8	microns
								38	STD_HCT116_R1.sld_series_1.tif	38	0.321	0.484	0.143	0.052		STD_HCT116_R1.sld_series_1.tif	12	filament	5.2	5.6	198.8	microns
								39	STD_HCT116_R1.sld_series_1.tif	39	0.321	0.407	0.183	0.089		STD_HCT116_R1.sld_series_1.tif	12	filament	7.08	10.64	198.8	microns
								40	STD_HCT116_R1.sld_series_1.tif	40	0	0.754	0.14	0.106		STD_HCT116_R1.sld_series_1.tif	12	filament	6.82	8.56	198.8	microns
								41	STD_HCT116_R1.sld_series_1.tif	41	0.545	0.279	0.167	0.009		STD_HCT116_R1.sld_series_1.tif	13	filament	17.41	18.17	216.29	microns
								42	STD_HCT116_R1.sld_series_1.tif	42	0.478	0.303	0.185	0.034		STD_HCT116_R1.sld_series_1.tif	14	filament	7.73	8.5	236.14	microns
								43	STD_HCT116_R1.sld_series_1.tif	43	0.477	0.247	0.245	0.031		STD_HCT116_R1.sld_series_1.tif	14	filament	7.31	8.74	236.14	microns
								44	STD_HCT116_R1.sld_series_1.tif	44	0.603	0.192	0.176	0.028		STD_HCT116_R1.sld_series_1.tif	14	filament	11.03	8.98	236.14	microns
								45	STD_HCT116_R1.sld_series_1.tif	45	0.342	0.386	0.232	0.04		STD_HCT116_R1.sld_series_1.tif	14	filament	4.24	5.87	236.14	microns
								46	STD_HCT116_R1.sld_series_1.tif	46	0.3	0.438	0.227	0.035		STD_HCT116_R1.sld_series_1.tif	14	filament	13.5	10.71	236.14	microns
								47	STD_HCT116_R1.sld_series_1.tif	47	0.702	0.224	0.075	0		STD_HCT116_R1.sld_series_1.tif	15	filament	7.44	8.34	172.06	microns
								48	STD_HCT116_R1.sld_series_1.tif	48	0.646	0.152	0.16	0.042		STD_HCT116_R1.sld_series_1.tif	15	filament	5.93	7.08	172.06	microns
								49	STD_HCT116_R1.sld_series_1.tif	49	0.3	0.395	0.305	0		STD_HCT116_R1.sld_series_1.tif	16	filament	3.93	5.15	154.99	microns
								50	STD_HCT116_R1.sld_series_1.tif	50	0.278	0.498	0.181	0.043		STD_HCT116_R1.sld_series_1.tif	17	filament	5.78	6.62	208.64	microns
								51	STD_HCT116_R1.sld_series_1.tif	51	0.688	0.032	0.178	0.102		STD_HCT116_R1.sld_series_1.tif	17	filament	5.59	7.59	208.64	microns
								52	STD_HCT116_R1.sld_series_1.tif	52	0.389	0.318	0.079	0.215		STD_HCT116_R1.sld_series_1.tif	17	filament	7.49	7.53	208.64	microns
								53	STD_HCT116_R1.sld_series_1.tif	53	0.142	0.509	0.25	0.098		STD_HCT116_R1.sld_series_1.tif	18	filament	3.82	9.91	254.38	microns
								54	STD_HCT116_R1.sld_series_1.tif	54	0.49	0.323	0.109	0.078		STD_HCT116_R1.sld_series_1.tif	18	filament	4.14	5.76	254.38	microns
								55	STD_HCT116_R1.sld_series_10.tif	1	0.451	0.423	0.126	0		STD_HCT116_R1.sld_series_1.tif	18	filament	5.28	5.94	254.38	microns
								56	STD_HCT116_R1.sld_series_10.tif	2	0.603	0.225	0.129	0.043		STD_HCT116_R1.sld_series_1.tif	18	filament	7.94	7.43	254.38	microns
								57	STD_HCT116_R1.sld_series_10.tif	3	0.5	0.341	0.159	0		STD_HCT116_R1.sld_series_1.tif	18	filament	5	6.81	254.38	microns
								58	STD_HCT116_R1.sld_series_10.tif	4	0.295	0.223	0.482	0		STD_HCT116_R1.sld_series_1.tif	19	filament	11.73	13.33	258.54	microns
								59	STD_HCT116_R1.sld_series_10.tif	5	0	0.714	0.286	0		STD_HCT116_R1.sld_series_1.tif	19	filament	7.42	9.11	258.54	microns
								60	STD_HCT116_R1.sld_series_10.tif	6	0.13	0.358	0.443	0.069		STD_HCT116_R1.sld_series_1.tif	20	filament	16.39	13.91	375.93	microns
								61	STD_HCT116_R1.sld_series_10.tif	7	0.095	0.5	0.342	0.062		STD_HCT116_R1.sld_series_1.tif	20	filament	4.66	5.32	375.93	microns
								62	STD_HCT116_R1.sld_series_10.tif	8	0.564	0.352	0.085	0		STD_HCT116_R1.sld_series_1.tif	20	filament	7.52	9.98	375.93	microns
								63	STD_HCT116_R1.sld_series_10.tif	9	0.347	0.499	0.142	0.012		STD_HCT116_R1.sld_series_1.tif	20	filament	6.22	5.02	375.93	microns
								64	STD_HCT116_R1.sld_series_10.tif	10	0.428	0.286	0.262	0.024		STD_HCT116_R1.sld_series_1.tif	20	filament	5.98	5.23	375.93	microns
								65	STD_HCT116_R1.sld_series_10.tif	11	0.209	0.452	0.246	0.093		STD_HCT116_R1.sld_series_1.tif	20	filament	6.58	8.06	375.93	microns
								66	STD_HCT116_R1.sld_series_10.tif	12	0.126	0.531	0.343	0		STD_HCT116_R1.sld_series_1.tif	21	filament	4.11	5.48	293.25	microns
								67	STD_HCT116_R1.sld_series_10.tif	13	0.38	0.224	0.255	0.141		STD_HCT116_R1.sld_series_1.tif	21	filament	5	5.92	293.25	microns
								68	STD_HCT116_R1.sld_series_10.tif	14	0.167	0.547	0.174	0.112		STD_HCT116_R1.sld_series_1.tif	22	filament	6.87	10.96	349.7	microns
								69	STD_HCT116_R1.sld_series_10.tif	15	0.249	0.505	0.165	0.081		STD_HCT116_R1.sld_series_1.tif	22	filament	6.14	8.37	349.7	microns
								70	STD_HCT116_R1.sld_series_10.tif	16	0	0.664	0.336	0		STD_HCT116_R1.sld_series_1.tif	22	filament	5.23	6.73	349.7	microns
								71	STD_HCT116_R1.sld_series_10.tif	17	0.407	0.393	0.2	0		STD_HCT116_R1.sld_series_1.tif	23	filament	19.57	19.03	208.79	microns
								72	STD_HCT116_R1.sld_series_10.tif	18	0.376	0.392	0.183	0.049		STD_HCT116_R1.sld_series_1.tif	23	filament	6.06	6.04	208.79	microns
								73	STD_HCT116_R1.sld_series_10.tif	19	0.311	0.306	0.264	0.12		STD_HCT116_R1.sld_series_1.tif	23	filament	5.36	6.68	208.79	microns
								74	STD_HCT116_R1.sld_series_10.tif	20	0.283	0.399	0.318	0		STD_HCT116_R1.sld_series_1.tif	23	filament	5.31	5.79	208.79	microns
								75	STD_HCT116_R1.sld_series_10.tif	21	0.383	0.318	0.181	0.118		STD_HCT116_R1.sld_series_1.tif	24	filament	8.38	8.5	207.15	microns
								76	STD_HCT116_R1.sld_series_10.tif	22	0.281	0.43	0.289	0		STD_HCT116_R1.sld_series_1.tif	24	filament	8.74	11.27	207.15	microns
								77	STD_HCT116_R1.sld_series_10.tif	23	0.275	0.551	0.152	0.022		STD_HCT116_R1.sld_series_1.tif	24	filament	5.85	5.94	207.15	microns
								78	STD_HCT116_R1.sld_series_10.tif	24	0.152	0.444	0.355	0.049		STD_HCT116_R1.sld_series_1.tif	25	filament	7.96	8.53	203.69	microns
								79	STD_HCT116_R1.sld_series_10.tif	25	0	0.543	0.457	0		STD_HCT116_R1.sld_series_1.tif	25	filament	16.31	13.07	203.69	microns
								80	STD_HCT116_R1.sld_series_10.tif	26	0	0.603	0.333	0.063		STD_HCT116_R1.sld_series_1.tif	26	filament	23.62	24.98	225.76	microns
								81	STD_HCT116_R1.sld_series_10.tif	27	0.212	0.574	0.214	0		STD_HCT116_R1.sld_series_1.tif	26	filament	13.97	11.9	225.76	microns
								82	STD_HCT116_R1.sld_series_10.tif	28	0.13	0.53	0.287	0.052		STD_HCT116_R1.sld_series_1.tif	26	filament	4.58	5.38	225.76	microns
								83	STD_HCT116_R1.sld_series_10.tif	29	0	0.635	0.365	0		STD_HCT116_R1.sld_series_1.tif	27	filament	5.67	6.07	240.77	microns
								84	STD_HCT116_R1.sld_series_10.tif	30	0.378	0.436	0.165	0.021		STD_HCT116_R1.sld_series_1.tif	27	filament	5.62	8.24	240.77	microns
								85	STD_HCT116_R1.sld_series_10.tif	31	0.084	0.639	0.208	0.068		STD_HCT116_R1.sld_series_1.tif	27	filament	3.62	5.25	240.77	microns
								86	STD_HCT116_R1.sld_series_10.tif	32	0.237	0.576	0.187	0		STD_HCT116_R1.sld_series_1.tif	27	filament	4.87	6.61	240.77	microns
								87	STD_HCT116_R1.sld_series_10.tif	33	0.187	0.48	0.295	0.038		STD_HCT116_R1.sld_series_1.tif	27	filament	5.59	5.73	240.77	microns
								88	STD_HCT116_R1.sld_series_10.tif	34	0.385	0.377	0.237	0		STD_HCT116_R1.sld_series_1.tif	27	filament	5.05	6.03	240.77	microns
								89	STD_HCT116_R1.sld_series_11.tif	1	0.315	0.504	0.167	0.014		STD_HCT116_R1.sld_series_1.tif	28	filament	7.44	10.74	206.09	microns
								90	STD_HCT116_R1.sld_series_11.tif	2	0.497	0.395	0.108	0		STD_HCT116_R1.sld_series_1.tif	28	filament	7.6	10.35	206.09	microns
								91	STD_HCT116_R1.sld_series_11.tif	3	0.155	0.428	0.393	0.024		STD_HCT116_R1.sld_series_1.tif	28	filament	7	9.67	206.09	microns
								92	STD_HCT116_R1.sld_series_11.tif	4	0	0.491	0.38	0.128		STD_HCT116_R1.sld_series_1.tif	28	filament	3.77	5.29	206.09	microns
								93	STD_HCT116_R1.sld_series_11.tif	5	0.13	0.579	0.291	0		STD_HCT116_R1.sld_series_1.tif	29	filament	6.87	6.49	212.15	microns
								94	STD_HCT116_R1.sld_series_11.tif	6	0.312	0.419	0.231	0.038		STD_HCT116_R1.sld_series_1.tif	30	filament	5.75	6.65	145.73	microns
								95	STD_HCT116_R1.sld_series_11.tif	7	0	0.597	0.299	0.104		STD_HCT116_R1.sld_series_1.tif	30	filament	3.62	6.07	145.73	microns
								96	STD_HCT116_R1.sld_series_11.tif	8	0.236	0.217	0.447	0.1		STD_HCT116_R1.sld_series_1.tif	30	filament	8.33	14.05	145.73	microns
								97	STD_HCT116_R1.sld_series_12.tif	1	0.117	0.449	0.303	0.131		STD_HCT116_R1.sld_series_1.tif	31	filament	10.49	20.04	136.12	microns
								98	STD_HCT116_R1.sld_series_12.tif	2	0.371	0.436	0.154	0.039		STD_HCT116_R1.sld_series_1.tif	31	filament	5	9.86	136.12	microns
								99	STD_HCT116_R1.sld_series_12.tif	3	0.365	0.421	0.194	0.021		STD_HCT116_R1.sld_series_1.tif	32	filament	7.6	10.3	156.63	microns
								100	STD_HCT116_R1.sld_series_12.tif	4	0.487	0.265	0.219	0.029		STD_HCT116_R1.sld_series_1.tif	32	filament	10.43	12.85	156.63	microns
								101	STD_HCT116_R1.sld_series_12.tif	5	0.392	0.41	0.146	0.052		STD_HCT116_R1.sld_series_1.tif	33	filament	4.11	8.98	174.6	microns
								102	STD_HCT116_R1.sld_series_12.tif	6	0.385	0.237	0.305	0.072		STD_HCT116_R1.sld_series_1.tif	33	filament	4.76	6.5	174.6	microns
								103	STD_HCT116_R1.sld_series_12.tif	7	0.465	0.245	0.229	0.06		STD_HCT116_R1.sld_series_1.tif	34	filament	5.62	6.91	321.5	microns
								104	STD_HCT116_R1.sld_series_12.tif	8	0.385	0.342	0.255	0.018		STD_HCT116_R1.sld_series_1.tif	34	filament	3.82	6.71	321.5	microns
								105	STD_HCT116_R1.sld_series_12.tif	9	0.286	0.435	0.233	0.046		STD_HCT116_R1.sld_series_1.tif	34	filament	4.11	5.32	321.5	microns
								106	STD_HCT116_R1.sld_series_12.tif	10	0.074	0.43	0.427	0.069		STD_HCT116_R1.sld_series_1.tif	34	filament	3.41	5.13	321.5	microns
								107	STD_HCT116_R1.sld_series_12.tif	11	0.221	0.447	0.331	0		STD_HCT116_R1.sld_series_1.tif	34	filament	4.76	7.49	321.5	microns
								108	STD_HCT116_R1.sld_series_12.tif	12	0.223	0.501	0.276	0		STD_HCT116_R1.sld_series_1.tif	35	filament	9.21	10.03	168.52	microns
								109	STD_HCT116_R1.sld_series_12.tif	13	0.033	0.564	0.365	0.038		STD_HCT116_R1.sld_series_1.tif	35	filament	3.07	5.57	168.52	microns
								110	STD_HCT116_R1.sld_series_12.tif	14	0.31	0.466	0.12	0.104		STD_HCT116_R1.sld_series_1.tif	36	filament	5.59	6.55	241.11	microns
								111	STD_HCT116_R1.sld_series_12.tif	15	0.271	0.407	0.221	0.101		STD_HCT116_R1.sld_series_1.tif	36	filament	9.37	11.15	241.11	microns
								112	STD_HCT116_R1.sld_series_12.tif	16	0.31	0.354	0.226	0.111		STD_HCT116_R1.sld_series_1.tif	36	filament	5.83	6.84	241.11	microns
								113	STD_HCT116_R1.sld_series_12.tif	17	0.172	0.442	0.362	0.025		STD_HCT116_R1.sld_series_1.tif	36	filament	7.23	9.05	241.11	microns
								114	STD_HCT116_R1.sld_series_12.tif	18	0.354	0.381	0.209	0.056		STD_HCT116_R1.sld_series_1.tif	37	filament	2.81	5.35	165.42	microns
								115	STD_HCT116_R1.sld_series_12.tif	19	0.095	0.628	0.248	0.03		STD_HCT116_R1.sld_series_1.tif	37	filament	3.46	5.21	165.42	microns
								116	STD_HCT116_R1.sld_series_12.tif	20	0.136	0.514	0.26	0.091		STD_HCT116_R1.sld_series_1.tif	38	filament	3.93	6.65	204.6	microns
								117	STD_HCT116_R1.sld_series_14.tif	1	0.349	0.414	0.237	0		STD_HCT116_R1.sld_series_1.tif	38	filament	4.42	9.9	204.6	microns
								118	STD_HCT116_R1.sld_series_14.tif	2	0	0.437	0.306	0.258		STD_HCT116_R1.sld_series_1.tif	38	filament	8.4	12.81	204.6	microns
								119	STD_HCT116_R1.sld_series_14.tif	3	0	0.484	0.401	0.115		STD_HCT116_R1.sld_series_1.tif	38	filament	3.25	6.61	204.6	microns
								120	STD_HCT116_R1.sld_series_14.tif	4	0	0.499	0.329	0.171		STD_HCT116_R1.sld_series_1.tif	39	filament	5.02	10.54	224.87	microns
								121	STD_HCT116_R1.sld_series_14.tif	5	0.128	0.36	0.423	0.09		STD_HCT116_R1.sld_series_1.tif	39	filament	3.8	5.22	224.87	microns
								122	STD_HCT116_R1.sld_series_16.tif	1	0.148	0.628	0.2	0.025		STD_HCT116_R1.sld_series_1.tif	39	filament	5.2	8.7	224.87	microns
								123	STD_HCT116_R1.sld_series_16.tif	2	0.176	0.588	0.194	0.041		STD_HCT116_R1.sld_series_1.tif	39	filament	4.03	6.78	224.87	microns
								124	STD_HCT116_R1.sld_series_16.tif	3	0.315	0.476	0.141	0.068		STD_HCT116_R1.sld_series_1.tif	41	filament	8.01	9.35	629.89	microns
								125	STD_HCT116_R1.sld_series_16.tif	4	0.428	0.338	0.234	0		STD_HCT116_R1.sld_series_1.tif	41	filament	5.15	5.91	629.89	microns
								126	STD_HCT116_R1.sld_series_16.tif	5	0.287	0.562	0.151	0		STD_HCT116_R1.sld_series_1.tif	41	filament	8.33	12.46	629.89	microns
								127	STD_HCT116_R1.sld_series_16.tif	6	0.204	0.495	0.302	0		STD_HCT116_R1.sld_series_1.tif	41	filament	9.57	11.51	629.89	microns
								128	STD_HCT116_R1.sld_series_16.tif	7	0.169	0.509	0.322	0		STD_HCT116_R1.sld_series_1.tif	41	filament	7.99	12.45	629.89	microns
								129	STD_HCT116_R1.sld_series_16.tif	8	0.316	0.384	0.3	0		STD_HCT116_R1.sld_series_1.tif	41	filament	4.06	7.24	629.89	microns
								130	STD_HCT116_R1.sld_series_2.tif	1	0.404	0.35	0.247	0		STD_HCT116_R1.sld_series_1.tif	41	filament	15.19	14.86	629.89	microns
								131	STD_HCT116_R1.sld_series_2.tif	2	0.163	0.33	0.347	0.16		STD_HCT116_R1.sld_series_1.tif	41	filament	22.66	19.18	629.89	microns
								132	STD_HCT116_R1.sld_series_2.tif	3	0.505	0.302	0.129	0.065		STD_HCT116_R1.sld_series_1.tif	41	filament	3.75	5.49	629.89	microns
								133	STD_HCT116_R1.sld_series_2.tif	4	0.391	0.367	0.181	0.061		STD_HCT116_R1.sld_series_1.tif	41	filament	2.63	5.06	629.89	microns
								134	STD_HCT116_R1.sld_series_2.tif	5	0.421	0.377	0.202	0		STD_HCT116_R1.sld_series_1.tif	42	filament	22.43	18.66	190.94	microns
								135	STD_HCT116_R1.sld_series_2.tif	6	0.637	0.29	0.056	0.017		STD_HCT116_R1.sld_series_1.tif	43	filament	8.3	8.47	220.03	microns
								136	STD_HCT116_R1.sld_series_2.tif	7	0.326	0.294	0.308	0.072		STD_HCT116_R1.sld_series_1.tif	43	filament	15.01	12.34	220.03	microns
								137	STD_HCT116_R1.sld_series_2.tif	8	0.501	0.22	0.239	0.04		STD_HCT116_R1.sld_series_1.tif	44	filament	6.35	10.12	202.11	microns
								138	STD_HCT116_R1.sld_series_2.tif	9	0.383	0.346	0.166	0.105		STD_HCT116_R1.sld_series_1.tif	44	filament	14.91	13.04	202.11	microns
								139	STD_HCT116_R1.sld_series_2.tif	10	0.224	0.496	0.28	0		STD_HCT116_R1.sld_series_1.tif	44	filament	5.07	6.73	202.11	microns
								140	STD_HCT116_R1.sld_series_2.tif	11	0.291	0.423	0.254	0.032		STD_HCT116_R1.sld_series_1.tif	45	filament	6.22	8	235.2	microns
								141	STD_HCT116_R1.sld_series_2.tif	12	0.289	0.501	0.21	0		STD_HCT116_R1.sld_series_1.tif	45	filament	13.48	13.75	235.2	microns
								142	STD_HCT116_R1.sld_series_2.tif	13	0.303	0.482	0.132	0.083		STD_HCT116_R1.sld_series_1.tif	46	filament	5.41	8.21	147.26	microns
								143	STD_HCT116_R1.sld_series_2.tif	14	0.345	0.433	0.201	0.021		STD_HCT116_R1.sld_series_1.tif	46	filament	6.3	7.01	147.26	microns
								144	STD_HCT116_R1.sld_series_2.tif	15	0.139	0.56	0.231	0.07		STD_HCT116_R1.sld_series_1.tif	47	filament	8.74	11.64	179.89	microns
								145	STD_HCT116_R1.sld_series_2.tif	16	0.292	0.365	0.171	0.172		STD_HCT116_R1.sld_series_1.tif	47	filament	21.7	17.62	179.89	microns
								146	STD_HCT116_R1.sld_series_2.tif	17	0.469	0.263	0.201	0.067		STD_HCT116_R1.sld_series_1.tif	47	filament	2.91	5.41	179.89	microns
								147	STD_HCT116_R1.sld_series_2.tif	18	0.492	0.231	0.184	0.093		STD_HCT116_R1.sld_series_1.tif	47	filament	10.82	10.98	179.89	microns
								148	STD_HCT116_R1.sld_series_2.tif	19	0.475	0.271	0.174	0.08		STD_HCT116_R1.sld_series_1.tif	48	filament	22.27	22.76	112.92	microns
								149	STD_HCT116_R1.sld_series_2.tif	20	0.468	0.32	0.137	0.075		STD_HCT116_R1.sld_series_1.tif	48	filament	3.25	5.22	112.92	microns
								150	STD_HCT116_R1.sld_series_2.tif	21	0.511	0.199	0.29	0		STD_HCT116_R1.sld_series_1.tif	49	filament	14	15.63	147.75	microns
								151	STD_HCT116_R1.sld_series_2.tif	22	0.14	0.629	0.231	0		STD_HCT116_R1.sld_series_1.tif	50	filament	4.87	6.81	184.18	microns
								152	STD_HCT116_R1.sld_series_2.tif	23	0.454	0.307	0.181	0.058		STD_HCT116_R1.sld_series_1.tif	50	filament	8.79	6.55	184.18	microns
								153	STD_HCT116_R1.sld_series_2.tif	24	0.332	0.427	0.172	0.069		STD_HCT116_R1.sld_series_1.tif	51	filament	11.66	9.46	176.76	microns
								154	STD_HCT116_R1.sld_series_2.tif	25	0.167	0.571	0.262	0		STD_HCT116_R1.sld_series_1.tif	51	filament	17.56	19.83	176.76	microns
								155	STD_HCT116_R1.sld_series_2.tif	26	0.283	0.525	0.165	0.027		STD_HCT116_R1.sld_series_1.tif	52	filament	10.95	13.56	192.58	microns
								156	STD_HCT116_R1.sld_series_2.tif	27	0	0.651	0.349	0		STD_HCT116_R1.sld_series_1.tif	52	filament	3.62	6.39	192.58	microns
								157	STD_HCT116_R1.sld_series_2.tif	28	0.32	0.346	0.275	0.059		STD_HCT116_R1.sld_series_1.tif	52	filament	9.78	9.86	192.58	microns
								158	STD_HCT116_R1.sld_series_2.tif	29	0.58	0.247	0.144	0.028		STD_HCT116_R1.sld_series_1.tif	53	filament	4.81	7.4	138.1	microns
								159	STD_HCT116_R1.sld_series_2.tif	30	0.178	0.474	0.258	0.09		STD_HCT116_R1.sld_series_1.tif	54	filament	4.55	5.22	194.33	microns
								160	STD_HCT116_R1.sld_series_2.tif	31	0.293	0.379	0.257	0.071		STD_HCT116_R1.sld_series_1.tif	54	filament	4.97	5.41	194.33	microns
								161	STD_HCT116_R1.sld_series_2.tif	32	0.706	0.143	0.15	0		STD_HCT116_R1.sld_series_1.tif	54	filament	7.28	7.72	194.33	microns
								162	STD_HCT116_R1.sld_series_2.tif	33	0.486	0.332	0.117	0.064		STD_HCT116_R1.sld_series_1.tif	54	filament	10.07	10.97	194.33	microns
								163	STD_HCT116_R1.sld_series_2.tif	34	0.607	0.249	0.118	0.026		STD_HCT116_R1.sld_series_10.tif	1	filament	12.7	14.1	230.72	microns
								164	STD_HCT116_R1.sld_series_2.tif	35	0.166	0.541	0.267	0.025		STD_HCT116_R1.sld_series_10.tif	1	filament	3.23	5.68	230.72	microns
								165	STD_HCT116_R1.sld_series_2.tif	36	0.144	0.539	0.297	0.02		STD_HCT116_R1.sld_series_10.tif	1	filament	4.34	7.08	230.72	microns
								166	STD_HCT116_R1.sld_series_2.tif	37	0.234	0.457	0.27	0.04		STD_HCT116_R1.sld_series_10.tif	1	filament	3.38	7.23	230.72	microns
								167	STD_HCT116_R1.sld_series_2.tif	38	0.526	0.339	0.135	0		STD_HCT116_R1.sld_series_10.tif	2	filament	3.23	5.52	141.28	microns
								168	STD_HCT116_R1.sld_series_2.tif	39	0.353	0.473	0.139	0.035		STD_HCT116_R1.sld_series_10.tif	2	filament	4.68	6.22	141.28	microns
[truncated: 11,159 more rows]

## Sheet: d. hct_T21 c1 & c2
Index	File	Cell	filament	rod	puncta	swollen		Index	File	Cell	filament	rod	puncta	swollen		Image	Cell	Class	Area	Length	CellArea	Unit
[truncated: 5,147 more rows]
