# Supplementary material for: mitoXplorer, a visual data mining platform to systematically analyze and visualize mitochondrial expression dynamics and mutations
Source: Nucleic Acids Res. 2019 Dec 4;48(2):605–32. doi: 10.1093/nar/gkz1128 (PMC6954439; doi:10.1093/nar/gkz1128)
Supplement: gkz1128_Supplemental_Files [file gkz1128_supplemental_files.zip › Yim_etal_SupplementaryTable_S2_final.xlsx]

## Sheet: a. human interactome
HGNC_symbol	gene_name	mito_process	gene_function	chr	obsolete_HGNC_symbol	HGNC_ID	HGNC_name	ENSG_ID	ENSG_name	NCBI_GeneID	NCBI_name
AADAT	aminoadipate aminotransferase	Amino Acid Metabolism	Shows activity also towards tryptophan, aspartate and hydroxykinurenine	4	KAT2, KATII, KYAT2	HGNC:17929	AADAT	ENSG00000109576	AADAT	51166	AADAT
AASS	aminoadipate-semialdehyde synthase	Amino Acid Metabolism	Bifunctional enzyme that catalyzes the first two steps in lysine degradation. The N-terminal and the C-terminal contain lysine-ketoglutarate reductase and saccharopine dehydrogenase activity, respectively	7	LKR/SDH, LKRSDH, LORSDH	HGNC:17366	AASS	ENSG00000008311	AASS	10157	AASS
ABAT	4-aminobutyrate aminotransferase	Amino Acid Metabolism	Catalyzes the conversion of gamma-aminobutyrate and L- beta-aminoisobutyrate to succinate semialdehyde and methylmalonate semialdehyde, respectively. Can also convert delta-aminovalerate and beta-alanine	16	GABA-AT, GABAT, NPD009	HGNC:23	ABAT	ENSG00000183044	ABAT	18	ABAT
ABHD10	abhydrolase domain containing 10	Amino Acid Metabolism	This gene encodes a mitochondrially-localized enzyme that acts in liver cells as a hydrolase. The encoded protein removes glucuronide from mycophenolic acid acyl-glucuronide. There is a pseudogene for this gene on chromosome 6. Alternative splicing results in multiple transcript variants. [provided by RefSeq, Jan 2013],	3		HGNC:25656	ABHD10	ENSG00000144827	ABHD10	55347	ABHD10
ABHD11	abhydrolase domain containing 11	Amino Acid Metabolism	This gene encodes a protein containing an alpha/beta hydrolase fold domain. This gene is deleted in Williams syndrome, a multisystem developmental disorder caused by the deletion of contiguous genes at 7q11.23. [provided by RefSeq, Mar 2016],	7	PP1226, WBSCR21	HGNC:16407	ABHD11	ENSG00000106077	ABHD11	83451	ABHD11
ABHD16A	abhydrolase domain containing 16A	Amino Acid Metabolism	A cluster of genes, BAT1-BAT5, has been localized in the vicinity of the genes for tumor necrosis factor alpha and tumor necrosis factor beta. These genes are all within the human major histocompatibility complex class III region. The protein encoded by this gene is thought to be involved in some aspects of immunity. Alternatively spliced transcript variants have been described. [provided by RefS…	6	BAT5, D6S82E, NG26, PP199	HGNC:13921	ABHD16A	ENSG00000204427	ABHD16A	7920	ABHD16A
ACAT1	acetyl-CoA acetyltransferase 1	Amino Acid Metabolism	Plays a major role in ketone body metabolism	11	ACAT, MAT, T2, THIL	HGNC:93	ACAT1	ENSG00000075239	ACAT1	38	ACAT1
ADO	2-aminoethanethiol dioxygenase	Amino Acid Metabolism	Human thiol dioxygenases include cysteine dioxygenase (CDO; MIM 603943) and cysteamine (2-aminoethanethiol) dioxygenase (ADO; EC 1.13.11.19). CDO adds 2 oxygen atoms to free cysteine, whereas ADO adds 2 oxygen atoms to free cysteamine to form hypotaurine (Dominy et al 2007 [PubMed 17581819]).[supplied by OMIM, Mar 2008],	10	C10orf22	HGNC:23506	ADO	ENSG00000181915	ADO	84890	ADO
AGMAT	agmatinase	Amino Acid Metabolism	catalytic activity:Agmatine + H(2)O = putrescine + ureacofactor:Manganese pathway:Amine and polyamine biosynthesis; putrescine biosynthesis via agmatine pathway; putrescine from agmatine (ADC route): step 1/1similarity:Belongs to the arginase family. Agmatinase subfamilytissue specificity:Highly expressed in liver and kidney. Also found in skeletal muscle, fetal liver, brain, testis, skin and the…	1		HGNC:18407	AGMAT	ENSG00000116771	AGMAT	79814	AGMAT
AGXT	alanine--glyoxylate and serine--pyruvate aminotransferase	Amino Acid Metabolism	Description: catalyzes the transamination of L-serine and pyruvate to 3-hydroxpyruvate and L-alanine; catalyzes the transamination of L-alanine and glyoxylate to pyruvate and glycine,	2	AGT, AGT11, PH1, SPAT, SPT, TLH6, AGXT	HGNC:341	AGXT	ENSG00000172482	AGXT	189	AGXT
AGXT2	alanine--glyoxylate aminotransferase 2	Amino Acid Metabolism	The protein encoded by this gene is a class III pyridoxal-phosphate-dependent mitochondrial aminotransferase. It catalyzes the conversion of glyoxylate to glycine using L-alanine as the amino donor. It is an important regulator of methylarginines and is involved in the control of blood pressure in kidney. Polymorphisms in this gene affect methylarginine and beta-aminoisobutyrate metabolism, and a…	5	AGT2, BAIBA, DAIBAT	HGNC:14412	AGXT2	ENSG00000113492	AGXT2	64902	AGXT2
ALDH18A1	aldehyde dehydrogenase 18 family member A1	Amino Acid Metabolism	This gene is a member of the aldehyde dehydrogenase family and encodes a bifunctional ATP- and NADPH-dependent mitochondrial enzyme with both gamma-glutamyl kinase and gamma-glutamyl phosphate reductase activities. The encoded protein catalyzes the reduction of glutamate to delta1-pyrroline-5-carboxylate, a critical step in the de novo biosynthesis of proline, ornithine and arginine. Mutations in…	10	ADCL3, ARCL3A, GSAS, P5CS, PYCS, SPG9, SPG9A, SPG9B	HGNC:9722	ALDH18A1	ENSG00000059573	ALDH18A1	5832	ALDH18A1
ALDH4A1	aldehyde dehydrogenase 4 family member A1	Amino Acid Metabolism	This protein belongs to the aldehyde dehydrogenase family of proteins. This enzyme is a mitochondrial matrix NAD-dependent dehydrogenase which catalyzes the second step of the proline degradation pathway, converting pyrroline-5-carboxylate to glutamate. Deficiency of this enzyme is associated with type II hyperprolinemia, an autosomal recessive disorder characterized by accumulation of delta-1-py…	1	ALDH4, P5CD, P5CDh	HGNC:406	ALDH4A1	ENSG00000159423	ALDH4A1	8659	ALDH4A1
ALDH5A1	aldehyde dehydrogenase 5 family member A1	Amino Acid Metabolism	This protein belongs to the aldehyde dehydrogenase family of proteins. This gene encodes a mitochondrial NAD(+)-dependent succinic semialdehyde dehydrogenase. A deficiency of this enzyme, known as 4-hydroxybutyricaciduria, is a rare inborn error in the metabolism of the neurotransmitter 4-aminobutyric acid (GABA). In response to the defect, physiologic fluids from patients accumulate GHB, a compo…	6	SSADH, SSDH	HGNC:408	ALDH5A1	ENSG00000112294	ALDH5A1	7915	ALDH5A1
ALDH6A1	aldehyde dehydrogenase 6 family member A1	Amino Acid Metabolism	Plays a role in valine and pyrimidine metabolism. Binds fatty acyl-CoA	14	MMSADHA, MMSDH	HGNC:7179	ALDH6A1	ENSG00000119711	ALDH6A1	4329	ALDH6A1
AMT	aminomethyltransferase	Amino Acid Metabolism	The glycine cleavage system catalyzes the degradation of glycine	3	GCE, GCST, GCVT, NKH	HGNC:473	AMT	ENSG00000145020	AMT	275	AMT
ASS1	argininosuccinate synthase 1	Amino Acid Metabolism	The protein encoded by this gene catalyzes the penultimate step of the arginine biosynthetic pathway. There are approximately 10 to 14 copies of this gene including the pseudogenes scattered across the human genome, among which the one located on chromosome 9 appears to be the only functional gene for argininosuccinate synthetase. Mutations in the chromosome 9 copy of this gene cause citrullinemi…	9	ASS, CTLN1	HGNC:758	ASS1	ENSG00000130707	ASS1	445	ASS1
AUH	AU RNA binding methylglutaconyl-CoA hydratase	Amino Acid Metabolism	Catalyzes the conversion of 3-methylglutaconyl-CoA to 3- hydroxy-3-methylglutaryl-CoA. Has very low enoyl-CoA hydratase activity. Was originally identified as RNA-binding protein that binds in vitro to clustered 5'-AUUUA-3' motifs	9		HGNC:890	AUH	ENSG00000148090	AUH	549	AUH
BCAT1	branched chain amino acid transaminase 1	Amino Acid Metabolism	This gene encodes the cytosolic form of the enzyme branched-chain amino acid transaminase. This enzyme catalyzes the reversible transamination of branched-chain alpha-keto acids to branched-chain L-amino acids essential for cell growth. Two different clinical disorders have been attributed to a defect of branched-chain amino acid transamination: hypervalinemia and hyperleucine-isoleucinemia. As t…	12	BCATC, BCT1, ECA39, MECA39, PNAS121, PP18	HGNC:976	BCAT1	ENSG00000060982	BCAT1	586	BCAT1
BCAT2	branched chain amino acid transaminase 2	Amino Acid Metabolism	This gene encodes a branched chain aminotransferase found in mitochondria. The encoded protein forms a dimer that catalyzes the first step in the production of the branched chain amino acids leucine, isoleucine, and valine. Multiple transcript variants encoding different isoforms have been found for this gene. [provided by RefSeq, Sep 2009],	19	BCAM, BCATM, BCT2, PP18	HGNC:977	BCAT2	ENSG00000105552	BCAT2	587	BCAT2
BCKDHA	branched chain keto acid dehydrogenase E1, alpha polypeptide	Amino Acid Metabolism	The branched-chain alpha-keto dehydrogenase complex catalyzes the overall conversion of alpha-keto acids to acyl-CoA and CO(2). It contains multiple copies of three enzymatic components: branched-chain alpha-keto acid decarboxylase (E1), lipoamide acyltransferase (E2) and lipoamide dehydrogenase (E3)	19	BCKDE1A, MSU, MSUD1, OVD1A	HGNC:986	BCKDHA	ENSG00000248098	BCKDHA	593	BCKDHA
BCKDHB	branched chain keto acid dehydrogenase E1 subunit beta	Amino Acid Metabolism	The branched-chain alpha-keto dehydrogenase complex catalyzes the overall conversion of alpha-keto acids to acyl-CoA and CO(2). It contains multiple copies of three enzymatic components: branched-chain alpha-keto acid decarboxylase (E1), lipoamide acyltransferase (E2) and lipoamide dehydrogenase (E3)	6	BCKDE1B, BCKDH E1-beta, E1B	HGNC:987	BCKDHB	ENSG00000083123	BCKDHB	594	BCKDHB
BCKDK	branched chain ketoacid dehydrogenase kinase	Amino Acid Metabolism	The branched-chain alpha-ketoacid dehydrogenase complex (BCKD) is an important regulator of the valine, leucine, and isoleucine catabolic pathways. The protein encoded by this gene is found in the mitochondrion, where it phosphorylates and inactivates BCKD. Several transcript variants encoding different isoforms have been found for this gene. [provided by RefSeq, Dec 2012],	16	BCKDKD, BDK	HGNC:16902	BCKDK	ENSG00000103507	BCKDK	10295	BCKDK
CHDH	choline dehydrogenase	Amino Acid Metabolism	The protein encoded by this gene is a choline dehydrogenase that localizes to the mitochondrion. Variations in this gene can affect susceptibility to choline deficiency. A few transcript variants have been found for this gene, but the full-length nature of only one has been characterized to date. [provided by RefSeq, Dec 2010],	3		HGNC:24288	CHDH	ENSG00000016391	CHDH	55349	CHDH
CKMT1A	creatine kinase, mitochondrial 1A	Amino Acid Metabolism	Mitochondrial creatine (MtCK) kinase is responsible for the transfer of high energy phosphate from mitochondria to the cytosolic carrier, creatine. It belongs to the creatine kinase isoenzyme family. It exists as two isoenzymes, sarcomeric MtCK and ubiquitous MtCK, encoded by separate genes. Mitochondrial creatine kinase occurs in two different oligomeric forms: dimers and octamers, in contrast t…	15	CKMT1, U-MtCK, mia-CK	HGNC:31736	CKMT1A	ENSG00000223572	CKMT1A	548596	CKMT1A
CKMT1B	creatine kinase, mitochondrial 1B	Amino Acid Metabolism	Mitochondrial creatine (MtCK) kinase is responsible for the transfer of high energy phosphate from mitochondria to the cytosolic carrier, creatine. It belongs to the creatine kinase isoenzyme family. It exists as two isoenzymes, sarcomeric MtCK and ubiquitous MtCK, encoded by separate genes. Mitochondrial creatine kinase occurs in two different oligomeric forms: dimers and octamers, in contrast t…	15	CKMT, CKMT1, UMTCK	HGNC:1995	CKMT1B	ENSG00000237289	CKMT1B	1159	CKMT1B
CKMT2	creatine kinase, mitochondrial 2	Amino Acid Metabolism	Mitochondrial creatine kinase (MtCK) is responsible for the transfer of high energy phosphate from mitochondria to the cytosolic carrier, creatine. It belongs to the creatine kinase isoenzyme family. It exists as two isoenzymes, sarcomeric MtCK and ubiquitous MtCK, encoded by separate genes. Mitochondrial creatine kinase occurs in two different oligomeric forms: dimers and octamers, in contrast t…	5	SMTCK	HGNC:1996	CKMT2	ENSG00000131730	CKMT2	1160	CKMT2
DBT	dihydrolipoamide branched chain transacylase E2	Amino Acid Metabolism	The branched-chain alpha-keto dehydrogenase complex catalyzes the overall conversion of alpha-keto acids to acyl-CoA and CO(2). It contains multiple copies of three enzymatic components: branched-chain alpha-keto acid decarboxylase (E1), lipoamide acyltransferase (E2) and lipoamide dehydrogenase (E3)	1	BCATE2, BCKAD-E2, BCKADE2, BCOADC-E2, E2, E2B	HGNC:2698	DBT	ENSG00000137992	DBT	1629	DBT
DGLUCY	D-glutamate cyclase	Amino Acid Metabolism	D-glutamate cyclase activity, glutamate metabolic process	14	C14orf159	HGNC:20498	DGLUCY	ENSG00000133943	DGLUCY	80017	DGLUCY
DHTKD1	dehydrogenase E1 and transketolase domain containing 1	Amino Acid Metabolism	The 2-oxoglutarate dehydrogenase complex catalyzes the overall conversion of 2-oxoglutarate to succinyl-CoA and CO(2). It contains multiple copies of three enzymatic components: 2- oxoglutarate dehydrogenase (E1), dihydrolipoamide succinyltransferase (E2) and lipoamide dehydrogenase (E3) (By similarity)	10	AMOXAD, CMT2Q	HGNC:23537	DHTKD1	ENSG00000181192	DHTKD1	55526	DHTKD1
ETHE1	ETHE1 persulfide dioxygenase	Amino Acid Metabolism	This gene encodes a member of the metallo beta-lactamase family of iron-containing proteins involved in the mitochondrial sulfide oxidation pathway. The encoded protein catalyzes the oxidation of a persulfide substrate to sulfite. Certain mutations in this gene cause ethylmalonic encephalopathy, an infantile metabolic disorder affecting the brain, gastrointestinal tract and peripheral vessels. Al…	19	HSCO, YF13H12	HGNC:23287	ETHE1	ENSG00000105755	ETHE1	23474	ETHE1
ETNPPL	ethanolamine-phosphate phospho-lyase	Amino Acid Metabolism	cofactor:Pyridoxal phosphate similarity:Belongs to the class-III pyridoxal-phosphate-dependent aminotransferase familysubunit:Homotetramer	4	AGXT2L1	HGNC:14404	ETNPPL	ENSG00000164089	ETNPPL	64850	ETNPPL
FAHD1	fumarylacetoacetate hydrolase domain containing 1	Amino Acid Metabolism	May have hydrolase activity	16	C16orf36, YISKL	HGNC:14169	FAHD1	ENSG00000180185	FAHD1	81889	FAHD1
FAHD2A	fumarylacetoacetate hydrolase domain containing 2A	Amino Acid Metabolism	May have hydrolase activity (By similarity)	2	CGI-105	HGNC:24252	FAHD2A	ENSG00000115042	FAHD2A	51011	FAHD2A
FAHD2B	fumarylacetoacetate hydrolase domain containing 2B	Amino Acid Metabolism	May have hydrolase activity (By similarity)	2		HGNC:25318	FAHD2B	ENSG00000144199	FAHD2B	151313	FAHD2B
GATM	glycine amidinotransferase	Amino Acid Metabolism	This gene encodes a mitochondrial enzyme that belongs to the amidinotransferase family. This enzyme is involved in creatine biosynthesis, whereby it catalyzes the transfer of a guanido group from L-arginine to glycine, resulting in guanidinoacetic acid, the immediate precursor of creatine. Mutations in this gene cause arginine:glycine amidinotransferase deficiency, an inborn error of creatine syn…	15	AGAT, AT, CCDS3	HGNC:4175	GATM	ENSG00000171766	GATM	2628	GATM
GCAT	glycine C-acetyltransferase	Amino Acid Metabolism	The degradation of L-threonine to glycine consists of a two-step biochemical pathway involving the enzymes L-threonine dehydrogenase and 2-amino-3-ketobutyrate coenzyme A ligase. L-Threonine is first converted into 2-amino-3-ketobutyrate by L-threonine dehydrogenase. This gene encodes the second enzyme in this pathway, which then catalyzes the reaction between 2-amino-3-ketobutyrate and coenzyme …	22	KBL	HGNC:4188	GCAT	ENSG00000100116	GCAT	23464	GCAT
GCSH	glycine cleavage system protein H	Amino Acid Metabolism	The glycine cleavage system catalyzes the degradation of glycine. The H protein shuttles the methylamine group of glycine from the P protein to the T protein	16	GCE, NKH	HGNC:4208	GCSH	ENSG00000140905	GCSH	2653	GCSH
GLDC	glycine decarboxylase	Amino Acid Metabolism	The glycine cleavage system catalyzes the degradation of glycine. The P protein binds the alpha-amino group of glycine through its pyridoxal phosphate cofactor; CO(2) is released and the remaining methylamine moiety is then transferred to the lipoamide cofactor of the H protein	9	GCE, GCSP, HYGN1	HGNC:4313	GLDC	ENSG00000178445	GLDC	2731	GLDC
GLS	glutaminase	Amino Acid Metabolism	Catalyzes the first reaction in the primary pathway for the renal catabolism of glutamine	2	AAD20, CASGID, EIEE71, GAC, GAM1, KGA, GLS	HGNC:4331	GLS	ENSG00000115419	GLS	2744	GLS
GLS2	glutaminase 2	Amino Acid Metabolism	Plays an important role in the regulation of glutamine catabolism	12	GA, GLS, LGA, hLGA	HGNC:29570	GLS2	ENSG00000135423	GLS2	27165	GLS2
GLUD1	glutamate dehydrogenase 1	Amino Acid Metabolism	May be involved in learning and memory reactions by increasing the turnover of the excitatory neurotransmitter glutamate (By similarity)	10	GDH, GDH1, GLUD	HGNC:4335	GLUD1	ENSG00000148672	GLUD1	2746	GLUD1
GLUD2	glutamate dehydrogenase 2	Amino Acid Metabolism	Important for recycling the chief excitatory neurotransmitter, glutamate, during neurotransmission	X	GDH2, GLUDP1	HGNC:4336	GLUD2	ENSG00000182890	GLUD2	2747	GLUD2
GLUL	glutamate-ammonia ligase	Amino Acid Metabolism	The protein encoded by this gene belongs to the glutamine synthetase family. It catalyzes the synthesis of glutamine from glutamate and ammonia in an ATP-dependent reaction. This protein plays a role in ammonia and glutamate detoxification, acid-base homeostasis, cell signaling, and cell proliferation. Glutamine is an abundant amino acid, and is important to the biosynthesis of several amino acid…	1	GLNS, GS, PIG43, PIG59	HGNC:4341	GLUL	ENSG00000135821	GLUL	2752	GLUL
GOT2	glutamic-oxaloacetic transaminase 2	Amino Acid Metabolism	Facilitates cellular uptake of long-chain free fatty acids (By similarity)	16	KAT4, KATIV, KYAT4, mitAAT	HGNC:4433	GOT2	ENSG00000125166	GOT2	2806	GOT2
GPT2	glutamic--pyruvic transaminase 2	Amino Acid Metabolism	This gene encodes a mitochondrial alanine transaminase, a pyridoxal enzyme that catalyzes the reversible transamination between alanine and 2-oxoglutarate to generate pyruvate and glutamate. Alanine transaminases play roles in gluconeogenesis and amino acid metabolism in many tissues including skeletal muscle, kidney, and liver. Activating transcription factor 4 upregulates this gene under metabo…	16	ALT2, GPT 2, MRT49	HGNC:18062	GPT2	ENSG00000166123	GPT2	84706	GPT2
GSTZ1	glutathione S-transferase zeta 1	Amino Acid Metabolism	Bifunctional enzyme showing minimal glutathione- conjugating activity with ethacrynic acid and 7-chloro-4- nitrobenz-2-oxa-1,3-diazole and maleylacetoacetate isomerase activity. Has also low glutathione peroxidase activity with T- butyl and cumene hydroperoxides. Is able to catalyze the glutathione dependent oxygenation of dichloroacetic acid to glyoxylic acid	14	GSTZ1-1, MAAI, MAAID, MAI	HGNC:4643	GSTZ1	ENSG00000100577	GSTZ1	2954	GSTZ1
HIBADH	3-hydroxyisobutyrate dehydrogenase	Amino Acid Metabolism	This gene encodes a mitochondrial 3-hydroxyisobutyrate dehydrogenase enzyme. The encoded protein plays a critical role in the catabolism of L-valine by catalyzing the oxidation of 3-hydroxyisobutyrate to methylmalonate semialdehyde. [provided by RefSeq, Nov 2011],	7	NS5ATP1	HGNC:4907	HIBADH	ENSG00000106049	HIBADH	11112	HIBADH
HIBCH	3-hydroxyisobutyryl-CoA hydrolase	Amino Acid Metabolism	This gene encodes the enzyme responsible for hydrolysis of both HIBYL-CoA and beta-hydroxypropionyl-CoA. Mutations in this gene have been associated with 3-hyroxyisobutyryl-CoA hydrolase deficiency. Alternative splicing results in multiple transcript variants.[provided by RefSeq, May 2010],	2	HIBYLCOAH	HGNC:4908	HIBCH	ENSG00000198130	HIBCH	26275	HIBCH
HMGCL	3-hydroxy-3-methylglutaryl-CoA lyase	Amino Acid Metabolism	The protein encoded by this gene belongs to the HMG-CoA lyase family. It is a mitochondrial enzyme that catalyzes the final step of leucine degradation and plays a key role in ketone body formation. Mutations in this gene are associated with HMG-CoA lyase deficiency. Alternatively spliced transcript variants encoding different isoforms have been found for this gene. [provided by RefSeq, Oct 2009],	1	HL	HGNC:5005	HMGCL	ENSG00000117305	HMGCL	3155	HMGCL
HMGCS2	3-hydroxy-3-methylglutaryl-CoA synthase 2	Amino Acid Metabolism	This enzyme condenses acetyl-CoA with acetoacetyl-CoA to form HMG-CoA, which is the substrate for HMG-CoA reductase	1		HGNC:5008	HMGCS2	ENSG00000134240	HMGCS2	3158	HMGCS2
IVD	isovaleryl-CoA dehydrogenase	Amino Acid Metabolism	Isovaleryl-CoA dehydrogenase (IVD) is a mitochondrial matrix enzyme that catalyzes the third step in leucine catabolism. The genetic deficiency of IVD results in an accumulation of isovaleric acid, which is toxic to the central nervous system and leads to isovaleric acidemia. Alternatively spliced transcript variants encoding different isoforms have been found for this gene. [provided by RefSeq, …	15	ACAD2	HGNC:6186	IVD	ENSG00000128928	IVD	3712	IVD
KMO	kynurenine 3-monooxygenase	Amino Acid Metabolism	This gene encodes a mitochondrion outer membrane protein that catalyzes the hydroxylation of L-tryptophan metabolite, L-kynurenine, to form L-3-hydroxykynurenine. Studies in yeast identified this gene as a therapeutic target for Huntington disease. [provided by RefSeq, Oct 2011],	1	dJ317G22.1	HGNC:6381	KMO	ENSG00000117009	KMO	8564	KMO
KYAT3	kynurenine aminotransferase 3	Amino Acid Metabolism	Catalyzes the irreversible transamination of the L- tryptophan metabolite L-kynurenine to form kynurenic acid (KA). May catalyze the beta-elimination of S-conjugates and Se- conjugates of L-(seleno)cysteine, resulting in the cleavage of the C-S or C-Se bond (By similarity)	1	CCBL2, KAT3, KATIII	HGNC:33238	KYAT3	ENSG00000137944	KYAT3	56267	KYAT3
LAP3	leucine aminopeptidase 3	Amino Acid Metabolism	catalytic activity:Release of an N-terminal amino acid, Xaa-|-Yaa-, in which Xaa is preferably Leu, but may be other amino acids including Pro although not Arg or Lys, and Yaa may be Pro. Amino acid amides and methyl esters are also readily hydrolyzed, but rates on arylamides are exceedingly lowcatalytic activity:Release of N-terminal proline from a peptidecofactor:Binds 2 zinc ions per subunit. …	4	HEL-S-106, LAP, LAPEP, PEPS	HGNC:18449	LAP3	ENSG00000002549	LAP3	51056	LAP3
MAOA	monoamine oxidase A	Amino Acid Metabolism	Catalyzes the oxidative deamination of biogenic and xenobiotic amines and has important functions in the metabolism of neuroactive and vasoactive amines in the central nervous system and peripheral tissues. MAOA preferentially oxidizes biogenic amines such as 5-hydroxytryptamine (5-HT), norepinephrine and epinephrine	X	BRNRS, MAO-A	HGNC:6833	MAOA	ENSG00000189221	MAOA	4128	MAOA
MAOB	monoamine oxidase B	Amino Acid Metabolism	Catalyzes the oxidative deamination of biogenic and xenobiotic amines and has important functions in the metabolism of neuroactive and vasoactive amines in the central nervous system and peripheral tissues. MAOB preferentially degrades benzylamine and phenylethylamine	X		HGNC:6834	MAOB	ENSG00000069535	MAOB	4129	MAOB
MCCC1	methylcrotonoyl-CoA carboxylase 1	Amino Acid Metabolism	This gene encodes the large subunit of 3-methylcrotonyl-CoA carboxylase. This enzyme functions as a heterodimer and catalyzes the carboxylation of 3-methylcrotonyl-CoA to form 3-methylglutaconyl-CoA. Mutations in this gene are associated with 3-Methylcrotonylglycinuria, an autosomal recessive disorder of leucine catabolism. [provided by RefSeq, Jul 2008],	3	MCC-B, MCCA	HGNC:6936	MCCC1	ENSG00000078070	MCCC1	56922	MCCC1
MCCC2	methylcrotonoyl-CoA carboxylase 2	Amino Acid Metabolism	This gene encodes the small subunit of 3-methylcrotonyl-CoA carboxylase. This enzyme functions as a heterodimer and catalyzes the carboxylation of 3-methylcrotonyl-CoA to form 3-methylglutaconyl-CoA. Mutations in this gene are associated with 3-Methylcrotonylglycinuria, an autosomal recessive disorder of leucine catabolism. [provided by RefSeq, Jul 2008],	5	MCCB	HGNC:6937	MCCC2	ENSG00000131844	MCCC2	64087	MCCC2
MCEE	methylmalonyl-CoA epimerase	Amino Acid Metabolism	The product of this gene catalyzes the interconversion of D- and L-methylmalonyl-CoA during the degradation of branched chain amino acids. odd chain-length fatty acids, and other metabolites. Mutations in this gene result in methylmalonyl-CoA epimerase deficiency, which is presented as mild to moderate methylmalonic aciduria. [provided by RefSeq, Jul 2008],	2	GLOD2	HGNC:16732	MCEE	ENSG00000124370	MCEE	84693	MCEE
MMUT	methylmalonyl-CoA mutase	Amino Acid Metabolism	Involved in the degradation of several amino acids, odd- chain fatty acids and cholesterol via propionyl-CoA to the tricarboxylic acid cycle. MCM has different functions in other species	6	MCM, MUT	HGNC:7526	MMUT	ENSG00000146085	MMUT	4594	MMUT
MPST	mercaptopyruvate sulfurtransferase	Amino Acid Metabolism	Transfer of a sulfur ion to cyanide or to other thiol compounds. Also has weak rhodanese activity. May have a role in cyanide degradation or in thiosulfate biosynthesis	22	MST, TST2, TUM1	HGNC:7223	MPST	ENSG00000128309	MPST	4357	MPST
NADK2	NAD kinase 2, mitochondrial	Amino Acid Metabolism	This gene encodes a mitochondrial kinase that catalyzes the phosphorylation of NAD to yield NADP. Mutations in this gene result in 2,4-dienoyl-CoA reductase deficiency. Alternative splicing results in multiple transcript variants. [provided by RefSeq, Oct 2014],	5	C5orf33, DECRD, MNADK, NADKD1	HGNC:26404	NADK2	ENSG00000152620	NADK2	133686	NADK2
NIT1	nitrilase 1	Amino Acid Metabolism	This gene encodes a member of the nitrilase protein family with homology to bacterial and plant nitrilases, enzymes that cleave nitriles and organic amides to the corresponding carboxylic acids plus ammonia. Multiple transcript variants encoding different isoforms have been found for this gene. [provided by RefSeq, Jun 2010],	1		HGNC:7828	NIT1	ENSG00000158793	NIT1	4817	NIT1
NIT2	nitrilase family member 2	Amino Acid Metabolism	Overexpression decreases the colony-forming capacity of cultured cells by arresting cells in the G2 phase of the cell cycle	3	HEL-S-8a	HGNC:29878	NIT2	ENSG00000114021	NIT2	56954	NIT2
OAT	ornithine aminotransferase	Amino Acid Metabolism	Description: catalyzes the reversible transamination of L-ornithine and 2-oxoglutarate to form L-glutamate 5-semialdehyde and L-glutamate Pathway: arginine catabolism,	10	GACR, HOGAASE, OKT, OAT	HGNC:8091	OAT	ENSG00000065154	OAT	4942	OAT
OXCT1	3-oxoacid CoA-transferase 1	Amino Acid Metabolism	Key enzyme for ketone body catabolism. Transfers the CoA moiety from succinate to acetoacetate. Formation of the enzyme-CoA intermediate proceeds via an unstable anhydride species formed between the carboxylate groups of the enzyme and substrate	5	OXCT, SCOT	HGNC:8527	OXCT1	ENSG00000083720	OXCT1	5019	OXCT1
OXCT2	3-oxoacid CoA-transferase 2	Amino Acid Metabolism	Key enzyme for ketone body catabolism. Transfers the CoA moiety from succinate to acetoacetate. Formation of the enzyme-CoA intermediate proceeds via an unstable anhydride species formed between the carboxylate groups of the enzyme and substrate (By similarity)	1	FKSG25, SCOTT	HGNC:18606	OXCT2	ENSG00000198754	OXCT2	64064	OXCT2
PCCA	propionyl-CoA carboxylase subunit alpha	Amino Acid Metabolism	The protein encoded by this gene is the alpha subunit of the heterodimeric mitochondrial enzyme Propionyl-CoA carboxylase. PCCA encodes the biotin-binding region of this enzyme. Mutations in either PCCA or PCCB (encoding the beta subunit) lead to an enzyme deficiency resulting in propionic acidemia. Multiple transcript variants encoding different isoforms have been found for this gene.[provided b…	13		HGNC:8653	PCCA	ENSG00000175198	PCCA	5095	PCCA
PDF	peptide deformylase, mitochondrial	Amino Acid Metabolism	Removes the formyl group from the N-terminal Met of newly synthesized proteins (By similarity)Required for normal Golgi function (By similarity)	16		HGNC:30012	PDF	ENSG00000258429	PDF	64146	PDF
PHYKPL	5-phosphohydroxy-L-lysine phospho-lyase	Amino Acid Metabolism	This is a nuclear gene encoding a mitochondrial enzyme that catalyzes the conversion of 5-phosphonooxy-L-lysine to ammonia, inorganic phosphate, and 2-aminoadipate semialdehyde. Mutations in this gene may cause phosphohydroxylysinuria. Alternative splicing results in multiple transcript variants. [provided by RefSeq, May 2013],	5	AGXT2L2, PHLU	HGNC:28249	PHYKPL	ENSG00000175309	PHYKPL	85007	PHYKPL
PPM1K	protein phosphatase, Mg2+/Mn2+ dependent 1K	Amino Acid Metabolism	This gene encodes a member of the PPM family of Mn2+/Mg2+-dependent protein phosphatases. The encoded protein, essential for cell survival and development, is targeted to the mitochondria where it plays a key role in regulation of the mitochondrial permeability transition pore. [provided by RefSeq, Sep 2012],	4	BDP, MSUDMV, PP2Ckappa, PP2Cm, PTMP, UG0882E07	HGNC:25415	PPM1K	ENSG00000163644	PPM1K	152926	PPM1K
PRODH	proline dehydrogenase 1	Amino Acid Metabolism	This gene encodes a mitochondrial protein that catalyzes the first step in proline degradation. Mutations in this gene are associated with hyperprolinemia type 1 and susceptibility to schizophrenia 4 (SCZD4). This gene is located on chromosome 22q11.21, a region which has also been associated with the contiguous gene deletion syndromes, DiGeorge and CATCH22. Alternatively spliced transcript varia…	22	HSPOX2, PIG6, POX1, PRODH2, TP53I6, PRODH	HGNC:9453	PRODH	ENSG00000100033	PRODH	5625	PRODH
PRODH2	proline dehydrogenase 2	Amino Acid Metabolism	Converts proline to delta-1-pyrroline-5-carboxylate (Probable)	19	HSPOX1, HYPDH	HGNC:17325	PRODH2	ENSG00000250799	PRODH2	58510	PRODH2
PYCR1	pyrroline-5-carboxylate reductase 1	Amino Acid Metabolism	This gene encodes an enzyme that catalyzes the NAD(P)H-dependent conversion of pyrroline-5-carboxylate to proline. This enzyme may also play a physiologic role in the generation of NADP(+) in some cell types. The protein forms a homopolymer and localizes to the mitochondrion. Alternative splicing results in multiple transcript variants. [provided by RefSeq, Aug 2013],	17	ARCL2B, ARCL3B, P5C, P5CR, PIG45, PP222, PRO3, PYCR	HGNC:9721	PYCR1	ENSG00000183010	PYCR1	5831	PYCR1
PYCR2	pyrroline-5-carboxylate reductase 2	Amino Acid Metabolism	This gene belongs to the pyrroline-5-carboxylate reductase family. The encoded mitochondrial protein catalyzes the conversion of pyrroline-5-carboxylate to proline, which is the last step in proline biosynthesis. Alternatively spliced transcript variants have been described for this gene. [provided by RefSeq, Nov 2012],	1	HLD10, P5CR2	HGNC:30262	PYCR2	ENSG00000143811	PYCR2	29920	PYCR2
QDPR	quinoid dihydropteridine reductase	Amino Acid Metabolism	This gene encodes the enzyme dihydropteridine reductase, which catalyzes the NADH-mediated reduction of quinonoid dihydrobiopterin. This enzyme is an essential component of the pterin-dependent aromatic amino acid hydroxylating systems. Mutations in this gene resulting in QDPR deficiency include aberrant splicing, amino acid substitutions, insertions, or premature terminations. Dihydropteridine r…	4	DHPR, HDHPR, PKU2, SDR33C1	HGNC:9752	QDPR	ENSG00000151552	QDPR	5860	QDPR
SQOR	sulfide quinone oxidoreductase	Amino Acid Metabolism	The protein encoded by this gene may function in mitochondria to catalyze the conversion of sulfide to persulfides, thereby decreasing toxic concencrations of sulfide. Alternative splicing results in multiple transcript variants that encode the same protein. [provided by RefSeq, Sep 2012]	15	CGI-44, PRO1975, SQR, SQRDL	HGNC:20390	SQOR	ENSG00000137767	SQOR	58472	SQOR
SUGCT	succinyl-CoA:glutarate-CoA transferase	Amino Acid Metabolism	This gene encodes a protein that is similar to members of the CaiB/baiF CoA-transferase protein family. Mutations in this gene are associated with glutaric aciduria type III. Alternate splicing results in multiple transcript variants. [provided by RefSeq, Jul 2010],	7	C7orf10, DERP13, GA3, ORF19	HGNC:16001	SUGCT	ENSG00000175600	SUGCT	79783	SUGCT
SUOX	sulfite oxidase	Amino Acid Metabolism	Description: EC 1.8.3.1 [validated, MUID:95322455]; sulfite oxidase; catalyzes the oxidation of sulfite and water to sulfate and hydrogen peroxide by dioxygen,	12		HGNC:11460	SUOX	ENSG00000139531	SUOX	6821	SUOX
TST	thiosulfate sulfurtransferase	Amino Acid Metabolism	Formation of iron-sulfur complexes, cyanide detoxification or modification of sulfur-containing enzymes. Other thiol compounds, besides cyanide, can act as sulfur ion acceptors. Also has weak mercaptopyruvate sulfurtransferase (MST) activity (By similarity)	22	RDS	HGNC:12388	TST	ENSG00000128311	TST	7263	TST
AIFM1	apoptosis inducing factor mitochondria associated 1	Apoptosis	Possesses significant protein thiol-disulfide oxidase activityProbable oxidoreductase that acts as a caspase- independent mitochondrial effector of apoptotic cell death. Extramitochondrial AIF induces nuclear chromatin condensation and large scale DNA fragmentation (in vitro). Binds to DNA in a sequence-independent manner	X	AIF, CMT2D, CMTX4, COWCK, COXPD6, DFNX5, NADMR, NAMSD, PDCD8	HGNC:8768	AIFM1	ENSG00000156709	AIFM1	9131	AIFM1
AIFM2	apoptosis inducing factor mitochondria associated 2	Apoptosis	Oxidoreductase, which may play a role in mediating a TP53/p53-dependent apoptosis response. Probable oxidoreductase that acts as a caspase-independent mitochondrial effector of apoptotic cell death. Binds to DNA in a sequence-independent manner. May contribute to genotoxin-induced growth arrest	10	AMID, PRG3	HGNC:21411	AIFM2	ENSG00000042286	AIFM2	84883	AIFM2
AIFM3	apoptosis inducing factor mitochondria associated 3	Apoptosis	Induces apoptosis through a caspase dependent pathway. Reduces mitochondrial membrane potential	22	AIFL	HGNC:26398	AIFM3	ENSG00000183773	AIFM3	150209	AIFM3
ALKBH7	alkB homolog 7	Apoptosis	similarity:Belongs to the alkB family	19	ABH7, SPATA11, UNQ6002	HGNC:21306	ALKBH7	ENSG00000125652	ALKBH7	84266	ALKBH7
ANP32A	acidic nuclear phosphoprotein 32 family member A	Apoptosis	Implicated in a number of cellular processes, including proliferation, differentiation, caspase-dependent and caspase- independent apoptosis, suppression of transformation (tumor suppressor), inhibition of protein phosphatase 2A, regulation of mRNA trafficking and stability in association with ELAVL1, and inhibition of acetyltransferases as part of the INHAT (inhibitor of histone acetyltransferas…	15	C15orf1, HPPCn, I1PP2A, LANP, MAPM, PHAP1, PHAPI, PP32	HGNC:13233	ANP32A	ENSG00000140350	ANP32A	8125	ANP32A
APAF1	apoptotic peptidase activating factor 1	Apoptosis	This gene encodes a cytoplasmic protein that initiates apoptosis. This protein contains several copies of the WD-40 domain, a caspase recruitment domain (CARD), and an ATPase domain (NB-ARC). Upon binding cytochrome c and dATP, this protein forms an oligomeric apoptosome. The apoptosome binds and cleaves caspase 9 preproprotein, releasing its mature, activated form. Activated caspase 9 stimulates…	12	APAF-1, CED4	HGNC:576	APAF1	ENSG00000120868	APAF1	317	APAF1
APOPT1	apoptogenic 1, mitochondrial	Apoptosis	This gene encodes a protein that localizes to the mitochondria, where it stimulates the release of cytochrome c, thereby promoting programmed cell death. Mutations in this gene have been found in individuals with mitochondrial complex IV deficiency. Alternative splicing results in multiple transcript variants. [provided by RefSeq, Nov 2014],	14	APOP, APOP1, C14orf153	HGNC:20492	APOPT1	ENSG00000256053	APOPT1	84334	APOPT1
ARMC10	armadillo repeat containing 10	Apoptosis	This gene encodes a protein that contains an armadillo repeat and transmembrane domain. The encoded protein decreases the transcriptional activity of the tumor suppressor protein p53 through direct interaction with the DNA-binding domain of p53, and may play a role in cell growth and survival. Upregulation of this gene may play a role in hepatocellular carcinoma. Alternatively spliced transcript …	7	PNAS-112, PNAS112, PSEC0198, SVH	HGNC:21706	ARMC10	ENSG00000170632	ARMC10	83787	ARMC10
BAD	BCL2 associated agonist of cell death	Apoptosis	The protein encoded by this gene is a member of the BCL-2 family. BCL-2 family members are known to be regulators of programmed cell death. This protein positively regulates cell apoptosis by forming heterodimers with BCL-xL and BCL-2, and reversing their death repressor activity. Proapoptotic activity of this protein is regulated through its phosphorylation. Protein kinases AKT and MAP kinase, a…	11	BBC2, BCL2L8	HGNC:936	BAD	ENSG00000002330	BAD	572	BAD
BAK1	BCL2 antagonist/killer 1	Apoptosis	In the presence of an appropriate stimulus, accelerates programmed cell death by binding to, and antagonizing the a repressor Bcl-2 or its adenovirus homolog E1B 19k proteinIn the presence of an appropriate stimulus, accelerates programmed cell death by binding to, and antagonizing the a. repressor BCL2 or its adenovirus homolog E1B 19k protein. Low micromolar levels of zinc ions inhibit the prom…	6	BAK, BAK-LIKE, BCL2L7, CDN1	HGNC:949	BAK1	ENSG00000030110	BAK1	578	BAK1
BAX	BCL2 associated X, apoptosis regulator	Apoptosis	The protein encoded by this gene belongs to the BCL2 protein family. BCL2 family members form hetero- or homodimers and act as anti- or pro-apoptotic regulators that are involved in a wide variety of cellular activities. This protein forms a heterodimer with BCL2, and functions as an apoptotic activator. This protein is reported to interact with, and increase the opening of, the mitochondrial vol…	19	BCL2L4	HGNC:959	BAX	ENSG00000087088	BAX	581	BAX
BBC3	BCL2 binding component 3	Apoptosis	This gene encodes a member of the BCL-2 family of proteins. This family member belongs to the BH3-only pro-apoptotic subclass. The protein cooperates with direct activator proteins to induce mitochondrial outer membrane permeabilization and apoptosis. It can bind to anti-apoptotic Bcl-2 family members to induce mitochondrial dysfunction and caspase activation. Because of its pro-apoptotic role, t…	19	JFY-1, JFY1, PUMA	HGNC:17868	BBC3	ENSG00000105327	BBC3	27113	BBC3
BCL2	BCL2 apoptosis regulator	Apoptosis	This gene encodes an integral outer mitochondrial membrane protein that blocks the apoptotic death of some cells such as lymphocytes. Constitutive expression of BCL2, such as in the case of translocation of BCL2 to Ig heavy chain locus, is thought to be the cause of follicular lymphoma. Alternative splicing results in multiple transcript variants. [provided by RefSeq, Feb 2016],	18	Bcl-2, PPP1R50	HGNC:990	BCL2	ENSG00000171791	BCL2	596	BCL2
BCL2L1	BCL2 like 1	Apoptosis	Potent inhibitor of cell death. Isoform Bcl-X(L) anti- apoptotic activity is inhibited by association with SIVA isoform 1. Inhibits activation of caspases (By similarity). Appears to regulate cell death by blocking the voltage-dependent anion channnel (VDAC) by binding to it and preventing the release of the caspase activator, cytochrome c, from the mitochondrial membrane. The Bcl-X(S) isoform pr…	20	BCL-XL/S, BCL2L, BCLX, Bcl-X, PPP1R52	HGNC:992	BCL2L1	ENSG00000171552	BCL2L1	598	BCL2L1
BCL2L11	BCL2 like 11	Apoptosis	The protein encoded by this gene belongs to the BCL-2 protein family. BCL-2 family members form hetero- or homodimers and act as anti- or pro-apoptotic regulators that are involved in a wide variety of cellular activities. The protein encoded by this gene contains a Bcl-2 homology domain 3 (BH3). It has been shown to interact with other members of the BCL-2 protein family and to act as an apoptot…	2	BAM, BIM, BOD	HGNC:994	BCL2L11	ENSG00000153094	BCL2L11	10018	BCL2L11
BCL2L13	BCL2 like 13	Apoptosis	May promote the activation of caspase-3 and apoptosis	22	BCL-RAMBO, Bcl2-L-13, MIL1	HGNC:17164	BCL2L13	ENSG00000099968	BCL2L13	23786	BCL2L13
BCL2L2	BCL2 like 2	Apoptosis	Promotes cell survival. Blocks dexamethasone-induced apoptosis. Mediates survival of postmitotic Sertoli cells by suppressing death-promoting activity of BAX	14	BCL-W, BCL2-L-2, BCLW, PPP1R51	HGNC:995	BCL2L2	ENSG00000129473	BCL2L2	599	BCL2L2
BID	BH3 interacting domain death agonist	Apoptosis	The major proteolytic product p15 BID allows the release of cytochrome c (By similarity). Isoform 1, isoform 2 and isoform 4 induce ICE-like proteases and apoptosis. Isoform 3 does not induce apoptosis. Counters the protective effect of Bcl-2	22	FP497	HGNC:1050	BID	ENSG00000015475	BID	637	BID
BIK	BCL2 interacting killer	Apoptosis	Accelerates programmed cell death. Binding to the apoptosis repressors Bcl-X(L), BHRF1, Bcl-2 or its adenovirus homolog E1B 19k protein suppresses this death-promoting activity. Does not interact with BAX	22	BIP1, BP4, NBK	HGNC:1051	BIK	ENSG00000100290	BIK	638	BIK
BIRC8	baculoviral IAP repeat containing 8	Apoptosis	Protects against apoptosis mediated by BAX	19	ILP-2, ILP2, RNF136, hILP2	HGNC:14878	BIRC8	ENSG00000163098	BIRC8	112401	BIRC8
BNIP1	BCL2 interacting protein 1	Apoptosis	SNARE that may be involved in targeting and fusion of Golgi-derived retrograde transport vesicles with the ER. Required for maintenance of ER network. Implicated in the suppression of cell death	5	NIP1, SEC20, TRG-8	HGNC:1082	BNIP1	ENSG00000113734	BNIP1	662	BNIP1
BNIP3	BCL2 interacting protein 3	Apoptosis	This gene is encodes a mitochondrial protein that contains a BH3 domain and acts as a pro-apoptotic factor. The encoded protein interacts with anti-apoptotic proteins, including the E1B 19 kDa protein and Bcl2. This gene is silenced in tumors by DNA methylation. [provided by RefSeq, Dec 2014],	10	NIP3	HGNC:1084	BNIP3	ENSG00000176171	BNIP3	664	BNIP3
BNIP3L	BCL2 interacting protein 3 like	Apoptosis	This gene encodes a protein that belongs to the pro-apoptotic subfamily within the Bcl-2 family of proteins. The encoded protein binds to Bcl-2 and possesses the BH3 domain. The protein directly targets mitochondria and causes apoptotic changes, including loss of membrane potential and the release of cytochrome c. [provided by RefSeq, Feb 2015],	8	BNIP3a, NIX	HGNC:1085	BNIP3L	ENSG00000104765	BNIP3L	665	BNIP3L
BOK	BCL2 family apoptosis regulator BOK	Apoptosis	The protein encoded by this gene belongs to the BCL2 family, members of which form homo- or heterodimers, and act as anti- or proapoptotic regulators that are involved in a wide variety of cellular processes. Studies in rat show that this protein has restricted expression in reproductive tissues, interacts strongly with some antiapoptotic BCL2 proteins, not at all with proapoptotic BCL2 proteins,…	2	BCL2L9L, BOK	HGNC:1087	BOK	ENSG00000176720	BOK	666	BOK
CASP2	caspase 2	Apoptosis	Involved in the activation cascade of caspases responsible for apoptosis execution. Might function by either activating some proteins required for cell death or inactivating proteins necessary for cell survival	7	CASP-2, ICH1, NEDD-2, NEDD2, PPP1R57	HGNC:1503	CASP2	ENSG00000106144	CASP2	835	CASP2
CASP3	caspase 3	Apoptosis	Involved in the activation cascade of caspases responsible for apoptosis execution. At the onset of apoptosis it proteolytically cleaves poly(ADP-ribose) polymerase (PARP) at a '216-Asp-|-Gly-217' bond. Cleaves and activates sterol regulatory element binding proteins (SREBPs) between the basic helix-loop- helix leucine zipper domain and the membrane attachment domain. Cleaves and activates caspas…	4	CPP32, CPP32B, SCA-1	HGNC:1504	CASP3	ENSG00000164305	CASP3	836	CASP3
CASP7	caspase 7	Apoptosis	Involved in the activation cascade of caspases responsible for apoptosis execution. Cleaves and activates sterol regulatory element binding proteins (SREBPs). Proteolytically cleaves poly(ADP-ribose) polymerase (PARP) at a '216-Asp-|-Gly- 217' bond. Overexpression promotes programmed cell death	10	CASP-7, CMH-1, ICE-LAP3, LICE2, MCH3	HGNC:1508	CASP7	ENSG00000165806	CASP7	840	CASP7
CASP8	caspase 8	Apoptosis	This gene encodes a member of the cysteine-aspartic acid protease (caspase) family. Sequential activation of caspases plays a central role in the execution-phase of cell apoptosis. Caspases exist as inactive proenzymes composed of a prodomain, a large protease subunit, and a small protease subunit. Activation of caspases requires proteolytic processing at conserved internal aspartic residues to g…	2	ALPS2B, CAP4, Casp-8, FLICE, MACH, MCH5	HGNC:1509	CASP8	ENSG00000064012	CASP8	841	CASP8
CASP9	caspase 9	Apoptosis	Involved in the activation cascade of caspases responsible for apoptosis execution. Binding of caspase-9 to Apaf- 1 leads to activation of the protease which then cleaves and activates caspase-3. Proteolytically cleaves poly(ADP-ribose) polymerase (PARP)Isoform 2 lacks activity is an dominant-negative inhibitor of caspase-9	1	APAF-3, APAF3, ICE-LAP6, MCH6, PPP1R56	HGNC:1511	CASP9	ENSG00000132906	CASP9	842	CASP9
CLIC4	chloride intracellular channel 4	Apoptosis	Can insert into membranes and form poorly selective ion channels that may also transport chloride ions. Channel activity depends on the pH. Membrane insertion seems to be redox-regulated and may occur only under oxydizing conditions. Promotes cell- surface expression of HRH3. May play a role in angiogenesis (By similarity)	1	CLIC4L, H1, MTCLIC, huH1, p64H1	HGNC:13518	CLIC4	ENSG00000169504	CLIC4	25932	CLIC4
CSNK2A1	casein kinase 2 alpha 1	Apoptosis	Casein kinase II is a serine/threonine protein kinase that phosphorylates acidic proteins such as casein. It is involved in various cellular processes, including cell cycle control, apoptosis, and circadian rhythm. The kinase exists as a tetramer and is composed of an alpha, an alpha-prime, and two beta subunits. The alpha subunits contain the catalytic activity while the beta subunits undergo au…	20	CK2A1,CKII,CSNK2A3,Cka1,Cka2,OCNDS,	HGNC:2457	CSNK2A1	ENSG00000101266	CSNK2A1	1457	CSNK2A1
CTSB	cathepsin B	Apoptosis	Thiol protease which is believed to participate in intracellular degradation and turnover of proteins. Has also been implicated in tumor invasion and metastasis	8	APPS, CPSB, RECEUP	HGNC:2527	CTSB	ENSG00000164733	CTSB	1508	CTSB
DELE1	DAP3 binding cell death enhancer 1	Apoptosis	extrinsic apoptotic signaling pathway via death domain receptors	5	DELE, KIAA0141	HGNC:28969	DELE1	ENSG00000081791	DELE1	9812	DELE1
DIABLO	diablo IAP-binding mitochondrial protein	Apoptosis	Promotes apoptosis by activating caspases in the cytochrome c/Apaf-1/caspase-9 pathway. Acts by opposing the inhibitory activity of inhibitor of apoptosis proteins (IAP)	12	DFNA64, SMAC	HGNC:21528	DIABLO	ENSG00000184047	DIABLO	56616	DIABLO
DYNLL1	dynein light chain LC8-type 1	Apoptosis	Binds and inhibits the catalytic activity of neuronal nitric oxide synthaseMay be involved in some aspects of dynein-related intracellular transport and motility. May play a role in changing or maintaining the spatial distribution of cytoskeletal structures	12	DLC1, DLC8, DNCL1, DNCLC1, LC8, LC8a, PIN, hdlc1	HGNC:15476	DYNLL1	ENSG00000088986	DYNLL1	8655	DYNLL1
FAM162A	family with sequence similarity 162 member A	Apoptosis	induction:By 17-beta-estradiolsimilarity:Belongs to the UPF0389 family	3	C3orf28, E2IG5, HGTD-P	HGNC:17865	FAM162A	ENSG00000114023	FAM162A	26355	FAM162A
GFER	growth factor, augmenter of liver regeneration	Apoptosis	FAD-dependent sulfhydryl oxidase that catalyzes disulfide bond formation (By similarity)	16	ALR, ERV1, HERV1, HPO, HPO1, HPO2, HSS	HGNC:4236	GFER	ENSG00000127554	GFER	2671	GFER
GHITM	growth hormone inducible transmembrane protein	Apoptosis	similarity:Belongs to the BI1 family	10	DERP2, HSPC282, MICS1, My021, PTD010, TMBIM5	HGNC:17281	GHITM	ENSG00000165678	GHITM	27069	GHITM
HTRA2	HtrA serine peptidase 2	Apoptosis	Serine protease that shows proteolytic activity against a non-specific substrate beta-casein. Promotes or induces cell death either by direct binding to and inhibition of BIRC proteins (also called inhibitor of apoptosis proteins, IAPs), leading to an increase in caspase activity, or by a BIRC inhibition-independent, caspase-independent and serine protease activity-dependent mechanism. Isoform 2 …	2	MGCA8, OMI, PARK13, PRSS25	HGNC:14348	HTRA2	ENSG00000115317	HTRA2	27429	HTRA2
LETMD1	LETM1 domain containing 1	Apoptosis	This gene encodes a mitochondrial outer membrane protein. It has a potential role in tumorigenesis, which may result from negative regulation of the p53 tumor suppressor gene. Alternatively spliced transcript variants have been noted for this gene. [provided by RefSeq, Aug 2011],	12	1110019O13Rik, HCCR, HCCR-1, HCCR-2, HCCR1, HCCR2, HCRR-2, SLC55A3	HGNC:24241	LETMD1	ENSG00000050426	LETMD1	25875	LETMD1
MAPK1	mitogen-activated protein kinase 1	Apoptosis	This gene encodes a member of the MAP kinase family. MAP kinases, also known as extracellular signal-regulated kinases (ERKs), act as an integration point for multiple biochemical signals, and are involved in a wide variety of cellular processes such as proliferation, differentiation, transcription regulation and development. The activation of this kinase requires its phosphorylation by upstream …	22	ERK, ERK-2, ERK2, ERT1, MAPK2, P42MAPK, PRKM1, PRKM2, p38, p40, p41, p41mapk, p42-MAPK	HGNC:6871	MAPK1	ENSG00000100030	MAPK1	5594	MAPK1
MAPK3	mitogen-activated protein kinase 3	Apoptosis	The protein encoded by this gene is a member of the MAP kinase family. MAP kinases, also known as extracellular signal-regulated kinases (ERKs), act in a signaling cascade that regulates various cellular processes such as proliferation, differentiation, and cell cycle progression in response to a variety of extracellular signals. This kinase is activated by upstream kinases, resulting in its tran…	16	ERK-1, ERK1, ERT2, HS44KDAP, HUMKER1A, P44ERK1, P44MAPK, PRKM3, p44-ERK1, p44-MAPK	HGNC:6877	MAPK3	ENSG00000102882	MAPK3	5595	MAPK3
MAPK8	mitogen-activated protein kinase 8	Apoptosis	The protein encoded by this gene is a member of the MAP kinase family. MAP kinases act as an integration point for multiple biochemical signals, and are involved in a wide variety of cellular processes such as proliferation, differentiation, transcription regulation and development. This kinase is activated by various cell stimuli, and targets specific transcription factors, and thus mediates imm…	10	JNK,JNK-46,JNK1,JNK1A2,JNK21B1/2,PRKM8,SAPK1,SAPK1c,	HGNC:6881	MAPK8	ENSG00000107643	MAPK8	5599	MAPK8
MCL1	MCL1 apoptosis regulator, BCL2 family member	Apoptosis	This gene encodes an anti-apoptotic protein, which is a member of the Bcl-2 family. Alternative splicing results in multiple transcript variants. The longest gene product (isoform 1) enhances cell survival by inhibiting apoptosis while the alternatively spliced shorter gene products (isoform 2 and isoform 3) promote apoptosis and are death-inducing. [provided by RefSeq, Oct 2010],	1	BCL2L3, EAT-ES, MCL1L, MCL1S, Mcl-1, TM, bcl2-L-3, mcl1/EAT, MCL1	HGNC:6943	MCL1	ENSG00000143384	MCL1	4170	MCL1
MTCH1	mitochondrial carrier 1	Apoptosis	Potential mitochondrial transporter. May play a role in apoptosis	6	CGI-64, PIG60, PSAP, SLC25A49	HGNC:17586	MTCH1	ENSG00000137409	MTCH1	23787	MTCH1
MTCH2	mitochondrial carrier 2	Apoptosis	The substrate transported is not yet known. Induces mitochondrial depolarization	11	HSPC032, MIMP, SLC25A50	HGNC:17587	MTCH2	ENSG00000109919	MTCH2	23788	MTCH2
PACRG	parkin coregulated	Apoptosis	This gene encodes a protein that is conserved across metazoans. In vertebrates, this gene is linked in a head-to-head arrangement with the adjacent parkin gene, which is associated with autosomal recessive juvenile Parkinson&apos;s disease. These genes are co-regulated in various tissues and they share a bi-directional promoter. Both genes are associated with susceptibility to leprosy. The parkin…	6	GLUP, HAK0057712.1, PARK2CRG, PACRG	HGNC:19152	PACRG	ENSG00000112530	PACRG	135138	PACRG
PARL	presenilin associated rhomboid like	Apoptosis	This gene encodes a member of the rhomboid family of intramembrane serine proteases that is localized to the inner mitochondrial membrane. The encoded protein regulates mitochondrial remodeling and apoptosis through regulated substrate proteolysis. Proteolytic processing of the encoded protein results in the release of a small peptide, P-beta, which may transit to the nucleus. Mutations in this g…	3	PRO2207, PSARL, PSARL1, PSENIP2, RHBDS1	HGNC:18253	PARL	ENSG00000175193	PARL	55486	PARL
PMAIP1	phorbol-12-myristate-13-acetate-induced protein 1	Apoptosis	Promotes activation of caspases and apoptosis. Promotes mitochondrial membrane changes and efflux of apoptogenic proteins from the mitochondria. Contributes to p53-dependent apoptosis after radiation exposure. Promotes proteasomal degradation of MCL1. Competes with BAK1 for binding to MCL1 and can displace BAK1 from its binding site on MCL1 (By similarity). Competes with BIM/BCL2L11 for binding t…	18	APR, NOXA	HGNC:9108	PMAIP1	ENSG00000141682	PMAIP1	5366	PMAIP1
PRELID1	PRELI domain containing 1	Apoptosis	May be important for the development of vital and immunocompetent organs	5	CGI-106, PRELI, PX19, SBBI12	HGNC:30255	PRELID1	ENSG00000169230	PRELID1	27166	PRELID1
RPS6KB1	ribosomal protein S6 kinase B1	Apoptosis	Phosphorylates specifically ribosomal protein S6 in response to insulin or several classes of mitogens	17	PS6K, S6K, S6K-beta-1, S6K1, STK14A, p70 S6KA, p70(S6K)-alpha, p70-S6K, p70-alpha	HGNC:10436	RPS6KB1	ENSG00000108443	RPS6KB1	6198	RPS6KB1
TMEM173	transmembrane protein 173	Apoptosis	Acts as a facilitator of innate immune signaling. Able to activate both NF-kappa-B and IRF3 transcription pathways to induce expression of type I interferon (IFN-alpha and IFN-beta) and exert a potent anti-viral state following expression. May be involved in translocon function, the translocon possibly being able to influence the induction of type I interferons. May be involved in transduction of…	5	ERIS, MITA, MPYS, NET23, SAVI, STING, STING-beta, hMITA, hSTING	HGNC:27962	TMEM173	ENSG00000184584	TMEM173	340061	TMEM173
TRAP1	TNF receptor associated protein 1	Apoptosis	This gene encodes a mitochondrial chaperone protein that is member of the heat shock protein 90 (HSP90) family. The encoded protein has ATPase activity and interacts with tumor necrosis factor type I. This protein may function in regulating cellular stress responses. Alternate splicing results in multiple transcript variants. [provided by RefSeq, Jan 2013],	16	HSP 75, HSP75, HSP90L, TRAP-1	HGNC:16264	TRAP1	ENSG00000126602	TRAP1	10131	TRAP1
TRIAP1	TP53 regulated inhibitor of apoptosis 1	Apoptosis	Mediates cell survival by inhibiting activation of caspase-9 which prevents induction of apoptosis	12	HSPC132, MDM35, P53CSV, WF-1	HGNC:26937	TRIAP1	ENSG00000170855	TRIAP1	51499	TRIAP1
TSPO	translocator protein	Apoptosis	Responsible for the manifestation of peripheral-type benzodiazepine recognition sites and is most likely to comprise binding domains for benzodiazepines and isoquinoline carboxamides. May play a role in the transport of porphyrins and heme. Plays a role in the transport of cholesterol across mitochondrial membranes in steroidogenic cells (By similarity)	22	BPBS, BZRP, DBI, IBP, MBR, PBR, PBS, PKBS, PTBR, mDRC, pk18	HGNC:1158	TSPO	ENSG00000100300	TSPO	706	TSPO
XIAP	X-linked inhibitor of apoptosis	Apoptosis	Apoptotic suppressor. Has E3 ubiquitin-protein ligase activity. Mediates the proteasomal degradation of target proteins, such as caspase-3, SMAC or AIFM1. Inhibitor of caspase-3, -7 and -9. Mediates activation of MAP3K7/TAK1, leading to the activation of NF-kappa-B	X	API3, BIRC4, IAP-3, ILP1, MIHA, XLP2, hIAP-3, hIAP3	HGNC:592	XIAP	ENSG00000101966	XIAP	331	XIAP
AMACR	alpha-methylacyl-CoA racemase	Bile Acid Synthesis	Racemization of 2-methyl-branched fatty acid CoA esters. Responsible for the conversion of pristanoyl-CoA and C27-bile acyl-CoAs to their (S)-stereoisomers	5	AMACRD, CBAS4, P504S, RACE, RM	HGNC:451	AMACR	ENSG00000242110	AMACR	23600	AMACR
STAR	steroidogenic acute regulatory protein	Bile Acid Synthesis	Plays a key role in steroid hormone synthesis by enhancing the metabolism of cholesterol into pregnenolone. Mediates the transfer of cholesterol from the outer mitochondrial membrane to the inner mitochondrial membrane where it is cleaved to pregnenolone	8	STARD1	HGNC:11359	STAR	ENSG00000147465	STAR	6770	STAR
CCDC90B	coiled-coil domain containing 90B	Calcium Signaling & Transport	PTM:Phosphorylated upon DNA damage, probably by ATM or ATRsimilarity:Belongs to the CCDC90 family	11	MDS011, MDS025	HGNC:28108	CCDC90B	ENSG00000137500	CCDC90B	60492	CCDC90B
EFHD1	EF-hand domain family member D1	Calcium Signaling & Transport	This gene encodes a member of the EF-hand super family of calcium binding proteins, which are involved in a variety of cellular processes including mitosis, synaptic transmission, and cytoskeletal rearrangement. The protein encoded by this gene is composed of an N-terminal disordered region, proline-rich elements, two EF-hands, and a C-terminal coiled-coil domain. This protein has been shown to a…	2	MST133, MSTP133, PP3051, SWS2	HGNC:29556	EFHD1	ENSG00000115468	EFHD1	80303	EFHD1
HINT2	histidine triad nucleotide binding protein 2	Calcium Signaling & Transport	Histidine triad proteins, such as HINT2, are nucleotide hydrolases and transferases that act on the alpha-phosphate of ribonucleotides (Brenner, 2002 [PubMed 12119013]).[supplied by OMIM, Mar 2008],	9	HIT-17	HGNC:18344	HINT2	ENSG00000137133	HINT2	84681	HINT2
ITPR1	inositol 1,4,5-trisphosphate receptor type 1	Calcium Signaling & Transport	This gene encodes an intracellular receptor for inositol 1,4,5-trisphosphate. Upon stimulation by inositol 1,4,5-trisphosphate, this receptor mediates calcium release from the endoplasmic reticulum. Mutations in this gene cause spinocerebellar ataxia type 15, a disease associated with an heterogeneous group of cerebellar disorders. Multiple transcript variants have been identified for this gene. …	3	ACV, CLA4, INSP3R1, IP3R, IP3R1, PPP1R94, SCA15, SCA16, SCA29	HGNC:6180	ITPR1	ENSG00000150995	ITPR1	3708	ITPR1
ITPR2	inositol 1,4,5-trisphosphate receptor type 2	Calcium Signaling & Transport	The protein encoded by this gene belongs to the inositol 1,4,5-triphosphate receptor family, whose members are second messenger intracellular calcium release channels. These proteins mediate a rise in cytoplasmic calcium in response to receptor activated production of inositol triphosphate. Inositol triphosphate receptor-mediated signaling is involved in many processes including cell migration, c…	12	ANHD, CFAP48, INSP3R2, IP3R2	HGNC:6181	ITPR2	ENSG00000123104	ITPR2	3709	ITPR2
ITPR3	inositol 1,4,5-trisphosphate receptor type 3	Calcium Signaling & Transport	This gene encodes a receptor for inositol 1,4,5-trisphosphate, a second messenger that mediates the release of intracellular calcium. The receptor contains a calcium channel at the C-terminus and the ligand-binding site at the N-terminus. Knockout studies in mice suggest that type 2 and type 3 inositol 1,4,5-trisphosphate receptors play a key role in exocrine secretion underlying energy metabolis…	6	IP3R, IP3R3	HGNC:6182	ITPR3	ENSG00000096433	ITPR3	3710	ITPR3
LETM1	leucine zipper and EF-hand containing transmembrane protein 1	Calcium Signaling & Transport	This gene encodes a protein that is localized to the inner mitochondrial membrane. The protein functions to maintain the mitochondrial tubular shapes and is required for normal mitochondrial morphology and cellular viability. Mutations in this gene cause Wolf-Hirschhorn syndrome, a complex malformation syndrome caused by the deletion of parts of the distal short arm of chromosome 4. Related pseud…	4	SLC55A1	HGNC:6556	LETM1	ENSG00000168924	LETM1	3954	LETM1
LETM2	leucine zipper and EF-hand containing transmembrane protein 2	Calcium Signaling & Transport	caution:Despite its name, it does not contain any EF-hand domainssimilarity:Contains 1 LETM1 domain	8	SLC55A2	HGNC:14648	LETM2	ENSG00000165046	LETM2	137994	LETM2
MAIP1	matrix AAA peptidase interacting protein 1	Calcium Signaling & Transport	calcium import into the mitochondrion; mitochondrial calcium ion transmembrane transport	2	C2orf47	HGNC:26198	MAIP1	ENSG00000162972	MAIP1	79568	MAIP1
MCU	mitochondrial calcium uniporter	Calcium Signaling & Transport	This gene encodes a calcium transporter that localizes to the mitochondrial inner membrane. The encoded protein interacts with mitochondrial calcium uptake 1. Alternative splicing results in multiple transcript variants. [provided by RefSeq, Jul 2012],	10	C10orf42, CCDC109A, HsMCU	HGNC:23526	MCU	ENSG00000156026	MCU	90550	MCU
MCUB	mitochondrial calcium uniporter dominant negative beta subunit	Calcium Signaling & Transport	similarity:Belongs to the CCDC109 family	4	CCDC109B	HGNC:26076	MCUB	ENSG00000005059	MCUB	55013	MCUB
MCUR1	mitochondrial calcium uniporter regulator 1	Calcium Signaling & Transport	similarity:Belongs to the CCDC90 family	6	C6orf79, CCDC90A, FMP32	HGNC:21097	MCUR1	ENSG00000050393	MCUR1	63933	MCUR1
MICU1	mitochondrial calcium uptake 1	Calcium Signaling & Transport	Induces T helper 1-mediated autoreactivity, which is accompanied by the release of IFNG	10	CALC, CBARA1, EFHA3, MPXPS, ara CALC	HGNC:1530	MICU1	ENSG00000107745	MICU1	10367	MICU1
MICU2	mitochondrial calcium uptake 2	Calcium Signaling & Transport	caution:It is unsure if this protein binds calcium as none of the 4 EF-hand domains seem to contain a canonical calcium-binding sitesimilarity:Contains 4 EF-hand domains	13	1110008L20Rik, EFHA1	HGNC:31830	MICU2	ENSG00000165487	MICU2	221154	MICU2
MICU3	mitochondrial calcium uptake family member 3	Calcium Signaling & Transport	miscellaneous:Binds calcium similarity:Contains 3 EF-hand domains	8	EFHA2	HGNC:27820	MICU3	ENSG00000155970	MICU3	286097	MICU3
PACS2	phosphofurin acidic cluster sorting protein 2	Calcium Signaling & Transport	function:Multifunctional sorting protein that controls the endoplasmic reticulum (ER)-mitochondria communication, including the apposition of mitochondria with the ER and ER homeostasis. In addition, in response to apoptic inducer, translocates BIB to mitochondria, which initiates a sequence of events including the formation of mitochondrial truncated BID, the release of cytochrome c, the activat…	14	EIEE66, PACS-2, PACS1L	HGNC:23794	PACS2	ENSG00000179364	PACS2	23241	PACS2
PML	promyelocytic leukemia	Calcium Signaling & Transport	Probable transcription factor. May play an important role in recruitment of ELF4 into PML nuclear bodies	15	MYL, PP8675, RNF71, TRIM19	HGNC:9113	PML	ENSG00000140464	PML	5371	PML
SLC25A12	solute carrier family 25 member 12	Calcium Signaling & Transport	Calcium-dependent mitochondrial aspartate and glutamate carrier. May have a function in the urea cycle	2	AGC1, ARALAR, EIEE39	HGNC:10982	SLC25A12	ENSG00000115840	SLC25A12	8604	SLC25A12
SLC25A13	solute carrier family 25 member 13	Calcium Signaling & Transport	Calcium-dependent mitochondrial aspartate and glutamate carrier. May have a function in the urea cycle	7	ARALAR2, CITRIN, CTLN2	HGNC:10983	SLC25A13	ENSG00000004864	SLC25A13	10165	SLC25A13
SLC8B1	solute carrier family 8 member B1	Calcium Signaling & Transport	Transports Ca(2+) in exchange for either Li(+) or Na(+), explaining how Li(+) catalyzes Ca(2+) exchange. In contrast to other members of the family its function is independent of K(+)	12	NCKX6, NCLX, SLC24A6	HGNC:26175	SLC8B1	ENSG00000089060	SLC8B1	80024	SLC8B1
SMDT1	single-pass membrane protein with aspartate rich tail 1	Calcium Signaling & Transport	similarity:Belongs to the UPF0466 family	22	C22orf32, DDDD, EMRE	HGNC:25055	SMDT1	ENSG00000183172	SMDT1	91689	SMDT1
TCHP	trichoplein keratin filament binding	Calcium Signaling & Transport	May act as a 'capping' or 'branching' protein for keratin filaments in the cell periphery. May regulate K8/K18 filament and desmosome organization mainly at the apical or peripheral regions of simple epithelial cells	12	TpMs	HGNC:28135	TCHP	ENSG00000139437	TCHP	84260	TCHP
TMEM65	transmembrane protein 65	Calcium Signaling & Transport	TMEM65 mutation severely affected mitochondrial content and respiration rate in dermal fibroblasts.	8		HGNC:25203	TMEM65	ENSG00000164983	TMEM65	157378	TMEM65
CDS1	CDP-diacylglycerol synthase 1	Cardiolipin Biosynthesis	Provides CDP-diacylglycerol an important precursor for the synthesis of phosphatidylinositol (PtdIns), phosphatidylglycerol, and cardiolipin. Overexpression may amplify cellular signaling responses from cytokines. May also play an important role in the signal transduction mechanism of retina and neural cells	4	CDS 1	HGNC:1800	CDS1	ENSG00000163624	CDS1	1040	CDS1
CRLS1	cardiolipin synthase 1	Cardiolipin Biosynthesis	Catalyzes the reversible phosphatidyl group transfer from one phosphatidylglycerol molecule to another to form cardiolipin (CL) (diphosphatidylglycerol) and glycerol	20	C20orf155, CLS, CLS1, GCD10, dJ967N21.6	HGNC:16148	CRLS1	ENSG00000088766	CRLS1	54675	CRLS1
LCLAT1	lysocardiolipin acyltransferase 1	Cardiolipin Biosynthesis	Possesses both lysophosphatidylinositol acyltransferase (LPIAT) and lysophosphatidylglycerol acyltransferase (LPGAT) activities. Recognizes both monolysocardiolipin and dilysocardiolipin as substrates with a preference for linoleoyl-CoA and oleoyl-CoA as acyl donors. Acts as a remodeling enzyme for cardiolipin, a major membrane polyglycerophospholipid. Converts lysophosphatidic acid (LPA) into ph…	2	LYCAT; AGPAT8; ALCAT1; 1AGPAT8; UNQ1849; HSRG1849	HGNC:26756	LCLAT1	ENSG00000172954	LCLAT1	253558	LCLAT1
PGS1	phosphatidylglycerophosphate synthase 1	Cardiolipin Biosynthesis	Functions in the biosynthesis of the anionic phospholipids phosphatidylglycerol and cardiolipin (By similarity)	17		HGNC:30029	PGS1	ENSG00000087157	PGS1	9489	PGS1
PTPMT1	protein tyrosine phosphatase mitochondrial 1	Cardiolipin Biosynthesis	Protein phosphatase that specifically mediates dephosphorylation of mitochondrial proteins, thereby playing an essential role in ATP production. Has probably a preference for proteins phosphorylated on Ser and/or Thr residues compared to proteins phosphorylated on Tyr residues. Probably involved in regulation of insulin secretion in pancreatic beta cells (By similarity)	11	DUSP23, MOSP, PLIP, PNAS-129	HGNC:26965	PTPMT1	ENSG00000110536	PTPMT1	114971	PTPMT1
TAZ	WW domain containing transcription regulator 1	Cardiolipin Biosynthesis	This gene encodes a protein that is expressed at high levels in cardiac and skeletal muscle. Mutations in this gene have been associated with a number of clinical disorders including Barth syndrome, dilated cardiomyopathy (DCM), hypertrophic DCM, endocardial fibroelastosis, and left ventricular noncompaction (LVNC). Multiple transcript variants encoding different isoforms have been described. A l…	3	TAZ	HGNC:11577	TAZ	ENSG00000102125	TAZ	25937	TAZ
ACOT2	acyl-CoA thioesterase 2	Fatty Acid Biosynthesis & Elongation	Acyl-CoA thioesterases are a group of enzymes that catalyze the hydrolysis of acyl-CoAs to the free fatty acid and coenzyme A (CoASH), providing the potential to regulate intracellular levels of acyl-CoAs, free fatty acids and CoASH. Displays high levels of activity on medium- and long chain acyl CoAs	14	CTE-IA, CTE1A, MTE1, PTE2, PTE2A, ZAP128	HGNC:18431	ACOT2	ENSG00000119673	ACOT2	10965	ACOT2
ACOT7	acyl-CoA thioesterase 7	Fatty Acid Biosynthesis & Elongation	This gene encodes a member of the acyl coenzyme family. The encoded protein hydrolyzes the CoA thioester of palmitoyl-CoA and other long-chain fatty acids. Decreased expression of this gene may be associated with mesial temporal lobe epilepsy. Alternatively spliced transcript variants encoding distinct isoforms with different subcellular locations have been characterized. [provided by RefSeq, Jul…	1	ACH1, ACT, BACH, CTE-II, LACH, LACH1, hBACH	HGNC:24157	ACOT7	ENSG00000097021	ACOT7	11332	ACOT7
ACSL1	acyl-CoA synthetase long chain family member 1	Fatty Acid Biosynthesis & Elongation	Activation of long-chain fatty acids for both synthesis of cellular lipids, and degradation via beta-oxidation. Preferentially uses palmitoleate, oleate and linoleate	4	ACS1, FACL1, FACL2, LACS, LACS1, LACS2	HGNC:3569	ACSL1	ENSG00000151726	ACSL1	2180	ACSL1
ACSL5	acyl-CoA synthetase long chain family member 5	Fatty Acid Biosynthesis & Elongation	Activation of long-chain fatty acids for both synthesis of cellular lipids, and degradation via beta-oxidation. Utilizes a wide range of saturated fatty acids with a preference for C16-C18 unsaturated fatty acids (By similarity)	10	ACS2, ACS5, FACL5	HGNC:16526	ACSL5	ENSG00000197142	ACSL5	51703	ACSL5
ACSL6	acyl-CoA synthetase long chain family member 6	Fatty Acid Biosynthesis & Elongation	Activation of long-chain fatty acids for both synthesis of cellular lipids, and degradation via beta-oxidation. Plays an important role in fatty acid metabolism in brain and the acyl-CoAs produced may be utilized exclusively for the synthesis of the brain lipid	5	ACS2, FACL6, LACS 6, LACS2, LACS5	HGNC:16496	ACSL6	ENSG00000164398	ACSL6	23305	ACSL6
ACSM1	acyl-CoA synthetase medium chain family member 1	Fatty Acid Biosynthesis & Elongation	Has medium-chain fatty acid:CoA ligase activity with broad substrate specificity (in vitro). Acts on acids from C(4) to C(11) and on the corresponding 3-hydroxy- and 2,3- or 3,4- unsaturated acids (in vitro). Functions as GTP-dependent lipoate- activating enzyme that generates the substrate for lipoyltransferase (By similarity)	16	BUCS1, MACS1	HGNC:18049	ACSM1	ENSG00000166743	ACSM1	116285	ACSM1
ACSM2A	acyl-CoA synthetase medium chain family member 2A	Fatty Acid Biosynthesis & Elongation	Has medium-chain fatty acid:CoA ligase activity with broad substrate specificity (in vitro). Acts on acids from C(4) to C(11) and on the corresponding 3-hydroxy- and 2,3- or 3,4- unsaturated acids (in vitro) (By similarity)	16	A-923A4.1, ACSM2	HGNC:32017	ACSM2A	ENSG00000183747	ACSM2A	123876	ACSM2A
ACSM2B	acyl-CoA synthetase medium chain family member 2B	Fatty Acid Biosynthesis & Elongation	Has medium-chain fatty acid:CoA ligase activity with broad substrate specificity (in vitro). Acts on acids from C(4) to C(11) and on the corresponding 3-hydroxy- and 2,3- or 3,4- unsaturated acids (in vitro)	16	ACSM2, HXMA, HYST1046	HGNC:30931	ACSM2B	ENSG00000066813	ACSM2B	348158	ACSM2B
ACSM3	acyl-CoA synthetase medium chain family member 3	Fatty Acid Biosynthesis & Elongation	Has medium-chain fatty acid:CoA ligase activity with broad substrate specificity (in vitro). Acts on acids from C(4) to C(11) and on the corresponding 3-hydroxy- and 2,3- or 3,4- unsaturated acids (in vitro) (By similarity)	16	SA, SAH	HGNC:10522	ACSM3	ENSG00000005187	ACSM3	6296	ACSM3
ACSM4	acyl-CoA synthetase medium chain family member 4	Fatty Acid Biosynthesis & Elongation	Has medium-chain fatty acid:CoA ligase activity with broad substrate specificity (in vitro). Acts on acids from C(4) to C(11) and on the corresponding 3-hydroxy- and 2,3- or 3,4- unsaturated acids (in vitro) (By similarity)	12		HGNC:32016	ACSM4	ENSG00000215009	ACSM4	341392	ACSM4
ACSM5	acyl-CoA synthetase medium chain family member 5	Fatty Acid Biosynthesis & Elongation	Has medium-chain fatty acid:CoA ligase activity with broad substrate specificity (in vitro). Acts on acids from C(4) to C(11) and on the corresponding 3-hydroxy- and 2,3- or 3,4- unsaturated acids (in vitro) (By similarity)	16		HGNC:26060	ACSM5	ENSG00000183549	ACSM5	54988	ACSM5
CBR4	carbonyl reductase 4	Fatty Acid Biosynthesis & Elongation	similarity:Belongs to the short-chain dehydrogenases/reductases (SDR) family	4	SDR45C1	HGNC:25891	CBR4	ENSG00000145439	CBR4	84869	CBR4
ECH1	enoyl-CoA hydratase 1	Fatty Acid Biosynthesis & Elongation	This gene encodes a member of the hydratase/isomerase superfamily. The gene product shows high sequence similarity to enoyl-coenzyme A (CoA) hydratases of several species, particularly within a conserved domain characteristic of these proteins. The encoded protein, which contains a C-terminal peroxisomal targeting sequence, localizes to the peroxisome. The rat ortholog, which localizes to the mat…	19	HPXEL	HGNC:3149	ECH1	ENSG00000104823	ECH1	1891	ECH1
ECHDC1	ethylmalonyl-CoA decarboxylase 1	Fatty Acid Biosynthesis & Elongation	similarity:Belongs to the enoyl-CoA hydratase/isomerase family	6	HEL-S-76, MMCD, dJ351K20.2	HGNC:21489	ECHDC1	ENSG00000093144	ECHDC1	55862	ECHDC1
ECHDC2	enoyl-CoA hydratase domain containing 2	Fatty Acid Biosynthesis & Elongation	similarity:Belongs to the enoyl-CoA hydratase/isomerase family	1		HGNC:23408	ECHDC2	ENSG00000121310	ECHDC2	55268	ECHDC2
ECHDC3	enoyl-CoA hydratase domain containing 3	Fatty Acid Biosynthesis & Elongation	sequence caution:Translated as Glnsimilarity:Belongs to the enoyl-CoA hydratase/isomerase family	10		HGNC:23489	ECHDC3	ENSG00000134463	ECHDC3	79746	ECHDC3
ECHS1	enoyl-CoA hydratase, short chain 1	Fatty Acid Biosynthesis & Elongation	The protein encoded by this gene functions in the second step of the mitochondrial fatty acid beta-oxidation pathway. It catalyzes the hydration of 2-trans-enoyl-coenzyme A (CoA) intermediates to L-3-hydroxyacyl-CoAs. The gene product is a member of the hydratase/isomerase superfamily. It localizes to the mitochondrial matrix. Transcript variants utilizing alternative transcription initiation sit…	10	ECHS1D, SCEH	HGNC:3151	ECHS1	ENSG00000127884	ECHS1	1892	ECHS1
HSD17B8	hydroxysteroid 17-beta dehydrogenase 8	Fatty Acid Biosynthesis & Elongation	In mice, the Ke6 protein is a 17-beta-hydroxysteroid dehydrogenase that can regulate the concentration of biologically active estrogens and androgens. It is preferentially an oxidative enzyme and inactivates estradiol, testosterone, and dihydrotestosterone. However, the enzyme has some reductive activity and can synthesize estradiol from estrone. The protein encoded by this gene is similar to Ke6…	6	D6S2245E, FABG, FABGL, H2-KE6, HKE6, KE6, RING2, SDR30C1, dJ1033B10.9	HGNC:3554	HSD17B8	ENSG00000204228	HSD17B8	7923	HSD17B8
MCAT	malonyl-CoA-acyl carrier protein transacylase	Fatty Acid Biosynthesis & Elongation	Catalyzes the transfer of a malonyl moiety from malonyl- CoA to the free thiol group of the phosphopantetheine arm of the mitochondrial ACP protein (NDUFAB1). This suggests the existence of the biosynthesis of fatty acids in mitochondrias	22	FASN2C, MCT, MCT1, MT, NET62, fabD	HGNC:29622	MCAT	ENSG00000100294	MCAT	27349	MCAT
MECR	mitochondrial trans-2-enoyl-CoA reductase	Fatty Acid Biosynthesis & Elongation	Catalyzes the reduction of trans-2-enoyl-CoA to acyl-CoA with chain length from C6 to C16 in an NADPH-dependent manner with preference to medium chain length substrate. May have a role in the mitochondrial synthesis of fatty acids	1	CGI-63, DYTOABG, ETR1, FASN2B, NRBF1	HGNC:19691	MECR	ENSG00000116353	MECR	51102	MECR
OXSM	3-oxoacyl-ACP synthase, mitochondrial	Fatty Acid Biosynthesis & Elongation	May play a role in the biosynthesis of lipoic acid as well as longer chain fatty acids required for optimal mitochondrial function	3	CEM1, FASN2D, KASI, KS	HGNC:26063	OXSM	ENSG00000151093	OXSM	54995	OXSM
THEM4	thioesterase superfamily member 4	Fatty Acid Biosynthesis & Elongation	According to PubMed:11598301, inhibits AKT1 phosphorylation and activity. According to PubMed:17615157, enhances AKT1 activity by favoring its phosphorylation and translocation to plasma membrane	1	CTMP	HGNC:17947	THEM4	ENSG00000159445	THEM4	117145	THEM4
ACAA2	acetyl-CoA acyltransferase 2	Fatty Acid Degradation & Beta-oxidation	The encoded protein catalyzes the last step of the mitochondrial fatty acid beta-oxidation spiral. Unlike most mitochondrial matrix proteins, it contains a non-cleavable amino-terminal targeting signal. [provided by RefSeq, Jul 2008],	18	DSAEC	HGNC:83	ACAA2	ENSG00000167315	ACAA2	10449	ACAA2
ACACB	acetyl-CoA carboxylase beta	Fatty Acid Degradation & Beta-oxidation	ACC-beta may be involved in the provision of malonyl-CoA or in the regulation of fatty acid oxidation, rather than fatty acid biosynthesis. Carries out three functions: biotin carboxyl carrier protein, biotin carboxylase and carboxyltransferase	12	ACC2, ACCB, HACC275	HGNC:85	ACACB	ENSG00000076555	ACACB	32	ACACB
ACAD10	acyl-CoA dehydrogenase family member 10	Fatty Acid Degradation & Beta-oxidation	This gene encodes a member of the acyl-CoA dehydrogenase family of enzymes (ACADs), which participate in the beta-oxidation of fatty acids in mitochondria. The encoded enzyme contains a hydrolase domain at the N-terminal portion, a serine/threonine protein kinase catlytic domain in the central region, and a conserved ACAD domain at the C-terminus. Several alternatively spliced transcript variants…	12		HGNC:21597	ACAD10	ENSG00000111271	ACAD10	80724	ACAD10
ACAD11	acyl-CoA dehydrogenase family member 11	Fatty Acid Degradation & Beta-oxidation	This gene encodes an acyl-CoA dehydrogenase enzyme with a preference for carbon chain lengths between 20 and 26. Naturally occurring read-through transcription occurs between the upstream gene NPHP3 (nephronophthisis 3 (adolescent)) and this gene. [provided by RefSeq, Aug 2015],	3	ACAD-11	HGNC:30211	ACAD11	ENSG00000240303	ACAD11	84129	ACAD11
ACAD8	acyl-CoA dehydrogenase family member 8	Fatty Acid Degradation & Beta-oxidation	Has very high activity toward isobutyryl-CoA. Is an isobutyryl-CoA dehydrogenase that functions in valine catabolism. Plays a role in transcriptional coactivation within the ARC complex	11	ACAD-8, ARC42	HGNC:87	ACAD8	ENSG00000151498	ACAD8	27034	ACAD8
ACAD9	acyl-CoA dehydrogenase family member 9	Fatty Acid Degradation & Beta-oxidation	Has a dehydrogenase activity on palmitoyl-CoA (C16:0) and stearoyl-CoA (C18:0). It is three times more active on palmitoyl-CoA then on stearoyl-CoA. Has little activity on octanoyl-CoA (C8:0), butyryl-CoA (C4:0) or isovaleryl-CoA (5:0)	3	MC1DN20, NPD002	HGNC:21497	ACAD9	ENSG00000177646	ACAD9	28976	ACAD9
ACADL	acyl-CoA dehydrogenase long chain	Fatty Acid Degradation & Beta-oxidation	The protein encoded by this gene belongs to the acyl-CoA dehydrogenase family, which is a family of mitochondrial flavoenzymes involved in fatty acid and branched chain amino-acid metabolism. This protein is one of the four enzymes that catalyze the initial step of mitochondrial beta-oxidation of straight-chain fatty acid. Defects in this gene are the cause of long-chain acyl-CoA dehydrogenase (L…	2	ACAD4, LCAD	HGNC:88	ACADL	ENSG00000115361	ACADL	33	ACADL
ACADM	acyl-CoA dehydrogenase medium chain	Fatty Acid Degradation & Beta-oxidation	This enzyme is specific for acyl chain lengths of 4 to 16	1	ACAD1, MCAD, MCADH	HGNC:89	ACADM	ENSG00000117054	ACADM	34	ACADM
ACADS	acyl-CoA dehydrogenase short chain	Fatty Acid Degradation & Beta-oxidation	This gene encodes a tetrameric mitochondrial flavoprotein, which is a member of the acyl-CoA dehydrogenase family. This enzyme catalyzes the initial step of the mitochondrial fatty acid beta-oxidation pathway. Mutations in this gene have been associated with short-chain acyl-CoA dehydrogenase (SCAD) deficiency. Alternative splicing results in two variants which encode different isoforms. [provide…	12	ACAD3, SCAD	HGNC:90	ACADS	ENSG00000122971	ACADS	35	ACADS
ACADSB	acyl-CoA dehydrogenase short/branched chain	Fatty Acid Degradation & Beta-oxidation	Has greatest activity toward short branched chain acyl- CoA derivative such as (s)-2-methylbutyryl-CoA, isobutyryl-CoA, and 2-methylhexanoyl-CoA as well as toward short straight chain acyl-CoAs such as butyryl-CoA and hexanoyl-CoA. Can use valproyl- CoA as substrate and may play a role in controlling the metabolic flux of valproic acid in the development of toxicity of this agent	10	2-MEBCAD, ACAD7, SBCAD	HGNC:91	ACADSB	ENSG00000196177	ACADSB	36	ACADSB
ACADVL	acyl-CoA dehydrogenase very long chain	Fatty Acid Degradation & Beta-oxidation	Active toward esters of long-chain and very long chain fatty acids such as palmitoyl-CoA, mysritoyl-CoA and stearoyl-CoA. Can accomodate substrate acyl chain lengths as long as 24 carbons, but shows little activity for substrates of less than 12 carbons	17	ACAD6, LCACD, VLCAD	HGNC:92	ACADVL	ENSG00000072778	ACADVL	37	ACADVL
ACAT2	acetyl-CoA acetyltransferase 2	Fatty Acid Degradation & Beta-oxidation	The product of this gene is an enzyme involved in lipid metabolism, and it encodes cytosolic acetoacetyl-CoA thiolase. This gene shows complementary overlapping with the 3-prime region of the TCP1 gene in both mouse and human. These genes are encoded on opposite strands of DNA, as well as in opposite transcriptional orientation. Alternatively spliced transcript variants encoding different isoform…	6		HGNC:94	ACAT2	ENSG00000120437	ACAT2	39	ACAT2
ACSBG2	acyl-CoA synthetase bubblegum family member 2	Fatty Acid Degradation & Beta-oxidation	Mediates activation of long-chain fatty acids for both synthesis of cellular lipids, and degradation via beta-oxidation. Able to activate long-chain fatty acids. Also able to activate very long-chain fatty acids; however, the relevance of such activity is unclear in vivo. Has increased ability to activate oleic and linoleic acid. May play a role in spermatogenesis	19	BGR, BRGL, PRTD-NY3, PRTDNY3	HGNC:24174	ACSBG2	ENSG00000130377	ACSBG2	81616	ACSBG2
ACSL3	acyl-CoA synthetase long chain family member 3	Fatty Acid Degradation & Beta-oxidation	Activation of long-chain fatty acids for both synthesis of cellular lipids, and degradation via beta-oxidation. Preferentially uses myristate, laurate, arachidonate and eicosapentaenoate as substrates (By similarity)	2	ACS3, FACL3, LACS 3, LACS3, PRO2194	HGNC:3570	ACSL3	ENSG00000123983	ACSL3	2181	ACSL3
ACSL4	acyl-CoA synthetase long chain family member 4	Fatty Acid Degradation & Beta-oxidation	Activation of long-chain fatty acids for both synthesis of cellular lipids, and degradation via beta-oxidation. Preferentially uses arachidonate and eicosapentaenoate as substrates	X	ACS4, FACL4, LACS4, MRX63, MRX68	HGNC:3571	ACSL4	ENSG00000068366	ACSL4	2182	ACSL4
ALDH1B1	aldehyde dehydrogenase 1 family member B1	Fatty Acid Degradation & Beta-oxidation	This protein belongs to the aldehyde dehydrogenases family of proteins. Aldehyde dehydrogenase is the second enzyme of the major oxidative pathway of alcohol metabolism. This gene does not contain introns in the coding sequence. The variation of this locus may affect the development of alcohol-related problems. [provided by RefSeq, Jul 2008],	9	ALDH5, ALDHX	HGNC:407	ALDH1B1	ENSG00000137124	ALDH1B1	219	ALDH1B1
ALDH2	aldehyde dehydrogenase 2 family member	Fatty Acid Degradation & Beta-oxidation	This protein belongs to the aldehyde dehydrogenase family of proteins. Aldehyde dehydrogenase is the second enzyme of the major oxidative pathway of alcohol metabolism. Two major liver isoforms of aldehyde dehydrogenase, cytosolic and mitochondrial, can be distinguished by their electrophoretic mobilities, kinetic properties, and subcellular localizations. Most Caucasians have two major isozymes,…	12	ALDH-E2, ALDHI, ALDM	HGNC:404	ALDH2	ENSG00000111275	ALDH2	217	ALDH2
ALDH3A2	aldehyde dehydrogenase 3 family member A2	Fatty Acid Degradation & Beta-oxidation	Aldehyde dehydrogenase isozymes are thought to play a major role in the detoxification of aldehydes generated by alcohol metabolism and lipid peroxidation. This gene product catalyzes the oxidation of long-chain aliphatic aldehydes to fatty acid. Mutations in the gene cause Sjogren-Larsson syndrome. Alternatively spliced transcript variants encoding different isoforms have been found for this gen…	17	ALDH10, FALDH, SLS	HGNC:403	ALDH3A2	ENSG00000072210	ALDH3A2	224	ALDH3A2
CPT1A	carnitine palmitoyltransferase 1A	Fatty Acid Degradation & Beta-oxidation	The mitochondrial oxidation of long-chain fatty acids is initiated by the sequential action of carnitine palmitoyltransferase I (which is located in the outer membrane and is detergent-labile) and carnitine palmitoyltransferase II (which is located in the inner membrane and is detergent-stable), together with a carnitine-acylcarnitine translocase. CPT I is the key enzyme in the carnitine-dependen…	11	CPT1, CPT1-L, L-CPT1	HGNC:2328	CPT1A	ENSG00000110090	CPT1A	1374	CPT1A
CPT1B	carnitine palmitoyltransferase 1B	Fatty Acid Degradation & Beta-oxidation	The protein encoded by this gene, a member of the carnitine/choline acetyltransferase family, is the rate-controlling enzyme of the long-chain fatty acid beta-oxidation pathway in muscle mitochondria. This enzyme is required for the net transport of long-chain fatty acyl-CoAs from the cytoplasm into the mitochondria. Multiple transcript variants encoding different isoforms have been found for thi…	22	CPT1-M, CPT1M, CPTI, CPTI-M, M-CPT1, MCCPT1, MCPT1	HGNC:2329	CPT1B	ENSG00000205560	CPT1B	1375	CPT1B
CPT1C	carnitine palmitoyltransferase 1C	Fatty Acid Degradation & Beta-oxidation	This gene encodes a member of the carnitine/choline acetyltransferase family. The encoded protein regulates the beta-oxidation and transport of long-chain fatty acids into mitochondria, and may play a role in the regulation of feeding behavior and whole-body energy homeostasis. Alternatively spliced transcript variants encoding multiple protein isoforms have been observed for this gene. [provided…	19	CATL1, CPT1-B, CPT1P, CPTI-B, CPTIC, SPG73	HGNC:18540	CPT1C	ENSG00000169169	CPT1C	126129	CPT1C
CPT2	carnitine palmitoyltransferase 2	Fatty Acid Degradation & Beta-oxidation	The protein encoded by this gene is a nuclear protein which is transported to the mitochondrial inner membrane. Together with carnitine palmitoyltransferase I, the encoded protein oxidizes long-chain fatty acids in the mitochondria. Defects in this gene are associated with mitochondrial long-chain fatty-acid (LCFA) oxidation disorders. [provided by RefSeq, Jul 2008],	1	CPT1, CPTASE, IIAE4	HGNC:2330	CPT2	ENSG00000157184	CPT2	1376	CPT2
CRAT	carnitine O-acetyltransferase	Fatty Acid Degradation & Beta-oxidation	Carnitine acetylase is specific for short chain fatty acids. Carnitine acetylase seems to affect the flux through the pyruvate dehydrogenase complex. It may be involved as well in the transport of acetyl-CoA into mitochondria	9	CAT, CAT1, NBIA8	HGNC:2342	CRAT	ENSG00000095321	CRAT	1384	CRAT
DECR1	2,4-dienoyl-CoA reductase 1	Fatty Acid Degradation & Beta-oxidation	Auxiliary enzyme of beta-oxidation. It participates in the metabolism of unsaturated fatty enoyl-CoA esters having double bonds in both even- and odd-numbered positions. Catalyzes the NADP-dependent reduction of 2,4-dienoyl-CoA to yield trans-3- enoyl-CoA	8	DECR, NADPH, SDR18C1	HGNC:2753	DECR1	ENSG00000104325	DECR1	1666	DECR1
ECI1	enoyl-CoA delta isomerase 1	Fatty Acid Degradation & Beta-oxidation	Able to isomerize both 3-cis and 3-trans double bonds into the 2-trans form in a range of enoyl-CoA species	16	DCI	HGNC:2703	ECI1	ENSG00000167969	ECI1	1632	ECI1
ECI2	enoyl-CoA delta isomerase 2	Fatty Acid Degradation & Beta-oxidation	This gene encodes a member of the hydratase/isomerase superfamily. The protein encoded is a key mitochondrial enzyme involved in beta-oxidation of unsaturated fatty acids. It catalyzes the transformation of 3-cis and 3-trans-enoyl-CoA esters arising during the stepwise degradation of cis-, mono-, and polyunsaturated fatty acids to the 2-trans-enoyl-CoA intermediates. Alternatively spliced transcr…	6	ACBD2, DRS-1, DRS1, HCA88, PECI, dJ1013A10.3	HGNC:14601	ECI2	ENSG00000198721	ECI2	10455	ECI2
GCDH	glutaryl-CoA dehydrogenase	Fatty Acid Degradation & Beta-oxidation	Catalyzes the oxidative decarboxylation of glutaryl-CoA to crotonyl-CoA and CO(2) in the degradative pathway of L-lysine, L-hydroxylysine, and L-tryptophan metabolism. It uses electron transfer flavoprotein as its electron acceptor. The short isoform is inactive	19	ACAD5, GCD	HGNC:4189	GCDH	ENSG00000105607	GCDH	2639	GCDH
HADH	hydroxyacyl-CoA dehydrogenase	Fatty Acid Degradation & Beta-oxidation	Plays an essential role in the mitochondrial beta- oxidation of short chain fatty acids. Exerts it highest activity toward 3-hydroxybutyryl-CoA	4	HAD1, HADHSC, HCDH, HHF4, MSCHAD, SCHAD, HADH	HGNC:4799	HADH	ENSG00000138796	HADH	3033	HADH
HADHA	hydroxyacyl-CoA dehydrogenase trifunctional multienzyme complex subunit alpha	Fatty Acid Degradation & Beta-oxidation	This gene encodes the alpha subunit of the mitochondrial trifunctional protein, which catalyzes the last three steps of mitochondrial beta-oxidation of long chain fatty acids. The mitochondrial membrane-bound heterocomplex is composed of four alpha and four beta subunits, with the alpha subunit catalyzing the 3-hydroxyacyl-CoA dehydrogenase and enoyl-CoA hydratase activities. Mutations in this ge…	2	ECHA, GBP, HADH, LCEH, LCHAD, MTPA, TP-ALPHA	HGNC:4801	HADHA	ENSG00000084754	HADHA	3030	HADHA
HADHB	hydroxyacyl-CoA dehydrogenase trifunctional multienzyme complex subunit beta	Fatty Acid Degradation & Beta-oxidation	This gene encodes the beta subunit of the mitochondrial trifunctional protein, which catalyzes the last three steps of mitochondrial beta-oxidation of long chain fatty acids. The mitochondrial membrane-bound heterocomplex is composed of four alpha and four beta subunits, with the beta subunit catalyzing the 3-ketoacyl-CoA thiolase activity. The encoded protein can also bind RNA and decreases the …	2	ECHB, MSTP029, MTPB, TP-BETA	HGNC:4803	HADHB	ENSG00000138029	HADHB	3032	HADHB
ACOT9	acyl-CoA thioesterase 9	Fatty Acid Metabolism	Acyl-CoA thioesterases are a group of enzymes that catalyze the hydrolysis of acyl-CoAs to the free fatty acid and coenzyme A (CoASH), providing the potential to regulate intracellular levels of acyl-CoAs, free fatty acids and CoASH. Active on long chain acyl-CoAs	X	ACATE2, CGI-16, MT-ACT48, MTACT48	HGNC:17152	ACOT9	ENSG00000123130	ACOT9	23597	ACOT9
ACSF2	acyl-CoA synthetase family member 2	Fatty Acid Metabolism	Acyl-CoA synthases catalyze the initial reaction in fatty acid metabolism, by forming a thioester with CoA. Has some preference toward medium-chain substrates. Plays a role in adipodyte differentiation	17	ACSMW, AVYV493	HGNC:26101	ACSF2	ENSG00000167107	ACSF2	80221	ACSF2
ACSF3	acyl-CoA synthetase family member 3	Fatty Acid Metabolism	Acyl-CoA synthases catalyze the initial reaction in fatty acid metabolism, by forming a thioester with CoA. May have some preference toward very-long-chain substrates	16		HGNC:27288	ACSF3	ENSG00000176715	ACSF3	197322	ACSF3
ACSM6	acyl-CoA synthetase medium chain family member 6	Fatty Acid Metabolism	catalytic activity:ATP + an acid + CoA = AMP + diphosphate + an acyl-CoAcatalytic activity:GTP + lipoate = diphosphate + lipoyl-GMPcofactor:Magnesiumsimilarity:Belongs to the ATP-dependent AMP-binding enzyme familysubunit:Monomer	10	C10orf129, bA310E22.3	HGNC:31665	ACSM6	ENSG00000173124	ACSM6	142827	ACSM6
AGK	acylglycerol kinase	Fatty Acid Metabolism	Lipid kinase that can phosphorylate both monoacylglycerol and diacylglycerol to form lysophosphatidic acid (LPA) and phosphatidic acid (PA), respectively. Does not phosphorylate sphingosine. Overexpression increases the formation and secretion of LPA, resulting in transactivation of EGFR and activation of the downstream MAPK signaling pathway, leading to increased cell growth	7	CATC5, CTRCT38, MTDPS10, MULK	HGNC:21869	AGK	ENSG00000006530	AGK	55750	AGK
BDH1	3-hydroxybutyrate dehydrogenase 1	Fatty Acid Metabolism	This gene encodes a member of the short-chain dehydrogenase/reductase gene family. The encoded protein forms a homotetrameric lipid-requiring enzyme of the mitochondrial membrane and has a specific requirement for phosphatidylcholine for optimal enzymatic activity. The encoded protein catalyzes the interconversion of acetoacetate and (R)-3-hydroxybutyrate, the two major ketone bodies produced dur…	3	BDH, SDR9C1	HGNC:1027	BDH1	ENSG00000161267	BDH1	622	BDH1
GLYATL2	glycine-N-acyltransferase like 2	Fatty Acid Metabolism	Mitochondrial acyltransferase which transfers the acyl group to the N-terminus of glycine. Can conjugate a multitude of substrates to form a variety of N-acylglycines (By similarity)	11	BXMAS2-10, GATF-B	HGNC:24178	GLYATL2	ENSG00000156689	GLYATL2	219970	GLYATL2
HDHD5	haloacid dehalogenase like hydrolase domain containing 5	Fatty Acid Metabolism	glycerophospholipid biosynthetic process	22	CECR5	HGNC:1843	HDHD5	ENSG00000069998	HDHD5	27440	HDHD5
LYPLA1	lysophospholipase 1	Fatty Acid Metabolism	Hydrolyzes fatty acids from S-acylated cysteine residues in proteins such as trimeric G alpha proteins or HRAS. Also has low lysophospholipase activity	8	APT-1, APT1, LPL-I, LPL1, hAPT1	HGNC:6737	LYPLA1	ENSG00000120992	LYPLA1	10434	LYPLA1
LYPLAL1	lysophospholipase like 1	Fatty Acid Metabolism	similarity:Belongs to the AB hydrolase 2 family	1	Q96AV0	HGNC:20440	LYPLAL1	ENSG00000143353	LYPLAL1	127018	LYPLAL1
MLYCD	malonyl-CoA decarboxylase	Fatty Acid Metabolism	The product of this gene catalyzes the breakdown of malonyl-CoA to acetyl-CoA and carbon dioxide. Malonyl-CoA is an intermediate in fatty acid biosynthesis, and also inhibits the transport of fatty acyl CoAs into mitochondria. Consequently, the encoded protein acts to increase the rate of fatty acid oxidation. It is found in mitochondria, peroxisomes, and the cytoplasm. Mutations in this gene res…	16	MCD	HGNC:7150	MLYCD	ENSG00000103150	MLYCD	23417	MLYCD
PCCB	propionyl-CoA carboxylase subunit beta	Fatty Acid Metabolism	The protein encoded by this gene is a subunit of the propionyl-CoA carboxylase (PCC) enzyme, which is involved in the catabolism of propionyl-CoA. PCC is a mitochondrial enzyme that probably acts as a dodecamer of six alpha subunits and six beta subunits. This gene encodes the beta subunit of PCC. Defects in this gene are a cause of propionic acidemia type II (PA-2). Multiple transcript variants …	3		HGNC:8654	PCCB	ENSG00000114054	PCCB	5096	PCCB
PNPLA4	patatin like phospholipase domain containing 4	Fatty Acid Metabolism	Lipid hydrolase	X	DXS1283E, GS2, iPLA2eta	HGNC:24887	PNPLA4	ENSG00000006757	PNPLA4	8228	PNPLA4
PNPLA8	patatin like phospholipase domain containing 8	Fatty Acid Metabolism	Calcium-independent phospholipase A2, which catalyzes the hydrolysis of the sn-2 position of glycerophospholipids, PtdSer and to a lower extent PtdCho. Cleaves membrane phospholipids	7	IPLA2-2, IPLA2G, MMLA, PNPLA-gamma, iPLA2gamma	HGNC:28900	PNPLA8	ENSG00000135241	PNPLA8	50640	PNPLA8
TMLHE	trimethyllysine hydroxylase, epsilon	Fatty Acid Metabolism	This gene encodes the protein trimethyllysine dioxygenase which is the first enzyme in the carnitine biosynthesis pathway. Carnitine play an essential role in the transport of activated fatty acids across the inner mitochondrial membrane. The encoded protein converts trimethyllysine into hydroxytrimethyllysine. A pseudogene of this gene is found on chromosome X.	X	TMLD, TMLH, BBOX2, AUTSX6, TMLHED, XAP130	HGNC:18308	TMLHE	ENSG00000185973	TMLHE	55217	TMLHE
BOLA1	bolA family member 1	Fe-S Cluster Biosynthesis	Acts as a mitochondrial iron-sulfur (Fe-S) cluster assembly factor that facilitates (Fe-S) cluster insertion into a subset of mitochondrial proteins (By similarity). Probably acts together with the monothiol glutaredoxin GLRX5 (PubMed:27532772). May protect cells against oxidative stress (PubMed:22746225).	1	CGI-143	HGNC:24263	BOLA1	ENSG00000178096	BOLA1	51027	BOLA1
BOLA3	bolA family member 3	Fe-S Cluster Biosynthesis	This gene encodes a protein that plays an essential role in the production of iron-sulfur (Fe-S) clusters for the normal maturation of lipoate-containing 2-oxoacid dehydrogenases, and for the assembly of the mitochondrial respiratory chain complexes. Mutation in this gene has been associated with multiple mitochondrial dysfunctions syndrome-2. Two alternatively spliced transcript variants encodin…	2	MMDS2	HGNC:24415	BOLA3	ENSG00000163170	BOLA3	388962	BOLA3
CIAO1	cytosolic iron-sulfur assembly component 1	Fe-S Cluster Biosynthesis	function:Seems to specifically modulate the transactivation activity of WT1miscellaneous:'Ciao' means 'bridge' in Chinesesimilarity:Belongs to the WD repeat CIA1 familysimilarity:Contains 7 WD repeatssubunit:Interacts with WT1	2	CIA1, WDR39	HGNC:14280	CIAO1	ENSG00000144021	CIAO1	9391	CIAO1
CIAO2A	cytosolic iron-sulfur assembly component 2A	Fe-S Cluster Biosynthesis	similarity:Belongs to the UPF0195 family; iron-sulfur cluster assembly, protein maturation by [4Fe-4S] cluster transfer	15	CIA2A, FAM96A	HGNC:26235	CIAO2A	ENSG00000166797	CIAO2A	84191	CIAO2A
CIAO2B	cytosolic iron-sulfur assembly component 2B	Fe-S Cluster Biosynthesis	similarity:Belongs to the UPF0195 family; iron-sulfur cluster assembly, protein maturation by [4Fe-4S] cluster transfer	16	CIA2B; MIP18; FAM96B; CGI-128	HGNC:24261	CIAO2B	ENSG00000166595	CIAO2B	51647	CIAO2B
CIAPIN1	cytokine induced apoptosis inhibitor 1	Fe-S Cluster Biosynthesis	Probably required during hematopoiesis to mediate antiapoptotic effects of various cytokines. Confers resistance to apoptosis when overexpressed (By similarity)	16	Anamorsin, CIAE2, DRE2, PRO0915	HGNC:28050	CIAPIN1	ENSG00000005194	CIAPIN1	57019	CIAPIN1
FDX1	ferredoxin 1	Fe-S Cluster Biosynthesis	Participates in the synthesis of thyroid hormones. Transfers electrons from adrenodoxin reductase to the cholesterol side chain cleavage cytochrome P450	11	ADX, FDX, LOH11CR1D	HGNC:3638	FDX1	ENSG00000137714	FDX1	2230	FDX1
FDX2	ferredoxin 2	Fe-S Cluster Biosynthesis	This gene encodes a member of the ferredoxin family. The encoded protein contains a 2Fe-2S ferredoxin-type domain and is essential for heme A and Fe/S protein biosynthesis. Mutation in FDX1L gene is associated with mitochondrial muscle myopathy. [provided by RefSeq, Sep 2014]	19	FDX1L, MEOAL	HGNC:30546	FDX2	ENSG00000267673	FDX2	112812	FDX2
FDXR	ferredoxin reductase	Fe-S Cluster Biosynthesis	Serves as the first electron transfer protein in all the mitochondrial P450 systems. Including cholesterol side chain cleavage in all steroidogenic tissues, steroid 11-beta hydroxylation in the adrenal cortex, 25-OH-vitamin D3-24 hydroxylation in the kidney, and sterol C-27 hydroxylation in the liver	17	ADR, ADXR, ANOA	HGNC:3642	FDXR	ENSG00000161513	FDXR	2232	FDXR
FXN	frataxin	Fe-S Cluster Biosynthesis	Probably involved in iron homeostasis. Anti-apoptotic protein which prevents mitochondrial damage and reactive oxygen species (ROS) production	9	CyaY, FA, FARR, FRDA, X25	HGNC:3951	FXN	ENSG00000165060	FXN	2395	FXN
GLRX5	glutaredoxin 5	Fe-S Cluster Biosynthesis	This gene encodes a mitochondrial protein, which is evolutionarily conserved. It is involved in the biogenesis of iron-sulfur clusters, which are required for normal iron homeostasis. Mutations in this gene are associated with autosomal recessive pyridoxine-refractory sideroblastic anemia. [provided by RefSeq, May 2010],	14	C14orf87, FLB4739, GRX5, PR01238, PRO1238, PRSA, SIDBA3, SPAHGC	HGNC:20134	GLRX5	ENSG00000182512	GLRX5	51218	GLRX5
HSCB	HscB mitochondrial iron-sulfur cluster cochaperone	Fe-S Cluster Biosynthesis	This gene encodes a DnaJ-type co-chaperone and member of the heat shock cognate B (HscB) family of proteins. The encoded protein plays a role in the synthesis of iron-sulfur clusters, protein cofactors that are involved in the redox reactions of mitochondrial electron transport and other processes. Cells in which this gene is knocked down exhibit reduced activity of iron-sulfur cluster-dependent …	22	DNAJC20, HSC20, JAC1	HGNC:28913	HSCB	ENSG00000100209	HSCB	150274	HSCB
IBA57	iron-sulfur cluster assembly factor IBA57	Fe-S Cluster Biosynthesis	The protein encoded by this gene localizes to the mitochondrion and is part of the iron-sulfur cluster assembly pathway. The encoded protein functions late in the biosynthesis of mitochondrial 4Fe-4S proteins. Defects in this gene have been associated with autosomal recessive spastic paraplegia-74 and with multiple mitochondrial dysfunctions syndrome-3. Two transcript variants encoding different …	1	C1orf69, MMDS3, SPG74	HGNC:27302	IBA57	ENSG00000181873	IBA57	200205	IBA57
ISCA1	iron-sulfur cluster assembly 1	Fe-S Cluster Biosynthesis	Involved in the assembly of mitochondrial iron-sulfur proteins. Probably involved in the binding of an intermediate of Fe/S cluster assembly	9	HBLD2, ISA1, MMDS5, hIscA	HGNC:28660	ISCA1	ENSG00000135070	ISCA1	81689	ISCA1
ISCA2	iron-sulfur cluster assembly 2	Fe-S Cluster Biosynthesis	Involved in the assembly of mitochondrial iron-sulfur proteins. Probably involved in the binding of an intermediate of Fe/S cluster assembly (By similarity)	14	HBLD1, ISA2, MMDS4, c14_5557	HGNC:19857	ISCA2	ENSG00000165898	ISCA2	122961	ISCA2
ISCU	iron-sulfur cluster assembly enzyme	Fe-S Cluster Biosynthesis	Involved in the assembly or repair of the [Fe-S] clusters present in iron-sulfur proteins. Binds iron	12	2310020H20Rik, HML, ISU2, NIFU, NIFUN, hnifU	HGNC:29882	ISCU	ENSG00000136003	ISCU	23479	ISCU
LYRM4	LYR motif containing 4	Fe-S Cluster Biosynthesis	May be involved in mitochondrial iron-sulfur protein biosynthesis	6	C6orf149, CGI-203, COXPD19, ISD11	HGNC:21365	LYRM4	ENSG00000214113	LYRM4	57128	LYRM4
MMS19	MMS19 homolog, cytosolic iron-sulfur assembly component	Fe-S Cluster Biosynthesis	function:May play a role in nucleotide excision repair (NER) and RNA polymerase II (POL II) transcription by interacting with ERCC2/XPD and ERCC3/XPB helicases, both subunits of NER-transcription factor TFIIH. May also function as a transcriptional coactivator of estrogen receptor (ER). May be involved in regulation of ER activity by bridging TFIIH with ER or may facilitate TFIIH-mediated phospho…	10	CIAO4, MET18L, hMMS19, MMS19	HGNC:13824	MMS19	ENSG00000155229	MMS19	64210	MMS19
NARF	nuclear prelamin A recognition factor	Fe-S Cluster Biosynthesis	Several proteins have been found to be prenylated and methylated at their carboxyl-terminal ends. Prenylation was initially believed to be important only for membrane attachment. However, another role for prenylation appears to be its importance in protein-protein interactions. The only nuclear proteins known to be prenylated in mammalian cells are prelamin A- and B-type lamins. Prelamin A is far…	17	IOP2	HGNC:29916	NARF	ENSG00000141562	NARF	26502	NARF
NFS1	NFS1 cysteine desulfurase	Fe-S Cluster Biosynthesis	Catalyzes the removal of elemental sulfur from cysteine to produce alanine. It supplies the inorganic sulfur for iron- sulfur (Fe-S) clusters. May be involved in the biosynthesis of molybdenum cofactor	20	HUSSY-08, IscS, NIFS	HGNC:15910	NFS1	ENSG00000244005	NFS1	9054	NFS1
NFU1	NFU1 iron-sulfur cluster scaffold	Fe-S Cluster Biosynthesis	Iron-sulfur cluster scaffold protein which can assemble [4Fe-2S] clusters and deliver them to target proteins	2	CGI-33, HIRIP, HIRIP5, MMDS1, NIFUC, Nfu, NifU	HGNC:16287	NFU1	ENSG00000169599	NFU1	27247	NFU1
NUBP1	nucleotide binding protein 1	Fe-S Cluster Biosynthesis	Implicated in the regulation of centrosome duplication (By similarity)	16	CIAO5, NBP, NBP1, NBP35	HGNC:8041	NUBP1	ENSG00000103274	NUBP1	4682	NUBP1
NUBP2	nucleotide binding protein 2	Fe-S Cluster Biosynthesis	May contribute to formation of bipolar spindles (By similarity)	16	CFD1, CIAO6, NBP 2, NUBP1	HGNC:8042	NUBP2	ENSG00000095906	NUBP2	10101	NUBP2
SLC25A28	solute carrier family 25 member 28	Fe-S Cluster Biosynthesis	Mitochondrial iron transporter that mediates iron uptake. Probably required for heme synthesis of hemoproteins and Fe-S cluster assembly in non-erythroid cells. The iron delivered into the mitochondria, presumably as Fe(2+), is then probably delivered to ferrochelatase to catalyze Fe(2+) incorporation into protoprophyrin IX to make heme (By similarity)	10	MFRN2, MRS3/4, MRS4L, NPD016	HGNC:23472	SLC25A28	ENSG00000155287	SLC25A28	81894	SLC25A28
SLC25A37	solute carrier family 25 member 37	Fe-S Cluster Biosynthesis	Mitochondrial iron transporter that specifically mediates iron uptake in developing erythroid cells, thereby playing an essential role in heme biosynthesis. The iron delivered into the mitochondria, presumably as Fe(2+), is then probably delivered to ferrochelatase to catalyze Fe(2+) incorporation into protoprophyrin IX to make heme (By similarity)	8	HT015, MFRN, MFRN1, MSC, MSCP, PRO1278, PRO1584, PRO2217	HGNC:29786	SLC25A37	ENSG00000147454	SLC25A37	51312	SLC25A37
ALDH1L1	aldehyde dehydrogenase 1 family member L1	Folate & Pterin Metabolism	The protein encoded by this gene catalyzes the conversion of 10-formyltetrahydrofolate, nicotinamide adenine dinucleotide phosphate (NADP+), and water to tetrahydrofolate, NADPH, and carbon dioxide. The encoded protein belongs to the aldehyde dehydrogenase family. Loss of function or expression of this gene is associated with decreased apoptosis, increased cell motility, and cancer progression. T…	3	10-FTHFDH, 10-fTHF, FDH, FTHFD	HGNC:3978	ALDH1L1	ENSG00000144908	ALDH1L1	10840	ALDH1L1
ALDH1L2	aldehyde dehydrogenase 1 family member L2	Folate & Pterin Metabolism	This gene encodes a member of both the aldehyde dehydrogenase superfamily and the formyl transferase superfamily. This member is the mitochondrial form of 10-formyltetrahydrofolate dehydrogenase (FDH), which converts 10-formyltetrahydrofolate to tetrahydrofolate and CO2 in an NADP(+)-dependent reaction, and plays an essential role in the distribution of one-carbon groups between the cytosolic and…	12	mtFDH	HGNC:26777	ALDH1L2	ENSG00000136010	ALDH1L2	160428	ALDH1L2
DHFR	dihydrofolate reductase	Folate & Pterin Metabolism	Dihydrofolate reductase converts dihydrofolate into tetrahydrofolate, a methyl group shuttle required for the de novo synthesis of purines, thymidylic acid, and certain amino acids. While the functional dihydrofolate reductase gene has been mapped to chromosome 5, multiple intronless processed pseudogenes or dihydrofolate reductase-like genes have been identified on separate chromosomes. Dihydrof…	5	DYR, DHFRP1	HGNC:2861	DHFR	ENSG00000228716	DHFR	1719	DHFR
DHFR2	dihydrofolate reductase 2	Folate & Pterin Metabolism	similarity:Belongs to the dihydrofolate reductase familysimilarity:Contains 1 DHFR (dihydrofolate reductase) domain	3	DHFRL1, DHFRP4	HGNC:27309	DHFR2	ENSG00000178700	DHFR2	200895	DHFR2
FPGS	folylpolyglutamate synthase	Folate & Pterin Metabolism	Conversion of folates to polyglutamate derivatives. This allows tissues to concentrate folate at higher levels than in plasma	9		HGNC:3824	FPGS	ENSG00000136877	FPGS	2356	FPGS
MTHFD1	methylenetetrahydrofolate dehydrogenase, cyclohydrolase and formyltetrahydrofolate synthetase 1	Folate & Pterin Metabolism	This gene encodes a protein that possesses three distinct enzymatic activities, 5,10-methylenetetrahydrofolate dehydrogenase, 5,10-methenyltetrahydrofolate cyclohydrolase and 10-formyltetrahydrofolate synthetase. Each of these activities catalyzes one of three sequential reactions in the interconversion of 1-carbon derivatives of tetrahydrofolate, which are substrates for methionine, thymidylate,…	14	CIMAH, MTHFC, MTHFD	HGNC:7432	MTHFD1	ENSG00000100714	MTHFD1	4522	MTHFD1
MTHFD1L	methylenetetrahydrofolate dehydrogenase (NADP+ dependent) 1 like	Folate & Pterin Metabolism	May provide the missing metabolic reaction required to link the mitochondria and the cytoplasm in the mammalian model of one-carbon folate metabolism in embryonic an transformed cells complementing thus the enzymatic activities of MTHFD2 (By similarity)	6	FTHFSDC1, MTC1THFS, dJ292B18.2	HGNC:21055	MTHFD1L	ENSG00000120254	MTHFD1L	25902	MTHFD1L
MTHFD2	methylenetetrahydrofolate dehydrogenase (NADP+ dependent) 2, methenyltetrahydrofolate cyclohydrolase	Folate & Pterin Metabolism	This gene encodes a nuclear-encoded mitochondrial bifunctional enzyme with methylenetetrahydrofolate dehydrogenase and methenyltetrahydrofolate cyclohydrolase activities. The enzyme functions as a homodimer and is unique in its absolute requirement for magnesium and inorganic phosphate. Formation of the enzyme-magnesium complex allows binding of NAD. Alternative splicing results in two different …	2	NMDMC	HGNC:7434	MTHFD2	ENSG00000065911	MTHFD2	10797	MTHFD2
MTHFD2L	methylenetetrahydrofolate dehydrogenase (NADP+ dependent) 2 like	Folate & Pterin Metabolism	catalytic activity:5,10-methenyltetrahydrofolate + H(2)O = 10-formyltetrahydrofolatecatalytic activity:5,10-methylenetetrahydrofolate + NAD(+) = 5,10-methenyltetrahydrofolate + NADHcofactor:Magnesiumpathway:One-carbon metabolism; tetrahydrofolate pathwaysequence caution:Contaminating sequence. Sequence of unknown origin in the N-terminal partsimilarity:Belongs to the tetrahydrofolate dehydrogenas…	4		HGNC:31865	MTHFD2L	ENSG00000163738	MTHFD2L	441024	MTHFD2L
MTHFS	methenyltetrahydrofolate synthetase	Folate & Pterin Metabolism	The protein encoded by this gene is an enzyme that catalyzes the conversion of 5-formyltetrahydrofolate to 5,10-methenyltetrahydrofolate, a precursor of reduced folates involved in 1-carbon metabolism. An increased activity of the encoded protein can result in an increased folate turnover rate and folate depletion. Three transcript variants encoding two different isoforms have been found for this…	15	HsT19268, NEDMEHM	HGNC:7437	MTHFS	ENSG00000136371	MTHFS	10588	MTHFS
PTS	6-pyruvoyltetrahydropterin synthase	Folate & Pterin Metabolism	Involved in the biosynthesis of tetrahydrobiopterin, an essential cofactor of aromatic amino acid hydroxylases. Catalyzes the transformation of 7,8-dihydroneopterin triphosphate into 6- pyruvoyl tetrahydropterin	11	PTPS	HGNC:9689	PTS	ENSG00000150787	PTS	5805	PTS
SHMT2	serine hydroxymethyltransferase 2	Folate & Pterin Metabolism	Interconversion of serine and glycine (By similarity)Interconversion of serine and glycine	12	GLYA, HEL-S-51e, SHMT	HGNC:10852	SHMT2	ENSG00000182199	SHMT2	6472	SHMT2
SLC25A32	solute carrier family 25 member 32	Folate & Pterin Metabolism	Transports folate across the inner membranes of mitochondria	8	MFT, MFTC, RREI	HGNC:29683	SLC25A32	ENSG00000164933	SLC25A32	81034	SLC25A32
AKR1B1	aldo-keto reductase family 1 member B	Fructose Metabolism	This gene encodes a member of the aldo/keto reductase superfamily, which consists of more than 40 known enzymes and proteins. This member catalyzes the reduction of a number of aldehydes, including the aldehyde form of glucose, and is thereby implicated in the development of diabetic complications by catalyzing the reduction of glucose to sorbitol. Multiple pseudogenes have been identified for th…	7	ADR, ALDR1, ALR2, AR	HGNC:381	AKR1B1	ENSG00000085662	AKR1B1	231	AKR1B1
ALDH1A1	aldehyde dehydrogenase 1 family member A1	Fructose Metabolism	The protein encoded by this gene belongs to the aldehyde dehydrogenase family. Aldehyde dehydrogenase is the next enzyme after alcohol dehydrogenase in the major pathway of alcohol metabolism. There are two major aldehyde dehydrogenase isozymes in the liver, cytosolic and mitochondrial, which are encoded by distinct genes, and can be distinguished by their electrophoretic mobility, kinetic proper…	9	ALDC, ALDH-E1, ALDH1, ALDH11, HEL-9, HEL-S-53e, HEL12, PUMB1, RALDH1	HGNC:402	ALDH1A1	ENSG00000165092	ALDH1A1	216	ALDH1A1
ALDOB	aldolase, fructose-bisphosphate B	Fructose Metabolism	Fructose-1,6-bisphosphate aldolase (EC 4.1.2.13) is a tetrameric glycolytic enzyme that catalyzes the reversible conversion of fructose-1,6-bisphosphate to glyceraldehyde 3-phosphate and dihydroxyacetone phosphate. Vertebrates have 3 aldolase isozymes which are distinguished by their electrophoretic and catalytic properties. Differences indicate that aldolases A, B, and C are distinct proteins, t…	9	ALDB, ALDO2	HGNC:417	ALDOB	ENSG00000136872	ALDOB	229	ALDOB
GLYCTK	glycerate kinase	Fructose Metabolism	This locus encodes a member of the glycerate kinase type-2 family. The encoded enzyme catalyzes the phosphorylation of (R)-glycerate and may be involved in serine degradation and fructose metabolism. Decreased activity of the encoded enzyme may be associated with the disease D-glyceric aciduria. Alternatively spliced transcript variants have been described. [provided by RefSeq, Jan 2009],	3	HBEBP2, HBEBP4, HBeAgBP4A	HGNC:24247	GLYCTK	ENSG00000168237	GLYCTK	132158	GLYCTK
KHK	ketohexokinase	Fructose Metabolism	This gene encodes ketohexokinase that catalyzes conversion of fructose to fructose-1-phosphate. The product of this gene is the first enzyme with a specialized pathway that catabolizes dietary fructose. Alternatively spliced transcript variants encoding different isoforms have been identified. [provided by RefSeq, Jul 2008],	2		HGNC:6315	KHK	ENSG00000138030	KHK	3795	KHK
SORD	sorbitol dehydrogenase	Fructose Metabolism	Sorbitol dehydrogenase (SORD; EC 1.1.1.14) catalyzes the interconversion of polyols and their corresponding ketoses, and together with aldose reductase (ALDR1; MIM 103880), makes up the sorbitol pathway that is believed to play an important role in the development of diabetic complications (summarized by Carr and Markham, 1995 [PubMed 8535074]). The first reaction of the pathway (also called the …	15	HEL-S-95n1, SORD	HGNC:11184	SORD	ENSG00000140263	SORD	6652	SORD
TKFC	triokinase and FMN cyclase	Fructose Metabolism	Catalyzes both the phosphorylation of dihydroxyacetone and the splitting of ribonucleoside diphosphate-X compounds among which FAD is the best substrate	11	DAK, NET45	HGNC:24552	TKFC	ENSG00000149476	TKFC	26007	TKFC
ALDOA	aldolase, fructose-bisphosphate A	Glycolysis	This gene encodes a member of the class I fructose-bisphosphate aldolase protein family. The encoded protein is a glycolytic enzyme that catalyzes the reversible conversion of fructose-1,6-bisphosphate to glyceraldehyde 3-phosphate and dihydroxyacetone phosphate. Three aldolase isozymes (A, B, and C), encoded by three different genes, are differentially expressed during development. Mutations in …	16	ALDA, GSD12, HEL-S-87p	HGNC:414	ALDOA	ENSG00000149925	ALDOA	226	ALDOA
ALDOC	aldolase, fructose-bisphosphate C	Glycolysis	This gene encodes a member of the class I fructose-biphosphate aldolase gene family. Expressed specifically in the hippocampus and Purkinje cells of the brain, the encoded protein is a glycolytic enzyme that catalyzes the reversible aldol cleavage of fructose-1,6-biphosphate and fructose 1-phosphate to dihydroxyacetone phosphate and either glyceraldehyde-3-phosphate or glyceraldehyde, respectivel…	17	ALDC	HGNC:418	ALDOC	ENSG00000109107	ALDOC	230	ALDOC
ENO1	enolase 1	Glycolysis	This gene encodes alpha-enolase, one of three enolase isoenzymes found in mammals. Each isoenzyme is a homodimer composed of 2 alpha, 2 gamma, or 2 beta subunits, and functions as a glycolytic enzyme. Alpha-enolase in addition, functions as a structural lens protein (tau-crystallin) in the monomeric form. Alternative splicing of this gene results in a shorter isoform that has been shown to bind t…	1	ENO1L1, HEL-S-17, MPB1, NNE, PPH	HGNC:3350	ENO1	ENSG00000074800	ENO1	2023	ENO1
ENO2	enolase 2	Glycolysis	This gene encodes one of the three enolase isoenzymes found in mammals. This isoenzyme, a homodimer, is found in mature neurons and cells of neuronal origin. A switch from alpha enolase to gamma enolase occurs in neural tissue during development in rats and primates. [provided by RefSeq, Jul 2008],	12	HEL-S-279, NSE	HGNC:3353	ENO2	ENSG00000111674	ENO2	2026	ENO2
ENO3	enolase 3	Glycolysis	This gene encodes one of the three enolase isoenzymes found in mammals. This isoenzyme is found in skeletal muscle cells in the adult where it may play a role in muscle development and regeneration. A switch from alpha enolase to beta enolase occurs in muscle tissue during development in rodents. Mutations in this gene have be associated glycogen storage disease. Alternatively spliced transcript …	17	GSD13, MSE	HGNC:3354	ENO3	ENSG00000108515	ENO3	2027	ENO3
FBP1	fructose-bisphosphatase 1	Glycolysis	Fructose-1,6-bisphosphatase 1, a gluconeogenesis regulatory enzyme, catalyzes the hydrolysis of fructose 1,6-bisphosphate to fructose 6-phosphate and inorganic phosphate. Fructose-1,6-diphosphatase deficiency is associated with hypoglycemia and metabolic acidosis. [provided by RefSeq, Jul 2008],	9	FBP	HGNC:3606	FBP1	ENSG00000165140	FBP1	2203	FBP1
FBP2	fructose-bisphosphatase 2	Glycolysis	This gene encodes a gluconeogenesis regulatory enzyme which catalyzes the hydrolysis of fructose 1,6-bisphosphate to fructose 6-phosphate and inorganic phosphate. [provided by RefSeq, Jul 2008],	9		HGNC:3607	FBP2	ENSG00000130957	FBP2	8789	FBP2
G6PC	glucose-6-phosphatase catalytic subunit	Glycolysis	Hydrolyzes glucose-6-phosphate to glucose in the endoplasmic reticulum. Forms with the glucose-6-phosphate transporter (SLC37A4/G6PT) the complex responsible for glucose production through glycogenolysis and gluconeogenesis. Hence, it is the key enzyme in homeostatic regulation of blood glucose levels	17	G6PC1, G6PT, G6Pase, GSD1, GSD1a	HGNC:4056	G6PC	ENSG00000131482	G6PC	2538	G6PC
GAPDH	glyceraldehyde-3-phosphate dehydrogenase	Glycolysis	Independent of its glycolytic activity it is also involved in membrane trafficking in the early secretory pathway	12	G3PD, GAPD, HEL-S-162eP	HGNC:4141	GAPDH	ENSG00000111640	GAPDH	2597	GAPDH
GAPDHS	glyceraldehyde-3-phosphate dehydrogenase, spermatogenic	Glycolysis	May play an important role in regulating the switch between different pathways for energy production during spermiogenesis and in the spermatozoon. Required for sperm motility and male fertility (By similarity)	19	GAPD2, GAPDH-2, GAPDS, HEL-S-278, HSD-35	HGNC:24864	GAPDHS	ENSG00000105679	GAPDHS	26330	GAPDHS
GCK	glucokinase	Glycolysis	Catalyzes the initial step in utilization of glucose by the beta-cell and liver at physiological glucose concentration. Glucokinase has a high Km for glucose, and so it is effective only when glucose is abundant. The role of GCK is to provide G6P for the synthesis of glycogen. Pancreatic glucokinase plays an important role in modulating insulin secretion. Hepatic glucokinase helps to facilitate t…	7	FGQTL3, GK, GLK, HHF3, HK4, HKIV, HXKP, LGLK, MODY2	HGNC:4195	GCK	ENSG00000106633	GCK	2645	GCK
GPI	glucose-6-phosphate isomerase	Glycolysis	Besides it's role as a glycolytic enzyme, mammalian GPI can function as a tumor-secreted cytokine and an angiogenic factor (AMF) that stimulates endothelial cell motility. GPI is also a neurotrophic factor (Neuroleukin) for spinal and sensory neurons	19	AMF, GNPI, NLK, PGI, PHI, SA-36, SA36	HGNC:4458	GPI	ENSG00000105220	GPI	2821	GPI
HK1	hexokinase 1	Glycolysis	Hexokinases phosphorylate glucose to produce glucose-6-phosphate, the first step in most glucose metabolism pathways. This gene encodes a ubiquitous form of hexokinase which localizes to the outer membrane of mitochondria. Mutations in this gene have been associated with hemolytic anemia due to hexokinase deficiency. Alternative splicing of this gene results in several transcript variants which e…	10	HK-ta, HK1-tb, HK1-tc, HKD, HKI, HMSNR, HXK1, RP79, hexokinase, HK1	HGNC:4922	HK1	ENSG00000156515	HK1	3098	HK1
HK2	hexokinase 2	Glycolysis	Hexokinases phosphorylate glucose to produce glucose-6-phosphate, the first step in most glucose metabolism pathways. This gene encodes hexokinase 2, the predominant form found in skeletal muscle. It localizes to the outer membrane of mitochondria. Expression of this gene is insulin-responsive, and studies in rat suggest that it is involved in the increased rate of glycolysis seen in rapidly grow…	2	HKII, HXK2	HGNC:4923	HK2	ENSG00000159399	HK2	3099	HK2
HK3	hexokinase 3	Glycolysis	Hexokinases phosphorylate glucose to produce glucose-6-phosphate, the first step in most glucose metabolism pathways. This gene encodes hexokinase 3. Similar to hexokinases 1 and 2, this allosteric enzyme is inhibited by its product glucose-6-phosphate. [provided by RefSeq, Apr 2009],	5	HKIII, HXK3	HGNC:4925	HK3	ENSG00000160883	HK3	3101	HK3
HKDC1	hexokinase domain containing 1	Glycolysis	This gene encodes a member of the hexokinase protein family. The encoded protein is involved in glucose metabolism, and reduced expression may be associated with gestational diabetes mellitus. High expression of this gene may also be associated with poor prognosis in hepatocarcinoma. [provided by RefSeq, Sep 2016],	10		HGNC:23302	HKDC1	ENSG00000156510	HKDC1	80201	HKDC1
LDHA	lactate dehydrogenase A	Glycolysis	The protein encoded by this gene catalyzes the conversion of L-lactate and NAD to pyruvate and NADH in the final step of anaerobic glycolysis. The protein is found predominantly in muscle tissue and belongs to the lactate dehydrogenase family. Mutations in this gene have been linked to exertional myoglobinuria. Multiple transcript variants encoding different isoforms have been found for this gene…	11	GSD11, HEL-S-133P, LDHM, PIG19	HGNC:6535	LDHA	ENSG00000134333	LDHA	3939	LDHA
LDHAL6B	lactate dehydrogenase A like 6B	Glycolysis	catalytic activity:(S)-lactate + NAD(+) = pyruvate + NADHcaution:It is uncertain whether Met-1 or Met-50 is the initiatordevelopmental stage:Higher expression level in adult testis as compared to 6-week-old fetal testispathway:Fermentation; pyruvate fermentation to lactate; (S)-lactate from pyruvate: step 1/1similarity:Belongs to the LDH/MDH superfamily. LDH familytissue specificity:Testis specif…	15	LDH6B, LDHAL6, LDHL	HGNC:21481	LDHAL6B	ENSG00000171989	LDHAL6B	92483	LDHAL6B
LDHB	lactate dehydrogenase B	Glycolysis	This gene encodes the B subunit of lactate dehydrogenase enzyme, which catalyzes the interconversion of pyruvate and lactate with concomitant interconversion of NADH and NAD+ in a post-glycolysis process. Alternatively spliced transcript variants have been found for this gene. Recent studies have shown that a C-terminally extended isoform is produced by use of an alternative in-frame translation …	12	HEL-S-281, LDH-B, LDH-HD, TRG-5, LDHB	HGNC:6541	LDHB	ENSG00000111716	LDHB	3945	LDHB
LDHC	lactate dehydrogenase C	Glycolysis	Lactate dehydrogenase C catalyzes the conversion of L-lactate and NAD to pyruvate and NADH in the final step of anaerobic glycolysis. LDHC is testis-specific and belongs to the lactate dehydrogenase family. Two transcript variants have been detected which differ in the 5&apos; untranslated region. [provided by RefSeq, Jul 2008],	11	CT32, LDH3, LDHX	HGNC:6544	LDHC	ENSG00000166796	LDHC	3948	LDHC
PC	pyruvate carboxylase	Glycolysis	Pyruvate carboxylase catalyzes a 2-step reaction, involving the ATP-dependent carboxylation of the covalently attached biotin in the first step and the transfer of the carboxyl group to pyruvate in the second. Catalyzes in a tissue specific manner, the initial reactions of glucose (liver, kidney) and lipid (adipose tissue, liver, brain) synthesis from pyruvate	11	PCB	HGNC:8636	PC	ENSG00000173599	PC	5091	PC
PCK1	phosphoenolpyruvate carboxykinase 1	Glycolysis	Catalyzes the conversion of oxaloacetate (OAA) to phosphoenolpyruvate (PEP), the rate-limiting step in the metabolic pathway that produces glucose from lactate and other precursors derived from the citric acid cycle	20	PCKDC, PEPCK-C, PEPCK1, PEPCKC	HGNC:8724	PCK1	ENSG00000124253	PCK1	5105	PCK1
PFKL	phosphofructokinase, liver type	Glycolysis	This gene encodes the liver (L) subunit of an enzyme that catalyzes the conversion of D-fructose 6-phosphate to D-fructose 1,6-bisphosphate, which is a key step in glucose metabolism (glycolysis). This enzyme is a tetramer that may be composed of different subunits encoded by distinct genes in different tissues. Alternative splicing results in multiple transcript variants. [provided by RefSeq, Ma…	21	ATP-PFK, PFK-B, PFK-L	HGNC:8876	PFKL	ENSG00000141959	PFKL	5211	PFKL
PFKM	phosphofructokinase, muscle	Glycolysis	Three phosphofructokinase isozymes exist in humans: muscle, liver and platelet. These isozymes function as subunits of the mammalian tetramer phosphofructokinase, which catalyzes the phosphorylation of fructose-6-phosphate to fructose-1,6-bisphosphate. Tetramer composition varies depending on tissue type. This gene encodes the muscle-type isozyme. Mutations in this gene have been associated with …	12	ATP-PFK, GSD7, PFK-1, PFK-A, PFK1, PFKA, PFKX, PPP1R122	HGNC:8877	PFKM	ENSG00000152556	PFKM	5213	PFKM
PFKP	phosphofructokinase, platelet	Glycolysis	This gene encodes a member of the phosphofructokinase A protein family. The encoded enzyme is the platelet-specific isoform of phosphofructokinase and plays a key role in glycolysis regulation. This gene may play a role in metabolic reprogramming in some cancers, including clear cell renal cell carcinomas, and cancer of the bladder, breast, and lung. Alternative splicing results in multiple trans…	10	ATP-PFK, PFK-C, PFK-P, PFKF	HGNC:8878	PFKP	ENSG00000067057	PFKP	5214	PFKP
PGAM1	phosphoglycerate mutase 1	Glycolysis	Interconversion of 3- and 2-phosphoglycerate with 2,3- bisphosphoglycerate as the primer of the reaction. Can also catalyze the reaction of EC 5.4.2.4 (synthase) and EC 3.1.3.13 (phosphatase), but with a reduced activity	10	HEL-S-35, PGAM-B, PGAMA	HGNC:8888	PGAM1	ENSG00000171314	PGAM1	5223	PGAM1
PGAM2	phosphoglycerate mutase 2	Glycolysis	Interconversion of 3- and 2-phosphoglycerate with 2,3- bisphosphoglycerate as the primer of the reaction. Can also catalyze the reaction of EC 5.4.2.4 (synthase) and EC 3.1.3.13 (phosphatase), but with a reduced activity	7	GSD10, PGAM-M, PGAMM	HGNC:8889	PGAM2	ENSG00000164708	PGAM2	5224	PGAM2
PGAM4	phosphoglycerate mutase family member 4	Glycolysis	This intronless gene appears to have arisen from a retrotransposition event, yet it is thought to be an expressed, protein-coding gene. The encoded protein is a member of the phosphoglycerate mutase family, a set of enzymes that catalyze the transfer of a phosphate group from 3-phosphoglycerate to 2-phosphoglycerate. [provided by RefSeq, May 2010],	X	PGAM-B, PGAM1, PGAM3, dJ1000K24.1	HGNC:21731	PGAM4	ENSG00000226784	PGAM4	441531	PGAM4
PGK1	phosphoglycerate kinase 1	Glycolysis	In addition to its role as a glycolytic enzyme, it seems that PGK-1 acts as a polymerase alpha cofactor protein (primer recognition protein)	X	HEL-S-68p, MIG10, PGKA	HGNC:8896	PGK1	ENSG00000102144	PGK1	5230	PGK1
PGK2	phosphoglycerate kinase 2	Glycolysis	This gene is intronless, arose via retrotransposition of the phosphoglycerate kinase 1 gene, and is expressed specifically in the testis. Initially assumed to be a pseudogene, the encoded protein is actually a functional phosphoglycerate kinase that catalyzes the reversible conversion of 1,3-bisphosphoglycerate to 3-phosphoglycerate, during the Embden-Meyerhof-Parnas pathway of glycolysis, in the…	6	HEL-S-272, PGKB, PGKPS, dJ417L20.2	HGNC:8898	PGK2	ENSG00000170950	PGK2	5232	PGK2
PKLR	pyruvate kinase L/R	Glycolysis	The protein encoded by this gene is a pyruvate kinase that catalyzes the transphosphorylation of phohsphoenolpyruvate into pyruvate and ATP, which is the rate-limiting step of glycolysis. Defects in this enzyme, due to gene mutations or genetic variations, are the common cause of chronic hereditary nonspherocytic hemolytic anemia (CNSHA or HNSHA). Multiple transcript variants encoding different i…	1	PK1, PKL, PKRL, RPK	HGNC:9020	PKLR	ENSG00000143627	PKLR	5313	PKLR
PKM	pyruvate kinase M1/2	Glycolysis	This gene encodes a protein involved in glycolysis. The encoded protein is a pyruvate kinase that catalyzes the transfer of a phosphoryl group from phosphoenolpyruvate to ADP, generating ATP and pyruvate. This protein has been shown to interact with thyroid hormone and may mediate cellular metabolic effects induced by thyroid hormones. This protein has been found to bind Opa protein, a bacterial …	15	CTHBP, HEL-S-30, OIP3, PK32, TCB, THBP1, PKM	HGNC:9021	PKM	ENSG00000067225	PKM	5315	PKM
SLC2A1	solute carrier family 2 member 1	Glycolysis	This gene encodes a major glucose transporter in the mammalian blood-brain barrier. The encoded protein is found primarily in the cell membrane and on the cell surface, where it can also function as a receptor for human T-cell leukemia virus (HTLV) I and II. Mutations in this gene have been found in a family with paroxysmal exertion-induced dyskinesia. [provided by RefSeq, Apr 2013],	1	CSE, DYT17, DYT18, DYT9, EIG12, GLUT, GLUT-1, GLUT1, GLUT1DS, HTLVR, PED, SDCHCN	HGNC:11005	SLC2A1	ENSG00000117394	SLC2A1	6513	SLC2A1
SLC2A2	solute carrier family 2 member 2	Glycolysis	This gene encodes an integral plasma membrane glycoprotein of the liver, islet beta cells, intestine, and kidney epithelium. The encoded protein mediates facilitated bidirectional glucose transport. Because of its low affinity for glucose, it has been suggested as a glucose sensor. Mutations in this gene are associated with susceptibility to diseases, including Fanconi-Bickel syndrome and noninsu…	3	GLUT2	HGNC:11006	SLC2A2	ENSG00000163581	SLC2A2	6514	SLC2A2
SLC2A3	solute carrier family 2 member 3	Glycolysis	function:Facilitative glucose transporter. Probably a neuronal glucose transportersimilarity:Belongs to the major facilitator superfamily. Sugar transporter (TC 2.A.1.1) family. Glucose transporter subfamilytissue specificity:Highly expressed in brain. Expressed in many tissues	12	GLUT3	HGNC:11007	SLC2A3	ENSG00000059804	SLC2A3	6515	SLC2A3
SLC2A4	solute carrier family 2 member 4	Glycolysis	This gene is a member of the solute carrier family 2 (facilitated glucose transporter) family and encodes a protein that functions as an insulin-regulated facilitative glucose transporter. In the absence of insulin, this integral membrane protein is sequestered within the cells of muscle and adipose tissue. Within minutes of insulin stimulation, the protein moves to the cell surface and begins to…	17	GLUT4	HGNC:11009	SLC2A4	ENSG00000181856	SLC2A4	6517	SLC2A4
SLC2A5	solute carrier family 2 member 5	Glycolysis	The protein encoded by this gene is a fructose transporter responsible for fructose uptake by the small intestine. The encoded protein also is necessary for the increase in blood pressure due to high dietary fructose consumption. [provided by RefSeq, Jun 2016],	1	GLUT-5, GLUT5	HGNC:11010	SLC2A5	ENSG00000142583	SLC2A5	6518	SLC2A5
TPI1	triosephosphate isomerase 1	Glycolysis	This gene encodes an enzyme, consisting of two identical proteins, which catalyzes the isomerization of glyceraldehydes 3-phosphate (G3P) and dihydroxy-acetone phosphate (DHAP) in glycolysis and gluconeogenesis. Mutations in this gene are associated with triosephosphate isomerase deficiency. Pseudogenes have been identified on chromosomes 1, 4, 6 and 7. Alternative splicing results in multiple tr…	12	HEL-S-49, TIM, TPI, TPID	HGNC:12009	TPI1	ENSG00000111669	TPI1	7167	TPI1
ALAS1	5'-aminolevulinate synthase 1	Heme Biosynthesis	Description: catalyzes the formation of 5-aminolevulinic acid from succinyl CoA and glycine Pathway: porphyrin biosynthesis,	3	ALAS, ALAS-H, ALAS3, ALASH, MIG4	HGNC:396	ALAS1	ENSG00000023330	ALAS1	211	ALAS1
ALAS2	5'-aminolevulinate synthase 2	Heme Biosynthesis	Description: catalyzes the formation of 5-aminolevulinic acid from succinyl CoA and glycine Pathway: porphyrin biosynthesis,	X	ALAS-E, ALASE, ANH1, ASB, SIDBA1, XLDPP, XLEPP, XLSA	HGNC:397	ALAS2	ENSG00000158578	ALAS2	212	ALAS2
CPOX	coproporphyrinogen oxidase	Heme Biosynthesis	The protein encoded by this gene is the sixth enzyme of the heme biosynthetic pathway. The encoded enzyme is soluble and found in the intermembrane space of mitochondria. This enzyme catalyzes the stepwise oxidative decarboxylation of coproporphyrinogen III to protoporphyrinogen IX, a precursor of heme. Defects in this gene are a cause of hereditary coproporphyria (HCP).[provided by RefSeq, Oct 2…	3	COX, CPO, CPX, HCP	HGNC:2321	CPOX	ENSG00000080819	CPOX	1371	CPOX
FECH	ferrochelatase	Heme Biosynthesis	Catalyzes the ferrous insertion into protoporphyrin IX (By similarity)Catalyzes the ferrous insertion into protoporphyrin IX	18	EPP, EPP1, FCE	HGNC:3647	FECH	ENSG00000066926	FECH	2235	FECH
FTMT	ferritin mitochondrial	Heme Biosynthesis	catalytic activity:4 Fe(2+) + 4 H(+) + O(2) = 4 Fe(3+) + 2 H(2)Ofunction:Stores iron in a soluble, non-toxic, readily available form. Important for iron homeostasis. Has ferroxidase activity. Iron is taken up in the ferrous form and deposited as ferric hydroxides after oxidationonline information:Ferritin entry,similarity:Belongs to the ferritin familysimilarity:Contains 1 ferritin-like diiron do…	5	MTF	HGNC:17345	FTMT	ENSG00000181867	FTMT	94033	FTMT
HMBS	hydroxymethylbilane synthase	Heme Biosynthesis	Tetrapolymerization of the monopyrrole PBG into the hydroxymethylbilane pre-uroporphyrinogen in several discrete steps	11	PBG-D, PBGD, PORC, UPS	HGNC:4982	HMBS	ENSG00000256269	HMBS	3145	HMBS
PPOX	protoporphyrinogen oxidase	Heme Biosynthesis	Catalyzes the 6-electron oxidation of protoporphyrinogen-IX to form protoporphyrin-IX	1	PPO, V290M, VP	HGNC:9280	PPOX	ENSG00000143224	PPOX	5498	PPOX
UROD	uroporphyrinogen decarboxylase	Heme Biosynthesis	Catalyzes the decarboxylation of four acetate groups of uroporphyrinogen-III to yield coproporphyrinogen-III	1	PCT, UPD	HGNC:12591	UROD	ENSG00000126088	UROD	7389	UROD
UROS	uroporphyrinogen III synthase	Heme Biosynthesis	The protein encoded by this gene catalyzes the fourth step of porphyrin biosynthesis in the heme biosynthetic pathway. Defects in this gene cause congenital erythropoietic porphyria (Gunther&apos;s disease). [provided by RefSeq, Jul 2008],	10	UROIIIS	HGNC:12592	UROS	ENSG00000188690	UROS	7390	UROS
CHCHD4	coiled-coil-helix-coiled-coil-helix domain containing 4	Import & Sorting	Required for the import and folding of small cysteine- containing proteins (small Tim) in the mitochondrial intermembrane space (IMS). Probably acts by forming a redox cycle with GFER/ERV1 that involves a disulfide relay system. Precursor proteins to be imported into the IMS are translocated in their reduced form into the mitochondria. The oxidized form of MIA40 forms a transient intermolecular d…	3	MIA40, TIMM40	HGNC:26467	CHCHD4	ENSG00000163528	CHCHD4	131474	CHCHD4
CHCHD5	coiled-coil-helix-coiled-coil-helix domain containing 5	Import & Sorting	similarity:Contains 1 CHCH domain	2	C2orf9, CHTM1, MIC14, MIX14	HGNC:17840	CHCHD5	ENSG00000125611	CHCHD5	84269	CHCHD5
CMC2	C-X9-C motif containing 2	Import & Sorting	similarity:Belongs to the CMC1 family	16	2310061C15Rik, C16orf61, DC13	HGNC:24447	CMC2	ENSG00000103121	CMC2	56942	CMC2
CMC4	C-X9-C motif containing 4	Import & Sorting	This gene was identified by involvement in some t(X;14) translocations associated with mature T-cell proliferations. This region has a complex gene structure, with a common promoter and 5&apos; exon spliced to two different sets of 3&apos; exons that encode two different proteins. This gene represents the downstream 8 kDa protein that localizes to mitochondria.[provided by RefSeq, Mar 2009],	X	C6.1B, MTCP1, MTCP1B, MTCP1NB, p8, p8MTCP1	HGNC:35428	CMC4	ENSG00000182712	CMC4	100272147	CMC4
DNAJC15	DnaJ heat shock protein family (Hsp40) member C15	Import & Sorting	miscellaneous:Absent or down-regulated in many advanced cases of ovarian adenocarcinoma, due to hypermethylation and allelic loss. Loss expression correlates with increased resistance to antineoplastic drugs, such as cisplatinsimilarity:Contains 1 J domaintissue specificity:Ubiquitous	13	DNAJD1, HSD18, MCJ	HGNC:20325	DNAJC15	ENSG00000120675	DNAJC15	29103	DNAJC15
DNAJC19	DnaJ heat shock protein family (Hsp40) member C19	Import & Sorting	Probable component of the PAM complex, a complex required for the translocation of transit peptide-containing proteins from the inner membrane into the mitochondrial matrix in an ATP-dependent manner. May act as a co-chaperone that stimulate the ATP-dependent activity (By similarity)	3	PAM18, TIM14, TIMM14	HGNC:30528	DNAJC19	ENSG00000205981	DNAJC19	131118	DNAJC19
DNLZ	DNL-type zinc finger	Import & Sorting	similarity:Contains 1 DNL-type zinc finger	9	C9orf151, HEP, HEP1, TIMM15, ZIM17, bA413M3.2	HGNC:33879	DNLZ	ENSG00000213221	DNLZ	728489	DNLZ
GRPEL1	GrpE like 1, mitochondrial	Import & Sorting	function:Essential component of the PAM complex, a complex required for the translocation of transit peptide-containing proteins from the inner membrane into the mitochondrial matrix in an ATP-dependent manner. Seems to control the nucleotide-dependent binding of mitochondrial HSP70 to substrate proteinssimilarity:Belongs to the grpE familysubunit:Probable component of the PAM complex at least co…	4	GrpE, HMGE, mt-GrpE#1	HGNC:19696	GRPEL1	ENSG00000109519	GRPEL1	80273	GRPEL1
GRPEL2	GrpE like 2, mitochondrial	Import & Sorting	Essential component of the PAM complex, a complex required for the translocation of transit peptide-containing proteins from the inner membrane into the mitochondrial matrix in an ATP-dependent manner (By similarity)	5	Mt-GrpE#2	HGNC:21060	GRPEL2	ENSG00000164284	GRPEL2	134266	GRPEL2
HSPA9	heat shock protein family A (Hsp70) member 9	Import & Sorting	This gene encodes a member of the heat shock protein 70 gene family. The encoded protein is primarily localized to the mitochondria but is also found in the endoplasmic reticulum, plasma membrane and cytoplasmic vesicles. This protein is a heat-shock cognate protein. This protein plays a role in cell proliferation, stress response and maintenance of the mitochondria. A pseudogene of this gene is …	5	CRP40, CSA, EVPLS, GRP-75, GRP75, HEL-S-124mB, MOT, MOT2, MTHSP75, PBP74, SAAN, SIDBA4, HSPA9	HGNC:5244	HSPA9	ENSG00000113013	HSPA9	3313	HSPA9
HSPE1	heat shock protein family E (Hsp10) member 1	Import & Sorting	Eukaryotic CPN10 homolog which is essential for mitochondrial protein biogenesis, together with CPN60. Binds to CPN60 in the presence of Mg-ATP and suppresses the ATPase activity of the latter	2	CPN10, EPF, GROES, HSP10	HGNC:5269	HSPE1	ENSG00000115541	HSPE1	3336	HSPE1
IMMP1L	inner mitochondrial membrane peptidase subunit 1	Import & Sorting	Catalyzes the removal of transit peptides required for the targeting of proteins from the mitochondrial matrix, across the inner membrane, into the inter-membrane space. Known to process the nuclear encoded protein DIABLO	11	IMMP1, IMP1, IMP1-LIKE	HGNC:26317	IMMP1L	ENSG00000148950	IMMP1L	196294	IMMP1L
IMMP2L	inner mitochondrial membrane peptidase subunit 2	Import & Sorting	Catalyzes the removal of transit peptides required for the targeting of proteins from the mitochondrial matrix, across the inner membrane, into the inter-membrane space. Known to process the nuclear encoded protein DIABLO	7	IMMP2L-IT1, IMP2, IMP2-LIKE	HGNC:14598	IMMP2L	ENSG00000184903	IMMP2L	83943	IMMP2L
METAP1D	methionyl aminopeptidase type 1D, mitochondrial	Import & Sorting	The N-terminal methionine excision pathway is an essential process in which the N-terminal methionine is removed from many proteins, thus facilitating subsequent protein modification. In mitochondria, enzymes that catalyze this reaction are celled methionine aminopeptidases (MetAps, or MAPs; EC 3.4.11.18) (Serero et al 2003 [PubMed 14532271]).[supplied by OMIM, Mar 2008],	2	MAP 1D, MAP1D, MetAP 1D, Metap1l	HGNC:32583	METAP1D	ENSG00000172878	METAP1D	254042	METAP1D
MIPEP	mitochondrial intermediate peptidase	Import & Sorting	Cleaves proteins, imported into the mitochondrion, to their mature size	13	COXPD31, HMIP, MIP	HGNC:7104	MIPEP	ENSG00000027001	MIPEP	4285	MIPEP
MTX1	metaxin 1	Import & Sorting	Involved in transport of proteins into the mitochondrion. Essential for embryonic development (By similarity)	1	MTX, MTXN	HGNC:7504	MTX1	ENSG00000173171	MTX1	4580	MTX1
MTX2	metaxin 2	Import & Sorting	Involved in transport of proteins into the mitochondrion	2		HGNC:7506	MTX2	ENSG00000128654	MTX2	10651	MTX2
MTX3	metaxin 3	Import & Sorting	Could function in transport of proteins into the mitochondrion (By similarity)	5		HGNC:24812	MTX3	ENSG00000177034	MTX3	345778	MTX3
PAM16	presequence translocase associated motor 16	Import & Sorting	Probable component of the PAM complex, a complex required for the translocation of transit peptide-containing proteins from the inner membrane into the mitochondrial matrix in an ATP-dependent manner. May be required to regulate the ATP- dependent activity (By similarity)	16	CGI-136, MAGMAS, SMDMDM, TIM16, TIMM16	HGNC:29679	PAM16	ENSG00000217930	PAM16	51025	PAM16
PMPCA	peptidase, mitochondrial processing alpha subunit	Import & Sorting	The protein encoded by this gene is found in the mitochondrion, where it represents the alpha subunit of a proteolytic heterodimer. This heterodimer is responsible for cleaving the transit peptide from nuclear-encoded mitochondrial proteins. Defects in this gene are a cause of spinocerebellar ataxia, autosomal recessive 2. [provided by RefSeq, Mar 2016],	9	Alpha-MPP, CLA1, CPD3, INPP5E, P-55, SCAR2	HGNC:18667	PMPCA	ENSG00000165688	PMPCA	23203	PMPCA
PMPCB	peptidase, mitochondrial processing beta subunit	Import & Sorting	This gene is a member of the peptidase M16 family and encodes a protein with a zinc-binding motif. This protein is located in the mitochondrial matrix and catalyzes the cleavage of the leader peptides of precursor proteins newly imported into the mitochondria, though it only functions as part of a heterodimeric complex. [provided by RefSeq, Jul 2008],	7	Beta-MPP, MPP11, MPPB, MPPP52, P-52	HGNC:9119	PMPCB	ENSG00000105819	PMPCB	9512	PMPCB
PPIF	peptidylprolyl isomerase F	Import & Sorting	PPIases accelerate the folding of proteins. It catalyzes the cis-trans isomerization of proline imidic peptide bonds in oligopeptides	10	CYP3, CyP-M, Cyp-D, CypD	HGNC:9259	PPIF	ENSG00000108179	PPIF	10105	PPIF
SAMM50	SAMM50 sorting and assembly machinery component	Import & Sorting	May be required for the assembly pathway of mitochondrial outer membrane proteins (By similarity)	22	CGI-51, OMP85, SAM50, TOB55, TRG-3, YNL026W	HGNC:24276	SAMM50	ENSG00000100347	SAMM50	25813	SAMM50
TAMM41	TAM41 mitochondrial translocator assembly and maintenance homolog	Import & Sorting	May be involved in the translocation of transit peptide- containing proteins across the mitochondrial inner membrane (By similarity)	3	C3orf31, RAM41, TAM41	HGNC:25187	TAMM41	ENSG00000144559	TAMM41	132001	TAMM41
TIMM10	translocase of inner mitochondrial membrane 10	Import & Sorting	Mitochondrial intermembrane chaperone that participates in the import and insertion of multi-pass transmembrane proteins into the mitochondrial inner membrane. May also be required for the transfer of beta-barrel precursors from the TOM complex to the sorting and assembly machinery (SAM complex) of the outer membrane. Acts as a chaperone-like protein that protects the hydrophobic precursors from …	11	TIM10, TIM10AA, TIMM10	HGNC:11814	TIMM10	ENSG00000134809	TIMM10	26519	TIMM10
TIMM10B	translocase of inner mitochondrial membrane 10B	Import & Sorting	Component of the TIM22 complex, a complex that mediates the import and insertion of multi-pass transmembrane proteins into the mitochondrial inner membrane. The TIM22 complex forms a twin- pore translocase that uses the membrane potential as external driving force. In the TIM22 complex, it may act as a docking point for the soluble 70 kDa complex that guides the target proteins in transit through…	11	FXC1, TIM10B, Tim9b	HGNC:4022	TIMM10B	ENSG00000132286	TIMM10B	26515	TIMM10B
TIMM13	translocase of inner mitochondrial membrane 13	Import & Sorting	Mitochondrial intermembrane chaperone that participates in the import and insertion of some multi-pass transmembrane proteins into the mitochondrial inner membrane. Also required for the transfer of beta-barrel precursors from the TOM complex to the sorting and assembly machinery (SAM complex) of the outer membrane. Acts as a chaperone-like protein that protects the hydrophobic precursors from ag…	19	TIM13, TIM13BA, TIMM13B, ppv1, TIMM13	HGNC:11816	TIMM13	ENSG00000099800	TIMM13	26517	TIMM13
TIMM17A	translocase of inner mitochondrial membrane 17A	Import & Sorting	Essential component of the TIM23 complex, a complex that mediates the translocation of transit peptide-containing proteins across the mitochondrial inner membrane	1	TIM17, TIM17A	HGNC:17315	TIMM17A	ENSG00000134375	TIMM17A	10440	TIMM17A
TIMM17B	translocase of inner mitochondrial membrane 17B	Import & Sorting	Essential component of the TIM23 complex, a complex that mediates the translocation of transit peptide-containing proteins across the mitochondrial inner membrane	X	DXS9822, JM3, TIM17B	HGNC:17310	TIMM17B	ENSG00000126768	TIMM17B	10245	TIMM17B
TIMM21	translocase of inner mitochondrial membrane 21	Import & Sorting	May participate in the translocation of transit peptide- containing proteins across the mitochondrial inner membrane (By similarity)	18	C18orf55, HSPC154, TIM21	HGNC:25010	TIMM21	ENSG00000075336	TIMM21	29090	TIMM21
TIMM22	translocase of inner mitochondrial membrane 22	Import & Sorting	Essential core component of the TIM22 complex, a complex that mediates the import and insertion of multi-pass transmembrane proteins into the mitochondrial inner membrane. In the TIM22 complex, it constitutes the voltage-activated and signal-gated channel. Forms a twin-pore translocase that uses the membrane potential as external driving force in 2 voltage-dependent steps (By similarity)	17	TEX4, TIM22	HGNC:17317	TIMM22	ENSG00000177370	TIMM22	29928	TIMM22
TIMM23	translocase of inner mitochondrial membrane 23	Import & Sorting	Essential component of the TIM23 complex, a complex that mediates the translocation of transit peptide-containing proteins across the mitochondrial inner membrane	10	TIM23	HGNC:17312	TIMM23	ENSG00000265354	TIMM23	100287932	TIMM23
TIMM23B	translocase of inner mitochondrial membrane 23 homolog B	Import & Sorting	protein import into mitochondrial matrix	10		HGNC:23581	TIMM23B	ENSG00000204152	TIMM23B	100652748	TIMM23B
TIMM29	translocase of inner mitochondrial membrane 29	Import & Sorting	protein import into mitochondrial matrix	19	C19orf52, TIM29	HGNC:25152	TIMM29	ENSG00000142444	TIMM29	90580	TIMM29
TIMM44	translocase of inner mitochondrial membrane 44	Import & Sorting	Essential component of the PAM complex, a complex required for the translocation of transit peptide-containing proteins from the inner membrane into the mitochondrial matrix in an ATP-dependent manner. Recruits mitochondrial HSP70 to drive protein translocation into the matrix using ATP as an energy source	19	TIM44	HGNC:17316	TIMM44	ENSG00000104980	TIMM44	10469	TIMM44
TIMM50	translocase of inner mitochondrial membrane 50	Import & Sorting	Essential component of the TIM23 complex, a complex that mediates the translocation of transit peptide-containing proteins across the mitochondrial inner membrane. Has some phosphatase activity in vitro; however such activity may not be relevant in vivo. Isoform 2 may participate in the release of snRNPs and SMN from the Cajal body	19	MGCA9, TIM50, TIM50L	HGNC:23656	TIMM50	ENSG00000105197	TIMM50	92609	TIMM50
TIMM8A	translocase of inner mitochondrial membrane 8A	Import & Sorting	Mitochondrial intermembrane chaperone that participates in the import and insertion of some multi-pass transmembrane proteins into the mitochondrial inner membrane. Also required for the transfer of beta-barrel precursors from the TOM complex to the sorting and assembly machinery (SAM complex) of the outer membrane. Acts as a chaperone-like protein that protects the hydrophobic precursors from ag…	X	DDP, DDP1, DFN1, MTS, TIM8	HGNC:11817	TIMM8A	ENSG00000126953	TIMM8A	1678	TIMM8A
TIMM8B	translocase of inner mitochondrial membrane 8 homolog B	Import & Sorting	Probable mitochondrial intermembrane chaperone that participates in the import and insertion of some multi-pass transmembrane proteins into the mitochondrial inner membrane. Also required for the transfer of beta-barrel precursors from the TOM complex to the sorting and assembly machinery (SAM complex) of the outer membrane. Acts as a chaperone-like protein that protects the hydrophobic precursor…	11	DDP2, TIM8B	HGNC:11818	TIMM8B	ENSG00000150779	TIMM8B	26521	TIMM8B
TIMM9	translocase of inner mitochondrial membrane 9	Import & Sorting	Mitochondrial intermembrane chaperone that participates in the import and insertion of multi-pass transmembrane proteins into the mitochondrial inner membrane. May also be required for the transfer of beta-barrel precursors from the TOM complex to the sorting and assembly machinery (SAM complex) of the outer membrane. Acts as a chaperone-like protein that protects the hydrophobic precursors from …	14	TIM9, TIM9A	HGNC:11819	TIMM9	ENSG00000100575	TIMM9	26520	TIMM9
TIMMDC1	translocase of inner mitochondrial membrane domain containing 1	Import & Sorting	tissue specificity:Generalized expression enhanced in heart and skeletal muscle	3	C3orf1, MC1DN31	HGNC:1321	TIMMDC1	ENSG00000113845	TIMMDC1	51300	TIMMDC1
TOMM20	translocase of outer mitochondrial membrane 20	Import & Sorting	Central component of the receptor complex responsible for the recognition and translocation of cytosolically synthesized mitochondrial preproteins. Together with TOM22 functions as the transit peptide receptor at the surface of the mitochondrion outer membrane and facilitates the movement of preproteins into the TOM40 translocation pore (By similarity)	1	MAS20, MOM19, TOM20	HGNC:20947	TOMM20	ENSG00000173726	TOMM20	9804	TOMM20
TOMM20L	translocase of outer mitochondrial membrane 20 like	Import & Sorting	similarity:Belongs to the Tom20 family	14	UNQ9438	HGNC:33752	TOMM20L	ENSG00000196860	TOMM20L	387990	TOMM20L
TOMM22	translocase of outer mitochondrial membrane 22	Import & Sorting	Central receptor component of the translocase of the outer membrane of mitochondria (TOM complex) responsible for the recognition and translocation of cytosolically synthesized mitochondrial preproteins. Together with the peripheral receptor TOM20 functions as the transit peptide receptor and facilitates the movement of preproteins into the translocation pore	22	1C9-2, MST065, MSTP065, TOM22	HGNC:18002	TOMM22	ENSG00000100216	TOMM22	56993	TOMM22
TOMM34	translocase of outer mitochondrial membrane 34	Import & Sorting	Plays a role in the import of cytosolically synthesized preproteins into mitochondria. Binds the mature portion of precursor proteins. Interacts with cellular components, and possesses weak ATPase activity. May be a chaperone-like protein that helps to keep newly synthesized precursors in an unfolded import compatible state	20	HTOM34P, TOM34, URCC3	HGNC:15746	TOMM34	ENSG00000025772	TOMM34	10953	TOMM34
TOMM40	translocase of outer mitochondrial membrane 40	Import & Sorting	Channel-forming protein essential for import of protein precursors into mitochondria (By similarity)	19	C19orf1, D19S1177E, PER-EC1, PEREC1, TOM40	HGNC:18001	TOMM40	ENSG00000130204	TOMM40	10452	TOMM40
TOMM40L	translocase of outer mitochondrial membrane 40 like	Import & Sorting	Potential channel-forming protein implicated in import of protein precursors into mitochondria (By similarity)	1	TOMM40B	HGNC:25756	TOMM40L	ENSG00000158882	TOMM40L	84134	TOMM40L
TOMM5	translocase of outer mitochondrial membrane 5	Import & Sorting	similarity:Belongs to the Tom5 familysubunit:Forms part of the preprotein translocase complex of the outer mitochondrial membrane (TOM complex) which consists of at least 7 different proteins (TOMM5, TOMM6, TOMM7, TOMM20, TOMM22, TOMM40 and TOMM70)	9	C9orf105, Tom5, bA613M10.3	HGNC:31369	TOMM5	ENSG00000175768	TOMM5	401505	TOMM5
TOMM6	translocase of outer mitochondrial membrane 6	Import & Sorting	similarity:Belongs to the Tom6 familysubunit:Forms part of the preprotein translocase complex of the outer mitochondrial membrane (TOM complex) which consists of at least 7 different proteins (TOMM5, TOMM6, TOMM7, TOMM20, TOMM22, TOMM40 and TOMM70)	6	OBTP, TOM6	HGNC:34528	TOMM6	ENSG00000214736	TOMM6	100188893	TOMM6
TOMM7	translocase of outer mitochondrial membrane 7	Import & Sorting	Required for assembly and stability of the TOM complex	7	TOM7	HGNC:21648	TOMM7	ENSG00000196683	TOMM7	54543	TOMM7
TOMM70	translocase of outer mitochondrial membrane 70	Import & Sorting	Receptor that accelerates the import of all mitochondrial precursor proteins (By similarity)	3	TOMM70A, Tom70	HGNC:11985	TOMM70	ENSG00000154174	TOMM70	9868	TOMM70
YME1L1	YME1 like 1 ATPase	Import & Sorting	Putative ATP-dependent protease which plays a role in mitochondrial protein metabolism	10	FTSH, MEG4, OPA11, PAMP, YME1L	HGNC:12843	YME1L1	ENSG00000136758	YME1L1	10730	YME1L1
LIAS	lipoic acid synthetase	Lipoic Acid Metabolism	The protein encoded by this gene belongs to the biotin and lipoic acid synthetases family. It localizes in mitochondrion and plays an important role in alpha-(+)-lipoic acid synthesis. It may also function in the sulfur insertion chemistry in lipoate biosynthesis. Alternative splicing occurs at this locus and two transcript variants encoding distinct isoforms have been identified. [provided by Re…	4	HGCLAS, HUSSY-01, LAS, LIP1, LS, PDHLD	HGNC:16429	LIAS	ENSG00000121897	LIAS	11019	LIAS
LIPT1	lipoyltransferase 1	Lipoic Acid Metabolism	Catalyzes the transfer of the lipoyl group from lipoyl- AMP to the specific lysine residue of lipoyl domains of lipoate- dependent enzymes (By similarity)	2	LIPT1D	HGNC:29569	LIPT1	ENSG00000144182	LIPT1	51601	LIPT1
LIPT2	lipoyl(octanoyl) transferase 2	Lipoic Acid Metabolism	Catalyzes the transfer of endogenously produced octanoic acid from octanoyl-acyl-carrier-protein onto the lipoyl domains of lipoate-dependent enzymes. Lipoyl-ACP can also act as a substrate although octanoyl-ACP is likely to be the physiological substrate (By similarity)	11		HGNC:37216	LIPT2	ENSG00000175536	LIPT2	387787	LIPT2
ABCD1	ATP binding cassette subfamily D member 1	Metabolism of Lipids & Lipoproteins	Probable transporter. The nucleotide-binding fold acts as an ATP-binding subunit with ATPase activity	X	ABC42, ALD, ALDP, AMN	HGNC:61	ABCD1	ENSG00000101986	ABCD1	215	ABCD1
ACACA	acetyl-CoA carboxylase alpha	Metabolism of Lipids & Lipoproteins	Acetyl-CoA carboxylase (ACC) is a complex multifunctional enzyme system. ACC is a biotin-containing enzyme which catalyzes the carboxylation of acetyl-CoA to malonyl-CoA, the rate-limiting step in fatty acid synthesis. There are two ACC forms, alpha and beta, encoded by two different genes. ACC-alpha is highly enriched in lipogenic tissues. The enzyme is under long term control at the transcripti…	17	ACACD, ACC, ACC1, ACCA, ACACA	HGNC:84	ACACA	ENSG00000278540	ACACA	31	ACACA
ACP6	acid phosphatase 6, lysophosphatidic	Metabolism of Lipids & Lipoproteins	Hydrolyzes lysophosphatidic acid to monoacylglycerol	1	ACPL1, LPAP, PACPL1	HGNC:29609	ACP6	ENSG00000162836	ACP6	51205	ACP6
ACSS3	acyl-CoA synthetase short chain family member 3	Metabolism of Lipids & Lipoproteins	Activates acetate so that it can be used for lipid synthesis or for energy generation (By similarity)	12		HGNC:24723	ACSS3	ENSG00000111058	ACSS3	79611	ACSS3
AGPAT5	1-acylglycerol-3-phosphate O-acyltransferase 5	Metabolism of Lipids & Lipoproteins	Converts lysophosphatidic acid (LPA) into phosphatidic acid by incorporating an acyl moiety at the sn-2 position of the glycerol backbone (By similarity)	8	1AGPAT5, LPAATE	HGNC:20886	AGPAT5	ENSG00000155189	AGPAT5	55326	AGPAT5
AKR1B15	aldo-keto reductase family 1 member B15	Metabolism of Lipids & Lipoproteins	enzyme regulation:Inhibited by tolrestatfunction:Acts as all-trans-retinaldehyde reductase. Can efficiently reduce aliphatic and aromatic aldehydes, and is less active on hexoses (in vitro). May be responsible for detoxification of reactive aldehydes in the digested food before the nutrients are passed on to other organssimilarity:Belongs to the aldo/keto reductase familytissue specificity:Found …	7	AKR1B10L, AKR1B10L, AK1R1B7, AKR1R1B7	HGNC:37281	AKR1B15	ENSG00000227471	AKR1B15	441282	AKR1B15
ASAH2	N-acylsphingosine amidohydrolase 2	Metabolism of Lipids & Lipoproteins	Hydrolyzes the sphingolipid ceramide into sphingosine and free fatty acid at an optimal pH of 6.5-8.5. Acts as a key regulator of sphingolipid signaling metabolites by generating sphingosine at the cell surface. Acts as a repressor of apoptosis both by reducing C16-ceramide, thereby preventing ceramide-induced apoptosis, and generating sphingosine, a precursor of the antiapoptotic factor sphingos…	10	BCDase, HNAC1, LCDase, N-CDase, NCDase	HGNC:18860	ASAH2	ENSG00000188611	ASAH2	56624	ASAH2
ASAH2B	N-acylsphingosine amidohydrolase 2B	Metabolism of Lipids & Lipoproteins	Hydrolyzes the sphingolipid ceramide into sphingosine and free fatty acid at an optimal pH of 6.5-8.5. Acts as a key regulator of sphingolipid signaling metabolites by generating sphingosine at the cell surface. Acts as a repressor of apoptosis both by reducing C16-ceramide, thereby preventing ceramide-induced apoptosis, and generating sphingosine, a precursor of the antiapoptotic factor sphingos…	10	ASAH2C, ASAH2L, bA449O16.3, bA98I6.3	HGNC:23456	ASAH2B	ENSG00000204147	ASAH2B	653308	ASAH2B
CDS2	CDP-diacylglycerol synthase 2	Metabolism of Lipids & Lipoproteins	Provides CDP-diacylglycerol an important precursor for the synthesis of phosphatidylinositol, phosphatidylglycerol, and cardiolipin	20		HGNC:1801	CDS2	ENSG00000101290	CDS2	8760	CDS2
CYB5R1	cytochrome b5 reductase 1	Metabolism of Lipids & Lipoproteins	NADH-cytochrome b5 reductases are involved in desaturation and elongation of fatty acids, cholesterol biosynthesis, drug metabolism, and, in erythrocyte, methemoglobin reduction (By similarity)	1	B5R.1, B5R1, B5R2, NQO3A2, humb5R2	HGNC:13397	CYB5R1	ENSG00000159348	CYB5R1	51706	CYB5R1
CYB5R2	cytochrome b5 reductase 2	Metabolism of Lipids & Lipoproteins	NADH-cytochrome b5 reductases are involved in desaturation and elongation of fatty acids, cholesterol biosynthesis, drug metabolism, and, in erythrocyte, methemoglobin reduction (By similarity). Responsible for NADH-dependent lucigenin chemiluminescence in spermatozoa by reducing both lucigenin and 2-[4-iodophenyl]-3-[4-nitrophenyl]-5-[2,4- disulfophenyl]-2H tetrazolium monosodium salt (WST-1)	11	B5R.2	HGNC:24376	CYB5R2	ENSG00000166394	CYB5R2	51700	CYB5R2
CYB5R3	cytochrome b5 reductase 3	Metabolism of Lipids & Lipoproteins	This gene encodes cytochrome b5 reductase, which includes a membrane-bound form in somatic cells (anchored in the endoplasmic reticulum, mitochondrial and other membranes) and a soluble form in erythrocytes. The membrane-bound form exists mainly on the cytoplasmic side of the endoplasmic reticulum and functions in desaturation and elongation of fatty acids, in cholesterol biosynthesis, and in dru…	22	B5R, DIA1	HGNC:2873	CYB5R3	ENSG00000100243	CYB5R3	1727	CYB5R3
CYP11A1	cytochrome P450 family 11 subfamily A member 1	Metabolism of Lipids & Lipoproteins	Catalyzes the side-chain cleavage reaction of cholesterol to pregnenolone	15	CYP11A, CYPXIA1, P450SCC	HGNC:2590	CYP11A1	ENSG00000140459	CYP11A1	1583	CYP11A1
CYP11B1	cytochrome P450 family 11 subfamily B member 1	Metabolism of Lipids & Lipoproteins	Has steroid 11-beta-hydroxylase activity. In addition to this activity, the 18 or 19-hydroxylation of steroids and the aromatization of androstendione to estrone have also been ascribed to cytochrome P450 XIB	8	CPN1, CYP11B, FHI, P450C11	HGNC:2591	CYP11B1	ENSG00000160882	CYP11B1	1584	CYP11B1
CYP11B2	cytochrome P450 family 11 subfamily B member 2	Metabolism of Lipids & Lipoproteins	Preferentially catalyzes the conversion of 11- deoxycorticosterone to aldosterone via corticosterone and 18- hydroxycorticosterone	8	ALDOS, CPN2, CYP11B, CYP11BL, CYPXIB2, P-450C18, P450C18, P450aldo	HGNC:2592	CYP11B2	ENSG00000179142	CYP11B2	1585	CYP11B2
CYP27A1	cytochrome P450 family 27 subfamily A member 1	Metabolism of Lipids & Lipoproteins	Catalyzes the first step in the oxidation of the side chain of sterol intermediates; the 27-hydroxylation of 5-beta- cholestane-3-alpha,7-alpha,12-alpha-triol. Has also a vitamin D3- 25-hydroxylase activity	2	CP27, CTX, CYP27	HGNC:2605	CYP27A1	ENSG00000135929	CYP27A1	1593	CYP27A1
DMGDH	dimethylglycine dehydrogenase	Metabolism of Lipids & Lipoproteins	This gene encodes an enzyme involved in the catabolism of choline, catalyzing the oxidative demethylation of dimethylglycine to form sarcosine. The enzyme is found as a monomer in the mitochondrial matrix, and uses flavin adenine dinucleotide and folate as cofactors. Mutation in this gene causes dimethylglycine dehydrogenase deficiency, characterized by a fishlike body odor, chronic muscle fatigu…	5	DMGDHD, ME2GLYDH	HGNC:24475	DMGDH	ENSG00000132837	DMGDH	29958	DMGDH
FABP6	fatty acid binding protein 6	Metabolism of Lipids & Lipoproteins	Ileal protein which stimulates gastric acid and pepsinogen secretion. Seems to be able to bind to bile salts and bilirubins	5	I-15P, I-BABP, I-BALB, I-BAP, ILBP, ILBP3, ILLBP	HGNC:3561	FABP6	ENSG00000170231	FABP6	2172	FABP6
FDPS	farnesyl diphosphate synthase	Metabolism of Lipids & Lipoproteins	Key enzyme in isoprenoid biosynthesis which catalyzes the formation of farnesyl diphosphate (FPP), a precursor for several classes of essential metabolites including sterols, dolichols, carotenoids, and ubiquinones. FPP also serves as substrate for protein farnesylation and geranylgeranylation. Catalyzes the sequential condensation of isopentenyl pyrophosphate with the allylic pyrophosphates, dim…	1	FPPS, FPS, POROK9	HGNC:3631	FDPS	ENSG00000160752	FDPS	2224	FDPS
GPAM	glycerol-3-phosphate acyltransferase, mitochondrial	Metabolism of Lipids & Lipoproteins	Esterifies acyl-group from acyl-ACP to the sn-1 position of glycerol-3-phosphate, an essential step in glycerolipid biosynthesis	10	GPAT, GPAT1	HGNC:24865	GPAM	ENSG00000119927	GPAM	57678	GPAM
GPAT2	glycerol-3-phosphate acyltransferase 2, mitochondrial	Metabolism of Lipids & Lipoproteins	Esterifies acyl-group from acyl-ACP to the sn-1 position of glycerol-3-phosphate, an essential step in glycerolipid biosynthesis (By similarity)	2	CT123	HGNC:27168	GPAT2	ENSG00000186281	GPAT2	150763	GPAT2
HSD3B1	hydroxy-delta-5-steroid dehydrogenase, 3 beta- and steroid delta-isomerase 1	Metabolism of Lipids & Lipoproteins	3-beta-HSD is a bifunctional enzyme, that catalyzes the oxidative conversion of Delta(5)-ene-3-beta-hydroxy steroid, and the oxidative conversion of ketosteroids. The 3-beta-HSD enzymatic system plays a crucial role in the biosynthesis of all classes of hormonal steroids	1	3BETAHSD, HSD3B, HSDB3, HSDB3A, SDR11E1	HGNC:5217	HSD3B1	ENSG00000203857	HSD3B1	3283	HSD3B1
HSD3B2	hydroxy-delta-5-steroid dehydrogenase, 3 beta- and steroid delta-isomerase 2	Metabolism of Lipids & Lipoproteins	3-beta-HSD is a bifunctional enzyme, that catalyzes the oxidative conversion of Delta(5)-ene-3-beta-hydroxy steroid, and the oxidative conversion of ketosteroids. The 3-beta-HSD enzymatic system plays a crucial role in the biosynthesis of all classes of hormonal steroids	1	HSD3B, HSDB, SDR11E2	HGNC:5218	HSD3B2	ENSG00000203859	HSD3B2	3284	HSD3B2
LACTB	lactamase beta	Metabolism of Lipids & Lipoproteins	This gene encodes a mitochondrially-localized protein that has sequence similarity to prokaryotic beta-lactamases. Many of the residues responsible for beta-lactamase activity are not conserved in this protein, suggesting it may have a different enzymatic function. Increased expression of the related mouse gene was found to be associated with obesity. Alternative splicing results in multiple tran…	15	G24, MRPL56	HGNC:16468	LACTB	ENSG00000103642	LACTB	114294	LACTB
NEU4	neuraminidase 4	Metabolism of Lipids & Lipoproteins	May function in lysosomal catabolism of sialylated glycoconjugates. Has sialidase activity towards synthetic substrates, such as 2'-(4-methylumbelliferyl)-alpha-D-N- acetylneuraminic acid (4-MU-NANA or 4MU-NeuAc). Has a broad substrate specificity being active on glycoproteins, oligosaccharides and sialylated glycolipids	2		HGNC:21328	NEU4	ENSG00000204099	NEU4	129807	NEU4
NUDT19	nudix hydrolase 19	Metabolism of Lipids & Lipoproteins	Coenzyme A diphosphatase that mediates the hydrolysis of a wide range of CoA esters, including choloyl-CoA and branched- chain fatty-acyl-CoA esters. At low substrate concentrations medium and long-chain fatty-acyl-CoA esters are the primary substrates (By similarity)	19	RP2	HGNC:32036	NUDT19	ENSG00000213965	NUDT19	390916	NUDT19
OPA3	OPA3 outer mitochondrial membrane lipid metabolism regulator	Metabolism of Lipids & Lipoproteins	May play some role in mitochondrial processes	19	MGA3	HGNC:8142	OPA3	ENSG00000125741	OPA3	80207	OPA3
PISD	phosphatidylserine decarboxylase	Metabolism of Lipids & Lipoproteins	The protein encoded by this gene catalyzes the conversion of phosphatidylserine to phosphatidylethanolamine in the inner mitochondrial membrane. The encoded protein is active in phospholipid metabolism and interorganelle trafficking of phosphatidylserine. [provided by RefSeq, May 2016],	22	DJ858B16, PSD, PSDC, PSSC, dJ858B16.2	HGNC:8999	PISD	ENSG00000241878	PISD	23761	PISD
PRELID3A	PRELI domain containing 3A	Metabolism of Lipids & Lipoproteins	similarity:Belongs to the slowmo familysimilarity:Contains 1 PRELI/MSF1 domain	18	C18orf43, HFL-EDDG1, SLMO1	HGNC:24639	PRELID3A	ENSG00000141391	PRELID3A	10650	PRELID3A
PRELID3B	PRELI domain containing 3B	Metabolism of Lipids & Lipoproteins	similarity:Belongs to the slowmo familysimilarity:Contains 1 PRELI/MSF1 domain	20	C20orf45, SLMO2, dJ543J19.5	HGNC:15892	PRELID3B	ENSG00000101166	PRELID3B	51012	PRELID3B
SARDH	sarcosine dehydrogenase	Metabolism of Lipids & Lipoproteins	This gene encodes an enzyme localized to the mitochondrial matrix which catalyzes the oxidative demethylation of sarcosine. This enzyme is distinct from another mitochondrial matrix enzyme, dimethylglycine dehydrogenase, which catalyzes a reaction resulting in the formation of sarcosine. Mutations in this gene are associated with sarcosinemia. Alternatively spliced transcript variants have been d…	9	BPR-2, DMGDHL1, SAR, SARD, SDH	HGNC:10536	SARDH	ENSG00000123453	SARDH	1757	SARDH
SERAC1	serine active site containing 1	Metabolism of Lipids & Lipoproteins	The protein encoded by this gene is a phosphatidylglycerol remodeling protein found at the interface of mitochondria and endoplasmic reticula, where it mediates phospholipid exchange. The encoded protein plays a major role in mitochondrial function and intracellular cholesterol trafficking. Defects in this gene are a cause of 3-methylglutaconic aciduria with deafness, encephalopathy, and Leigh-li…	6		HGNC:21061	SERAC1	ENSG00000122335	SERAC1	84947	SERAC1
SLC27A3	solute carrier family 27 member 3	Metabolism of Lipids & Lipoproteins	caution:It is uncertain whether Met-1 or Met-48 is the initiatorfunction:Has acyl-CoA ligase activity for long-chain and very-long-chain fatty acids. Does not exhibit fatty acid transport activitysequence caution:Translation N-terminally extendedsimilarity:Belongs to the ATP-dependent AMP-binding enzyme family	1	ACSVL3, FATP3, VLCS-3	HGNC:10997	SLC27A3	ENSG00000143554	SLC27A3	11000	SLC27A3
STARD7	StAR related lipid transfer domain containing 7	Metabolism of Lipids & Lipoproteins	similarity:Contains 1 START domain	2	GTT1	HGNC:18063	STARD7	ENSG00000084090	STARD7	56910	STARD7
AKR1B10	aldo-keto reductase family 1 member B10	Metabolism of Vitamins & Co-Factors	This gene encodes a member of the aldo/keto reductase superfamily, which consists of more than 40 known enzymes and proteins. This member can efficiently reduce aliphatic and aromatic aldehydes, and it is less active on hexoses. It is highly expressed in adrenal gland, small intestine, and colon, and may play an important role in liver carcinogenesis. [provided by RefSeq, Jul 2008],	7	AKR1B11, AKR1B12, ALDRLn, ARL-1, ARL1, HIS, HSI	HGNC:382	AKR1B10	ENSG00000198074	AKR1B10	57016	AKR1B10
CLYBL	citrate lyase beta like	Metabolism of Vitamins & Co-Factors	caution:This organism lacks the other subunits that are necessary for ATP-independent citrate lyase activity. Even though this protein has clear similarity to citrate lyase beta subunit, it is expected to have a somewhat different enzyme activitycofactor:Binds 1 magnesium ion per subunitsimilarity:Belongs to the hpcH/hpaI aldolase family. Citrate lyase beta subunit-like subfamily	13	CLB	HGNC:18355	CLYBL	ENSG00000125246	CLYBL	171425	CLYBL
COASY	Coenzyme A synthase	Metabolism of Vitamins & Co-Factors	Bifunctional enzyme that catalyzes the fourth and fifth sequential steps of CoA biosynthetic pathway. The fourth reaction is catalyzed by the phosphopantetheine adenylyltransferase, coded by the coaD domain; the fifth reaction is catalyzed by the dephospho-CoA kinase, coded by the coaE domain. May act as a point of CoA biosynthesis regulation	17	DPCK, NBIA6, NBP, PCH12, PPAT, UKR1, pOV-2	HGNC:29932	COASY	ENSG00000068120	COASY	80347	COASY
CYB5A	cytochrome b5 type A	Metabolism of Vitamins & Co-Factors	Cytochrome b5 is a membrane bound hemoprotein which function as an electron carrier for several membrane bound oxygenases	18	CYB5, MCB5, METAG	HGNC:2570	CYB5A	ENSG00000166347	CYB5A	1528	CYB5A
CYB5B	cytochrome b5 type B	Metabolism of Vitamins & Co-Factors	Cytochrome b5 is a membrane bound hemoprotein which function as an electron carrier for several membrane bound oxygenases (By similarity)	16	CYB5-M, CYPB5M, OMB5	HGNC:24374	CYB5B	ENSG00000103018	CYB5B	80777	CYB5B
CYP24A1	cytochrome P450 family 24 subfamily A member 1	Metabolism of Vitamins & Co-Factors	Has a role in maintaining calcium homeostasis. Catalyzes the NADPH-dependent 24-hydroxylation of calcidiol (25- hydroxyvitamin D(3)) and calcitriol (1-alpha,25-dihydroxyvitamin D(3)). The enzyme can perform up to 6 rounds of hydroxylation of calcitriol leading to calcitroic acid. It also shows 23- hydroxylating activity leading to 1-alpha,25-dihydroxyvitamin D(3)-26,23-lactone as end product	20	CP24, CYP24, HCAI, HCINF1, P450-CC24	HGNC:2602	CYP24A1	ENSG00000019186	CYP24A1	1591	CYP24A1
CYP27B1	cytochrome P450 family 27 subfamily B member 1	Metabolism of Vitamins & Co-Factors	Catalyzes the conversion of 25-hydroxyvitamin D3 (25(OH)D) to 1-alpha,25-dihydroxyvitamin D3 (1,25(OH)2D) plays an important role in normal bone growth, calcium metabolism, and tissue differentiation	12	CP2B, CYP1, CYP1alpha, CYP27B, P450c1, PDDR, VDD1, VDDR, VDDRI, VDR	HGNC:2606	CYP27B1	ENSG00000111012	CYP27B1	1594	CYP27B1
DHRS2	dehydrogenase/reductase 2	Metabolism of Vitamins & Co-Factors	This gene encodes a member of the short-chain dehydrogenases/reductases (SDR) family, which has over 46,000 members. Members of this family are enzymes that metabolize many different compounds, such as steroid hormones, prostaglandins, retinoids, lipids and xenobiotics.	14	HEP27; SDR25C1	HGNC:18349	DHRS2	ENSG00000100867	DHRS2	10202	DHRS2
DHRS4	dehydrogenase/reductase 4	Metabolism of Vitamins & Co-Factors	3-keto sterol reductase activity, oxidoreductase activity, acting on NAD(P)H, quinone or similar compound as acceptor, steroid metabolic process	14	CR; NRDR; PHCR; PSCD; SDR-SRL; SDR25C1; SDR25C2; SCAD-SRL	HGNC:16985	DHRS4	ENSG00000157326	DHRS4	10901	DHRS4
MMAA	metabolism of cobalamin associated A	Metabolism of Vitamins & Co-Factors	The protein encoded by this gene is involved in the translocation of cobalamin into the mitochondrion, where it is used in the final steps of adenosylcobalamin synthesis. Adenosylcobalamin is a coenzyme required for the activity of methylmalonyl-CoA mutase. Defects in this gene are a cause of methylmalonic aciduria. [provided by RefSeq, Jul 2008],	4	cblA	HGNC:18871	MMAA	ENSG00000151611	MMAA	166785	MMAA
MMAB	metabolism of cobalamin associated B	Metabolism of Vitamins & Co-Factors	This gene encodes a protein that catalyzes the final step in the conversion of vitamin B(12) into adenosylcobalamin (AdoCbl), a vitamin B12-containing coenzyme for methylmalonyl-CoA mutase. Mutations in the gene are the cause of vitamin B12-dependent methylmalonic aciduria linked to the cblB complementation group. Alternatively spliced transcript variants have been found. [provided by RefSeq, Apr…	12	ATR, CFAP23, cblB, cob	HGNC:19331	MMAB	ENSG00000139428	MMAB	326625	MMAB
MMADHC	metabolism of cobalamin associated D	Metabolism of Vitamins & Co-Factors	This gene encodes a mitochondrial protein that is involved in an early step of vitamin B12 metabolism. Vitamin B12 (cobalamin) is essential for normal development and survival in humans. Mutations in this gene cause methylmalonic aciduria and homocystinuria type cblD (MMADHC), a disorder of cobalamin metabolism that is characterized by decreased levels of the coenzymes adenosylcobalamin and methy…	2	C2orf25, CL25022, cblD	HGNC:25221	MMADHC	ENSG00000168288	MMADHC	27249	MMADHC
NAXD	NAD(P)HX dehydratase	Metabolism of Vitamins & Co-Factors	similarity:Belongs to the YjeF familysimilarity:Contains 1 YjeF C-terminal domain	13	CARKD, LP3298, PEBEL2	HGNC:25576	NAXD	ENSG00000213995	NAXD	55739	NAXD
NAXE	NAD(P)HX epimerase	Metabolism of Vitamins & Co-Factors	The product of this gene interacts with apolipoprotein A-I (apoA-I), the major apolipoprotein of high-density lipoproteins (HDLs). It is secreted into some bodily fluids, and its synthesis and secretion are stimulated in vitro by incubating cells with apoA-I. The human genome contains related pseudogenes. [provided by RefSeq, Jul 2008],	1	AIBP, APOA1BP, PEBEL, YJEFN1	HGNC:18453	NAXE	ENSG00000163382	NAXE	128240	NAXE
NMNAT3	nicotinamide nucleotide adenylyltransferase 3	Metabolism of Vitamins & Co-Factors	Catalyzes the formation of NAD(+) from nicotinamide mononucleotide (NMN) and ATP. Can also use the deamidated form; nicotinic acid mononucleotide (NaMN) as substrate with the same efficiency. Can use triazofurin monophosphate (TrMP) as substrate. Can also use GTP and ITP as nucleotide donors. Also catalyzes the reverse reaction, i.e. the pyrophosphorolytic cleavage of NAD(+). For the pyrophosphor…	3	FKSG76, PNAT-3, PNAT3	HGNC:20989	NMNAT3	ENSG00000163864	NMNAT3	349565	NMNAT3
PANK2	pantothenate kinase 2	Metabolism of Vitamins & Co-Factors	May be the master regulator of the CoA biosynthesis (By similarity)	20	C20orf48, HARP, HSS, NBIA1, PKAN	HGNC:15894	PANK2	ENSG00000125779	PANK2	80025	PANK2
RDH13	retinol dehydrogenase 13	Metabolism of Vitamins & Co-Factors	This gene encodes a mitochondrial short-chain dehydrogenase/reductase, which catalyzes the reduction and oxidation of retinoids. The encoded enzyme may function in retinoic acid production and may also protect the mitochondria against oxidative stress. Alternatively spliced transcript variants have been described.	19	SDR7C3	HGNC:19978	RDH13	ENSG00000160439	RDH13	112724	RDH13
SLC16A7	solute carrier family 16 member 7	Mitochondrial Carrier	This gene is a member of the monocarboxylate transporter family. Members in this family transport metabolites, such as lactate, pyruvate, and ketone bodies. The protein encoded by this gene catalyzes the proton-linked transport of monocarboxylates and has the highest affinity for pyruvate. This protein has been reported to be more highly expressed in prostate and colorectal cancer specimens when …	12	MCT2	HGNC:10928	SLC16A7	ENSG00000118596	SLC16A7	9194	SLC16A7
SLC22A4	solute carrier family 22 member 4	Mitochondrial Carrier	Sodium-ion dependent, low affinity carnitine transporter. Probably transports one sodium ion with one molecule of carnitine. Also transports organic cations such as tetraethylammonium (TEA) without the involvement of sodium. Relative uptake activity ratio of carnitine to TEA is 1.78. A key substrate of this transporter seems to be ergothioneine (ET)	5	DFNB60, OCTN1	HGNC:10968	SLC22A4	ENSG00000197208	SLC22A4	6583	SLC22A4
SLC25A1	solute carrier family 25 member 1	Mitochondrial Carrier	This gene encodes a member of the mitochondrial carrier subfamily of solute carrier proteins. Members of this family include nuclear-encoded transporters that translocate small metabolites across the mitochondrial membrane. This protein regulates the movement of citrate across the inner membranes of the mitochondria. Mutations in this gene have been associated with combined D-2- and L-2-hydroxygl…	22	CMS23, CTP, D2L2AD, SEA, SLC20A3	HGNC:10979	SLC25A1	ENSG00000100075	SLC25A1	6576	SLC25A1
SLC25A10	solute carrier family 25 member 10	Mitochondrial Carrier	This gene encodes a member of a family of proteins that translocate small metabolites across the mitochondrial membrane. The encoded protein exchanges dicarboxylates, such as malate and succinate, for phosphate, sulfate, and other small molecules, thereby providing substrates for metabolic processes including the Krebs cycle and fatty acid synthesis. Alternatively spliced transcript variants enco…	17	DIC	HGNC:10980	SLC25A10	ENSG00000183048	SLC25A10	1468	SLC25A10
SLC25A11	solute carrier family 25 member 11	Mitochondrial Carrier	Catalyzes the transport of 2-oxoglutarate across the inner mitochondrial membrane in an electroneutral exchange for malate or other dicarboxylic acids, and plays an important role in several metabolic processes, including the malate-aspartate shuttle, the oxoglutarate/isocitrate shuttle, in gluconeogenesis from lactate, and in nitrogen metabolism	17	OGC, SLC20A4	HGNC:10981	SLC25A11	ENSG00000108528	SLC25A11	8402	SLC25A11
SLC25A14	solute carrier family 25 member 14	Mitochondrial Carrier	Participates in the mitochondrial proton leak measured in brain mitochondria	X	BMCP1, UCP5	HGNC:10984	SLC25A14	ENSG00000102078	SLC25A14	9016	SLC25A14
SLC25A15	solute carrier family 25 member 15	Mitochondrial Carrier	Ornithine transport across inner mitochondrial membrane, from the cytoplasm to the matrix	13	D13S327, HHH, ORC1, ORNT1	HGNC:10985	SLC25A15	ENSG00000102743	SLC25A15	10166	SLC25A15
SLC25A16	solute carrier family 25 member 16	Mitochondrial Carrier	Required for the accumulation of coenzyme A in the mitochondrial matrix	10	D10S105E, GDA, GDC, HGT.1, ML7, hML7	HGNC:10986	SLC25A16	ENSG00000122912	SLC25A16	8034	SLC25A16
SLC25A18	solute carrier family 25 member 18	Mitochondrial Carrier	Involved in the transport of glutamate across the inner mitochondrial membrane. Glutamate is cotransported with H(+)	22	GC2	HGNC:10988	SLC25A18	ENSG00000182902	SLC25A18	83733	SLC25A18
SLC25A19	solute carrier family 25 member 19	Mitochondrial Carrier	Mitochondrial transporter mediating uptake of thiamine pyrophosphate (ThPP) into mitochondria	17	DNC, MCPHA, MUP1, THMD3, THMD4, TPC	HGNC:14409	SLC25A19	ENSG00000125454	SLC25A19	60386	SLC25A19
SLC25A2	solute carrier family 25 member 2	Mitochondrial Carrier	Ornithine transport across inner mitochondrial membrane, from the cytoplasm to the matrix	5	ORC2, ORNT2	HGNC:22921	SLC25A2	ENSG00000120329	SLC25A2	83884	SLC25A2
SLC25A20	solute carrier family 25 member 20	Mitochondrial Carrier	Mediates the transport of acylcarnitines of different length across the mitochondrial inner membrane from the cytosol to the mitochondrial matrix for their oxidation by the mitochondrial fatty acid-oxidation pathway	3	CAC, CACT	HGNC:1421	SLC25A20	ENSG00000178537	SLC25A20	788	SLC25A20
SLC25A21	solute carrier family 25 member 21	Mitochondrial Carrier	Transports C5-C7 oxodicarboxylates across the inner membranes of mitochondria. Can transport 2-oxoadipate, 2- oxoglutarate, adipate, glutarate, and to a lesser extent, pimelate, 2-oxopimelate, 2-aminoadipate, oxaloacetate, and citrate	14	ODC, ODC1	HGNC:14411	SLC25A21	ENSG00000183032	SLC25A21	89874	SLC25A21
SLC25A22	solute carrier family 25 member 22	Mitochondrial Carrier	Involved in the transport of glutamate across the inner mitochondrial membrane. Glutamate is cotransported with H(+)	11	EIEE3, GC-1, GC1, NET44	HGNC:19954	SLC25A22	ENSG00000177542	SLC25A22	79751	SLC25A22
SLC25A23	solute carrier family 25 member 23	Mitochondrial Carrier	Calcium-dependent mitochondrial solute carrier. Mitochondrial solute carriers shuttle metabolites, nucleotides, and cofactors through the mitochondrial inner membrane. May act as a ATP-Mg/Pi exchanger that mediates the transport of Mg-ATP in exchange for phosphate, catalyzing the net uptake or efflux of adenine nucleotides into or from the mitochondria	19	APC2, MCSC2, SCaMC-3	HGNC:19375	SLC25A23	ENSG00000125648	SLC25A23	79085	SLC25A23
SLC25A24	solute carrier family 25 member 24	Mitochondrial Carrier	Calcium-dependent mitochondrial solute carrier. Mitochondrial solute carriers shuttle metabolites, nucleotides, and cofactors through the mitochondrial inner membrane. May act as a ATP-Mg/Pi exchanger that mediates the transport of Mg-ATP in exchange for phosphate, catalyzing the net uptake or efflux of adenine nucleotides into or from the mitochondria	1	APC1, SCAMC-1, SCAMC1	HGNC:20662	SLC25A24	ENSG00000085491	SLC25A24	29957	SLC25A24
SLC25A25	solute carrier family 25 member 25	Mitochondrial Carrier	The protein encoded by this gene belongs to the family of calcium-binding mitochondrial carriers, with a characteristic mitochondrial carrier domain at the C-terminus. These proteins are found in the inner membranes of mitochondria, and function as transport proteins. They shuttle metabolites, nucleotides and cofactors through the mitochondrial membrane and thereby connect and/or regulate cytopla…	9	MCSC, PCSCL, SCAMC-2	HGNC:20663	SLC25A25	ENSG00000148339	SLC25A25	114789	SLC25A25
SLC25A26	solute carrier family 25 member 26	Mitochondrial Carrier	Mitochondrial solute carriers shuttle metabolites, nucleotides, and cofactors through the mitochondrial inner membrane. Specifically mediates the transport of S- adenosylmethionine (SAM) into the mitochondria	3	COXPD28, SAMC	HGNC:20661	SLC25A26	ENSG00000144741	SLC25A26	115286	SLC25A26
SLC25A27	solute carrier family 25 member 27	Mitochondrial Carrier	UCP are mitochondrial transporter proteins that create proton leaks across the inner mitochondrial membrane, thus uncoupling oxidative phosphorylation from ATP synthesis. As a result, energy is dissipated in the form of heat. May play a role in thermoregulatory heat production and metabolism in brain	6	UCP4	HGNC:21065	SLC25A27	ENSG00000153291	SLC25A27	9481	SLC25A27
SLC25A29	solute carrier family 25 member 29	Mitochondrial Carrier	Has palmitoylcarnitine transporting activity (By similarity)	14	C14orf69, CACL, ORNT3	HGNC:20116	SLC25A29	ENSG00000197119	SLC25A29	123096	SLC25A29
SLC25A3	solute carrier family 25 member 3	Mitochondrial Carrier	Transport of phosphate groups from the cytosol to the mitochondrial matrix. Phosphate is cotransported with H(+)	12	OK/SW-cl.48, PHC, PTP	HGNC:10989	SLC25A3	ENSG00000075415	SLC25A3	5250	SLC25A3
SLC25A30	solute carrier family 25 member 30	Mitochondrial Carrier	Although the outer mitochondrial membrane is permeable to many small metabolites, transport of solutes across the inner mitochondrial membrane is achieved by members of the mitochondrial carrier protein family, such as SLC25A30 (Haguenauer et al 2005 [PubMed 15809292]).[supplied by OMIM, Mar 2008],	13	KMCP1	HGNC:27371	SLC25A30	ENSG00000174032	SLC25A30	253512	SLC25A30
SLC25A33	solute carrier family 25 member 33	Mitochondrial Carrier	Probable mitochondrial transporter which participates in dendritic cell endocytosis. May associate with mitochondrial oxidative phosphorylation	1	BMSC-MCP, PNC1	HGNC:29681	SLC25A33	ENSG00000171612	SLC25A33	84275	SLC25A33
SLC25A34	solute carrier family 25 member 34	Mitochondrial Carrier	SLC25A34 belongs to the SLC25 family of mitochondrial carrier proteins (Haitina et al 2006 [PubMed 16949250]).[supplied by OMIM, Mar 2008],	1		HGNC:27653	SLC25A34	ENSG00000162461	SLC25A34	284723	SLC25A34
SLC25A35	solute carrier family 25 member 35	Mitochondrial Carrier	SLC25A35 belongs to the SLC25 family of mitochondrial carrier proteins (Haitina et al 2006 [PubMed 16949250]).[supplied by OMIM, Mar 2008],	17		HGNC:31921	SLC25A35	ENSG00000125434	SLC25A35	399512	SLC25A35
SLC25A36	solute carrier family 25 member 36	Mitochondrial Carrier	similarity:Belongs to the mitochondrial carrier familysimilarity:Contains 3 Solcar repeatstissue specificity:Expressed at moderate level	3	PNC2	HGNC:25554	SLC25A36	ENSG00000114120	SLC25A36	55186	SLC25A36
SLC25A38	solute carrier family 25 member 38	Mitochondrial Carrier	This gene is a member of the mitochondrial carrier family. The encoded protein is required during erythropoiesis and is important for the biosynthesis of heme. Mutations in this gene are the cause of autosomal congenital sideroblastic anemia.[provided by RefSeq, Mar 2010],	3	SIDBA2	HGNC:26054	SLC25A38	ENSG00000144659	SLC25A38	54977	SLC25A38
SLC25A39	solute carrier family 25 member 39	Mitochondrial Carrier	This gene encodes a member of the SLC25 transporter or mitochondrial carrier family of proteins. Members of this family are encoded by the nuclear genome while their protein products are usually embedded in the inner mitochondrial membrane and exhibit wide-ranging substrate specificity. Although the encoded protein is currently considered an orphan transporter, this protein is related to other ca…	17	CGI-69, CGI69	HGNC:24279	SLC25A39	ENSG00000013306	SLC25A39	51629	SLC25A39
SLC25A40	solute carrier family 25 member 40	Mitochondrial Carrier	SLC25A40 belongs to the SLC25 family of mitochondrial carrier proteins (Haitina et al 2006 [PubMed 16949250]).[supplied by OMIM, Mar 2008],	7	MCFP	HGNC:29680	SLC25A40	ENSG00000075303	SLC25A40	55972	SLC25A40
SLC25A41	solute carrier family 25 member 41	Mitochondrial Carrier	SLC25A41 belongs to the SLC25 family of mitochondrial carrier proteins (Haitina et al 2006 [PubMed 16949250]).[supplied by OMIM, Mar 2008],	19	APC4	HGNC:28533	SLC25A41	ENSG00000181240	SLC25A41	284427	SLC25A41
SLC25A42	solute carrier family 25 member 42	Mitochondrial Carrier	This gene encodes a solute carrier family 25 protein. Solute carrier family 25 proteins are localized to mitochondria and play critical roles in the transport of molecules across the inner mitochondrial membrane. The encoded protein is a mitochondrial transporter for coenzyme A (CoA) and adenosine 3&apos;,5&apos;-diphosphate. [provided by RefSeq, Feb 2012],	19		HGNC:28380	SLC25A42	ENSG00000181035	SLC25A42	284439	SLC25A42
SLC25A43	solute carrier family 25 member 43	Mitochondrial Carrier	This gene encodes a member of the mitochondrial carrier family of proteins.[provided by RefSeq, Dec 2009],	X		HGNC:30557	SLC25A43	ENSG00000077713	SLC25A43	203427	SLC25A43
SLC25A44	solute carrier family 25 member 44	Mitochondrial Carrier	SLC25A44 belongs to the SLC25 family of mitochondrial carrier proteins (Haitina et al 2006 [PubMed 16949250]).[supplied by OMIM, Mar 2008],	1		HGNC:29036	SLC25A44	ENSG00000160785	SLC25A44	9673	SLC25A44
SLC25A45	solute carrier family 25 member 45	Mitochondrial Carrier	SLC25A45 belongs to the SLC25 family of mitochondrial carrier proteins (Haitina et al 2006 [PubMed 16949250]).[supplied by OMIM, Mar 2008],	11		HGNC:27442	SLC25A45	ENSG00000162241	SLC25A45	283130	SLC25A45
SLC25A47	solute carrier family 25 member 47	Mitochondrial Carrier	Uncoupling protein which may catalyze the physiological 'proton leak' in liver. Overexpression induces the dissipation of mitochondrial membrane potential	14	C14orf68, HDMCP, HMFN1655	HGNC:20115	SLC25A47	ENSG00000140107	SLC25A47	283600	SLC25A47
SLC25A48	solute carrier family 25 member 48	Mitochondrial Carrier	similarity:Belongs to the mitochondrial carrier familysimilarity:Contains 3 Solcar repeats	5		HGNC:30451	SLC25A48	ENSG00000145832	SLC25A48	153328	SLC25A48
SLC25A51	solute carrier family 25 member 51	Mitochondrial Carrier	similarity:Belongs to the mitochondrial carrier familysimilarity:Contains 3 Solcar repeats	9	CG7943, MCART1	HGNC:23323	SLC25A51	ENSG00000122696	SLC25A51	92014	SLC25A51
SLC25A52	solute carrier family 25 member 52	Mitochondrial Carrier	This gene is similar to the mitochondrial carrier triple repeat 1 gene on chromosome 9. The gene is intronless and may be an evolving pseudogene; however, it is transcribed and it contains a full-length coding region so it is currently classified as a protein-coding locus. [provided by RefSeq, Jul 2008],	18	MCART2	HGNC:23324	SLC25A52	ENSG00000141437	SLC25A52	147407	SLC25A52
SLC25A53	solute carrier family 25 member 53	Mitochondrial Carrier	similarity:Belongs to the mitochondrial carrier familysimilarity:Contains 3 Solcar repeats	X	MCART6	HGNC:31894	SLC25A53	ENSG00000269743	SLC25A53	401612	SLC25A53
SLC27A1	solute carrier family 27 member 1	Mitochondrial Carrier	Involved in translocation of long-chain fatty acids (LFCA) across the plasma membrane. The LFCA import appears to be hormone-regulated in a tissue-specific manner. In adipocytes, but not myocytes, insulin induces a rapid translocation of Fatp1 from intracellular compartments to the plasma membrane, paralleled by increased LFCA uptake. May act directly as a bona fide transporter, or alternatively,…	19	ACSVL5, FATP, FATP-1, FATP1	HGNC:10995	SLC27A1	ENSG00000130304	SLC27A1	376497	SLC27A1
SLC29A1	solute carrier family 29 member 1 (Augustine blood group)	Mitochondrial Carrier	Mediates both influx and efflux of nucleosides across the membrane (equilibrative transporter). It is sensitive (ES) to low concentrations of the inhibitor nitrobenzylmercaptopurine riboside (NBMPR) and is sodium-independent. It has a higher affinity for adenosine. Inhibited by dipyridamole and dilazep (anticancer chemotherapeutics drugs)	6	ENT1	HGNC:11003	SLC29A1	ENSG00000112759	SLC29A1	2030	SLC29A1
SLC3A1	solute carrier family 3 member 1	Mitochondrial Carrier	Involved in the high-affinity, sodium-independent transport of cystine and neutral and dibasic amino acids (system B(0,+)-like activity). May function as an activator of SLC7A9 and be involved in the high-affinity reabsorption of cystine in the kidney tubule	2	ATR1, CSNU1, D2H, NBAT, RBAT	HGNC:11025	SLC3A1	ENSG00000138079	SLC3A1	6519	SLC3A1
SLC44A1	solute carrier family 44 member 1	Mitochondrial Carrier	function:Probable choline transporter. May be involved in membrane synthesis and myelin productionsimilarity:Belongs to the CTL (choline transporter-like) familytissue specificity:Expressed in various cells of the hematopoietic system	9	CD92, CDW92, CHTL1, CTL1	HGNC:18798	SLC44A1	ENSG00000070214	SLC44A1	23446	SLC44A1
UCP1	uncoupling protein 1	Mitochondrial Carrier	UCP are mitochondrial transporter proteins that create proton leaks across the inner mitochondrial membrane, thus uncoupling oxidative phosphorylation from ATP synthesis. As a result, energy is dissipated in the form of heat	4	SLC25A7, UCP	HGNC:12517	UCP1	ENSG00000109424	UCP1	7350	UCP1
UCP2	uncoupling protein 2	Mitochondrial Carrier	UCP are mitochondrial transporter proteins that create proton leaks across the inner mitochondrial membrane, thus uncoupling oxidative phosphorylation from ATP synthesis. As a result, energy is dissipated in the form of heat	11	BMIQ4, SLC25A8, UCPH	HGNC:12518	UCP2	ENSG00000175567	UCP2	7351	UCP2
UCP3	uncoupling protein 3	Mitochondrial Carrier	UCP are mitochondrial transporter proteins that create proton leaks across the inner mitochondrial membrane, thus uncoupling oxidative phosphorylation. As a result, energy is dissipated in the form of heat. May play a role in the modulation of tissue respiratory control. Participates in thermogenesis and energy balance	11	SLC25A9	HGNC:12519	UCP3	ENSG00000175564	UCP3	7352	UCP3
AFG3L2	AFG3 like matrix AAA peptidase subunit 2	Mitochondrial Dynamics	Putative ATP-dependent protease	18	SCA28, SPAX5	HGNC:315	AFG3L2	ENSG00000141385	AFG3L2	10939	AFG3L2
AGTPBP1	ATP/GTP binding protein 1	Mitochondrial Dynamics	Metallocarboxypeptidase that mediates deglutamylation of target proteins. Catalyzes the deglutamylation of polyglutamate side chains generated by post-translational polyglutamylation in proteins such as tubulins. Also removes gene-encoded polyglutamates from the carboxy-terminus of target proteins such as MYLK. Acts as a long-chain deglutamylase and specifically shortens long polyglutamate chains…	9	CCP1, NNA1, CONDCA	HGNC:17258	AGTPBP1	ENSG00000135049	AGTPBP1	23287	AGTPBP1
APOO	apolipoprotein O	Mitochondrial Dynamics	Promotes cholesterol efflux from macrophage cells. Detected in HDL, LDL and VLDL. Secreted by a microsomal triglyceride transfer protein (MTTP)-dependent mechanism, probably as a VLDL-associated protein that is subsequently transferred to HDL. May be involved in myocardium-protective mechanisms against lipid accumulation	X	FAM121B, MIC26, MICOS26, Mic23, My025	HGNC:28727	APOO	ENSG00000184831	APOO	79135	APOO
APOOL	apolipoprotein O like	Mitochondrial Dynamics	This gene encodes a protein which contains an apolipoprotein O superfamily domain. This domain is found on proteins in circulating lipoprotein complexes. [provided by RefSeq, Sep 2011],	X	CXorf33, FAM121A, MICOS27, Mic27, UNQ8193	HGNC:24009	APOOL	ENSG00000155008	APOOL	139322	APOOL
ACTR2	actin related protein 2	Mitochondrial Dynamics	The specific function of this gene has not yet been determined; however, the protein it encodes is known to be a major constituent of the ARP2/3 complex. This complex is located at the cell surface and is essential to cell shape and motility through lamellipodial actin assembly and protrusion. Two transcript variants encoding different isoforms have been found for this gene.	2	ARP2	HGNC:169	ACTR2	ENSG00000138071	ACTR2	10097	ACTR2
ARPC5	actin related protein 2/3 complex subunit 5	Mitochondrial Dynamics	This gene encodes one of seven subunits of the human Arp2/3 protein complex. The Arp2/3 protein complex has been implicated in the control of actin polymerization in cells and has been conserved through evolution. The exact role of the protein encoded by this gene, the p16 subunit, has yet to be determined. Alternatively spliced transcript variants encoding different isoforms have been observed f…	1	ARC16, p16-Arc, dJ127C7.3	HGNC:708	ARPC5	ENSG00000162704	ARPC5	10092	ARPC5
ARPC3	actin related protein 2/3 complex subunit 3	Mitochondrial Dynamics	This gene encodes one of seven subunits of the human Arp2/3 protein complex. The Arp2/3 protein complex has been conserved through evolution and is implicated in the control of actin polymerization in cells. Alternatively spliced transcript variants have been found for this gene.	12	ARC21, p21-Arc	HGNC:706	ARPC3	ENSG00000111229	ARPC3	10094	ARPC3
ARPC5L	actin related protein 2/3 complex subunit 5 like	Mitochondrial Dynamics	May function as component of the Arp2/3 complex which is involved in regulation of actin polymerization and together with an activating nucleation-promoting factor (NPF) mediates the formation of branched actin networks.	9	ARC16-2	HGNC:23366	ARPC5L	ENSG00000136950	ARPC5L	81873	ARPC5L
ATAD3A	ATPase family AAA domain containing 3A	Mitochondrial Dynamics	ATAD3A and ATAD3B (MIM 612317) are mitochondrial membrane proteins that contribute to the stabilization of large mitochondrial DNA (mtDNA)-protein complexes called nucleoids (He et al 2007 [PubMed 17210950]).[supplied by OMIM, Sep 2008],	1	HAYOS	HGNC:25567	ATAD3A	ENSG00000197785	ATAD3A	55210	ATAD3A
ATAD3B	ATPase family AAA domain containing 3B	Mitochondrial Dynamics	The protein encoded by this gene is localized to the mitochondrial inner membrane, where it can bind to a highly-related protein, ATAD3A. ATAD3A appears to interact with matrix nucleoid complexes, and the encoded protein negatively regulates that interaction. This gene is expressed almost exclusively in pluripotent embryonic stem cells and some cancer cells. Two transcript variants encoding diffe…	1	AAA-TOB3, TOB3	HGNC:24007	ATAD3B	ENSG00000160072	ATAD3B	83858	ATAD3B
CHCHD10	coiled-coil-helix-coiled-coil-helix domain containing 10	Mitochondrial Dynamics	This gene encodes a mitochondrial protein that is enriched at cristae junctions in the intermembrane space. It may play a role in cristae morphology maintenance or oxidative phosphorylation. Mutations in this gene cause frontotemporal dementia and/or amyotrophic lateral sclerosis-2. Alternative splicing of this gene results in multiple transcript variants. Related pseudogenes have been identified…	22	C22orf16, FTDALS2, IMMD, MIX17A, N27C7-4, SMAJ	HGNC:15559	CHCHD10	ENSG00000250479	CHCHD10	400916	CHCHD10
CHCHD3	coiled-coil-helix-coiled-coil-helix domain containing 3	Mitochondrial Dynamics	The protein encoded by this gene is an inner mitochondrial membrane scaffold protein. Absence of the encoded protein affects the structural integrity of mitochondrial cristae and leads to reductions in ATP production, cell growth, and oxygen consumption. This protein is part of the mitochondrial contact site and cristae organizing system (MICOS). Several transcript variants encoding different iso…	7	MICOS19, MINOS3, Mic19, PPP1R22	HGNC:21906	CHCHD3	ENSG00000106554	CHCHD3	54927	CHCHD3
CHCHD6	coiled-coil-helix-coiled-coil-helix domain containing 6	Mitochondrial Dynamics	similarity:Contains 1 CHCH domain	3	CHCM1, MICOS25, Mic25, PPP1R23	HGNC:28184	CHCHD6	ENSG00000159685	CHCHD6	84303	CHCHD6
DNM1L	dynamin 1 like	Mitochondrial Dynamics	Functions in mitochondrial and peroxisomal division probably by regulating membrane fission. Enzyme hydrolyzing GTP that oligomerizes to form ring-like structures and is able to remodel membranes. May also play a role on organelles of the secretory pathway	12	DLP1, DRP1, DVLP, DYMPLE, EMPF, EMPF1, HDYNIV, OPA5	HGNC:2973	DNM1L	ENSG00000087470	DNM1L	10059	DNM1L
FIS1	fission, mitochondrial 1	Mitochondrial Dynamics	The balance between fission and fusion regulates the morphology of mitochondria. TTC11 is a component of a mitochondrial complex that promotes mitochondrial fission (James et al 2003 [PubMed 12783892]).[supplied by OMIM, Mar 2008],	7	CGI-135, TTC11	HGNC:21689	FIS1	ENSG00000214253	FIS1	51024	FIS1
FUNDC1	FUN14 domain containing 1	Mitochondrial Dynamics	This gene encodes a protein with a FUN14 superfamily domain. The function of the encoded protein is not known. [provided by RefSeq, Sep 2011],	X		HGNC:28746	FUNDC1	ENSG00000069509	FUNDC1	139341	FUNDC1
FUNDC2	FUN14 domain containing 2	Mitochondrial Dynamics	similarity:Belongs to the FUN14 family	X	DC44, HCBP6, HCC3, PD03104	HGNC:24925	FUNDC2	ENSG00000165775	FUNDC2	65991	FUNDC2
GDAP1	ganglioside induced differentiation associated protein 1	Mitochondrial Dynamics	May function in a signal transduction pathway responsible for ganglioside-induced neurite differentiation. May also have a role in protecting myelin membranes against free radical-mediated damage	8	CMT4, CMT4A, CMTRIA	HGNC:15968	GDAP1	ENSG00000104381	GDAP1	54332	GDAP1
IMMT	inner membrane mitochondrial protein	Mitochondrial Dynamics	cristae formation, calcium homeostasis	2	HMP, MICOS60, MINOS2, Mic60, P87, P87/89, P89, PIG4, PIG52	HGNC:6047	IMMT	ENSG00000132305	IMMT	10989	IMMT
KIF1B	kinesin family member 1B	Mitochondrial Dynamics	Motor for anterograde transport of mitochondria. Has a microtubule plus end-directed motility	1	CMT2, CMT2A, CMT2A1, HMSNII, KLP, NBLST1	HGNC:16636	KIF1B	ENSG00000054523	KIF1B	23095	KIF1B
KIF1BP	KIF1 binding protein	Mitochondrial Dynamics	Required for organization of axonal microtubules, and axonal outgrowth and maintenance during peripheral and central nervous system development. Regulates mitochondrial transport by modulating KIF1B motor activity	10	KBP, KIAA1279, TTC20	HGNC:23419	KIF1BP	ENSG00000198954	KIF1BP	26128	KIF1BP
KIF5B	kinesin family member 5B	Mitochondrial Dynamics	Microtubule-dependent motor required for normal distribution of mitochondria and lysosomes (By similarity)	10	HEL-S-61, KINH, KNS, KNS1, UKHC	HGNC:6324	KIF5B	ENSG00000170759	KIF5B	3799	KIF5B
LYRM1	LYR motif containing 1	Mitochondrial Dynamics	May promote cell proliferation and inhibition of apoptosis of preadipocytes	16	A211C6.1	HGNC:25074	LYRM1	ENSG00000102897	LYRM1	57149	LYRM1
MAP1LC3A	microtubule associated protein 1 light chain 3 alpha	Mitochondrial Dynamics	MAP1A and MAP1B are microtubule-associated proteins which mediate the physical interactions between microtubules and components of the cytoskeleton. MAP1A and MAP1B each consist of a heavy chain subunit and multiple light chain subunits. The protein encoded by this gene is one of the light chain subunits and can associate with either MAP1A or MAP1B. Two transcript variants encoding different isof…	20	ATG8E, LC3, LC3A, MAP1ALC3, MAP1BLC3	HGNC:6838	MAP1LC3A	ENSG00000101460	MAP1LC3A	84557	MAP1LC3A
MARCH5	membrane associated ring-CH-type finger 5	Mitochondrial Dynamics	MARCH5 is a ubiquitin ligase of the mitochondrial outer membrane that plays a role in the control of mitochondrial morphology by regulating mitofusin-2 (MFN2; MIM 608507) and DRP1 (DNM1L; MIM 603850) (Nakamura et al 2006 [PubMed 16936636]).[supplied by OMIM, Mar 2008]	10	MARCH-V, MITOL, RNF153	HGNC:26025	MARCH5	ENSG00000198060	MARCH5	54708	MARCH5
MFF	mitochondrial fission factor	Mitochondrial Dynamics	Plays a role in mitochondrial and peroxisomal fission	2	C2orf33, EMPF2, GL004	HGNC:24858	MFF	ENSG00000168958	MFF	56947	MFF
MFN1	mitofusin 1	Mitochondrial Dynamics	Essential transmembrane GTPase, which mediates mitochondrial fusion. Fusion of mitochondria occurs in many cell types and constitutes an important step in mitochondria morphology, which is balanced between fusion and fission. MFN1 acts independently of the cytoskeleton. Overexpression induces the formation of mitochondrial networks	3	hfzo1, hfzo2	HGNC:18262	MFN1	ENSG00000171109	MFN1	55669	MFN1
MFN2	mitofusin 2	Mitochondrial Dynamics	Essential transmembrane GTPase, which mediates mitochondrial fusion. Fusion of mitochondria occurs in many cell types and constitutes an important step in mitochondria morphology, which is balanced between fusion and fission. MFN2 acts independently of the cytoskeleton. It therefore plays a central role in mitochondrial metabolism and may be associated with obesity and/or apoptosis processes. Ove…	1	CMT2A, CMT2A2, CMT2A2A, CMT2A2B, CPRP1, HMSN6A, HSG, MARF	HGNC:16877	MFN2	ENSG00000116688	MFN2	9927	MFN2
MGARP	mitochondria localized glutamic acid rich protein	Mitochondrial Dynamics	tissue specificity:Found in ovary and corneal endothelial cells	4	C4orf49, CESP-1, HUMMR, OSAP	HGNC:29969	MGARP	ENSG00000137463	MGARP	84709	MGARP
MICOS10	mitochondrial contact site and cristae organizing system subunit 10	Mitochondrial Dynamics	cristae formation; MICOS complex	1	MIO10; Mic10; MINOS1; C1orf151	HGNC:32068	MICOS10	ENSG00000173436	MICOS10	440574	MICOS10
MICOS13	mitochondrial contact site and cristae organizing system subunit 13	Mitochondrial Dynamics	cristae formation; MICOS complex	19	P117; QIL1; MIC13; C19orf70	HGNC:33702	MICOS13	ENSG00000174917	MICOS13	125988	MICOS13
MIEF1	mitochondrial elongation factor 1	Mitochondrial Dynamics	similarity:Belongs to the SMCR7 family	22	AltMIEF1, HSU79252, MID51-MP, SMCR7L, dJ1104E15.3, MIEF1	HGNC:25979	MIEF1	ENSG00000100335	MIEF1	54471	MIEF1
MIEF2	mitochondrial elongation factor 2	Mitochondrial Dynamics	This gene encodes an outer mitochondrial membrane protein that functions in the regulation of mitochondrial morphology. It can directly recruit the fission mediator dynamin-related protein 1 (Drp1) to the mitochondrial surface. The gene is located within the Smith-Magenis syndrome region on chromosome 17. Alternative splicing results in multiple transcript variants encoding different isoforms. [p…	17	MID49, SMCR7	HGNC:17920	MIEF2	ENSG00000177427	MIEF2	125170	MIEF2
MSTO1	misato mitochondrial distribution and morphology regulator 1	Mitochondrial Dynamics	function:Involved in the regulation of mitochondrial distribution and morphologysimilarity:Belongs to the misato familytissue specificity:Present in all cell lines tested (at protein level). Widely expressed	1	LST005, MMYAT, MST	HGNC:29678	MSTO1	ENSG00000125459	MSTO1	55154	MSTO1
MTFP1	mitochondrial fission process 1	Mitochondrial Dynamics	Essential for cell viability. May have a role in maintaining the integrity of the mitochondrial network. Loss-of- function induces the release of cytochrome c, which activates the caspase cascade and leads to apoptosis	22	HSPC242, MTP18	HGNC:26945	MTFP1	ENSG00000242114	MTFP1	51537	MTFP1
MTFR1	mitochondrial fission regulator 1	Mitochondrial Dynamics	Promote mitochondrial fission (By similarity)	8	CHPPR, FAM54A2	HGNC:29510	MTFR1	ENSG00000066855	MTFR1	9650	MTFR1
MTFR1L	mitochondrial fission regulator 1 like	Mitochondrial Dynamics	similarity:Belongs to the MTFR1/FAM54 family	1	FAM54B, HYST1888, MST116, MSTP116	HGNC:28836	MTFR1L	ENSG00000117640	MTFR1L	56181	MTFR1L
MTFR2	mitochondrial fission regulator 2	Mitochondrial Dynamics	May play a role in mitochondrial aerobic respiration essentially in the testis. Can also promote mitochondrial fission (By similarity)	6	DUFD1,FAM54A	HGNC:21115	MTFR2	ENSG00000146410	MTFR2	113115	MTFR2
OMA1	OMA1 zinc metallopeptidase	Mitochondrial Dynamics	Mitochondrial protease (By similarity)	1	2010001O09Rik, DAB1, MPRP-1, MPRP1, YKR087C, ZMPOMA1, peptidase	HGNC:29661	OMA1	ENSG00000162600	OMA1	115209	OMA1
OPA1	OPA1 mitochondrial dynamin like GTPase	Mitochondrial Dynamics	Dynamin-related GTPase required for mitochondrial fusion and regulation of apoptosis. May form a diffusion barrier for proteins stored in mitochondrial cristae. Proteolytic processing in response to intrinsic apoptotic signals may lead to disassembly of OPA1 oligomers and release of the caspase activator cytochrome C (CYCS) into the mitochondrial intermembrane space	3	BERHS, MGM1, MTDPS14, NPG, NTG, largeG	HGNC:8140	OPA1	ENSG00000198836	OPA1	4976	OPA1
PHB2	prohibitin 2	Mitochondrial Dynamics	Acts as a mediator of transcriptional repression by nuclear hormone receptors via recruitment of histone deacetylases (By similarity). Functions as an estrogen receptor (ER)-selective coregulator that potentiates the inhibitory activities of antiestrogens and represses the activity of estrogens. Competes with NCOA1 for modulation of ER transcriptional activity. Probably involved in regulating mit…	12	BAP, BCAP37, Bap37, PNAS-141, REA, hBAP, p22	HGNC:30306	PHB2	ENSG00000215021	PHB2	11331	PHB2
PKIA	cAMP-dependent protein kinase inhibitor alpha	Mitochondrial Dynamics	Extremely potent competitive inhibitor of cAMP-dependent protein kinase activity, this protein interacts with the catalytic subunit of the enzyme after the cAMP-induced dissociation of its regulatory chains	8	PRKACN1	HGNC:9017	PKIA	ENSG00000171033	PKIA	5569	PKIA
PLD6	phospholipase D family member 6	Mitochondrial Dynamics	catalytic activity:A phosphatidylcholine + H(2)O = choline + a phosphatidatesimilarity:Belongs to the phospholipase D familysimilarity:Contains 1 PLD phosphodiesterase domain	17	ZUC	HGNC:30447	PLD6	ENSG00000179598	PLD6	201164	PLD6
RHOT1	ras homolog family member T1	Mitochondrial Dynamics	function:Mitochondrial GTPase involved in mitochondrial trafficking. Probably involved in control of anterograde transport of mitochondria and their subcellular distributionsimilarity:Belongs to the mitochondrial Rho GTPase familysimilarity:Contains 2 EF-hand domainssimilarity:Contains 2 Miro domainssubunit:Interacts with the kinesin-binding proteins TRAK1/OIP106 and TRAK2/GRIF1, forming a link b…	17	ARHT1, MIRO-1, MIRO1	HGNC:21168	RHOT1	ENSG00000126858	RHOT1	55288	RHOT1
RHOT2	ras homolog family member T2	Mitochondrial Dynamics	Mitochondrial GTPase involved in mitochondrial trafficking. Probably involved in control of anterograde transport of mitochondria and their subcellular distribution (By similarity)	16	ARHT2, C16orf39, MIRO-2, MIRO2, RASL	HGNC:21169	RHOT2	ENSG00000140983	RHOT2	89941	RHOT2
SH3GLB1	SH3 domain containing GRB2 like, endophilin B1	Mitochondrial Dynamics	May be required for normal outer mitochondrial membrane dynamics. Required for coatomer-mediated retrograde transport in certain cells. May recruit other proteins to membranes with high curvature. May promote membrane fusion	1	Bif-1, CGI-61, PPP1R70, dJ612B15.2	HGNC:10833	SH3GLB1	ENSG00000097033	SH3GLB1	51100	SH3GLB1
SLC25A31	solute carrier family 25 member 31	Mitochondrial Dynamics	Catalyzes the exchange of ADP and ATP across the mitochondrial inner membrane. May serve to mediate energy generating and energy consuming processes in the distal flagellum, possibly as a nucleotide shuttle between flagellar glycolysis, protein phosphorylation and mechanisms of motility	4	AAC4, ANT 4, ANT4, SFEC35kDa	HGNC:25319	SLC25A31	ENSG00000151475	SLC25A31	83447	SLC25A31
SLC25A4	solute carrier family 25 member 4	Mitochondrial Dynamics	Catalyzes the exchange of ADP and ATP across the mitochondrial inner membrane	4	AAC1, ANT, ANT 1, ANT1, MTDPS12, MTDPS12A, PEO2, PEO3, PEOA2, T1	HGNC:10990	SLC25A4	ENSG00000151729	SLC25A4	291	SLC25A4
SLC25A46	solute carrier family 25 member 46	Mitochondrial Dynamics	This gene encodes a mitochondrial solute carrier protein family member. It functions in promoting mitochondrial fission, and prevents the formation of hyperfilamentous mitochondria. Mutation of this gene results in neuropathy and optic atrophy. [provided by RefSeq, Aug 2016],	5	HMSN6B	HGNC:25198	SLC25A46	ENSG00000164209	SLC25A46	91137	SLC25A46
SLC25A5	solute carrier family 25 member 5	Mitochondrial Dynamics	Catalyzes the exchange of ADP and ATP across the mitochondrial inner membrane	X	2F1, AAC2, ANT2, T2, T3	HGNC:10991	SLC25A5	ENSG00000005022	SLC25A5	292	SLC25A5
SLC25A6	solute carrier family 25 member 6	Mitochondrial Dynamics	Catalyzes the exchange of ADP and ATP across the mitochondrial inner membrane. May participate in the formation of the permeability transition pore complex (PTPC) responsible for the release of mitochondrial products that triggers apoptosis	X	AAC3, ANT, ANT 2, ANT 3, ANT3, ANT3Y	HGNC:10992	SLC25A6	ENSG00000169100	SLC25A6	293	SLC25A6
SPG7	SPG7 matrix AAA peptidase subunit, paraplegin	Mitochondrial Dynamics	Putative ATP-dependent protease	16	CAR, CMAR, PGN, SPG5C	HGNC:11237	SPG7	ENSG00000197912	SPG7	6687	SPG7
SQSTM1	sequestosome 1	Mitochondrial Dynamics	Adapter protein which binds ubiquitin and may regulate the activation of NFKB1 by TNF-alpha, nerve growth factor (NGF) and interleukin-1. May play a role in titin/TTN downstream signaling in muscle cells. May regulate signaling cascades through ubiquitination. May be involved in cell differentiation, apoptosis, immune response and regulation of K(+) channels	5	A170, DMRV, FTDALS3, NADGP, OSIL, PDB3, ZIP3, p60, p62, p62B	HGNC:11280	SQSTM1	ENSG00000161011	SQSTM1	8878	SQSTM1
STOML2	stomatin like 2	Mitochondrial Dynamics	similarity:Belongs to the band 7/mec-2 familysubcellular location:Associated with the cytoskeletonsubunit:Interacts with CACNA2D2tissue specificity:Ubiquitously expressed at low levels	9	HSPC108, SLP-2	HGNC:14559	STOML2	ENSG00000165283	STOML2	30968	STOML2
SYBU	syntabulin	Mitochondrial Dynamics	Syntabulin/GOLSYN is part of a kinesin motor-adaptor complex that is critical for the anterograde axonal transport of active zone components and contributes to activity-dependent presynaptic assembly during neuronal development (Cai et al 2007 [PubMed 17611281]).[supplied by OMIM, Mar 2008],	8	GOLSYN, OCSYN, SNPHL	HGNC:26011	SYBU	ENSG00000147642	SYBU	55638	SYBU
TCAIM	T cell activation inhibitor, mitochondrial	Mitochondrial Dynamics	mitochondrial protein regulating in T-cell activation	3	C3orf23, TOAG-1, TOAG1	HGNC:25241	TCAIM	ENSG00000179152	TCAIM	285343	TCAIM
TMEM11	transmembrane protein 11	Mitochondrial Dynamics	similarity:Belongs to the TMEM11 family	17	C17orf35, PM1, PMI	HGNC:16823	TMEM11	ENSG00000178307	TMEM11	8834	TMEM11
TRAK1	trafficking kinesin protein 1	Mitochondrial Dynamics	PTM:O-glycosylatedsimilarity:Contains 1 HAP1 N-terminal domainsubunit:Interacts with O-GlcNAc transferase. Interacts with RHOT1/Miro-1 and RHOT2/Miro-2tissue specificity:High expression in spinal cord and moderate expression in all other tissues and specific brain regions examined. Expressed in all cell lines examined	3	EIEE68, MILT1, OIP106	HGNC:29947	TRAK1	ENSG00000182606	TRAK1	22906	TRAK1
TRAK2	trafficking kinesin protein 2	Mitochondrial Dynamics	PTM:O-glycosylatedsimilarity:Contains 1 HAP1 N-terminal domainsubunit:Interacts with GABA-A receptor and O-GlcNAc transferase (By similarity). Interacts with RHOT1/Miro-1 and RHOT2/Miro-2tissue specificity:Widely expressed, with highest expression in heart	2	ALS2CR3, CALS-C, GRIF-1, GRIF1, MILT2, OIP98	HGNC:13206	TRAK2	ENSG00000115993	TRAK2	66008	TRAK2
USP30	ubiquitin specific peptidase 30	Mitochondrial Dynamics	May participate in the maintenance of mitochondrial morphology	12		HGNC:20065	USP30	ENSG00000135093	USP30	84749	USP30
WDR81	WD repeat domain 81	Mitochondrial Dynamics	This gene encodes a multi-domain transmembrane protein, which is predominantly expressed in the brain. Mutations in this gene are associated with autosomal recessive cerebellar ataxia, mental retardation, and dysequilibrium syndrome-2. Alternatively spliced transcript variants encoding different isoforms have been found for this gene. [provided by RefSeq, Jun 2012],	17	CAMRQ2, HYC3, PPP1R166, SORF-2	HGNC:26600	WDR81	ENSG00000167716	WDR81	124997	WDR81
AKAP1	A-kinase anchoring protein 1	Mitochondrial Signaling	The A-kinase anchor proteins (AKAPs) are a group of structurally diverse proteins, which have the common function of binding to the regulatory subunit of protein kinase A (PKA) and confining the holoenzyme to discrete locations within the cell. This gene encodes a member of the AKAP family. The encoded protein binds to type I and type II regulatory subunits of PKA and anchors them to the mitochon…	17	AKAP21, AKAP149, AKAP84, D-AKAP1, PPP1R43, PRKA1, SAKAP84, TDRD17, AKAP1	HGNC:367	AKAP1	ENSG00000121057	AKAP1	8165	AKAP1
AKAP10	A-kinase anchoring protein 10	Mitochondrial Signaling	This gene encodes a member of the A-kinase anchor protein family. A-kinase anchor proteins bind to the regulatory subunits of protein kinase A (PKA) and confine the holoenzyme to discrete locations within the cell. The encoded protein is localized to mitochondria and interacts with both the type I and type II regulatory subunits of PKA. Polymorphisms in this gene may be associated with increased …	17	AKAP-10, D-AKAP-2, D-AKAP2, PRKA10	HGNC:368	AKAP10	ENSG00000108599	AKAP10	11216	AKAP10
AKT1	AKT serine/threonine kinase 1	Mitochondrial Signaling	The serine-threonine protein kinase encoded by the AKT1 gene is catalytically inactive in serum-starved primary and immortalized fibroblasts. AKT1 and the related AKT2 are activated by platelet-derived growth factor. The activation is rapid and specific, and it is abrogated by mutations in the pleckstrin homology domain of AKT1. It was shown that the activation occurs through phosphatidylinositol…	14	AKT, CWS6, PKB, PKB-ALPHA, PRKBA, RAC, RAC-ALPHA	HGNC:391	AKT1	ENSG00000142208	AKT1	207	AKT1
CHCHD2	coiled-coil-helix-coiled-coil-helix domain containing 2	Mitochondrial Signaling	The protein encoded by this gene belongs to a class of eukaryotic CX(9)C proteins characterized by four cysteine residues spaced ten amino acids apart from one another. These residues form disulfide linkages that define a CHCH fold. In response to stress, the protein translocates from the mitochondrial intermembrane space to the nucleus where it binds to a highly conserved 13 nucleotide oxygen re…	7	C7orf17, MIX17B, MNRR1, NS2TP, PARK22	HGNC:21645	CHCHD2	ENSG00000106153	CHCHD2	51142	CHCHD2
GSK3B	glycogen synthase kinase 3 beta	Mitochondrial Signaling	Participates in the Wnt signaling pathway. Implicated in the hormonal control of several regulatory proteins including glycogen synthase, MYB and the transcription factor JUN. Phosphorylates JUN at sites proximal to its DNA-binding domain, thereby reducing its affinity for DNA. Phosphorylates MUC1 in breast cancer cells, and decreases the interaction of MUC1 with CTNNB1/beta-catenin	3		HGNC:4617	GSK3B	ENSG00000082701	GSK3B	2932	GSK3B
IDE	insulin degrading enzyme	Mitochondrial Signaling	This gene encodes a zinc metallopeptidase that degrades intracellular insulin, and thereby terminates insulins activity, as well as participating in intercellular peptide signalling by degrading diverse peptides such as glucagon, amylin, bradykinin, and kallidin. The preferential affinity of this enzyme for insulin results in insulin-mediated inhibition of the degradation of other peptides such a…	10	INSULYSIN	HGNC:5381	IDE	ENSG00000119912	IDE	3416	IDE
MAVS	mitochondrial antiviral signaling protein	Mitochondrial Signaling	This gene encodes an intermediary protein necessary in the virus-triggered beta interferon signaling pathways. It is required for activation of transcription factors which regulate expression of beta interferon and contributes to antiviral immunity. Multiple transcript variants encoding different isoforms have been found for this gene. [provided by RefSeq, Sep 2011],	20	CARDIF, IPS-1, IPS1, VISA	HGNC:29233	MAVS	ENSG00000088888	MAVS	57506	MAVS
MTOR	mechanistic target of rapamycin kinase	Mitochondrial Signaling	Acts as the target for the cell-cycle arrest and immunosuppressive effects of the FKBP12-rapamycin complex. Part of the TORC2 complex which plays a critical role in AKT1 Ser-473 phosphorylation, and may modulate the phosphorylation of PKCA and regulate actin cytoskeleton organization	1	FRAP, FRAP1, FRAP2, RAFT1, RAPT1, SKS	HGNC:3942	MTOR	ENSG00000198793	MTOR	2475	MTOR
NLRX1	NLR family member X1	Mitochondrial Signaling	Participates in antiviral signaling. Acts as a negative regulator of MAVS-mediated antiviral responses, through the inhibition of the virus-induced RLH (RIG-like helicase)-MAVS interaction (PubMed:18200010). Has no inhibitory function on NF- Kappa-B and type 1 interferon signaling pathways, but enhances NF- Kappa-B and JUN N-terminal kinase dependent signaling through the production of reactive o…	11	CLR11.3, DLNB26, NOD26, NOD5, NOD9	HGNC:29890	NLRX1	ENSG00000160703	NLRX1	79671	NLRX1
PRKACA	protein kinase cAMP-activated catalytic subunit alpha	Mitochondrial Signaling	This gene encodes one of the catalytic subunits of protein kinase A, which exists as a tetrameric holoenzyme with two regulatory subunits and two catalytic subunits, in its inactive form. cAMP causes the dissociation of the inactive holoenzyme into a dimer of regulatory subunits bound to four cAMP and two free monomeric catalytic subunits. Four different regulatory subunits and three catalytic su…	19	PKACA, PPNAD4	HGNC:9380	PRKACA	ENSG00000072062	PRKACA	5566	PRKACA
PRKCE	protein kinase C epsilon	Mitochondrial Signaling	Protein kinase C (PKC) is a family of serine- and threonine-specific protein kinases that can be activated by calcium and the second messenger diacylglycerol. PKC family members phosphorylate a wide variety of protein targets and are known to be involved in diverse cellular signaling pathways. PKC family members also serve as major receptors for phorbol esters, a class of tumor promoters. Each me…	2	PKCE, nPKC-epsilon	HGNC:9401	PRKCE	ENSG00000171132	PRKCE	5581	PRKCE
SHC1	SHC adaptor protein 1	Mitochondrial Signaling	This gene encodes three main isoforms that differ in activities and subcellular location. While all three are adapter proteins in signal transduction pathways, the longest (p66Shc) may be involved in regulating life span and the effects of reactive oxygen species. The other two isoforms, p52Shc and p46Shc, link activated receptor tyrosine kinases to the Ras pathway by recruitment of the GRB2/SOS …	1	SHC, SHCA	HGNC:10840	SHC1	ENSG00000160691	SHC1	6464	SHC1
SIRT1	sirtuin 1	Mitochondrial Signaling	NAD-dependent deacetylase, which regulates processes such as apoptosis and muscle differentiation by deacetylating key proteins. Deacetylates 'Lys-382' of p53/TP53 and impairs its ability to induce proapoptotic program and modulate cell senescence. Deacetylates TAF1B and thereby represses rDNA transcription by the RNA polymerase I. Involved in HES1- and HEY2- mediated transcriptional repression. …	10	SIR2, SIR2L1, SIR2alpha	HGNC:14929	SIRT1	ENSG00000096717	SIRT1	23411	SIRT1
SIRT2	sirtuin 2	Mitochondrial Signaling	NAD-dependent deacetylase, which deacetylates the 'Lys- 40' of alpha-tubulin. Involved in the control of mitotic exit in the cell cycle, probably via its role in the regulation of cytoskeleton. Despite some ability to deacetylate histones in vitro, it is unlikely in vivo	19	SIR2, SIR2L, SIR2L2	HGNC:10886	SIRT2	ENSG00000068903	SIRT2	22933	SIRT2
SIRT3	sirtuin 3	Mitochondrial Signaling	NAD-dependent deacetylase. Despite some ability to deacetylate histones in vitro, it is unlikely in vivo	11	SIR2L3	HGNC:14931	SIRT3	ENSG00000142082	SIRT3	23410	SIRT3
SIRT4	sirtuin 4	Mitochondrial Signaling	Probable NAD-dependent deacetylase (By similarity)	12	SIR2L4	HGNC:14932	SIRT4	ENSG00000089163	SIRT4	23409	SIRT4
SIRT5	sirtuin 5	Mitochondrial Signaling	Probable NAD-dependent deacetylase (By similarity)	6	SIR2L5	HGNC:14933	SIRT5	ENSG00000124523	SIRT5	23408	SIRT5
SYNJ2BP	synaptojanin 2 binding protein	Mitochondrial Signaling	similarity:Contains 1 PDZ (DHR) domainsubunit:Binds (via the PDZ domain) to isoform 2A of SYNJ2 (via the unique motif in the C-terminus)	14	ARIP2, OMP25	HGNC:18955	SYNJ2BP	ENSG00000213463	SYNJ2BP	55333	SYNJ2BP
AMBRA1	autophagy and beclin 1 regulator 1	Mitophagy	function:Regulates autophagy and development of the nervous system. Involved in autophagy in controlling protein turnover during neuronal development, and in regulating normal cell survival and proliferationsimilarity:Contains 3 WD repeatssubunit:Interacts with BECN1. Probably forms a complex with BECN1 and PIK3C. AMBRA1 regulates mitophagy through a novel pathway, in which HUWE1 and IKKalpha are…	11	DCAF3,WDR94,	HGNC:25990	AMBRA1	ENSG00000110497	AMBRA1	55626	AMBRA1
ATG5	autophagy related 5	Mitophagy	The protein encoded by this gene, in combination with autophagy protein 12, functions as an E1-like activating enzyme in a ubiquitin-like conjugating system. The encoded protein is involved in several cellular processes, including autophagic vesicle formation, mitochondrial quality control after oxidative damage, negative regulation of the innate antiviral immune response, lymphocyte development …	6	APG5,APG5-LIKE,APG5L,ASP,hAPG5,	HGNC:589	ATG5	ENSG00000057663	ATG5	9474	ATG5
ATG9B	autophagy related 9B	Mitophagy	This gene functions in the regulation of autophagy, a lysosomal degradation pathway. This gene also functions as an antisense transcript in the posttranscriptional regulation of the endothelial nitric oxide synthase 3 gene, which has 3' overlap with this gene on the opposite strand. Mutations in this gene and disruption of the autophagy process have been associated with multiple cancers. Alternat…	7	APG9L2,NOS3AS,SONE,	HGNC:21899	ATG9B	ENSG00000181652	ATG9B	285973	ATG9B
BECN1	beclin 1	Mitophagy	This gene encodes a protein that regulates autophagy, a catabolic process of degradation induced by starvation. The encoded protein is a component of the phosphatidylinositol-3-kinase (PI3K) complex which mediates vesicle-trafficking processes. This protein is thought to play a role in multiple cellular processes, including tumorigenesis, neurodegeneration and apoptosis. Alternative splicing resu…	17	ATG6, VPS30, beclin1	HGNC:1034	BECN1	ENSG00000126581	BECN1	8678	BECN1
BECN2	beclin 2	Mitophagy	involved in autophagy, mitophagy; endosome to lysosome transport; cellular response to nitrogen starvation; autophagosome assembly;	1	BECN1L1,BECN1P1,	HGNC:38606	BECN2	ENSG00000196289	BECN2	441925	BECN2
CALCOCO2	calcium binding and coiled-coil domain 2	Mitophagy	This gene encodes a coiled-coil domain-containing protein. The encoded protein functions as a receptor for ubiquitin-coated bacteria and plays an important role in innate immunity by mediating macroautophagy. Alternatively spliced transcript variants encoding multiple isoforms have been observed for this gene.	17	NDP52,	HGNC:29912	CALCOCO2	ENSG00000136436	CALCOCO2	10241	CALCOCO2
CITED2	Cbp/p300 interacting transactivator with Glu/Asp rich carboxy-terminal domain 2	Mitophagy	The protein encoded by this gene inhibits transactivation of HIF1A-induced genes by competing with binding of hypoxia-inducible factor 1-alpha to p300-CH1. Mutations in this gene are a cause of cardiac septal defects. Alternatively spliced transcript variants encoding multiple isoforms have been observed for this gene.	6	ASD8,MRG-1,MRG1,P35SRJ,VSD2,	HGNC:1987	CITED2	ENSG00000164442	CITED2	10370	CITED2
GABARAP	GABA type A receptor-associated protein	Mitophagy	May play a role in intracellular transport of GABA(A) receptors and its interaction with the cytoskeleton (By similarity)	17	ATG8A,GABARAP-a,MM46,	HGNC:4067	GABARAP	ENSG00000170296	GABARAP	11337	GABARAP
NBR1	NBR1 autophagy cargo receptor	Mitophagy	The protein encoded by this gene was originally identified as an ovarian tumor antigen monitored in ovarian cancer. The encoded protein contains a B-box/coiled-coil motif, which is present in many genes with transformation potential. It functions as a specific autophagy receptor for the selective autophagic degradation of peroxisomes by forming intracellular inclusions with ubiquitylated autophag…	17	1A1-3B,IAI3B,M17S2,MIG19,	HGNC:6746	NBR1	ENSG00000188554	NBR1	4077	NBR1
OPTN	optineurin	Mitophagy	This gene encodes the coiled-coil containing protein optineurin. Optineurin may play a role in normal-tension glaucoma and adult-onset primary open angle glaucoma. Optineurin interacts with adenovirus E3-14.7K protein and may utilize tumor necrosis factor-alpha or Fas-ligand pathways to mediate apoptosis, inflammation or vasoconstriction. Optineurin may also function in cellular morphogenesis and…	10	ALS12,FIP2,GLC1E,HIP7,HYPL,NRP,TFIIIA-INTP,	HGNC:17142	OPTN	ENSG00000123240	OPTN	10133	OPTN
PGAM5	PGAM family member 5, mitochondrial serine/threonine protein phosphatase	Mitophagy	Displays phosphatase activity for serine/threonine residues, and, dephosphorylates and activates MAP3K5 kinase. Has apparently no phosphoglycerate mutase activity. May be regulator of mitochondrial dynamics. Substrate for a KEAP1-dependent ubiquitin ligase complex. Contributes to the repression of NFE2L2-dependent gene expression. Acts as a central mediator for programmed necrosis induced by TNF,…	12	BXLBV68,	HGNC:28763	PGAM5	ENSG00000247077	PGAM5	192111	PGAM5
PINK1	PTEN induced kinase 1	Mitophagy	This gene encodes a serine/threonine protein kinase that localizes to mitochondria. It is thought to protect cells from stress-induced mitochondrial dysfunction. Mutations in this gene cause one form of autosomal recessive early-onset Parkinson disease. [provided by RefSeq, Jul 2008],	1	BRPK,PARK6,	HGNC:14581	PINK1	ENSG00000158828	PINK1	65018	PINK1
PRKN	parkin RBR E3 ubiquitin protein ligase	Mitophagy	The precise function of this gene is unknown; however, the encoded protein is a component of a multiprotein E3 ubiquitin ligase complex that mediates the targeting of substrate proteins for proteasomal degradation. Mutations in this gene are known to cause Parkinson disease and autosomal recessive juvenile Parkinson disease. Alternative splicing of this gene produces multiple transcript variants …	6	AR-JP,LPRS2,PARK2,PDJ,	HGNC:8607	PRKN	ENSG00000185345	PRKN	5071	PRKN
RAB7B	RAB7B, member RAS oncogene family	Mitophagy	Controls vesicular trafficking from endosomes to the trans-Golgi network (TGN). Acts as a negative regulator of TLR9 signaling and can suppress TLR9-triggered TNFA, IL6, and IFNB production in macrophages by promoting TLR9 lysosomal degradation. Also negatively regulates TLR4 signaling in macrophages by promoting lysosomal degradation of TLR4. Promotes megakaryocytic differentiation by increasing…	1	RAB7,	HGNC:30513	RAB7B	ENSG00000276600	RAB7B	338382	RAB7B
RRAS2	RAS related 2	Mitophagy	This gene encodes a member of the R-Ras subfamily of Ras-like small GTPases. The encoded protein associates with the plasma membrane and may function as a signal transducer. This protein may play an important role in activating signal transduction pathways that control cell proliferation. Mutations in this gene are associated with the growth of certain tumors. Pseudogenes of this gene are found o…	11	TC21,	HGNC:17271	RRAS2	ENSG00000133818	RRAS2	22800	RRAS2
TAX1BP1	Tax1 binding protein 1	Mitophagy	This gene encodes a HTLV-1 tax1 binding protein. The encoded protein interacts with TNFAIP3, and inhibits TNF-induced apoptosis by mediating the TNFAIP3 anti-apoptotic activity. Degradation of this protein by caspase-3-like family proteins is associated with apoptosis induced by TNF. This protein may also have a role in the inhibition of inflammatory signaling pathways. Alternatively spliced tran…	7	CALCOCO3,T6BP,TXBP151,	HGNC:11575	TAX1BP1	ENSG00000106052	TAX1BP1	8887	TAX1BP1
TBC1D15	TBC1 domain family member 15	Mitophagy	This gene encodes a member of the Ras-like proteins in brain-GTPase activating protein superfamily that share a conserved Tre-2/Bub2/Cdc16 domain. The encoded protein interacts with Ras-like protein in brain 5A and may function as a regulator of intracellular trafficking. Alternate splicing results in multiple transcript variants.	12	RAB7-GAP,	HGNC:25694	TBC1D15	ENSG00000121749	TBC1D15	64786	TBC1D15
TBK1	TANK binding kinase 1	Mitophagy	The NF-kappa-B (NFKB) complex of proteins is inhibited by I-kappa-B (IKB) proteins, which inactivate NFKB by trapping it in the cytoplasm. Phosphorylation of serine residues on the IKB proteins by IKB kinases marks them for destruction via the ubiquitination pathway, thereby allowing activation and nuclear translocation of the NFKB complex. The protein encoded by this gene is similar to IKB kinas…	12	FTDALS4,NAK,T2K,	HGNC:11584	TBK1	ENSG00000183735	TBK1	29110	TBK1
ULK1	unc-51 like autophagy activating kinase 1	Mitophagy	Serine/threonine-protein kinase involved in autophagy in response to starvation. Acts upstream of phosphatidylinositol 3-kinase PIK3C3 to regulate the formation of autophagophores, the precursors of autophagosomes. Part of regulatory feedback loops in autophagy: acts both as a downstream effector and negative regulator of mammalian target of rapamycin complex 1 (mTORC1) via interaction with RPTOR…	12	ATG1,ATG1A,UNC51,Unc511,hATG1,	HGNC:12558	ULK1	ENSG00000177169	ULK1	8408	ULK1
USP15	ubiquitin specific peptidase 15	Mitophagy	This gene encodes a member of the ubiquitin specific protease (USP) family of deubiquitinating enzymes. USP enzymes play critical roles in ubiquitin-dependent processes through polyubiquitin chain disassembly and hydrolysis of ubiquitin-substrate bonds. The encoded protein associates with the COP9 signalosome, and also plays a role in transforming growth factor beta signalling through deubiquitin…	12	UNPH-2,UNPH4,	HGNC:12613	USP15	ENSG00000135655	USP15	9958	USP15
USP8	ubiquitin specific peptidase 8	Mitophagy	This gene encodes a protein that belongs to the ubiquitin-specific processing protease family of proteins. The encoded protein is thought to regulate the morphology of the endosome by ubiquitination of proteins on this organelle and is involved in cargo sorting and membrane trafficking at the early endosome stage. This protein is required for the cell to enter the S phase of the cell cycle and al…	15	HumORF8,SPG59,UBPY,	HGNC:12631	USP8	ENSG00000138592	USP8	9101	USP8
ARG1	arginase 1	Nitrogen Metabolism	Arginase catalyzes the hydrolysis of arginine to ornithine and urea. At least two isoforms of mammalian arginase exist (types I and II) which differ in their tissue distribution, subcellular localization, immunologic crossreactivity and physiologic function. The type I isoform encoded by this gene, is a cytosolic enzyme and expressed predominantly in the liver as a component of the urea cycle. In…	6		HGNC:663	ARG1	ENSG00000118520	ARG1	383	ARG1
ARG2	arginase 2	Nitrogen Metabolism	May play a role in the regulation of extra-urea cycle arginine metabolism and also in down-regulation of nitric oxide synthesis. Extrahepatic arginase functions to regulate L-arginine bioavailability to NO synthase. Since NO synthase is found in the penile corpus cavernosum smooth muscle, the clitoral corpus cavernosum and the vagina, arginase II plays a role in both male and female sexual arousa…	14		HGNC:664	ARG2	ENSG00000081181	ARG2	384	ARG2
ASL	argininosuccinate lyase	Nitrogen Metabolism	This gene encodes a member of the lyase 1 family. The encoded protein forms a cytosolic homotetramer and primarily catalyzes the reversible hydrolytic cleavage of argininosuccinate into arginine and fumarate, an essential step in the liver in detoxifying ammonia via the urea cycle. Mutations in this gene result in the autosomal recessive disorder argininosuccinic aciduria, or argininosuccinic aci…	7	ASAL	HGNC:746	ASL	ENSG00000126522	ASL	435	ASL
CA5A	carbonic anhydrase 5A	Nitrogen Metabolism	Carbonic anhydrases (CAs) are a large family of zinc metalloenzymes that catalyze the reversible hydration of carbon dioxide. They participate in a variety of biological processes, including respiration, calcification, acid-base balance, bone resorption, and the formation of aqueous humor, cerebrospinal fluid, saliva, and gastric acid. They show extensive diversity in tissue distribution and in t…	16	CA5D, CAV, CAVA, GS1-21A4.1, CA5A	HGNC:1377	CA5A	ENSG00000174990	CA5A	763	CA5A
CA5B	carbonic anhydrase 5B	Nitrogen Metabolism	Carbonic anhydrases (CAs) are a large family of zinc metalloenzymes that catalyze the reversible hydration of carbon dioxide. They participate in a variety of biological processes, including respiration, calcification, acid-base balance, bone resorption, and the formation of aqueous humor, cerebrospinal fluid, saliva, and gastric acid. They show extensive diversity in tissue distribution and in t…	X	CA-VB, CAVB	HGNC:1378	CA5B	ENSG00000169239	CA5B	11238	CA5B
CPS1	carbamoyl-phosphate synthase 1	Nitrogen Metabolism	Involved in the urea cycle of ureotelic animals where the enzyme plays an important role in removing excess ammonia from the cell	2	CPSASE1, PHN	HGNC:2323	CPS1	ENSG00000021826	CPS1	1373	CPS1
DDAH1	dimethylarginine dimethylaminohydrolase 1	Nitrogen Metabolism	This gene belongs to the dimethylarginine dimethylaminohydrolase (DDAH) gene family. The encoded enzyme plays a role in nitric oxide generation by regulating cellular concentrations of methylarginines, which in turn inhibit nitric oxide synthase activity.	1	DDAH, DDAHI, DDAH-1, HEL-S-16	HGNC:2715	DDAH1	ENSG00000153904	DDAH1	23576	DDAH1
NAGS	N-acetylglutamate synthase	Nitrogen Metabolism	Plays a role in the regulation of ureagenesis by producing variable amounts of N-acetylglutamate (NAG), thus modulating carbamoylphosphate synthase I (CPSI) activity	17	AGAS, ARGA	HGNC:17996	NAGS	ENSG00000161653	NAGS	162417	NAGS
OTC	ornithine carbamoyltransferase	Nitrogen Metabolism	This nuclear gene encodes a mitochondrial matrix enzyme. Missense, nonsense, and frameshift mutations in this enzyme lead to ornithine transcarbamylase deficiency, which causes hyperammonemia. Since the gene for this enzyme maps close to that for Duchenne muscular dystrophy, it may play a role in that disease also. [provided by RefSeq, Jul 2008],	X	OCTD	HGNC:8512	OTC	ENSG00000036473	OTC	5009	OTC
AK2	adenylate kinase 2	Nucleotide Metabolism	Adenylate kinases are involved in regulating the adenine nucleotide composition within a cell by catalyzing the reversible transfer of phosphate groups among adenine nucleotides. Three isozymes of adenylate kinase, namely 1, 2, and 3, have been identified in vertebrates; this gene encodes isozyme 2. Expression of these isozymes is tissue-specific and developmentally regulated. Isozyme 2 is locali…	1	ADK2	HGNC:362	AK2	ENSG00000004455	AK2	204	AK2
AK3	adenylate kinase 3	Nucleotide Metabolism	The protein encoded by this gene is a GTP:ATP phosphotransferase that is found in the mitochondrial matrix. Several transcript variants encoding a few different isoforms have been found for this gene. [provided by RefSeq, Dec 2010],	9	AK3L1, AK6, AKL3L, AKL3L1, FIX	HGNC:17376	AK3	ENSG00000147853	AK3	50808	AK3
AK4	adenylate kinase 4	Nucleotide Metabolism	Catalyzes the reversible transfer of the terminal phosphate group between ATP and AMP. May also be active with GTP (By similarity)	1	AK 4, AK3, AK3L1, AK3L2	HGNC:363	AK4	ENSG00000162433	AK4	205	AK4
ATIC	5-aminoimidazole-4-carboxamide ribonucleotide formyltransferase/IMP cyclohydrolase	Nucleotide Metabolism	This gene encodes a bifunctional protein that catalyzes the last two steps of the de novo purine biosynthetic pathway. The N-terminal domain has phosphoribosylaminoimidazolecarboxamide formyltransferase activity, and the C-terminal domain has IMP cyclohydrolase activity. A mutation in this gene results in AICA-ribosiduria. [provided by RefSeq, Sep 2009],	2	AICAR, AICARFT, HEL-S-70p, IMPCHASE, PURH	HGNC:794	ATIC	ENSG00000138363	ATIC	471	ATIC
DHODH	dihydroorotate dehydrogenase (quinone)	Nucleotide Metabolism	The protein encoded by this gene catalyzes the fourth enzymatic step, the ubiquinone-mediated oxidation of dihydroorotate to orotate, in de novo pyrimidine biosynthesis. This protein is a mitochondrial protein located on the outer surface of the inner mitochondrial membrane. [provided by RefSeq, Jul 2008],	16	DHOdehase, POADS, URA1	HGNC:2867	DHODH	ENSG00000102967	DHODH	1723	DHODH
DTYMK	deoxythymidylate kinase	Nucleotide Metabolism	catalytic activity:ATP + dTMP = ADP + dTDPfunction:Catalyzes the conversion of dTMP to dTDPpathway:Pyrimidine metabolism; dTTP biosynthesissimilarity:Belongs to the thymidylate kinase family	2	CDC8, PP3731, TMPK, TYMK	HGNC:3061	DTYMK	ENSG00000168393	DTYMK	1841	DTYMK
DUT	deoxyuridine triphosphatase	Nucleotide Metabolism	This enzyme is involved in nucleotide metabolism: it produces dUMP, the immediate precursor of thymidine nucleotides and it decreases the intracellular concentration of dUTP so that uracil cannot be incorporated into DNA	15	dUTPase	HGNC:3078	DUT	ENSG00000128951	DUT	1854	DUT
MARCH1	membrane associated ring-CH-type finger 1	Nucleotide Metabolism	MARCH1 is a member of the MARCH family of membrane-bound E3 ubiquitin ligases (EC 6.3.2.19). MARCH proteins add ubiquitin (see MIM 191339) to target lysines in substrate proteins, thereby signaling their vesicular transport between membrane compartments. MARCH1 downregulates the surface expression of major histocompatibility complex (MHC) class II molecules (see MIM 142880) and other glycoprotein…	4	MARCH-I, RNF171	HGNC:26077	MARCH1	ENSG00000145416	MARCH1	55016	MARCH1
MARCH2	membrane associated ring-CH-type finger 2	Nucleotide Metabolism	MARCH2 is a member of the MARCH family of membrane-bound E3 ubiquitin ligases (EC 6.3.2.19). MARCH enzymes add ubiquitin (see MIM 191339) to target lysines in substrate proteins, thereby signaling their vesicular transport between membrane compartments. MARCH2 reduces surface accumulation of several glycoproteins and appears to regulate early endosome-to-trans-Golgi network (TGN) trafficking (Bar…	19	HSPC240, MARCH-II, RNF172	HGNC:28038	MARCH2	ENSG00000099785	MARCH2	51257	MARCH2
NME1	NME/NM23 nucleoside diphosphate kinase 1	Nucleotide Metabolism	This gene (NME1) was identified because of its reduced mRNA transcript levels in highly metastatic cells. Nucleoside diphosphate kinase (NDK) exists as a hexamer composed of 'A' (encoded by this gene) and 'B' (encoded by NME2) isoforms. Mutations in this gene have been identified in aggressive neuroblastomas. Two transcript variants encoding different isoforms have been found for this gene. Co-tr…	17	NB, AWD, NBS, GAAD, NDKA, NM23, NDPKA, NDPK-A, NM23-H1	HGNC:7849	NME1	ENSG00000239672	NME1	4830	NME1
NME4	NME/NM23 nucleoside diphosphate kinase 4	Nucleotide Metabolism	Major role in the synthesis of nucleoside triphosphates other than ATP (By similarity)	16	NDPK-D, NM23H4, nm23-H4	HGNC:7852	NME4	ENSG00000103202	NME4	4833	NME4
NME6	NME/NM23 nucleoside diphosphate kinase 6	Nucleotide Metabolism	Major role in the synthesis of nucleoside triphosphates other than ATP. The ATP gamma phosphate is transferred to the NDP beta phosphate via a ping-pong mechanism, using a phosphorylated active-site intermediate. Inhibitor of p53-induced apoptosis	3	IPIA-ALPHA, NDK 6, NM23-H6	HGNC:20567	NME6	ENSG00000172113	NME6	10201	NME6
NUDT13	nudix hydrolase 13	Nucleotide Metabolism	similarity:Contains 1 nudix hydrolase domaintissue specificity:Highly expressed in metastasis-suppressed chromosome 6 melanoma hybrids	10		HGNC:18827	NUDT13	ENSG00000166321	NUDT13	25961	NUDT13
NUDT9	nudix hydrolase 9	Nucleotide Metabolism	Hydrolyzes ADP-ribose (ADPR) to AMP and ribose 5'- phosphate	4	NUDT10	HGNC:8056	NUDT9	ENSG00000170502	NUDT9	53343	NUDT9
TYMS	thymidylate synthetase	Nucleotide Metabolism	Thymidylate synthase catalyzes the methylation of deoxyuridylate to deoxythymidylate using 5,10-methylenetetrahydrofolate (methylene-THF) as a cofactor. This function maintains the dTMP (thymidine-5-prime monophosphate) pool critical for DNA replication and repair. The enzyme has been of interest as a target for cancer chemotherapeutic agents. It is considered to be the primary site of action for…	18	HST422, TMS, TS	HGNC:12441	TYMS	ENSG00000176890	TYMS	7298	TYMS
ADCK1	aarF domain containing kinase 1	Oxidative Phosphorylation	The function of this protein is not yet clear. It is not known if it has protein kinase activity and what type of substrate it would phosphorylate (Ser, Thr or Tyr)	14		HGNC:19038	ADCK1	ENSG00000063761	ADCK1	57143	ADCK1
ATP5F1A	ATP synthase F1 subunit alpha	Oxidative Phosphorylation	This gene encodes a subunit of mitochondrial ATP synthase. Mitochondrial ATP synthase catalyzes ATP synthesis, using an electrochemical gradient of protons across the inner membrane during oxidative phosphorylation. ATP synthase is composed of two linked multi-subunit complexes: the soluble catalytic core, F1, and the membrane-spanning component, Fo, comprising the proton channel. The catalytic p…	18	ATP5A, ATP5A1, ATP5AL2, ATPM, COXPD22, HEL-S-123m, MC5DN4, MOM2, OMR, ORM, hATP1	HGNC:823	ATP5F1A	ENSG00000152234	ATP5F1A	498	ATP5F1A
ATP5F1B	ATP synthase F1 subunit beta	Oxidative Phosphorylation	This gene encodes a subunit of mitochondrial ATP synthase. Mitochondrial ATP synthase catalyzes ATP synthesis, utilizing an electrochemical gradient of protons across the inner membrane during oxidative phosphorylation. ATP synthase is composed of two linked multi-subunit complexes: the soluble catalytic core, F1, and the membrane-spanning component, Fo, comprising the proton channel. The catalyt…	12	ATP5B, ATPMB, ATPSB, HEL-S-271	HGNC:830	ATP5F1B	ENSG00000110955	ATP5F1B	506	ATP5F1B
ATP5F1C	ATP synthase F1 subunit gamma	Oxidative Phosphorylation	This gene encodes a subunit of mitochondrial ATP synthase. Mitochondrial ATP synthase catalyzes ATP synthesis, utilizing an electrochemical gradient of protons across the inner membrane during oxidative phosphorylation. ATP synthase is composed of two linked multi-subunit complexes: the soluble catalytic core, F1, and the membrane-spanning component, Fo, comprising the proton channel. The catalyt…	10	ATP5C, ATP5C1, ATP5CL1	HGNC:833	ATP5F1C	ENSG00000165629	ATP5F1C	509	ATP5F1C
ATP5F1D	ATP synthase F1 subunit delta	Oxidative Phosphorylation	This gene encodes a subunit of mitochondrial ATP synthase. Mitochondrial ATP synthase catalyzes ATP synthesis, utilizing an electrochemical gradient of protons across the inner membrane during oxidative phosphorylation. ATP synthase is composed of two linked multi-subunit complexes: the soluble catalytic core, F1, and the membrane-spanning component, Fo, comprising the proton channel. The catalyt…	19	ATP5D, MC5DN5	HGNC:837	ATP5F1D	ENSG00000099624	ATP5F1D	513	ATP5F1D
ATP5F1E	ATP synthase F1 subunit epsilon	Oxidative Phosphorylation	This gene encodes a subunit of mitochondrial ATP synthase. Mitochondrial ATP synthase catalyzes ATP synthesis, utilizing an electrochemical gradient of protons across the inner membrane during oxidative phosphorylation. ATP synthase is composed of two linked multi-subunit complexes: the soluble catalytic core, F1, and the membrane-spanning component, Fo, comprising the proton channel. The catalyt…	20	ATP5E, ATPE, MC5DN3	HGNC:838	ATP5F1E	ENSG00000124172	ATP5F1E	514	ATP5F1E
ATP5IF1	ATP synthase inhibitory factor subunit 1	Oxidative Phosphorylation	This gene encodes a mitochondrial ATPase inhibitor. Alternative splicing occurs at this locus and three transcript variants encoding distinct isoforms have been identified. [provided by RefSeq, Jul 2008]	1	ATPI, ATPIF1, ATPIP, IP	HGNC:871	ATP5IF1	ENSG00000130770	ATP5IF1	93974	ATP5IF1
ATP5MC1	ATP synthase membrane subunit c locus 1	Oxidative Phosphorylation	This gene encodes a subunit of mitochondrial ATP synthase. Mitochondrial ATP synthase catalyzes ATP synthesis, utilizing an electrochemical gradient of protons across the inner membrane during oxidative phosphorylation. ATP synthase is composed of two linked multi-subunit complexes: the soluble catalytic core, F1, and the membrane-spanning component, Fo, comprising the proton channel. The catalyt…	17	ATP5A, ATP5G, ATP5G1	HGNC:841	ATP5MC1	ENSG00000159199	ATP5MC1	516	ATP5MC1
ATP5MC2	ATP synthase membrane subunit c locus 2	Oxidative Phosphorylation	This gene encodes a subunit of mitochondrial ATP synthase. Mitochondrial ATP synthase catalyzes ATP synthesis, utilizing an electrochemical gradient of protons across the inner membrane during oxidative phosphorylation. ATP synthase is composed of two linked multi-subunit complexes: the soluble catalytic core, F1, and the membrane-spanning component, Fo, comprising the proton channel. The catalyt…	12	ATP5A, ATP5G2	HGNC:842	ATP5MC2	ENSG00000135390	ATP5MC2	517	ATP5MC2
ATP5MC3	ATP synthase membrane subunit c locus 3	Oxidative Phosphorylation	This gene encodes a subunit of mitochondrial ATP synthase. Mitochondrial ATP synthase catalyzes ATP synthesis, utilizing an electrochemical gradient of protons across the inner membrane during oxidative phosphorylation. ATP synthase is composed of two linked multi-subunit complexes: the soluble catalytic core, F1, and the membrane-spanning component, Fo, comprising the proton channel. The catalyt…	2	ATP5G3, P3	HGNC:843	ATP5MC3	ENSG00000154518	ATP5MC3	518	ATP5MC3
ATP5MD	ATP synthase membrane subunit DAPIT	Oxidative Phosphorylation	part of the mitochondrial proton-transporting ATP synthase complex	10	DAPIT, HCVFTP2, USMG5, bA792D24.4	HGNC:30889	ATP5MD	ENSG00000173915	ATP5MD	84833	ATP5MD
ATP5ME	ATP synthase membrane subunit e	Oxidative Phosphorylation	Mitochondrial ATP synthase catalyzes ATP synthesis, utilizing an electrochemical gradient of protons across the inner membrane during oxidative phosphorylation. It is composed of two linked multi-subunit complexes: the soluble catalytic core, F1, and the membrane-spanning component, Fo, which comprises the proton channel. The F1 complex consists of 5 different subunits (alpha, beta, gamma, delta,…	4	ATP5I, ATP5K	HGNC:846	ATP5ME	ENSG00000169020	ATP5ME	521	ATP5ME
ATP5MF	ATP synthase membrane subunit f	Oxidative Phosphorylation	Mitochondrial ATP synthase catalyzes ATP synthesis, utilizing an electrochemical gradient of protons across the inner membrane during oxidative phosphorylation. It is composed of two linked multi-subunit complexes: the soluble catalytic core, F1, and the membrane-spanning component, Fo, which comprises the proton channel. The catalytic portion of mitochondrial ATP synthase consists of five differ…	7	ATP5J2, ATP5JL	HGNC:848	ATP5MF	ENSG00000241468	ATP5MF	9551	ATP5MF
ATP5MG	ATP synthase membrane subunit g	Oxidative Phosphorylation	Mitochondrial ATP synthase catalyzes ATP synthesis, utilizing an electrochemical gradient of protons across the inner membrane during oxidative phosphorylation. It is composed of two linked multi-subunit complexes: the soluble catalytic core, F1, and the membrane-spanning component, Fo, which comprises the proton channel. The F1 complex consists of 5 different subunits (alpha, beta, gamma, delta,…	11	ATP5JG, ATP5L	HGNC:14247	ATP5MG	ENSG00000167283	ATP5MG	10632	ATP5MG
ATP5MGL	ATP synthase membrane subunit g like	Oxidative Phosphorylation	contributes_to proton-transporting ATP synthase activity, rotational mechanism	22	ATP5K2, ATP5L2	HGNC:13213	ATP5MGL	ENSG00000249222	ATP5MGL	267020	ATP5MGL
ATP5MPL	ATP synthase membrane subunit 6.8PL	Oxidative Phosphorylation	part of the mitochondrial proton-transporting ATP synthase complex	14	6.8PL, C14orf2, MLQ, MP68, PLPM	HGNC:1188	ATP5MPL	ENSG00000156411	ATP5MPL	9556	ATP5MPL
ATP5PB	ATP synthase peripheral stalk-membrane subunit b	Oxidative Phosphorylation	This gene encodes a subunit of mitochondrial ATP synthase. Mitochondrial ATP synthase catalyzes ATP synthesis, utilizing an electrochemical gradient of protons across the inner membrane during oxidative phosphorylation. ATP synthase is composed of two linked multi-subunit complexes: the soluble catalytic core, F1, and the membrane-spanning component, Fo, comprising the proton channel. The catalyt…	1	ATP5F1, PIG47	HGNC:840	ATP5PB	ENSG00000116459	ATP5PB	515	ATP5PB
ATP5PD	ATP synthase peripheral stalk subunit d	Oxidative Phosphorylation	Mitochondrial ATP synthase catalyzes ATP synthesis, utilizing an electrochemical gradient of protons across the inner membrane during oxidative phosphorylation. It is composed of two linked multi-subunit complexes: the soluble catalytic core, F1, and the membrane-spanning component, Fo, which comprises the proton channel. The F1 complex consists of 5 different subunits (alpha, beta, gamma, delta,…	17	APT5H, ATP5H, ATPQ	HGNC:845	ATP5PD	ENSG00000167863	ATP5PD	10476	ATP5PD
ATP5PF	ATP synthase peripheral stalk subunit F6	Oxidative Phosphorylation	Mitochondrial ATP synthase catalyzes ATP synthesis, utilizing an electrochemical gradient of protons across the inner membrane during oxidative phosphorylation. It is composed of two linked multi-subunit complexes: the soluble catalytic core, F1, and the membrane-spanning component, Fo, which comprises the proton channel. The F1 complex consists of 5 different subunits (alpha, beta, gamma, delta,…	21	ATP5, ATP5A, ATP5J, ATPM, CF6, F6	HGNC:847	ATP5PF	ENSG00000154723	ATP5PF	522	ATP5PF
ATP5PO	ATP synthase peripheral stalk subunit OSCP	Oxidative Phosphorylation	The protein encoded by this gene is a component of the F-type ATPase found in the mitochondrial matrix. F-type ATPases are composed of a catalytic core and a membrane proton channel. The encoded protein appears to be part of the connector linking these two components and may be involved in transmission of conformational changes or proton conductance. [provided by RefSeq, Jul 2008]	21	ATP5O, ATPO, HMC08D05, OSCP	HGNC:850	ATP5PO	ENSG00000241837	ATP5PO	539	ATP5PO
ATP6V1E1	ATPase H+ transporting V1 subunit E1	Oxidative Phosphorylation	Subunit of the peripheral V1 complex of vacuolar ATPase essential for assembly or catalytic function. V-ATPase is responsible for acidifying a variety of intracellular compartments in eukaryotic cells	22	ARCL2C, ATP6E, ATP6E2, ATP6V1E, P31, Vma4	HGNC:857	ATP6V1E1	ENSG00000131100	ATP6V1E1	529	ATP6V1E1
ATPAF1	ATP synthase mitochondrial F1 complex assembly factor 1	Oxidative Phosphorylation	May play an essential role for the assembly of the mitochondrial F1-F0 complex (By similarity)	1	ATP11, ATP11p	HGNC:18803	ATPAF1	ENSG00000123472	ATPAF1	64756	ATPAF1
ATPAF2	ATP synthase mitochondrial F1 complex assembly factor 2	Oxidative Phosphorylation	May play a role in the assembly of the F1 component of the mitochondrial ATP synthase (ATPase)	17	ATP12, ATP12p, LP3663, MC5DN1	HGNC:18802	ATPAF2	ENSG00000171953	ATPAF2	91647	ATPAF2
BCS1L	BCS1 homolog, ubiquinol-cytochrome c reductase complex chaperone	Oxidative Phosphorylation	This gene encodes a homolog of the S. cerevisiae bcs1 protein which is involved in the assembly of complex III of the mitochondrial respiratory chain. The encoded protein does not contain a mitochondrial targeting sequence but experimental studies confirm that it is imported into mitochondria. Mutations in this gene are associated with mitochondrial complex III deficiency and the GRACILE syndrome…	2	BCS, BCS1, BJS, FLNMS, GRACILE, Hs.6719, MC3DN1, PTD, h-BCS, h-BCS1	HGNC:1020	BCS1L	ENSG00000074582	BCS1L	617	BCS1L
C15orf48	chromosome 15 open reading frame 48	Oxidative Phosphorylation	This gene was first identified in a study of human esophageal squamous cell carcinoma tissues. Levels of both the message and protein are reduced in carcinoma samples. In adult human tissues, this gene is expressed in the the esophagus, stomach, small intestine, colon and placenta. Alternatively spliced transcript variants that encode the same protein have been identified. [provided by RefSeq, Ju…	15	FOAP-11, MIR147BHG, NMES1	HGNC:29898	C15orf48	ENSG00000166920	C15orf48	84419	C15orf48
CISD1	CDGSH iron sulfur domain 1	Oxidative Phosphorylation	This gene encodes a protein with a CDGSH iron-sulfur domain and has been shown to bind a redox-active [2Fe-2S] cluster. The encoded protein has been localized to the outer membrane of mitochondria and is thought to play a role in regulation of oxidation. Genes encoding similar proteins are located on chromosomes 4 and 17, and a pseudogene of this gene is located on chromosome 2. [provided by RefS…	10	C10orf70, MDS029, ZCD1, mitoNEET	HGNC:30880	CISD1	ENSG00000122873	CISD1	55847	CISD1
CISD2	CDGSH iron sulfur domain 2	Oxidative Phosphorylation	The protein encoded by this gene is a zinc finger protein that localizes to the endoplasmic reticulum. The encoded protein binds an iron/sulfur cluster and may be involved in calcium homeostasis. Defects in this gene are a cause of Wolfram syndrome 2. [provided by RefSeq, Mar 2011],	4	ERIS, Miner1, NAF-1, WFS2, ZCD2	HGNC:24212	CISD2	ENSG00000145354	CISD2	493856	CISD2
CISD3	CDGSH iron sulfur domain 3	Oxidative Phosphorylation	CISD3 is a member of the CDGSH domain-containing family, which may play a role in regulating electron transport and oxidative phosphorylation (Wiley et al 2007 [PubMed 17376863]).[supplied by OMIM, Apr 2008],	17	MiNT, Miner2	HGNC:27578	CISD3	ENSG00000277972	CISD3	284106	CISD3
CMC1	C-X9-C motif containing 1	Oxidative Phosphorylation	Required for mitochondrial cytochrome c oxidase (COX) assembly and respiration. Binds copper. May be involved in copper trafficking and distribution to COX and SOD1 (By similarity)	3	C3orf68	HGNC:28783	CMC1	ENSG00000187118	CMC1	152100	CMC1
COA1	cytochrome c oxidase assembly factor 1 homolog	Oxidative Phosphorylation		7	C7orf44, MITRAC15	HGNC:21868	COA1	ENSG00000106603	COA1	55744	COA1
COA3	cytochrome c oxidase assembly factor 3	Oxidative Phosphorylation	This gene encodes a member of the cytochrome c oxidase assembly factor family. Studies of a related gene in fly suggest that the encoded protein is localized to mitochondria and is essential for cytochrome c oxidase function. [provided by RefSeq, Nov 2012],	17	CCDC56, COX25, HSPC009, MITRAC12	HGNC:24990	COA3	ENSG00000183978	COA3	28958	COA3
COA4	cytochrome c oxidase assembly factor 4 homolog	Oxidative Phosphorylation	induction:Up-regulated by estrogensimilarity:Contains 1 CHCH domain	11	CHCHD8, CMC3, E2IG2	HGNC:24604	COA4	ENSG00000181924	COA4	51287	COA4
COA5	cytochrome c oxidase assembly factor 5	Oxidative Phosphorylation	This gene encodes an ortholog of yeast Pet191, which in yeast is a subunit of a large oligomeric complex associated with the mitochondrial inner membrane, and required for the assembly of the cytochrome c oxidase complex. Mutations in this gene are associated with mitochondrial complex IV deficiency, a disorder of the mitochondrial respiratory chain with heterogeneous clinical manifestations, ran…	2	6330578E17Rik, C2orf64, CEMCOX3, Pet191	HGNC:33848	COA5	ENSG00000183513	COA5	493753	COA5
COA6	cytochrome c oxidase assembly factor 6	Oxidative Phosphorylation	This gene encodes a member of the cytochrome c oxidase subunit 6B family. The encoded protein associates with cytochrome c oxidase may act has an cytochrome c oxidase mitochondrial respiratory complex VI assembly factor. Mutations in this gene may be associated with fatal infantile cardiomyopathy. Alternate splicing results in multiple transcript variants. [provided by RefSeq, Sep 2014],	1	C1orf31, CEMCOX4	HGNC:18025	COA6	ENSG00000168275	COA6	388753	COA6
COA7	cytochrome c oxidase assembly factor 7 (putative)	Oxidative Phosphorylation	similarity:Belongs to the hcp beta-lactamase familysimilarity:Contains 5 Sel1-like repeats	1	C1orf163, RESA1, SELRC1	HGNC:25716	COA7	ENSG00000162377	COA7	65260	COA7
COQ10A	coenzyme Q10A	Oxidative Phosphorylation	similarity:Belongs to the COQ10 family	12		HGNC:26515	COQ10A	ENSG00000135469	COQ10A	93058	COQ10A
COQ10B	coenzyme Q10B	Oxidative Phosphorylation	similarity:Belongs to the COQ10 family	2		HGNC:25819	COQ10B	ENSG00000115520	COQ10B	80219	COQ10B
COQ8A	coenzyme Q8A	Oxidative Phosphorylation	May be a chaperone-like protein essential for the proper conformation and functioning of protein complexes in the respiratory chain	1	ADCK3, ARCA2, CABC1, COQ10D4, COQ8, SCAR9	HGNC:16812	COQ8A	ENSG00000163050	COQ8A	56997	COQ8A
COQ8B	coenzyme Q8B	Oxidative Phosphorylation	The function of this protein is not yet clear. It is not known if it has protein kinase activity and what type of substrate it would phosphorylate (Ser, Thr or Tyr)	19	ADCK4, NPHS9	HGNC:19041	COQ8B	ENSG00000123815	COQ8B	79934	COQ8B
COX10	cytochrome c oxidase assembly factor heme A:farnesyltransferase COX10	Oxidative Phosphorylation	Converts protoheme IX and farnesyl diphosphate to heme O (By similarity)	17		HGNC:2260	COX10	ENSG00000006695	COX10	1352	COX10
COX11	cytochrome c oxidase copper chaperone COX11	Oxidative Phosphorylation	Exerts its effect at some terminal stage of cytochrome c oxidase synthesis, probably by being involved in the insertion of the copper B into subunit I (By similarity)	17	COX11P	HGNC:2261	COX11	ENSG00000166260	COX11	1353	COX11
COX14	cytochrome c oxidase assembly factor COX14	Oxidative Phosphorylation	This gene encodes a small single-pass transmembrane protein that localizes to mitochondria. This protein may play a role in coordinating the early steps of cytochrome c oxidase (COX; also known as complex IV) subunit assembly and, in particular, the synthesis and assembly of the COX I subunit of the holoenzyme. Mutations in this gene have been associated with mitochondrial complex IV deficiency. …	12	C12orf62, PCAG1	HGNC:28216	COX14	ENSG00000178449	COX14	84987	COX14
COX15	cytochrome c oxidase assembly homolog COX15	Oxidative Phosphorylation	May be involved in the biosynthesis of heme A	10	CEMCOX2	HGNC:2263	COX15	ENSG00000014919	COX15	1355	COX15
COX16	cytochrome c oxidase assembly factor COX16	Oxidative Phosphorylation	miscellaneous:No COX16 mutations have been detected in patients with cytochrome c oxidase (COX) deficiencysimilarity:Belongs to the COX16 family	14	C14orf112, HSPC203, hCOX16	HGNC:20213	COX16	ENSG00000133983	COX16	51241	COX16
COX17	cytochrome c oxidase copper chaperone COX17	Oxidative Phosphorylation	Copper chaperone for cytochrome c oxidase (COX). Binds two copper ions and deliver them to the Cu(A) site of COX (By similarity)	3		HGNC:2264	COX17	ENSG00000138495	COX17	10063	COX17
COX18	cytochrome c oxidase assembly factor COX18	Oxidative Phosphorylation	Required for the insertion of integral membrane proteins into the mitochondrial inner membrane. Essential for the activity and assembly of cytochrome c oxidase. Plays a central role in the translocation and export of the C-terminal part of the COX2 protein into the mitochondrial intermembrane space	4	COX18HS	HGNC:26801	COX18	ENSG00000163626	COX18	285521	COX18
COX19	cytochrome c oxidase assembly factor COX19	Oxidative Phosphorylation	May be required for the assembly of mitochondrial cytochrome c oxidase (By similarity)	7		HGNC:28074	COX19	ENSG00000240230	COX19	90639	COX19
COX20	cytochrome c oxidase assembly factor COX20	Oxidative Phosphorylation	This gene encodes a protein that plays a role in the assembly of cytochrome C oxidase, an important component of the respiratory pathway. It contains two transmembrane helices and localizes to the mitochondrial membrane. Mutations in this gene can cause mitochondrial complex IV deficiency, which results in ataxia and muscle hypotonia. There are multiple pseudogenes for this gene. Alternative spli…	1	FAM36A	HGNC:26970	COX20	ENSG00000203667	COX20	116228	COX20
COX4I1	cytochrome c oxidase subunit 4I1	Oxidative Phosphorylation	This protein is one of the nuclear-coded polypeptide chains of cytochrome c oxidase, the terminal oxidase in mitochondrial electron transport	16	COX IV-1, COX4, COX4-1, COXIV, COXIV-1	HGNC:2265	COX4I1	ENSG00000131143	COX4I1	1327	COX4I1
COX4I2	cytochrome c oxidase subunit 4I2	Oxidative Phosphorylation	This protein is one of the nuclear-coded polypeptide chains of cytochrome c oxidase, the terminal oxidase in mitochondrial electron transport	20	COX4, COX4-2, COX4B, COX4L2, COXIV-2, dJ857M17.2	HGNC:16232	COX4I2	ENSG00000131055	COX4I2	84701	COX4I2
COX5A	cytochrome c oxidase subunit 5A	Oxidative Phosphorylation	This is the heme A-containing chain of cytochrome c oxidase, the terminal oxidase in mitochondrial electron transport	15	COX, COX-VA, VA	HGNC:2267	COX5A	ENSG00000178741	COX5A	9377	COX5A
COX5B	cytochrome c oxidase subunit 5B	Oxidative Phosphorylation	This protein is one of the nuclear-coded polypeptide chains of cytochrome c oxidase, the terminal oxidase in mitochondrial electron transport	2	COXVB	HGNC:2269	COX5B	ENSG00000135940	COX5B	1329	COX5B
COX6A1	cytochrome c oxidase subunit 6A1	Oxidative Phosphorylation	This protein is one of the nuclear-coded polypeptide chains of cytochrome c oxidase, the terminal oxidase in mitochondrial electron transport	12	CMTRID, COX6A, COX6AL	HGNC:2277	COX6A1	ENSG00000111775	COX6A1	1337	COX6A1
COX6A2	cytochrome c oxidase subunit 6A2	Oxidative Phosphorylation	This protein is one of the nuclear-coded polypeptide chains of cytochrome c oxidase, the terminal oxidase in mitochondrial electron transport	16	COX6AH, COXVIAH	HGNC:2279	COX6A2	ENSG00000156885	COX6A2	1339	COX6A2
COX6B1	cytochrome c oxidase subunit 6B1	Oxidative Phosphorylation	Connects the two COX monomers into the physiological dimeric form (By similarity)	19	COX6B, COXG, COXVIb1	HGNC:2280	COX6B1	ENSG00000126267	COX6B1	1340	COX6B1
COX6B2	cytochrome c oxidase subunit 6B2	Oxidative Phosphorylation	Connects the two COX monomers into the physiological dimeric form (By similarity)	19	COXVIB2, CT59	HGNC:24380	COX6B2	ENSG00000160471	COX6B2	125965	COX6B2
COX6C	cytochrome c oxidase subunit 6C	Oxidative Phosphorylation	This protein is one of the nuclear-coded polypeptide chains of cytochrome c oxidase, the terminal oxidase in mitochondrial electron transport	8		HGNC:2285	COX6C	ENSG00000164919	COX6C	1345	COX6C
COX7A1	cytochrome c oxidase subunit 7A1	Oxidative Phosphorylation	This protein is one of the nuclear-coded polypeptide chains of cytochrome c oxidase, the terminal oxidase in mitochondrial electron transport	19	COX7A, COX7AH, COX7AM	HGNC:2287	COX7A1	ENSG00000161281	COX7A1	1346	COX7A1
COX7A2	cytochrome c oxidase subunit 7A2	Oxidative Phosphorylation	This protein is one of the nuclear-coded polypeptide chains of cytochrome c oxidase, the terminal oxidase in mitochondrial electron transport	6	COX7AL, COX7AL1, COXVIIAL, COXVIIa-L, VIIAL	HGNC:2288	COX7A2	ENSG00000112695	COX7A2	1347	COX7A2
COX7A2L	cytochrome c oxidase subunit 7A2 like	Oxidative Phosphorylation	May be a regulatory subunit of cytochrome c oxidase that mediates the higher level of energy production in target cells by estrogen	2	COX7AR, COX7RP, EB1, SIG81	HGNC:2289	COX7A2L	ENSG00000115944	COX7A2L	9167	COX7A2L
COX7B	cytochrome c oxidase subunit 7B	Oxidative Phosphorylation	This protein is one of the nuclear-coded polypeptide chains of cytochrome c oxidase, the terminal oxidase in mitochondrial electron transport	X	APLCC, LSDMCA2	HGNC:2291	COX7B	ENSG00000131174	COX7B	1349	COX7B
COX7B2	cytochrome c oxidase subunit 7B2	Oxidative Phosphorylation	This protein is one of the nuclear-coded polypeptide chains of cytochrome c oxidase, the terminal oxidase in mitochondrial electron transport	4		HGNC:24381	COX7B2	ENSG00000170516	COX7B2	170712	COX7B2
COX7C	cytochrome c oxidase subunit 7C	Oxidative Phosphorylation	This protein is one of the nuclear-coded polypeptide chains of cytochrome c oxidase, the terminal oxidase in mitochondrial electron transport	5		HGNC:2292	COX7C	ENSG00000127184	COX7C	1350	COX7C
COX8A	cytochrome c oxidase subunit 8A	Oxidative Phosphorylation	This protein is one of the nuclear-coded polypeptide chains of cytochrome c oxidase, the terminal oxidase in mitochondrial electron transport	11	COX, COX8, COX8-2, COX8L, VIII, VIII-L	HGNC:2294	COX8A	ENSG00000176340	COX8A	1351	COX8A
COX8BP	cytochrome c oxidase subunit 8B, pseudogene	Oxidative Phosphorylation	Cytochrome c oxidase is the terminal enzyme of the mitochondrial respiratory chain. It is a multi-subunit enzyme complex that couples the transfer of electrons from cytochrome c to molecular oxygen and contributes to a proton electrochemical gradient across the inner mitochondrial membrane. The complex consists of 13 mitochondrial- and nuclear-encoded subunits. In addition a number of cytochrome …	11	COX8B; COX8H; COX8-1	HGNC:31395	COX8BP		COX8BP	404544	COX8BP
COX8C	cytochrome c oxidase subunit 8C	Oxidative Phosphorylation	This protein is one of the nuclear-coded polypeptide chains of cytochrome c oxidase, the terminal oxidase in mitochondrial electron transport	14	COX8-3	HGNC:24382	COX8C	ENSG00000187581	COX8C	341947	COX8C
CYC1	cytochrome c1	Oxidative Phosphorylation	This is the heme-containing component of the cytochrome b-c1 complex, which accepts electrons from Rieske protein and transfers electrons to cytochrome c in the mitochondrial respiratory chain	8	MC3DN6, UQCR4	HGNC:2579	CYC1	ENSG00000179091	CYC1	1537	CYC1
CYCS	cytochrome c, somatic	Oxidative Phosphorylation	Electron carrier protein. The oxidized form of the cytochrome c heme group can accept an electron from the heme group of the cytochrome c1 subunit of cytochrome reductase. Cytochrome c then transfers this electron to the cytochrome oxidase complex, the final protein carrier in the mitochondrial electron-transport chainPlays a role in apoptosis. Suppression of the anti- apoptotic members or activa…	7	CYC, HCS, THC4	HGNC:19986	CYCS	ENSG00000172115	CYCS	54205	CYCS
D2HGDH	D-2-hydroxyglutarate dehydrogenase	Oxidative Phosphorylation	Catalyzes the oxidation of D-2-hydroxyglutarate to alpha-ketoglutarate	2	D2HGD	HGNC:28358	D2HGDH	ENSG00000180902	D2HGDH	728294	D2HGDH
DMAC1	distal membrane arm assembly complex 1	Oxidative Phosphorylation	mitochondrial respiratory chain complex I assembly	9	C9orf123, TMEM261	HGNC:30536	DMAC1	ENSG00000137038	DMAC1	90871	DMAC1
DMAC2	distal membrane arm assembly complex 2	Oxidative Phosphorylation	contributes_to ubiquitin-protein transferase activity, mitochondrial respiratory chain complex I assembly	19	ATP5SL	HGNC:25496	DMAC2	ENSG00000105341	DMAC2	55101	DMAC2
DMAC2L	distal membrane arm assembly complex 2 like	Oxidative Phosphorylation	This gene encodes a subunit of mitochondrial ATP synthase. Mitochondrial ATP synthase catalyzes ATP synthesis, utilizing an electrochemical gradient of protons across the inner membrane during oxidative phosphorylation. ATP synthase is composed of two linked multi-subunit complexes: the soluble catalytic core, F1, and the membrane-spanning component, Fo, comprising the proton channel. This gene e…	14	FB; ATPW; ATP5S; HSU79253	HGNC:18799	DMAC2L	ENSG00000125375	DMAC2L	27109	DMAC2L
DONSON	downstream neighbor of SON	Oxidative Phosphorylation	This gene lies downstream of the SON gene and spans 10 kb on chromosome 21. The function of this gene is unknown. [provided by RefSeq, Jul 2008],	21	B17, C21orf60, MIMIS, MISSLA	HGNC:2993	DONSON	ENSG00000159147	DONSON	29980	DONSON
ECSIT	ECSIT signalling integrator	Oxidative Phosphorylation	function:Adapter protein of the Toll-like and IL-1 receptor signaling pathway that is involved in the activation of NF-kappa-B via MAP3K1. Promotes proteolytic activation of MAP3K1. Involved in the BMP signaling pathway. Required for normal embryonic development (By similarity). Required for efficient assembly of mitochondrial NADH:ubiquinone oxidoreductasesimilarity:Belongs to the ECSIT familysu…	19	SITPEC	HGNC:29548	ECSIT	ENSG00000130159	ECSIT	51295	ECSIT
ETFA	electron transfer flavoprotein subunit alpha	Oxidative Phosphorylation	ETFA participates in catalyzing the initial step of the mitochondrial fatty acid beta-oxidation. It shuttles electrons between primary flavoprotein dehydrogenases and the membrane-bound electron transfer flavoprotein ubiquinone oxidoreductase. Defects in electron-transfer-flavoprotein have been implicated in type II glutaricaciduria in which multiple acyl-CoA dehydrogenase deficiencies result in …	15	EMA, GA2, MADD	HGNC:3481	ETFA	ENSG00000140374	ETFA	2108	ETFA
ETFB	electron transfer flavoprotein subunit beta	Oxidative Phosphorylation	This gene encodes electron-transfer-flavoprotein, beta polypeptide, which shuttles electrons between primary flavoprotein dehydrogenases involved in mitochondrial fatty acid and amino acid catabolism and the membrane-bound electron transfer flavoprotein ubiquinone oxidoreductase. The gene deficiencies have been implicated in type II glutaricaciduria. Alternatively spliced transcript variants have…	19	FP585, MADD	HGNC:3482	ETFB	ENSG00000105379	ETFB	2109	ETFB
ETFDH	electron transfer flavoprotein dehydrogenase	Oxidative Phosphorylation	This gene encodes a component of the electron-transfer system in mitochondria and is essential for electron transfer from a number of mitochondrial flavin-containing dehydrogenases to the main respiratory chain. Mutations in this gene are associated with glutaric acidemia. Alternatively spliced transcript variants that encode distinct isoforms have been observed. [provided by RefSeq, Aug 2013],	4	ETFQO, MADD	HGNC:3483	ETFDH	ENSG00000171503	ETFDH	2110	ETFDH
ETFRF1	electron transfer flavoprotein regulatory factor 1	Oxidative Phosphorylation	similarity:Belongs to the complex I LYR family	12	LYRM5	HGNC:27052	ETFRF1	ENSG00000205707	ETFRF1	144363	ETFRF1
FMC1	formation of mitochondrial complex V assembly factor 1 homolog	Oxidative Phosphorylation	sequence caution:Translation N-terminally shortenedsimilarity:Belongs to the UPF0562 family	7	C7orf55, HSPC268	HGNC:26946	FMC1	ENSG00000164898	FMC1	154791	FMC1
FOXRED1	FAD dependent oxidoreductase domain containing 1	Oxidative Phosphorylation	This gene encodes a protein that contains a FAD-dependent oxidoreductase domain. The encoded protein is localized to the mitochondria and may function as a chaperone protein required for the function of mitochondrial complex I. Mutations in this gene are associated with mitochondrial complex I deficiency. Alternatively spliced transcript variants have been observed for this gene. [provided by Ref…	11	FP634, H17, MC1DN19	HGNC:26927	FOXRED1	ENSG00000110074	FOXRED1	55572	FOXRED1
GPD1	glycerol-3-phosphate dehydrogenase 1	Oxidative Phosphorylation	This gene encodes a member of the NAD-dependent glycerol-3-phosphate dehydrogenase family. The encoded protein plays a critical role in carbohydrate and lipid metabolism by catalyzing the reversible conversion of dihydroxyacetone phosphate (DHAP) and reduced nicotine adenine dinucleotide (NADH) to glycerol-3-phosphate (G3P) and NAD+. The encoded cytosolic protein and mitochondrial glycerol-3-phos…	12	GPD-C, GPDH-C, HTGTI	HGNC:4455	GPD1	ENSG00000167588	GPD1	2819	GPD1
GPD2	glycerol-3-phosphate dehydrogenase 2	Oxidative Phosphorylation	The protein encoded by this gene localizes to the inner mitochondrial membrane and catalyzes the conversion of glycerol-3-phosphate to dihydroxyacetone phosphate, using FAD as a cofactor. Along with GDP1, the encoded protein constitutes the glycerol phosphate shuttle, which reoxidizes NADH formed during glycolysis. Two transcript variants encoding the same protein have been found for this gene.[p…	2	GDH2, GPDM, mGPDH	HGNC:4456	GPD2	ENSG00000115159	GPD2	2820	GPD2
HCCS	holocytochrome c synthase	Oxidative Phosphorylation	Links covalently the heme group to the apoprotein of cytochrome c (By similarity)	X	CCHL, LSDMCA1, MCOPS7, MLS	HGNC:4837	HCCS	ENSG00000004961	HCCS	3052	HCCS
HIGD1A	HIG1 hypoxia inducible domain family member 1A	Oxidative Phosphorylation	induction:By hypoxiasimilarity:Contains 1 HIG1 domain	3	HIG1, RCF1a	HGNC:29527	HIGD1A	ENSG00000181061	HIGD1A	25994	HIGD1A
HIGD2A	HIG1 hypoxia inducible domain family member 2A	Oxidative Phosphorylation	The protein encoded by this gene is a subunit of the cytochrome c oxidase complex (complex IV), which is the terminal enzyme in the mitochondrial respiratory chain. The encoded protein is an inner mitochondrial membrane protein and is a functional ortholog of the yeast respiratory supercomplex factor 1 (Rcf1). In mouse, the orthologous protein enhances cell survival under conditions of hypoxia. […	5	RCF1b	HGNC:28311	HIGD2A	ENSG00000146066	HIGD2A	192286	HIGD2A
LYRM7	LYR motif containing 7	Oxidative Phosphorylation	Inner mitochondrial membrane complex III (CIII) is the main enzyme complex in the mitochondrial respiratory chain, and Rieske Fe-S protein (UQCRFS1) is the last catalytic subunit added to the complex. The protein encoded by this gene is a nuclear-encoded mitochondrial matrix protein that stabilizes UQCRFS1 and chaperones it to the CIII complex. Defects in this gene are a cause of mitochondrial co…	5	C5orf31, MC3DN8, MZM1L	HGNC:28072	LYRM7	ENSG00000186687	LYRM7	90624	LYRM7
NDUFA1	NADH:ubiquinone oxidoreductase subunit A1	Oxidative Phosphorylation	Accessory subunit of the mitochondrial membrane respiratory chain NADH dehydrogenase (Complex I), that is believed to be not involved in catalysis. Complex I functions in the transfer of electrons from NADH to the respiratory chain. The immediate electron acceptor for the enzyme is believed to be ubiquinone	X	CI-MWFE, MC1DN12, MWFE, ZNF183	HGNC:7683	NDUFA1	ENSG00000125356	NDUFA1	4694	NDUFA1
NDUFA10	NADH:ubiquinone oxidoreductase subunit A10	Oxidative Phosphorylation	Accessory subunit of the mitochondrial membrane respiratory chain NADH dehydrogenase (Complex I), that is believed to be not involved in catalysis. Complex I functions in the transfer of electrons from NADH to the respiratory chain. The immediate electron acceptor for the enzyme is believed to be ubiquinone	2	CI-42KD, CI-42k, MC1DN22	HGNC:7684	NDUFA10	ENSG00000130414	NDUFA10	4705	NDUFA10
NDUFA11	NADH:ubiquinone oxidoreductase subunit A11	Oxidative Phosphorylation	Accessory subunit of the mitochondrial membrane respiratory chain NADH dehydrogenase (Complex I), that is believed to be not involved in catalysis. Complex I functions in the transfer of electrons from NADH to the respiratory chain. The immediate electron acceptor for the enzyme is believed to be ubiquinone (By similarity)	19	B14.7, CI-B14.7, MC1DN14	HGNC:20371	NDUFA11	ENSG00000174886	NDUFA11	126328	NDUFA11
NDUFA12	NADH:ubiquinone oxidoreductase subunit A12	Oxidative Phosphorylation	Accessory subunit of the mitochondrial membrane respiratory chain NADH dehydrogenase (Complex I), that is believed to be not involved in catalysis. Complex I functions in the transfer of electrons from NADH to the respiratory chain. The immediate electron acceptor for the enzyme is believed to be ubiquinone	12	B17.2, DAP13, MC1DN23	HGNC:23987	NDUFA12	ENSG00000184752	NDUFA12	55967	NDUFA12
NDUFA13	NADH:ubiquinone oxidoreductase subunit A13	Oxidative Phosphorylation	Accessory subunit of the mitochondrial membrane respiratory chain NADH dehydrogenase (Complex I), that is believed to be not involved in catalysis. Complex I functions in the transfer of electrons from NADH to the respiratory chain. The immediate electron acceptor for the enzyme is believed to be ubiquinone. Involved in the interferon/all-trans-retinoic acid (IFN/RA) induced cell death. This apop…	19	B16.6, CDA016, CGI-39, GRIM-19, GRIM19, MC1DN28	HGNC:17194	NDUFA13	ENSG00000186010	NDUFA13	51079	NDUFA13
NDUFA2	NADH:ubiquinone oxidoreductase subunit A2	Oxidative Phosphorylation	Accessory subunit of the mitochondrial membrane respiratory chain NADH dehydrogenase (Complex I), that is believed to be not involved in catalysis. Complex I functions in the transfer of electrons from NADH to the respiratory chain. The immediate electron acceptor for the enzyme is believed to be ubiquinone	5	B8, CD14, CIB8, MC1DN13	HGNC:7685	NDUFA2	ENSG00000131495	NDUFA2	4695	NDUFA2
NDUFA3	NADH:ubiquinone oxidoreductase subunit A3	Oxidative Phosphorylation	Accessory subunit of the mitochondrial membrane respiratory chain NADH dehydrogenase (Complex I), that is believed to be not involved in catalysis. Complex I functions in the transfer of electrons from NADH to the respiratory chain. The immediate electron acceptor for the enzyme is believed to be ubiquinone	19	B9, CI-B9	HGNC:7686	NDUFA3	ENSG00000170906	NDUFA3	4696	NDUFA3
NDUFA4	NDUFA4 mitochondrial complex associated	Oxidative Phosphorylation	Accessory subunit of the mitochondrial membrane respiratory chain NADH dehydrogenase (Complex I), that is believed to be not involved in catalysis. Complex I functions in the transfer of electrons from NADH to the respiratory chain. The immediate electron acceptor for the enzyme is believed to be ubiquinone	7	CI-9k, CI-MLRQ, COXFA4, MLRQ	HGNC:7687	NDUFA4	ENSG00000189043	NDUFA4	4697	NDUFA4
NDUFA5	NADH:ubiquinone oxidoreductase subunit A5	Oxidative Phosphorylation	Accessory subunit of the mitochondrial membrane respiratory chain NADH dehydrogenase (Complex I), that is believed to be not involved in catalysis. Complex I functions in the transfer of electrons from NADH to the respiratory chain. The immediate electron acceptor for the enzyme is believed to be ubiquinone	7	B13, CI-13KD-B, CI-13kB, NUFM, UQOR13	HGNC:7688	NDUFA5	ENSG00000128609	NDUFA5	4698	NDUFA5
NDUFA6	NADH:ubiquinone oxidoreductase subunit A6	Oxidative Phosphorylation	Accessory subunit of the mitochondrial membrane respiratory chain NADH dehydrogenase (Complex I), that is believed to be not involved in catalysis. Complex I functions in the transfer of electrons from NADH to the respiratory chain. The immediate electron acceptor for the enzyme is believed to be ubiquinone	22	B14, CI-B14, LYRM6, MC1DN33, NADHB14	HGNC:7690	NDUFA6	ENSG00000184983	NDUFA6	4700	NDUFA6
NDUFA7	NADH:ubiquinone oxidoreductase subunit A7	Oxidative Phosphorylation	Accessory subunit of the mitochondrial membrane respiratory chain NADH dehydrogenase (Complex I), that is believed to be not involved in catalysis. Complex I functions in the transfer of electrons from NADH to the respiratory chain. The immediate electron acceptor for the enzyme is believed to be ubiquinone	19	B14.5a, CI-B14.5a	HGNC:7691	NDUFA7	ENSG00000267855	NDUFA7	4701	NDUFA7
NDUFA8	NADH:ubiquinone oxidoreductase subunit A8	Oxidative Phosphorylation	Accessory subunit of the mitochondrial membrane respiratory chain NADH dehydrogenase (Complex I), that is believed to be not involved in catalysis. Complex I functions in the transfer of electrons from NADH to the respiratory chain. The immediate electron acceptor for the enzyme is believed to be ubiquinone	9	CI-19KD, CI-PGIV, PGIV	HGNC:7692	NDUFA8	ENSG00000119421	NDUFA8	4702	NDUFA8
NDUFA9	NADH:ubiquinone oxidoreductase subunit A9	Oxidative Phosphorylation	Accessory subunit of the mitochondrial membrane respiratory chain NADH dehydrogenase (Complex I), that is believed to be not involved in catalysis. Complex I functions in the transfer of electrons from NADH to the respiratory chain. The immediate electron acceptor for the enzyme is believed to be ubiquinone	12	CC6, CI-39k, CI39k, COQ11, MC1DN26, NDUFS2L, SDR22E1	HGNC:7693	NDUFA9	ENSG00000139180	NDUFA9	4704	NDUFA9
NDUFAB1	NADH:ubiquinone oxidoreductase subunit AB1	Oxidative Phosphorylation	Carrier of the growing fatty acid chain in fatty acid biosynthesis in mitochondria. Accessory and non-catalytic subunit of the mitochondrial membrane respiratory chain NADH dehydrogenase (Complex I), which functions in the transfer of electrons from NADH to the respiratory chain (By similarity)	16	ACP, ACP1, FASN2A, SDAP	HGNC:7694	NDUFAB1	ENSG00000004779	NDUFAB1	4706	NDUFAB1
NDUFAF1	NADH:ubiquinone oxidoreductase complex assembly factor 1	Oxidative Phosphorylation	This gene encodes a complex I assembly factor protein. Complex I (NADH-ubiquinone oxidoreductase) catalyzes the transfer of electrons from NADH to ubiquinone (coenzyme Q) in the first step of the mitochondrial respiratory chain, resulting in the translocation of protons across the inner mitochondrial membrane. The encoded protein is required for assembly of complex I, and mutations in this gene a…	15	CGI-65, CGI65, CIA30, MC1DN11	HGNC:18828	NDUFAF1	ENSG00000137806	NDUFAF1	51103	NDUFAF1
NDUFAF2	NADH:ubiquinone oxidoreductase complex assembly factor 2	Oxidative Phosphorylation	NADH:ubiquinone oxidoreductase (complex I) catalyzes the transfer of electrons from NADH to ubiquinone (coenzyme Q) in the first step of the mitochondrial respiratory chain, resulting in the translocation of protons across the inner mitochondrial membrane. This gene encodes a complex I assembly factor. Mutations in this gene cause progressive encephalopathy resulting from mitochondrial complex I …	5	B17.2L, MC1DN10, MMTN, NDUFA12L, mimitin	HGNC:28086	NDUFAF2	ENSG00000164182	NDUFAF2	91942	NDUFAF2
NDUFAF3	NADH:ubiquinone oxidoreductase complex assembly factor 3	Oxidative Phosphorylation	This gene encodes a mitochondrial complex I assembly protein that interacts with complex I subunits. Mutations in this gene cause mitochondrial complex I deficiency, a fatal neonatal disorder of the oxidative phosphorylation system. Alternatively spliced transcript variants encoding different isoforms have been identified. [provided by RefSeq, Jul 2009],	3	2P1, C3orf60, E3-3, MC1DN18	HGNC:29918	NDUFAF3	ENSG00000178057	NDUFAF3	25915	NDUFAF3
NDUFAF4	NADH:ubiquinone oxidoreductase complex assembly factor 4	Oxidative Phosphorylation	Plays a role in complex I activity. May be a complex I assembly factor. May be involved in cell proliferation and survival of hormone-dependent tumor cells. May be a regulator of breast tumor cell invasion	6	C6orf66, HRPAP20, HSPC125, MC1DN15, My013, bA22L21.1	HGNC:21034	NDUFAF4	ENSG00000123545	NDUFAF4	29078	NDUFAF4
NDUFAF5	NADH:ubiquinone oxidoreductase complex assembly factor 5	Oxidative Phosphorylation	Putative methyltransferase involved in mitochondrial complex I assembly at early stages	20	C20orf7, MC1DN16, bA526K24.2, dJ842G6.1	HGNC:15899	NDUFAF5	ENSG00000101247	NDUFAF5	79133	NDUFAF5
NDUFAF6	NADH:ubiquinone oxidoreductase complex assembly factor 6	Oxidative Phosphorylation	Required for the function of the mitochondrial membrane respiratory chain NADH dehydrogenase (Complex I)	8	C8orf38, MC1DN17	HGNC:28625	NDUFAF6	ENSG00000156170	NDUFAF6	137682	NDUFAF6
NDUFAF7	NADH:ubiquinone oxidoreductase complex assembly factor 7	Oxidative Phosphorylation	This gene encodes an assembly factor protein which helps in the assembly and stabilization of Complex I, a large multi-subunit enzyme in the mitochondrial respiratory chain. Complex I is involved in several physiological activities in the cell, including metabolite transport and ATP synthesis. The encoded protein is a methyltransferase which methylates Arg85 of a subunit of Complex I in the early…	2	C2orf56, MidA, PRO1853	HGNC:28816	NDUFAF7	ENSG00000003509	NDUFAF7	55471	NDUFAF7
NDUFAF8	NADH:ubiquinone oxidoreductase complex assembly factor 8	Oxidative Phosphorylation	mitochondrial respiratory chain complex I assembly	17	C17orf89	HGNC:33551	NDUFAF8	ENSG00000224877	NDUFAF8	284184	NDUFAF8
NDUFB1	NADH:ubiquinone oxidoreductase subunit B1	Oxidative Phosphorylation	Accessory subunit of the mitochondrial membrane respiratory chain NADH dehydrogenase (Complex I), that is believed to be not involved in catalysis. Complex I functions in the transfer of electrons from NADH to the respiratory chain. The immediate electron acceptor for the enzyme is believed to be ubiquinone	14	CI-MNLL, CI-SGDH, MNLL	HGNC:7695	NDUFB1	ENSG00000183648	NDUFB1	4707	NDUFB1
NDUFB10	NADH:ubiquinone oxidoreductase subunit B10	Oxidative Phosphorylation	Accessory subunit of the mitochondrial membrane respiratory chain NADH dehydrogenase (Complex I), that is believed to be not involved in catalysis. Complex I functions in the transfer of electrons from NADH to the respiratory chain. The immediate electron acceptor for the enzyme is believed to be ubiquinone	16	PDSW	HGNC:7696	NDUFB10	ENSG00000140990	NDUFB10	4716	NDUFB10
NDUFB11	NADH:ubiquinone oxidoreductase subunit B11	Oxidative Phosphorylation	Accessory subunit of the mitochondrial membrane respiratory chain NADH dehydrogenase (Complex I), that is believed to be not involved in catalysis. Complex I functions in the transfer of electrons from NADH to the respiratory chain. The immediate electron acceptor for the enzyme is believed to be ubiquinone	X	CI-ESSS, ESSS, MC1DN30, NP17.3, Np15, P17.3	HGNC:20372	NDUFB11	ENSG00000147123	NDUFB11	54539	NDUFB11
NDUFB2	NADH:ubiquinone oxidoreductase subunit B2	Oxidative Phosphorylation	Accessory subunit of the mitochondrial membrane respiratory chain NADH dehydrogenase (Complex I), that is believed to be not involved in catalysis. Complex I functions in the transfer of electrons from NADH to the respiratory chain. The immediate electron acceptor for the enzyme is believed to be ubiquinone	7	AGGG, CI-AGGG	HGNC:7697	NDUFB2	ENSG00000090266	NDUFB2	4708	NDUFB2
NDUFB3	NADH:ubiquinone oxidoreductase subunit B3	Oxidative Phosphorylation	Accessory subunit of the mitochondrial membrane respiratory chain NADH dehydrogenase (Complex I), that is believed to be not involved in catalysis. Complex I functions in the transfer of electrons from NADH to the respiratory chain. The immediate electron acceptor for the enzyme is believed to be ubiquinone	2	B12, CI-B12, MC1DN25	HGNC:7698	NDUFB3	ENSG00000119013	NDUFB3	4709	NDUFB3
NDUFB4	NADH:ubiquinone oxidoreductase subunit B4	Oxidative Phosphorylation	Accessory subunit of the mitochondrial membrane respiratory chain NADH dehydrogenase (Complex I), that is believed to be not involved in catalysis. Complex I functions in the transfer of electrons from NADH to the respiratory chain. The immediate electron acceptor for the enzyme is believed to be ubiquinone	3	B15, CI-B15	HGNC:7699	NDUFB4	ENSG00000065518	NDUFB4	4710	NDUFB4
NDUFB5	NADH:ubiquinone oxidoreductase subunit B5	Oxidative Phosphorylation	Accessory subunit of the mitochondrial membrane respiratory chain NADH dehydrogenase (Complex I), that is believed to be not involved in catalysis. Complex I functions in the transfer of electrons from NADH to the respiratory chain. The immediate electron acceptor for the enzyme is believed to be ubiquinone	3	CISGDH, SGDH	HGNC:7700	NDUFB5	ENSG00000136521	NDUFB5	4711	NDUFB5
NDUFB6	NADH:ubiquinone oxidoreductase subunit B6	Oxidative Phosphorylation	Accessory subunit of the mitochondrial membrane respiratory chain NADH dehydrogenase (Complex I), that is believed to be not involved in catalysis. Complex I functions in the transfer of electrons from NADH to the respiratory chain. The immediate electron acceptor for the enzyme is believed to be ubiquinone	9	B17, CI	HGNC:7701	NDUFB6	ENSG00000165264	NDUFB6	4712	NDUFB6
NDUFB7	NADH:ubiquinone oxidoreductase subunit B7	Oxidative Phosphorylation	Accessory subunit of the mitochondrial membrane respiratory chain NADH dehydrogenase (Complex I), that is believed to be not involved in catalysis. Complex I functions in the transfer of electrons from NADH to the respiratory chain. The immediate electron acceptor for the enzyme is believed to be ubiquinone	19	B18, CI-B18	HGNC:7702	NDUFB7	ENSG00000099795	NDUFB7	4713	NDUFB7
NDUFB8	NADH:ubiquinone oxidoreductase subunit B8	Oxidative Phosphorylation	Accessory subunit of the mitochondrial membrane respiratory chain NADH dehydrogenase (Complex I), that is believed to be not involved in catalysis. Complex I functions in the transfer of electrons from NADH to the respiratory chain. The immediate electron acceptor for the enzyme is believed to be ubiquinone	10	ASHI, CI-ASHI, MC1DN32	HGNC:7703	NDUFB8	ENSG00000166136	NDUFB8	4714	NDUFB8
NDUFB9	NADH:ubiquinone oxidoreductase subunit B9	Oxidative Phosphorylation	Accessory subunit of the mitochondrial membrane respiratory chain NADH dehydrogenase (Complex I), that is believed to be not involved in catalysis. Complex I functions in the transfer of electrons from NADH to the respiratory chain. The immediate electron acceptor for the enzyme is believed to be ubiquinone	8	B22, CI-B22, LYRM3, MC1DN24, UQOR22	HGNC:7704	NDUFB9	ENSG00000147684	NDUFB9	4715	NDUFB9
NDUFC1	NADH:ubiquinone oxidoreductase subunit C1	Oxidative Phosphorylation	Accessory subunit of the mitochondrial membrane respiratory chain NADH dehydrogenase (Complex I), that is believed to be not involved in catalysis. Complex I functions in the transfer of electrons from NADH to the respiratory chain. The immediate electron acceptor for the enzyme is believed to be ubiquinone	4	KFYI	HGNC:7705	NDUFC1	ENSG00000109390	NDUFC1	4717	NDUFC1
NDUFC2	NADH:ubiquinone oxidoreductase subunit C2	Oxidative Phosphorylation	Accessory subunit of the mitochondrial membrane respiratory chain NADH dehydrogenase (Complex I), that is believed to be not involved in catalysis. Complex I functions in the transfer of electrons from NADH to the respiratory chain. The immediate electron acceptor for the enzyme is believed to be ubiquinone	11	B14.5b, CI-B14.5b, HLC-1, NADHDH2	HGNC:7706	NDUFC2	ENSG00000151366	NDUFC2	4718	NDUFC2
NDUFS1	NADH:ubiquinone oxidoreductase core subunit S1	Oxidative Phosphorylation	Core subunit of the mitochondrial membrane respiratory chain NADH dehydrogenase (Complex I) that is believed to belong to the minimal assembly required for catalysis. Complex I functions in the transfer of electrons from NADH to the respiratory chain. The immediate electron acceptor for the enzyme is believed to be ubiquinone (By similarity). This is the largest subunit of complex I and it is a c…	2	CI-75Kd, CI-75k, MC1DN5, PRO1304	HGNC:7707	NDUFS1	ENSG00000023228	NDUFS1	4719	NDUFS1
NDUFS2	NADH:ubiquinone oxidoreductase core subunit S2	Oxidative Phosphorylation	Core subunit of the mitochondrial membrane respiratory chain NADH dehydrogenase (Complex I) that is believed to belong to the minimal assembly required for catalysis. Complex I functions in the transfer of electrons from NADH to the respiratory chain. The immediate electron acceptor for the enzyme is believed to be ubiquinone (By similarity)	1	CI-49, MC1DN6	HGNC:7708	NDUFS2	ENSG00000158864	NDUFS2	4720	NDUFS2
NDUFS3	NADH:ubiquinone oxidoreductase core subunit S3	Oxidative Phosphorylation	Core subunit of the mitochondrial membrane respiratory chain NADH dehydrogenase (Complex I) that is believed to belong to the minimal assembly required for catalysis. Complex I functions in the transfer of electrons from NADH to the respiratory chain. The immediate electron acceptor for the enzyme is believed to be ubiquinone (By similarity)	11	CI-30, MC1DN8	HGNC:7710	NDUFS3	ENSG00000213619	NDUFS3	4722	NDUFS3
NDUFS4	NADH:ubiquinone oxidoreductase subunit S4	Oxidative Phosphorylation	Accessory subunit of the mitochondrial membrane respiratory chain NADH dehydrogenase (Complex I), that is believed to be not involved in catalysis. Complex I functions in the transfer of electrons from NADH to the respiratory chain. The immediate electron acceptor for the enzyme is believed to be ubiquinone	5	AQDQ, CI-18, CI-18 kDa, CI-AQDQ, MC1DN1	HGNC:7711	NDUFS4	ENSG00000164258	NDUFS4	4724	NDUFS4
NDUFS5	NADH:ubiquinone oxidoreductase subunit S5	Oxidative Phosphorylation	Accessory subunit of the mitochondrial membrane respiratory chain NADH dehydrogenase (Complex I), that is believed to be not involved in catalysis. Complex I functions in the transfer of electrons from NADH to the respiratory chain. The immediate electron acceptor for the enzyme is believed to be ubiquinone	1	CI-15k, CI15K	HGNC:7712	NDUFS5	ENSG00000168653	NDUFS5	4725	NDUFS5
NDUFS6	NADH:ubiquinone oxidoreductase subunit S6	Oxidative Phosphorylation	Accessory subunit of the mitochondrial membrane respiratory chain NADH dehydrogenase (Complex I), that is believed to be not involved in catalysis. Complex I functions in the transfer of electrons from NADH to the respiratory chain. The immediate electron acceptor for the enzyme is believed to be ubiquinone	5	CI-13kA, CI-13kD-A, CI13KDA, MC1DN9	HGNC:7713	NDUFS6	ENSG00000145494	NDUFS6	4726	NDUFS6
NDUFS7	NADH:ubiquinone oxidoreductase core subunit S7	Oxidative Phosphorylation	Core subunit of the mitochondrial membrane respiratory chain NADH dehydrogenase (Complex I) that is believed to belong to the minimal assembly required for catalysis. Complex I functions in the transfer of electrons from NADH to the respiratory chain. The immediate electron acceptor for the enzyme is believed to be ubiquinone (By similarity)	19	CI-20, CI-20KD, MC1DN3, MY017, PSST	HGNC:7714	NDUFS7	ENSG00000115286	NDUFS7	374291	NDUFS7
NDUFS8	NADH:ubiquinone oxidoreductase core subunit S8	Oxidative Phosphorylation	Core subunit of the mitochondrial membrane respiratory chain NADH dehydrogenase (Complex I) that is believed to belong to the minimal assembly required for catalysis. Complex I functions in the transfer of electrons from NADH to the respiratory chain. The immediate electron acceptor for the enzyme is believed to be ubiquinone (By similarity). May donate electrons to ubiquinone	11	CI-23k, CI23KD, MC1DN2, TYKY	HGNC:7715	NDUFS8	ENSG00000110717	NDUFS8	4728	NDUFS8
NDUFV1	NADH:ubiquinone oxidoreductase core subunit V1	Oxidative Phosphorylation	Core subunit of the mitochondrial membrane respiratory chain NADH dehydrogenase (Complex I) that is believed to belong to the minimal assembly required for catalysis. Complex I functions in the transfer of electrons from NADH to the respiratory chain. The immediate electron acceptor for the enzyme is believed to be ubiquinone (By similarity)	11	CI-51K, CI51KD, MC1DN4, UQOR1	HGNC:7716	NDUFV1	ENSG00000167792	NDUFV1	4723	NDUFV1
NDUFV2	NADH:ubiquinone oxidoreductase core subunit V2	Oxidative Phosphorylation	Core subunit of the mitochondrial membrane respiratory chain NADH dehydrogenase (Complex I) that is believed to belong to the minimal assembly required for catalysis. Complex I functions in the transfer of electrons from NADH to the respiratory chain. The immediate electron acceptor for the enzyme is believed to be ubiquinone (By similarity)	18	CI-24k, MC1DN7	HGNC:7717	NDUFV2	ENSG00000178127	NDUFV2	4729	NDUFV2
NDUFV3	NADH:ubiquinone oxidoreductase subunit V3	Oxidative Phosphorylation	Accessory subunit of the mitochondrial membrane respiratory chain NADH dehydrogenase (Complex I), that is believed to be not involved in catalysis. Complex I functions in the transfer of electrons from NADH to the respiratory chain. The immediate electron acceptor for the enzyme is believed to be ubiquinone	21	CI-10k, CI-9KD	HGNC:7719	NDUFV3	ENSG00000160194	NDUFV3	4731	NDUFV3
NIPSNAP1	nipsnap homolog 1	Oxidative Phosphorylation	This gene encodes a member of the NipSnap family of proteins that may be involved in vesicular transport. A similar protein in mice inhibits the calcium channel TRPV6, and is also localized to the inner mitochondrial membrane where it may play a role in mitochondrial DNA maintenance. A pseudogene of this gene is located on the short arm of chromosome 17. Alternatively spliced transcript variants …	22		HGNC:7827	NIPSNAP1	ENSG00000184117	NIPSNAP1	8508	NIPSNAP1
NIPSNAP2	nipsnap homolog 2	Oxidative Phosphorylation	This gene encodes a member of the NipSnap family of proteins that may be involved in vesicular transport. The encoded protein is localized to mitochondria and plays a role in oxidative phosphorylation. A pseudogene of this gene is located on the long arm of chromosome 2. Alternatively spliced transcript variants encoding multiple isoforms have been observed for this gene. [provided by RefSeq, Feb…	7	GBAS	HGNC:4179	NIPSNAP2	ENSG00000146729	NIPSNAP2	2631	NIPSNAP2
NUBPL	nucleotide binding protein like	Oxidative Phosphorylation	This gene encodes a member of the Mrp/NBP35 ATP-binding proteins family. The encoded protein is required for the assembly of the respiratory chain NADH dehydrogenase (complex I), an oligomeric enzymatic complex located in the inner mitochondrial membrane. Mutations in this gene cause mitochondrial complex I deficiency. Alternative splicing results in multiple transcript variants. [provided by Ref…	14	C14orf127, IND1, MC1DN21, huInd1	HGNC:20278	NUBPL	ENSG00000151413	NUBPL	80224	NUBPL
OXA1L	OXA1L mitochondrial inner membrane protein	Oxidative Phosphorylation	Required for the insertion of integral membrane proteins into the mitochondrial inner membrane. Essential for the activity and assembly of cytochrome oxidase	14	OXA1	HGNC:8526	OXA1L	ENSG00000155463	OXA1L	5018	OXA1L
PET117	PET117 cytochrome c oxidase chaperone	Oxidative Phosphorylation	mitochondrial respiratory chain complex IV assembly	20	CSRP2BP	HGNC:40045	PET117	ENSG00000232838	PET117	100303755	PET117
PTCD2	pentatricopeptide repeat domain 2	Oxidative Phosphorylation	caution:It is uncertain whether Met-1 or Met-6 is the initiatorsimilarity:Belongs to the PTCD2 familysimilarity:Contains 1 PPR (pentatricopeptide) repeat	5		HGNC:25734	PTCD2	ENSG00000049883	PTCD2	79810	PTCD2
RTN4IP1	reticulon 4 interacting protein 1	Oxidative Phosphorylation	This gene encodes a mitochondrial protein that interacts with reticulon 4, which is a potent inhibitor of regeneration following spinal cord injury. This interaction may be important for reticulon-induced inhibition of neurite growth. Mutations in this gene can cause optic atrophy 10, with or without ataxia, mental retardation, and seizures. There is a pseudogene for this gene on chromosome 12. A…	6	NIMP, OPA10	HGNC:18647	RTN4IP1	ENSG00000130347	RTN4IP1	84816	RTN4IP1
SCO1	SCO cytochrome c oxidase assembly protein 1	Oxidative Phosphorylation	Thought to play a role in cellular copper homeostasis, mitochondrial redox signaling or insertion of copper into the active site of COX	17	SCOD1	HGNC:10603	SCO1	ENSG00000133028	SCO1	6341	SCO1
SCO2	SCO cytochrome c oxidase assembly protein 2	Oxidative Phosphorylation	Acts as a copper chaperone, transporting copper to the Cu(A) site on the cytochrome c oxidase subunit II (COX2)	22	CEMCOX1, ECGF1, Gliostatin, MYP6, PD-ECGF, SCO1L, TP, TYMP, TdRPase	HGNC:10604	SCO2	ENSG00000130489	SCO2	9997	SCO2
SDHA	succinate dehydrogenase complex flavoprotein subunit A	Oxidative Phosphorylation	Flavoprotein (FP) subunit of succinate dehydrogenase (SDH) that is involved in complex II of the mitochondrial electron transport chain and is responsible for transferring electrons from succinate to ubiquinone (coenzyme Q)	5	CMD1GG, FP, PGL5, SDH1, SDH2, SDHF	HGNC:10680	SDHA	ENSG00000073578	SDHA	6389	SDHA
SDHAF1	succinate dehydrogenase complex assembly factor 1	Oxidative Phosphorylation	The succinate dehydrogenase (SDH) complex (or complex II) of the mitochondrial respiratory chain is composed of 4 individual subunits. The protein encoded by this gene resides in the mitochondria, and is essential for SDH assembly, but does not physically associate with the complex in vivo. Mutations in this gene are associated with SDH-defective infantile leukoencephalopathy (mitochondrial compl…	19	LYRM8	HGNC:33867	SDHAF1	ENSG00000205138	SDHAF1	644096	SDHAF1
SDHAF2	succinate dehydrogenase complex assembly factor 2	Oxidative Phosphorylation	This gene encodes a mitochondrial protein needed for the flavination of a succinate dehydrogenase complex subunit required for activity of the complex. Mutations in this gene are associated with paraganglioma.[provided by RefSeq, Jul 2010],	11	C11orf79, PGL2, SDH5	HGNC:26034	SDHAF2	ENSG00000167985	SDHAF2	54949	SDHAF2
SDHAF3	succinate dehydrogenase complex assembly factor 3	Oxidative Phosphorylation	similarity:Belongs to the ACN9 family	7	ACN9, DC11, LYRM10, Sdh7	HGNC:21752	SDHAF3	ENSG00000196636	SDHAF3	57001	SDHAF3
SDHAF4	succinate dehydrogenase complex assembly factor 4	Oxidative Phosphorylation	similarity:Belongs to the UPF0369 family	6	C6orf57, Sdh8	HGNC:20957	SDHAF4	ENSG00000154079	SDHAF4	135154	SDHAF4
SDHB	succinate dehydrogenase complex iron sulfur subunit B	Oxidative Phosphorylation	Iron-sulfur protein (IP) subunit of succinate dehydrogenase (SDH) that is involved in complex II of the mitochondrial electron transport chain and is responsible for transferring electrons from succinate to ubiquinone (coenzyme Q)	1	CWS2, IP, PGL4, SDH, SDH1, SDH2, SDHIP	HGNC:10681	SDHB	ENSG00000117118	SDHB	6390	SDHB
SDHC	succinate dehydrogenase complex subunit C	Oxidative Phosphorylation	Mono-heme cytochrome b. May act as a mediator of low potential couples in an electron flow through cardiac complex II. Is involved in system II of the mitochondrial electron transport chain which is responsible for transferring electrons from succinate to ubiquinone (coenzyme Q)	1	CYB560, CYBL, PGL3, QPS1, SDH3	HGNC:10682	SDHC	ENSG00000143252	SDHC	6391	SDHC
SDHD	succinate dehydrogenase complex subunit D	Oxidative Phosphorylation	Membrane-anchoring subunit of succinate dehydrogenase (SDH) that is involved in complex II of the mitochondrial electron transport chain and is responsible for transferring electrons from succinate to ubiquinone (coenzyme Q) (By similarity)	11	CBT1, CII-4, CWS3, PGL, PGL1, QPs3, SDH4, cybS	HGNC:10683	SDHD	ENSG00000204370	SDHD	6392	SDHD
SURF1	SURF1 cytochrome c oxidase assembly factor	Oxidative Phosphorylation	This gene encodes a protein localized to the inner mitochondrial membrane and thought to be involved in the biogenesis of the cytochrome c oxidase complex. The protein is a member of the SURF1 family, which includes the related yeast protein SHY1 and rickettsial protein RP733. The gene is located in the surfeit gene cluster, a group of very tightly linked genes that do not share sequence similari…	9	CMT4K	HGNC:11474	SURF1	ENSG00000148290	SURF1	6834	SURF1
TBRG4	transforming growth factor beta regulator 4	Oxidative Phosphorylation	May play a role in cell cycle progression	7	CPR2, FASTKD4	HGNC:17443	TBRG4	ENSG00000136270	TBRG4	9238	TBRG4
TMEM126B	transmembrane protein 126B	Oxidative Phosphorylation	similarity:Belongs to the TMEM126 family	11	HT007, MC1DN29	HGNC:30883	TMEM126B	ENSG00000171204	TMEM126B	55863	TMEM126B
TMEM186	transmembrane protein 186	Oxidative Phosphorylation	This gene encodes a potential transmembrane protein. [provided by RefSeq, Dec 2012],	16	C16orf51	HGNC:24530	TMEM186	ENSG00000184857	TMEM186	25880	TMEM186
TMEM70	transmembrane protein 70	Oxidative Phosphorylation	This gene likely encodes a mitochondrial membrane protein. The encoded protein may play a role in biogenesis of mitochondrial ATP synthase. Mutations in this gene have been associated with neonatal mitochondrial encephalocardiomyopathy due to ATP synthase deficiency. Alternatively spliced transcript variants have been described. [provided by RefSeq, Feb 2010],	8	MC5DN2	HGNC:26050	TMEM70	ENSG00000175606	TMEM70	54968	TMEM70
TSTD1	thiosulfate sulfurtransferase like domain containing 1	Oxidative Phosphorylation	Possible role in tumorgenesis	1	KAT, TST	HGNC:35410	TSTD1	ENSG00000215845	TSTD1	100131187	TSTD1
TTC19	tetratricopeptide repeat domain 19	Oxidative Phosphorylation	This gene encodes a protein with a tetratricopeptide repeat (TPR) domain containing several TPRs of about 34 aa each. These repeats are found in a variety of organisms including bacteria, fungi and plants, and are involved in a variety of functions including protein-protein interactions. This protein is embedded in the inner mitochondrial membrane and is involved in the formation of the mitochond…	17	2010204O13Rik, MC3DN2	HGNC:26006	TTC19	ENSG00000011295	TTC19	54902	TTC19
UQCC1	ubiquinol-cytochrome c reductase complex assembly factor 1	Oxidative Phosphorylation	This gene encodes a transmembrane protein that is structurally similar to the mouse basic fibroblast growth factor repressed ZIC-binding protein. In mouse this protein may be involved in fibroblast growth factor regulated growth control. In humans, polymorphisms in this gene are associated with variation in human height and osteoarthritis. Alternate splicing results in multiple transcript variant…	20	BFZB, C20orf44, CBP3, UQCC	HGNC:15891	UQCC1	ENSG00000101019	UQCC1	55245	UQCC1
UQCC2	ubiquinol-cytochrome c reductase complex assembly factor 2	Oxidative Phosphorylation	This gene encodes a nucleoid protein localized to the mitochondria inner membrane. The encoded protein affects regulation of insulin secretion, mitochondrial ATP production, and myogenesis through modulation of mitochondrial respiratory chain activity. [provided by RefSeq, Oct 2012],	6	C6orf125, C6orf126, Cbp6, M19, MC3DN7, MNF1, bA6B20.2	HGNC:21237	UQCC2	ENSG00000137288	UQCC2	84300	UQCC2
UQCC3	ubiquinol-cytochrome c reductase complex assembly factor 3	Oxidative Phosphorylation	Complex III is a mitochondrial inner membrane protein complex that transfers electrons from ubiquinol to cytochrome c. This gene encodes a protein that functions in complex III assembly. Mutations in this gene result in Mitochondrial complex III deficiency, nuclear type 9. [provided by RefSeq, Dec 2014],	11	C11orf83, CCDS41658.1, MC3DN9, UNQ655	HGNC:34399	UQCC3	ENSG00000204922	UQCC3	790955	UQCC3
UQCR10	ubiquinol-cytochrome c reductase, complex III subunit X	Oxidative Phosphorylation	UCRC is a subunit of mitochondrial complex III (ubiquinol-cytochrome c reductase; EC 1.10.2.2), which forms the middle segment of the respiratory chain of the inner mitochondrial membrane (Schagger et al 1995 [PubMed 8592474]).[supplied by OMIM, Mar 2008],	22	HSPC051, HSPC119, HSPC151, QCR9, UCCR7.2, UCRC	HGNC:30863	UQCR10	ENSG00000184076	UQCR10	29796	UQCR10
UQCR11	ubiquinol-cytochrome c reductase, complex III subunit XI	Oxidative Phosphorylation	This is a component of the ubiquinol-cytochrome c reductase complex (complex III or cytochrome b-c1 complex), which is part of the mitochondrial respiratory chainThis protein may be closely linked to the iron-sulfur protein in the complex and function as an iron-sulfur protein binding factor	19	0710008D09Rik, QCR10, UQCR	HGNC:30862	UQCR11	ENSG00000127540	UQCR11	10975	UQCR11
UQCRB	ubiquinol-cytochrome c reductase binding protein	Oxidative Phosphorylation	This is a component of the ubiquinol-cytochrome c reductase complex (complex III or cytochrome b-c1 complex), which is part of the mitochondrial respiratory chain. This component is involved in redox-linked proton pumping	8	MC3DN3, QCR7, QP-C, QPC, UQBC, UQBP, UQCR6, UQPC	HGNC:12582	UQCRB	ENSG00000156467	UQCRB	7381	UQCRB
UQCRC1	ubiquinol-cytochrome c reductase core protein 1	Oxidative Phosphorylation	This is a component of the ubiquinol-cytochrome c reductase complex (complex III or cytochrome b-c1 complex), which is part of the mitochondrial respiratory chain. This protein may mediate formation of the complex between cytochromes c and c1	3	D3S3191, QCR1, UQCR1	HGNC:12585	UQCRC1	ENSG00000010256	UQCRC1	7384	UQCRC1
UQCRC2	ubiquinol-cytochrome c reductase core protein 2	Oxidative Phosphorylation	This is a component of the ubiquinol-cytochrome c reductase complex (complex III or cytochrome b-c1 complex), which is part of the mitochondrial respiratory chain. The core protein 2 is required for the assembly of the complex	16	MC3DN5, QCR2, UQCR2	HGNC:12586	UQCRC2	ENSG00000140740	UQCRC2	7385	UQCRC2
UQCRFS1	ubiquinol-cytochrome c reductase, Rieske iron-sulfur polypeptide 1	Oxidative Phosphorylation	Component of the ubiquinol-cytochrome c reductase complex (complex III or cytochrome b-c1 complex), which is a respiratory chain that generates an electrochemical potential coupled to ATP synthesisThe transit peptide of the Rieske protein seems to form part of the bc1 complex and is considered to be the subunit 11/IX of that complex (By similarity)	19	RIP1, RIS1, RISP, UQCR5	HGNC:12587	UQCRFS1	ENSG00000169021	UQCRFS1	7386	UQCRFS1
UQCRH	ubiquinol-cytochrome c reductase hinge protein	Oxidative Phosphorylation	This is a component of the ubiquinol-cytochrome c reductase complex (complex III or cytochrome b-c1 complex), which is part of the mitochondrial respiratory chain. This protein may mediate formation of the complex between cytochromes c and c1	1	QCR6, UQCR8	HGNC:12590	UQCRH	ENSG00000173660	UQCRH	7388	UQCRH
UQCRQ	ubiquinol-cytochrome c reductase complex III subunit VII	Oxidative Phosphorylation	This gene encodes a ubiquinone-binding protein of low molecular mass. This protein is a small core-associated protein and a subunit of ubiquinol-cytochrome c reductase complex III, which is part of the mitochondrial respiratory chain. [provided by RefSeq, Jul 2008],	5	MC3DN4, QCR8, QP-C, QPC, UQCR7	HGNC:29594	UQCRQ	ENSG00000164405	UQCRQ	27089	UQCRQ
MT-ATP6	mitochondrially encoded ATP synthase 6	Oxidative Phosphorylation (mt)	contributes_to proton-transporting ATP synthase activity, rotational mechanism, mitochondrial ATP synthesis coupled proton transport	MT	ATPase6, MTATP6, ATP6	HGNC:7414	MT-ATP6	ENSG00000198899	MT-ATP6	4508	MT-ATP6
MT-ATP8	mitochondrially encoded ATP synthase 8	Oxidative Phosphorylation (mt)	contributes_to ATPase activity, mitochondrial ATP synthesis coupled proton transport	MT	ATPase8, MTATP8, ATP8	HGNC:7415	MT-ATP8	ENSG00000228253	MT-ATP8	4509	MT-ATP8
MT-CO1	mitochondrially encoded cytochrome c oxidase I	Oxidative Phosphorylation (mt)	contributes_to cytochrome-c oxidase activity, mitochondrial electron transport, cytochrome c to oxygen	MT	COI, MTCO1, COX1	HGNC:7419	MT-CO1	ENSG00000198804	MT-CO1	4512	MT-CO1
MT-CO2	mitochondrially encoded cytochrome c oxidase II	Oxidative Phosphorylation (mt)	contributes_to cytochrome-c oxidase activity, mitochondrial electron transport, cytochrome c to oxygen	MT	COII, MTCO2, COX2	HGNC:7421	MT-CO2	ENSG00000198712	MT-CO2	4513	MT-CO2
MT-CO3	mitochondrially encoded cytochrome c oxidase III	Oxidative Phosphorylation (mt)	contributes_to cytochrome-c oxidase activity, mitochondrial electron transport, cytochrome c to oxygen	MT	COIII, MTCO3, COX3	HGNC:7422	MT-CO3	ENSG00000198938	MT-CO3	4514	MT-CO3
MT-CYB	mitochondrially encoded cytochrome b	Oxidative Phosphorylation (mt)	ubiquinol-cytochrome-c reductase activity, mitochondrial electron transport, ubiquinol to cytochrome c	MT	MTCYB, CYTB	HGNC:7427	MT-CYB	ENSG00000198727	MT-CYB	4519	MT-CYB
MT-ND1	mitochondrially encoded NADH dehydrogenase 1	Oxidative Phosphorylation (mt)	NADH dehydrogenase (ubiquinone) activity, mitochondrial electron transport, NADH to ubiquinone	MT	MTND1, ND1	HGNC:7455	MT-ND1	ENSG00000198888	MT-ND1	4535	MT-ND1
MT-ND2	mitochondrially encoded NADH dehydrogenase 2	Oxidative Phosphorylation (mt)	NADH dehydrogenase (ubiquinone) activity, mitochondrial electron transport, NADH to ubiquinone	MT	MTND2, ND2	HGNC:7456	MT-ND2	ENSG00000198763	MT-ND2	4536	MT-ND2
MT-ND3	mitochondrially encoded NADH dehydrogenase 3	Oxidative Phosphorylation (mt)	NADH dehydrogenase (ubiquinone) activity, mitochondrial electron transport, NADH to ubiquinone	MT	MTND3, ND3	HGNC:7458	MT-ND3	ENSG00000198840	MT-ND3	4537	MT-ND3
MT-ND4	mitochondrially encoded NADH dehydrogenase 4	Oxidative Phosphorylation (mt)	NADH dehydrogenase (ubiquinone) activity, mitochondrial electron transport, NADH to ubiquinone	MT	MTND4, ND4	HGNC:7459	MT-ND4	ENSG00000198886	MT-ND4	4538	MT-ND4
MT-ND4L	mitochondrially encoded NADH 4L dehydrogenase	Oxidative Phosphorylation (mt)	NADH dehydrogenase (ubiquinone) activity, mitochondrial electron transport, NADH to ubiquinone	MT	MTND4L, ND4L	HGNC:7460	MT-ND4L	ENSG00000212907	MT-ND4L	4539	MT-ND4L
MT-ND5	mitochondrially encoded NADH dehydrogenase 5	Oxidative Phosphorylation (mt)	NADH dehydrogenase (ubiquinone) activity, mitochondrial electron transport, NADH to ubiquinone	MT	MTND5, ND5	HGNC:7461	MT-ND5	ENSG00000198786	MT-ND5	4540	MT-ND5
MT-ND6	mitochondrially encoded NADH dehydrogenase 6	Oxidative Phosphorylation (mt)	NADH dehydrogenase (ubiquinone) activity, mitochondrial electron transport, NADH to ubiquinone	MT	MTND6, ND6	HGNC:7462	MT-ND6	ENSG00000198695	MT-ND6	4541	MT-ND6
G6PD	glucose-6-phosphate dehydrogenase	Pentose Phosphate Pathway	Produces pentose sugars for nucleic acid synthesis and main producer of NADPH reducing power	X	G6PD1	HGNC:4057	G6PD	ENSG00000160211	G6PD	2539	G6PD
PGD	phosphogluconate dehydrogenase	Pentose Phosphate Pathway	6-phosphogluconate dehydrogenase is the second dehydrogenase in the pentose phosphate shunt. Deficiency of this enzyme is generally asymptomatic, and the inheritance of this disorder is autosomal dominant. Hemolysis results from combined deficiency of 6-phosphogluconate dehydrogenase and 6-phosphogluconolactonase suggesting a synergism of the two enzymopathies. Several transcript variants encodin…	1	6PGD	HGNC:8891	PGD	ENSG00000142657	PGD	5226	PGD
PGLS	6-phosphogluconolactonase	Pentose Phosphate Pathway	Hydrolysis of 6-phosphogluconolactone to 6- phosphogluconate	19	6PGL, HEL-S-304	HGNC:8903	PGLS	ENSG00000130313	PGLS	25796	PGLS
RPE	ribulose-5-phosphate-3-epimerase	Pentose Phosphate Pathway	catalytic activity:D-ribulose 5-phosphate = D-xylulose 5-phosphatesimilarity:Belongs to the ribulose-phosphate 3-epimerase family	2	RPE2-1	HGNC:10293	RPE	ENSG00000197713	RPE	6120	RPE
RPIA	ribose 5-phosphate isomerase A	Pentose Phosphate Pathway	The protein encoded by this gene is an enzyme, which catalyzes the reversible conversion between ribose-5-phosphate and ribulose-5-phosphate in the pentose-phosphate pathway. This gene is highly conserved in most organisms. The enzyme plays an essential role in the carbohydrate metabolism. Mutations in this gene cause ribose 5-phosphate isomerase deficiency. A pseudogene is found on chromosome 18…	2	RPID, RPIA	HGNC:10297	RPIA	ENSG00000153574	RPIA	22934	RPIA
TALDO1	transaldolase 1	Pentose Phosphate Pathway	Transaldolase is important for the balance of metabolites in the pentose-phosphate pathway	11	TAL, TAL-H, TALDOR, TALH	HGNC:11559	TALDO1	ENSG00000177156	TALDO1	6888	TALDO1
TKT	transketolase	Pentose Phosphate Pathway	This gene encodes a thiamine-dependent enzyme which plays a role in the channeling of excess sugar phosphates to glycolysis in the pentose phosphate pathway. Alternatively spliced transcript variants encoding multiple isoforms have been observed for this gene. [provided by RefSeq, Apr 2012],	3	HEL-S-48, HEL107, SDDHD, TK1, TKT	HGNC:11834	TKT	ENSG00000163931	TKT	7086	TKT
AFG1L	AFG1 like ATPase	Protein Stability & Degradation	This gene encodes a mitochondrial integral membrane protein that plays a role in mitochondrial protein homeostasis. The protein contains a P-loop motif and a five-domain structure that is conserved in fly, yeast, and bacteria. It functions to mediate the degradation of nuclear-encoded complex IV subunits. Two conserved estrogen receptor binding sites are located within 2.5 kb of this gene. Polymo…	6	AFG1, LACE1, c222389	HGNC:16411	AFG1L	ENSG00000135537	AFG1L	246269	AFG1L
ATAD1	ATPase family AAA domain containing 1	Protein Stability & Degradation	similarity:Belongs to the AAA ATPase family	10	AFDC1, FNP001, HKPX4, THORASE	HGNC:25903	ATAD1	ENSG00000138138	ATAD1	84896	ATAD1
ATP23	ATP23 metallopeptidase and ATP synthase assembly factor homolog	Protein Stability & Degradation	The protein encoded by this gene is amplified in glioblastomas and interacts with the DNA binding subunit of DNA-dependent protein kinase. This kinase is involved in double-strand break repair (DSB), and higher expression of the encoded protein increases the efficiency of DSB. In addition, comparison to orthologous proteins strongly suggests that this protein is a metalloprotease important in the…	12	KUB3, XRCC6BP1	HGNC:29452	ATP23	ENSG00000166896	ATP23	91419	ATP23
CLPB	ClpB homolog, mitochondrial AAA ATPase chaperonin	Protein Stability & Degradation	May function as a regulatory ATPase and be related to secretion/protein trafficking process	11	ANKCLB, HSP78, MEGCANN, MGCA7, SKD3	HGNC:30664	CLPB	ENSG00000162129	CLPB	81570	CLPB
CLPP	caseinolytic mitochondrial matrix peptidase proteolytic subunit	Protein Stability & Degradation	Clp cleaves peptides in various proteins in a process that requires ATP hydrolysis. Clp may be responsible for a fairly general and central housekeeping function rather than for the degradation of specific substrates	19	DFNB81, PRLTS3	HGNC:2084	CLPP	ENSG00000125656	CLPP	8192	CLPP
CLPX	caseinolytic mitochondrial matrix peptidase chaperone subunit	Protein Stability & Degradation	ATP-dependent specificity component of the Clp protease. It directs the protease to specific substrates. Can perform chaperone functions in the absence of clpP (By similarity)	15	EPP2	HGNC:2088	CLPX	ENSG00000166855	CLPX	10845	CLPX
DNAJA1	DnaJ heat shock protein family (Hsp40) member A1	Protein Stability & Degradation	This gene encodes a member of the DnaJ family of proteins, which act as heat shock protein 70 cochaperones. Heat shock proteins facilitate protein folding, trafficking, prevention of aggregation, and proteolytic degradation. Members of this family are characterized by a highly conserved N-terminal J domain, a glycine/phenylalanine-rich region, four CxxCxGxG zinc finger repeats, and a C-terminal s…	12	DJ-2, DjA1, HDJ2, HSDJ, HSJ2, HSJ-2, HSPF4, NEDD7, hDJ-2	HGNC:5229	DNAJA1	ENSG00000086061	DNAJA1	3301	DNAJA1
DNAJA3	DnaJ heat shock protein family (Hsp40) member A3	Protein Stability & Degradation	This gene encodes a member of the DNAJ/Hsp40 protein family. DNAJ/Hsp40 proteins stimulate the ATPase activity of Hsp70 chaperones and play critical roles in protein folding, degradation, and multimeric complex assembly. The encoded protein is localized to mitochondria and mediates several cellular processes including proliferation, survival and apoptotic signal transduction. The encoded protein …	16	HCA57, TID1, hTID-1	HGNC:11808	DNAJA3	ENSG00000103423	DNAJA3	9093	DNAJA3
DNAJC11	DnaJ heat shock protein family (Hsp40) member C11	Protein Stability & Degradation	similarity:Belongs to the DNAJC11 familysimilarity:Contains 1 J domain	1	dJ126A5.1	HGNC:25570	DNAJC11	ENSG00000007923	DNAJC11	55735	DNAJC11
DNAJC30	DnaJ heat shock protein family (Hsp40) member C30	Protein Stability & Degradation	This intronless gene encodes a member of the DNAJ molecular chaperone homology domain-containing protein family. This gene is deleted in Williams syndrome, a multisystem developmental disorder caused by the deletion of contiguous genes at 7q11.23. [provided by RefSeq, Jul 2008],	7	WBSCR18	HGNC:16410	DNAJC30	ENSG00000176410	DNAJC30	84277	DNAJC30
DNAJC4	DnaJ heat shock protein family (Hsp40) member C4	Protein Stability & Degradation	sequence caution:Several sequence rearrangementssimilarity:Contains 1 J domain	11	DANJC4, HSPF2, MCG18	HGNC:5271	DNAJC4	ENSG00000110011	DNAJC4	3338	DNAJC4
FBXL4	F-box and leucine rich repeat protein 4	Protein Stability & Degradation	This gene encodes a member of the F-box protein family, which are characterized by an approximately 40 amino acid motif, the F-box. F-box proteins constitute one subunit of modular E3 ubiquitin ligase complexes, called SCF complexes, which function in phosphorylation-dependent ubiquitination. The F-box domain mediates protein-protein interactions and binds directly to S-phase kinase-associated pr…	6	FBL4, FBL5, MTDPS13	HGNC:13601	FBXL4	ENSG00000112234	FBXL4	26235	FBXL4
FKBP8	FKBP prolyl isomerase 8	Protein Stability & Degradation	The protein encoded by this gene is a member of the immunophilin protein family, which play a role in immunoregulation and basic cellular processes involving protein folding and trafficking. Unlike the other members of the family, this encoded protein does not seem to have PPIase/rotamase activity. It may have a role in neurons associated with memory function. [provided by RefSeq, Jul 2008],	19	FKBP38, FKBPr38	HGNC:3724	FKBP8	ENSG00000105701	FKBP8	23770	FKBP8
HSPA1A	heat shock protein family A (Hsp70) member 1A	Protein Stability & Degradation	In cooperation with other chaperones, Hsp70s stabilize preexistent proteins against aggregation and mediate the folding of newly translated polypeptides in the cytosol as well as within organelles. These chaperones participate in all these processes through their ability to recognize nonnative conformations of other proteins. They bind extended peptide segments with a net hydrophobic character ex…	6	HEL-S-103, HSP70-1, HSP70-1A, HSP70-2, HSP70.1, HSP70.2, HSP70I, HSP72, HSPA1	HGNC:5232	HSPA1A	ENSG00000204389	HSPA1A	3303	HSPA1A
HSPA1B	heat shock protein family A (Hsp70) member 1B	Protein Stability & Degradation	In cooperation with other chaperones, Hsp70s stabilize preexistent proteins against aggregation and mediate the folding of newly translated polypeptides in the cytosol as well as within organelles. These chaperones participate in all these processes through their ability to recognize nonnative conformations of other proteins. They bind extended peptide segments with a net hydrophobic character ex…	6	HSP70-1, HSP70-1B, HSP70-2, HSP70.1, HSP70.2, HSP72, HSPA1, HSX70	HGNC:5233	HSPA1B	ENSG00000204388	HSPA1B	3304	HSPA1B
HSPD1	heat shock protein family D (Hsp60) member 1	Protein Stability & Degradation	Implicated in mitochondrial protein import and macromolecular assembly. May facilitate the correct folding of imported proteins. May also prevent misfolding and promote the refolding and proper assembly of unfolded polypeptides generated under stress conditions in the mitochondrial matrix	2	CPN60, GROEL, HLD4, HSP-60, HSP60, HSP65, HuCHA60, SPG13	HGNC:5261	HSPD1	ENSG00000144381	HSPD1	3329	HSPD1
LONP1	lon peptidase 1, mitochondrial	Protein Stability & Degradation	Required for intramitochondrial proteolysis. Catalyzes the initial steps of protein degradation. Hydrolyzes ATP and degrades protein and peptide substrates in an ATP-dependent manner. Binds to single-stranded but not to double-stranded DNA (By similarity)	19	CODASS, LON, LONP, LonHS, PIM1, PRSS15, hLON	HGNC:9479	LONP1	ENSG00000196365	LONP1	9361	LONP1
MUL1	mitochondrial E3 ubiquitin protein ligase 1	Protein Stability & Degradation	E3 ubiquitin-protein ligase that plays a role in the control of mitochondrial morphology. Promotes mitochondrial fragmentation and influences mitochondrial localization. Inhibits cell growth. When overexpressed, activates JNK through MAP3K7/TAK1 and induces caspase-dependent apoptosis. E3 ubiquitin ligases accept ubiquitin from an E2 ubiquitin-conjugating enzyme in the form of a thioester and the…	1	C1orf166, GIDE, MAPL, MULAN, RNF218	HGNC:25762	MUL1	ENSG00000090432	MUL1	79594	MUL1
NLN	neurolysin	Protein Stability & Degradation	Hydrolyzes oligopeptides such as neurotensin, bradykinin and dynorphin A (By similarity)	5	AGTBP, EP24.16, MEP, MOP	HGNC:16058	NLN	ENSG00000123213	NLN	57486	NLN
NRDC	nardilysin convertase	Protein Stability & Degradation	Cleaves peptide substrates on the N-terminus of arginine residues in dibasic pairs	1	NRD1, hNRD1, hNRD2	HGNC:7995	NRDC	ENSG00000078618	NRDC	4898	NRDC
PET100	PET100 cytochrome c oxidase chaperone	Protein Stability & Degradation	Mitochondrial complex IV, or cytochrome c oxidase, is a large transmembrane protein complex that is part of the respiratory electron transport chain of mitochondria. The small protein encoded by this gene plays a role in the biogenesis of mitochondrial complex IV. This protein localizes to the inner mitochondrial membrane and is exposed to the intermembrane space. Mutations in this gene are assoc…	19	C19orf79	HGNC:40038	PET100	ENSG00000229833	PET100	100131801	PET100
PITRM1	pitrilysin metallopeptidase 1	Protein Stability & Degradation	cofactor:Binds 1 zinc ion per subunitfunction:ATP-independent protease that degrades mitochondrial transit peptides after their cleavage. Also degrades other unstructured peptides. Specific for peptides in the range of 10 to 65 residues. Able to degrade amyloid beta A4 (APP) protein when it accumulates in mitochondrion, suggesting a link with Alzheimer disease. Shows a preference for cleavage aft…	10	MP1, PreP	HGNC:17663	PITRM1	ENSG00000107959	PITRM1	10531	PITRM1
RNF185	ring finger protein 185	Protein Stability & Degradation	similarity:Contains 1 RING-type zinc finger	22		HGNC:26783	RNF185	ENSG00000138942	RNF185	91445	RNF185
RNF5	ring finger protein 5	Protein Stability & Degradation	Has E2-dependent E3 ubiquitin-protein ligase activity. May function together with E2 ubiquitin-conjugating enzymes UBE2D1/UBCH5A and UBE2D2/UBC4. Mediates ubiquitination of PXN/paxillin and Salmonella type III secreted protein sopA. May be involved in regulation of cell motility and localization of PXN/paxillin	6	RMA1; RING5	HGNC:10068	RNF5	ENSG00000204308	RNF5	6048	RNF5
TMEM177	transmembrane protein 177	Protein Stability & Degradation	similarity:Belongs to the TMEM177 family	2		HGNC:28143	TMEM177	ENSG00000144120	TMEM177	80775	TMEM177
UBA1	ubiquitin like modifier activating enzyme 1	Protein Stability & Degradation	The protein encoded by this gene catalyzes the first step in ubiquitin conjugation to mark cellular proteins for degradation. This gene complements an X-linked mouse temperature-sensitive defect in DNA synthesis, and thus may function in DNA repair. It is part of a gene cluster on chromosome Xp11.23. Alternatively spliced transcript variants that encode the same protein have been described. [prov…	X	A1S9, A1S9T, A1ST, AMCX1, CFAP124, GXP1, POC20, SMAX2A, UBE1, UBE1X, UBA1	HGNC:12469	UBA1	ENSG00000130985	UBA1	7317	UBA1
XPNPEP3	X-prolyl aminopeptidase 3	Protein Stability & Degradation	The protein encoded by this gene belongs to the family of X-pro-aminopeptidases that utilize a metal cofactor, and remove the N-terminal amino acid from peptides with a proline residue in the penultimate position. This protein has been shown to localize to the mitochondria of renal cells, and have a role in ciliary function. Mutations in this gene are associated with nephronophthisis-like nephrop…	22	APP3, ICP55, NPHPL1	HGNC:28052	XPNPEP3	ENSG00000196236	XPNPEP3	63929	XPNPEP3
ACSS1	acyl-CoA synthetase short chain family member 1	Pyruvate Metabolism	Converts acetate to acetyl-CoA so that it can be used for oxidation through the tricarboxylic cycle to produce ATP and CO(2) (By similarity)	20	ACAS2L, ACECS1, AceCS2L	HGNC:16091	ACSS1	ENSG00000154930	ACSS1	84532	ACSS1
ACSS2	acyl-CoA synthetase short chain family member 2	Pyruvate Metabolism	Activates acetate so that it can be used for lipid synthesis or for energy generation	20	ACAS2, ACECS, ACS, ACSA, dJ1161H23.1	HGNC:15814	ACSS2	ENSG00000131069	ACSS2	55902	ACSS2
ADHFE1	alcohol dehydrogenase iron containing 1	Pyruvate Metabolism	The ADHFE1 gene encodes hydroxyacid-oxoacid transhydrogenase (EC 1.1.99.24), which is responsible for the oxidation of 4-hydroxybutyrate in mammalian tissues (Kardon et al 2006 [PubMed 16616524]).[supplied by OMIM, Mar 2008],	8	ADH8, HMFT2263, HOT	HGNC:16354	ADHFE1	ENSG00000147576	ADHFE1	137872	ADHFE1
ALDH7A1	aldehyde dehydrogenase 7 family member A1	Pyruvate Metabolism	The protein encoded by this gene is a member of subfamily 7 in the aldehyde dehydrogenase gene family. These enzymes are thought to play a major role in the detoxification of aldehydes generated by alcohol metabolism and lipid peroxidation. This particular member has homology to a previously described protein from the green garden pea, the 26g pea turgor protein. It is also involved in lysine cat…	5	ATQ1, EPD, PDE	HGNC:877	ALDH7A1	ENSG00000164904	ALDH7A1	501	ALDH7A1
DLAT	dihydrolipoamide S-acetyltransferase	Pyruvate Metabolism	The pyruvate dehydrogenase complex catalyzes the overall conversion of pyruvate to acetyl-CoA and CO(2). It contains multiple copies of three enzymatic components: pyruvate dehydrogenase (E1), dihydrolipoamide acetyltransferase (E2) and lipoamide dehydrogenase (E3)	11	DLTA, E2, PDC-E2, PDCE2	HGNC:2896	DLAT	ENSG00000150768	DLAT	1737	DLAT
HAGH	hydroxyacylglutathione hydrolase	Pyruvate Metabolism	Thiolesterase that catalyzes the hydrolysis of S-D- lactoyl-glutathione to form glutathione and D-lactic acid	16	GLO2, GLX2, GLXII1, HAGH	HGNC:4805	HAGH	ENSG00000063854	HAGH	3029	HAGH
HOGA1	4-hydroxy-2-oxoglutarate aldolase 1	Pyruvate Metabolism	The authors of PMID:20797690 cloned this gene while searching for genes in a region of chromosome 10 linked to primary hyperoxalurea type III. They noted that even though the encoded protein has been described as a mitochondrial dihydrodipicolinate synthase-like enzyme, it shares little homology with E. coli dihydrodipicolinate synthase (Dhdps), particularly in the putative substrate-binding regi…	10	C10orf65, DHDPS2, DHDPSL, HP3, NPL2	HGNC:25155	HOGA1	ENSG00000241935	HOGA1	112817	HOGA1
L2HGDH	L-2-hydroxyglutarate dehydrogenase	Pyruvate Metabolism	This gene encodes L-2-hydroxyglutarate dehydrogenase, a FAD-dependent enzyme that oxidizes L-2-hydroxyglutarate to alpha-ketoglutarate in a variety of mammalian tissues. Mutations in this gene cause L-2-hydroxyglutaric aciduria, a rare autosomal recessive neurometabolic disorder resulting in moderate to severe mental retardation. [provided by RefSeq, Jul 2008],	14	C14orf160, L2HGA	HGNC:20499	L2HGDH	ENSG00000087299	L2HGDH	79944	L2HGDH
LDHD	lactate dehydrogenase D	Pyruvate Metabolism	The protein encoded by this gene belongs to the D-isomer specific 2-hydroxyacid dehydrogenase family. The similar protein in yeast has both D-lactate and D-glycerate dehydrogenase activities. Alternative splicing occurs at this locus and two transcript variants encoding distinct isoforms have been identified. [provided by RefSeq, Jul 2008],	16	DLD	HGNC:19708	LDHD	ENSG00000166816	LDHD	197257	LDHD
ME1	malic enzyme 1	Pyruvate Metabolism	This gene encodes a cytosolic, NADP-dependent enzyme that generates NADPH for fatty acid biosynthesis. The activity of this enzyme, the reversible oxidative decarboxylation of malate, links the glycolytic and citric acid cycles. The regulation of expression for this gene is complex. Increased expression can result from elevated levels of thyroid hormones or by higher proportions of carbohydrates …	6	HUMNDME, MES	HGNC:6983	ME1	ENSG00000065833	ME1	4199	ME1
ME2	malic enzyme 2	Pyruvate Metabolism	This gene encodes a mitochondrial NAD-dependent malic enzyme, a homotetrameric protein, that catalyzes the oxidative decarboxylation of malate to pyruvate. It had previously been weakly linked to a syndrome known as Friedreich ataxia that has since been shown to be the result of mutation in a completely different gene. Certain single-nucleotide polymorphism haplotypes of this gene have been shown…	18	ODS1	HGNC:6984	ME2	ENSG00000082212	ME2	4200	ME2
ME3	malic enzyme 3	Pyruvate Metabolism	Malic enzyme catalyzes the oxidative decarboxylation of malate to pyruvate using either NAD+ or NADP+ as a cofactor. Mammalian tissues contain 3 distinct isoforms of malic enzyme: a cytosolic NADP(+)-dependent isoform, a mitochondrial NADP(+)-dependent isoform, and a mitochondrial NAD(+)-dependent isoform. This gene encodes a mitochondrial NADP(+)-dependent isoform. Multiple alternatively spliced…	11	NADP-ME	HGNC:6985	ME3	ENSG00000151376	ME3	10873	ME3
MPC1	mitochondrial pyruvate carrier 1	Pyruvate Metabolism	The protein encoded by this gene is part of an MPC1/MPC2 heterodimer that is responsible for transporting pyruvate into mitochondria. The encoded protein is found in the inner mitochondrial membrane. Defects in this gene are a cause of mitochondrial pyruvate carrier deficiency. Several transcript variants, some protein coding and one non-protein coding, have been found for this gene. [provided by…	6	BRP44L, CGI-129, MPYCD, SLC54A1	HGNC:21606	MPC1	ENSG00000060762	MPC1	51660	MPC1
MPC1L	mitochondrial pyruvate carrier 1 like	Pyruvate Metabolism	mitochondrial pyruvate transmembrane transport	X	SLC54A3	HGNC:44205	MPC1L	ENSG00000238205	MPC1L	347411	MPC1L
MPC2	mitochondrial pyruvate carrier 2	Pyruvate Metabolism	similarity:Belongs to the UPF0041 (0-44) family	1	BRP44, SLC54A2	HGNC:24515	MPC2	ENSG00000143158	MPC2	25874	MPC2
PCK2	phosphoenolpyruvate carboxykinase 2, mitochondrial	Pyruvate Metabolism	Catalyzes the conversion of oxaloacetate (OAA) to phosphoenolpyruvate (PEP), the rate-limiting step in the metabolic pathway that produces glucose from lactate and other precursors derived from the citric acid cycle (By similarity)	14	PEPCK, PEPCK-M, PEPCK2	HGNC:8725	PCK2	ENSG00000100889	PCK2	5106	PCK2
PDHA1	pyruvate dehydrogenase E1 alpha 1 subunit	Pyruvate Metabolism	The pyruvate dehydrogenase complex catalyzes the overall conversion of pyruvate to acetyl-CoA and CO(2). It contains multiple copies of three enzymatic components: pyruvate dehydrogenase (E1), dihydrolipoamide acetyltransferase (E2) and lipoamide dehydrogenase (E3)	X	PDHA, PDHAD, PDHCE1A, PHE1A	HGNC:8806	PDHA1	ENSG00000131828	PDHA1	5160	PDHA1
PDHA2	pyruvate dehydrogenase E1 alpha 2 subunit	Pyruvate Metabolism	The pyruvate dehydrogenase complex catalyzes the overall conversion of pyruvate to acetyl-CoA and CO(2). It contains multiple copies of three enzymatic components: pyruvate dehydrogenase (E1), dihydrolipoamide acetyltransferase (E2) and lipoamide dehydrogenase (E3)	4	PDHAL	HGNC:8807	PDHA2	ENSG00000163114	PDHA2	5161	PDHA2
PDHB	pyruvate dehydrogenase E1 beta subunit	Pyruvate Metabolism	The pyruvate dehydrogenase complex catalyzes the overall conversion of pyruvate to acetyl-CoA and CO(2). It contains multiple copies of three enzymatic components: pyruvate dehydrogenase (E1), dihydrolipoamide acetyltransferase (E2) and lipoamide dehydrogenase (E3)	3	PDHBD, PDHE1-B, PDHE1B, PHE1B	HGNC:8808	PDHB	ENSG00000168291	PDHB	5162	PDHB
PDK1	pyruvate dehydrogenase kinase 1	Pyruvate Metabolism	Inhibits the mitochondrial pyruvate dehydrogenase complex by phosphorylation of the E1 alpha subunit, thus contributing to the regulation of glucose metabolism	2		HGNC:8809	PDK1	ENSG00000152256	PDK1	5163	PDK1
PDK2	pyruvate dehydrogenase kinase 2	Pyruvate Metabolism	Inhibits the mitochondrial pyruvate dehydrogenase complex by phosphorylation of the E1 alpha subunit, thus contributing to the regulation of glucose metabolism	17	PDHK2, PDKII	HGNC:8810	PDK2	ENSG00000005882	PDK2	5164	PDK2
PDK3	pyruvate dehydrogenase kinase 3	Pyruvate Metabolism	Inhibits the mitochondrial pyruvate dehydrogenase complex by phosphorylation of the E1 alpha subunit, thus contributing to the regulation of glucose metabolism	X	CMTX6, GS1-358P8.4	HGNC:8811	PDK3	ENSG00000067992	PDK3	5165	PDK3
PDK4	pyruvate dehydrogenase kinase 4	Pyruvate Metabolism	Inhibits the mitochondrial pyruvate dehydrogenase complex by phosphorylation of the E1 alpha subunit, thus contributing to the regulation of glucose metabolism	7		HGNC:8812	PDK4	ENSG00000004799	PDK4	5166	PDK4
PDP1	pyruvate dehyrogenase phosphatase catalytic subunit 1	Pyruvate Metabolism	Catalyzes the dephosphorylation and concomitant reactivation of the alpha subunit of the E1 component of the pyruvate dehydrogenase complex (By similarity)	8	PDH, PDP, PDPC, PPM2A, PPM2C	HGNC:9279	PDP1	ENSG00000164951	PDP1	54704	PDP1
PDP2	pyruvate dehyrogenase phosphatase catalytic subunit 2	Pyruvate Metabolism	Catalyzes the dephosphorylation and concomitant reactivation of the alpha subunit of the E1 component of the pyruvate dehydrogenase complex (By similarity)	16	PDPC 2, PPM2B, PPM2C2	HGNC:30263	PDP2	ENSG00000172840	PDP2	57546	PDP2
PDPR	pyruvate dehydrogenase phosphatase regulatory subunit	Pyruvate Metabolism	Decreases the sensitivity of PDP1 to magnesium ions, and this inhibition is reversed by the polyamine spermine (By similarity)	16	PDP3	HGNC:30264	PDPR	ENSG00000090857	PDPR	55066	PDPR
ALKBH1	alkB homolog 1, histone H2A dioxygenase	Replication & Transcription	This gene encodes a homolog to the E. coli alkB gene product. The E. coli alkB protein is part of the adaptive response mechanism of DNA alkylation damage repair. It is involved in damage reversal by oxidative demethylation of 1-methyladenine and 3-methylcytosine. [provided by RefSeq, Jul 2008],	14	ABH, ABH1, ALKBH, alkB, hABH	HGNC:17911	ALKBH1	ENSG00000100601	ALKBH1	8846	ALKBH1
APEX1	apurinic/apyrimidinic endodeoxyribonuclease 1	Replication & Transcription	Repairs oxidative DNA damages in vitro. May have a role in protection against cell lethality and suppression of mutations. Removes the blocking groups from the 3'-termini of the DNA strand breaks generated by ionizing radiations and bleomycin	14	APE, APE1, APEN, APEX, APX, HAP1, REF1	HGNC:587	APEX1	ENSG00000100823	APEX1	328	APEX1
APEX2	apurinic/apyrimidinic endodeoxyribonuclease 2	Replication & Transcription	May participate in both nuclear and mitochondrial post- replicative base excision repair (BER). In the nucleus functions in the PCNA-dependent BER pathway	X	APE2, APEXL2, XTH2, ZGRF2	HGNC:17889	APEX2	ENSG00000169188	APEX2	27301	APEX2
CDK5RAP1	CDK5 regulatory subunit associated protein 1	Replication & Transcription	Specifically inhibits CDK5 activation by CDK5R1	20	C20orf34, C42, CGI-05, HSPC167	HGNC:15880	CDK5RAP1	ENSG00000101391	CDK5RAP1	51654	CDK5RAP1
CMPK2	cytidine/uridine monophosphate kinase 2	Replication & Transcription	May participate in dUTP and dCTP synthesis in mitochondria. Is able to phosphorylate dUMP, dCMP, CMP, UMP and monophosphates of the pyrimidine nucleoside analogs ddC, dFdC, araC, BVDU and FdUrd with ATP as phosphate donor. Efficacy is highest for dUMP followed by dCMP; CMP and UMP are poor substrates. May be involved in mtDNA depletion caused by long term treatment with ddC or other pyrimidine an…	2	NDK, TMPK2, TYKi, UMP-CMPK2	HGNC:27015	CMPK2	ENSG00000134326	CMPK2	129607	CMPK2
DGUOK	deoxyguanosine kinase	Replication & Transcription	Required for the phosphorylation of several deoxyribonucleosides and certain nucleoside analogs widely employed as antiviral and chemotherapeutic agents	2	MTDPS3, NCPH, PEOB4, dGK	HGNC:2858	DGUOK	ENSG00000114956	DGUOK	1716	DGUOK
DHX29	DExH-box helicase 29	Replication & Transcription	ATP-binding RNA helicase involved in translation initiation. Required for efficient initiation on mammalian mRNAs with structured 5'-UTRs by promoting efficient NTPase-dependent 48S complex formation. Specifically binds to the 40S ribosome near the mRNA entrance. Does not possess a processive helicase activity	5	DDX29	HGNC:15815	DHX29	ENSG00000067248	DHX29	54505	DHX29
DHX30	DExH-box helicase 30	Replication & Transcription	DEAD box proteins, characterized by the conserved motif Asp-Glu-Ala-Asp (DEAD), are putative RNA helicases. They are implicated in a number of cellular processes involving alteration of RNA secondary structure such as translation initiation, nuclear and mitochondrial splicing, and ribosome and spliceosome assembly. Based on their distribution patterns, some members of this DEAD box protein family…	3	DDX30, NEDMIAL, RETCOR	HGNC:16716	DHX30	ENSG00000132153	DHX30	22907	DHX30
DNA2	DNA replication helicase/nuclease 2	Replication & Transcription	This gene encodes a member of the DNA2/NAM7 helicase family. The encoded protein is a conserved helicase/nuclease involved in the maintenance of mitochondrial and nuclear DNA stability. Mutations in this gene are associated with autosomal dominant progressive external ophthalmoplegia-6 (PEOA6) and Seckel syndrome 8. Alternatively spliced transcript variants have been found for this gene. [provide…	10	DNA2L, hDNA2	HGNC:2939	DNA2	ENSG00000138346	DNA2	1763	DNA2
ENDOG	endonuclease G	Replication & Transcription	Cleaves DNA at double-stranded (DG)n.(DC)n and at single-stranded (DC)n tracts. In addition to deoxyribonuclease activities, also has ribonuclease (RNase) and RNase H activities. Capable of generating the RNA primers required by DNA polymerase gamma to initiate replication of mitochondrial DNA (By similarity)	9		HGNC:3346	ENDOG	ENSG00000167136	ENDOG	2021	ENDOG
EXOG	exo/endonuclease G	Replication & Transcription	Endo/exonuclease with nicking activity towards supercoiled DNA, a preference for single stranded DNA and 5'-3' exonuclease activity	3	ENDOGL1, ENDOGL2, ENGL, ENGL-a, ENGL-b, ENGLA, ENGLB	HGNC:3347	EXOG	ENSG00000157036	EXOG	9941	EXOG
FEN1	flap structure-specific endonuclease 1	Replication & Transcription	The protein encoded by this gene removes 5&apos; overhanging flaps in DNA repair and processes the 5&apos; ends of Okazaki fragments in lagging strand DNA synthesis. Direct physical interaction between this protein and AP endonuclease 1 during long-patch base excision repair provides coordinated loading of the proteins onto the substrate, thus passing the substrate from one enzyme to another. The…	11	FEN-1, MF1, RAD2	HGNC:3650	FEN1	ENSG00000168496	FEN1	2237	FEN1
GK	glycerol kinase	Replication & Transcription	The protein encoded by this gene belongs to the FGGY kinase family. This protein is a key enzyme in the regulation of glycerol uptake and metabolism. It catalyzes the phosphorylation of glycerol by ATP, yielding ADP and glycerol-3-phosphate. Mutations in this gene are associated with glycerol kinase deficiency (GKD). Alternatively spliced transcript variants encoding different isoforms have been …	X	GK1D, GK	HGNC:4289	GK	ENSG00000198814	GK	2710	GK
GK2	galactokinase 2	Replication & Transcription	catalytic activity:ATP + glycerol = ADP + sn-glycerol 3-phosphatefunction:Key enzyme in the regulation of glycerol uptake and metabolismpathway:Polyol metabolism; glycerol degradation via glycerol kinase pathway; sn-glycerol 3-phosphate from glycerol: step 1/1similarity:Belongs to the FGGY kinase familysubcellular location:In sperm the majority of the enzyme is bound to mitochondria	15	GK2	HGNC:4291	GK2	ENSG00000196475	GK2	2585	GK2
LIG1	DNA ligase 1	Replication & Transcription	This gene encodes a member of the ATP-dependent DNA ligase protein family. The encoded protein functions in DNA replication, recombination, and the base excision repair process. Mutations in this gene that lead to DNA ligase I deficiency result in immunodeficiency and increased sensitivity to DNA-damaging agents. Disruption of this gene may also be associated with a variety of cancers. Alternativ…	19		HGNC:6598	LIG1	ENSG00000105486	LIG1	3978	LIG1
LIG3	DNA ligase 3	Replication & Transcription	This gene is a member of the DNA ligase family. Each member of this family encodes a protein that catalyzes the joining of DNA ends but they each have a distinct role in DNA metabolism. The protein encoded by this gene is involved in excision repair and is located in both the mitochondria and nucleus, with translation initiation from the upstream start codon allowing for transport to the mitochon…	17	LIG2alpha, LIG3	HGNC:6600	LIG3	ENSG00000005156	LIG3	3980	LIG3
MGME1	mitochondrial genome maintenance exonuclease 1	Replication & Transcription	The protein encoded by this gene is a nuclear-encoded mitochondrial protein necessary for the maintenance of mitochondrial genome synthesis. The encoded protein is a RecB-type exonuclease and primarily cleaves single-stranded DNA. Defects in this gene have been associated with mitochondrial DNA depletion syndrome-11. Three transcript variants encoding different isoforms have been found for this g…	20	C20orf72, DDK1, MTDPS11, bA504H3.4	HGNC:16205	MGME1	ENSG00000125871	MGME1	92667	MGME1
MSH5	mutS homolog 5	Replication & Transcription	This gene encodes a member of the mutS family of proteins that are involved in DNA mismatch repair and meiotic recombination. This protein is similar to a Saccharomyces cerevisiae protein that participates in segregation fidelity and crossing-over events during meiosis. This protein plays a role in promoting ionizing radiation-induced apoptosis. This protein forms hetero-oligomers with another me…	6	G7; NG23; POF13; MUTSH5	HGNC:7328	MSH5	ENSG00000204410	MSH5	4439	MSH5
MTERF1	mitochondrial transcription termination factor 1	Replication & Transcription	Transcription termination factor. Binds to a 28 bp region within the tRNA(Leu(uur)) gene at a position immediately adjacent to and downstream of the 16S rRNA gene, this region comprises a tridecamer sequence critical for directing accurate termination. Probably requires one or more components for termination activity	7	MTERF	HGNC:21463	MTERF1	ENSG00000127989	MTERF1	7978	MTERF1
MTERF2	mitochondrial transcription termination factor 2	Replication & Transcription	Involved in cell cycle regulation. May participate in the regulation of cell growth through the modulation of mitochondrial transcription. May act as a transcription termination factor	12	MTERFD3, mTERFL	HGNC:30779	MTERF2	ENSG00000120832	MTERF2	80298	MTERF2
MUTYH	mutY DNA glycosylase	Replication & Transcription	This gene encodes a DNA glycosylase involved in oxidative DNA damage repair. The enzyme excises adenine bases from the DNA backbone at sites where adenine is inappropriately paired with guanine, cytosine, or 8-oxo-7,8-dihydroguanine, a major oxidatively damaged DNA lesion. The protein is localized to the nucleus and mitochondria. Mutations in this gene result in heritable predisposition to colon …	1	MYH	HGNC:7527	MUTYH	ENSG00000132781	MUTYH	4595	MUTYH
NFE2L2	nuclear factor, erythroid 2 like 2	Replication & Transcription	Transcription activator that binds to antioxidant response (ARE) elements in the promoter regions of target genes. Important for the coordinated up-regulation of genes in response to oxidative stress. May be involved in the transcriptional activation of genes of the beta-globin cluster by mediating enhancer activity of hypersensitive site 2 of the beta-globin locus control region	2	HEBP1, IMDDHH, NRF2	HGNC:7782	NFE2L2	ENSG00000116044	NFE2L2	4780	NFE2L2
NIF3L1	NGG1 interacting factor 3 like 1	Replication & Transcription	similarity:Belongs to the UPF0135 (NIF3) familysubunit:Homodimer. Interacts with COPS2 (By similarity). Interacts with THOC7	2	ALS2CR1, CALS-7, MDS015	HGNC:13390	NIF3L1	ENSG00000196290	NIF3L1	60491	NIF3L1
NSUN2	NOP2/Sun RNA methyltransferase 2	Replication & Transcription	This gene encodes a methyltransferase that catalyzes the methylation of cytosine to 5-methylcytosine (m5C) at position 34 of intron-containing tRNA(Leu)(CAA) precursors. This modification is necessary to stabilize the anticodon-codon pairing and correctly translate the mRNA. Alternatively spliced transcript variants encoding different isoforms have been noted for this gene.[provided by RefSeq, Ma…	5	MISU, MRT5, SAKI, TRM4	HGNC:25994	NSUN2	ENSG00000037474	NSUN2	54888	NSUN2
NT5M	5',3'-nucleotidase, mitochondrial	Replication & Transcription	This gene encodes a 5&apos; nucleotidase that localizes to the mitochondrial matrix. This enzyme dephosphorylates the 5&apos;- and 2&apos;(3&apos;)-phosphates of uracil and thymine deoxyribonucleotides. The gene is located within the Smith-Magenis syndrome region on chromosome 17. [provided by RefSeq, Jul 2008],	17	dNT-2, dNT2, mdN	HGNC:15769	NT5M	ENSG00000205309	NT5M	56953	NT5M
NTHL1	nth like DNA glycosylase 1	Replication & Transcription	The protein encoded by this gene is a DNA N-glycosylase of the endonuclease III family. Like a similar protein in E. coli, the encoded protein has DNA glycosylase activity on DNA substrates containing oxidized pyrimidine residues and has apurinic/apyrimidinic lyase activity. [provided by RefSeq, Oct 2008],	16	FAP3, NTH1, OCTS3, hNTH1	HGNC:8028	NTHL1	ENSG00000065057	NTHL1	4913	NTHL1
PHB	prohibitin	Replication & Transcription	Prohibitin inhibits DNA synthesis. It has a role in regulating proliferation. As yet it is unclear if the protein or the mRNA exhibits this effect. May play a role in regulating mitochondrial respiration activity and in aging	17	HEL-215, HEL-S-54e1, PHB	HGNC:8912	PHB	ENSG00000167085	PHB	5245	PHB
PIF1	PIF1 5'-to-3' DNA helicase	Replication & Transcription	This gene encodes a DNA-dependent adenosine triphosphate (ATP)-metabolizing enzyme that functions as a 5&apos; to 3&apos; DNA helicase. The encoded protein can resolve G-quadruplex structures and RNA-DNA hybrids at the ends of chromosomes. It also prevents telomere elongation by inhibiting the actions of telomerase. Alternative splicing and the use of alternative start codons results in multiple …	15	C15orf20, PIF	HGNC:26220	PIF1	ENSG00000140451	PIF1	80119	PIF1
POLD4	DNA polymerase delta 4, accessory subunit	Replication & Transcription	Required for optimal DNA polymerase delta activity. May contribute to PCNA-dependent activity of DNA polymerase delta	11	POLDS, p12	HGNC:14106	POLD4	ENSG00000175482	POLD4	57804	POLD4
POLDIP2	DNA polymerase delta interacting protein 2	Replication & Transcription	This gene encodes a protein that interacts with the DNA polymerase delta p50 subunit, as well as with proliferating cell nuclear antigen. The encoded protein maybe play a role in the ability of the replication fork to bypass DNA lesions. Alternative splicing results in multiple transcript variants. [provided by RefSeq, Feb 2014],	17	PDIP38, POLD4, p38	HGNC:23781	POLDIP2	ENSG00000004142	POLDIP2	26073	POLDIP2
POLG	DNA polymerase gamma, catalytic subunit	Replication & Transcription	Involved in the replication of mitochondrial DNA	15	MDP1, MIRAS, MTDPS4A, MTDPS4B, PEO1, POLGA, SANDO, SCAE, POLG	HGNC:9179	POLG	ENSG00000140521	POLG	5428	POLG
POLG2	DNA polymerase gamma 2, accessory subunit	Replication & Transcription	Mitochondrial polymerase processivity subunit. Stimulates the polymerase and exonuclease activities, and increases the processivity of the enzyme. Binds to ss-DNA	17	HP55, MTPOLB, PEOA4, POLB, POLG-BETA, POLGB	HGNC:9180	POLG2	ENSG00000256525	POLG2	11232	POLG2
POLRMT	RNA polymerase mitochondrial	Replication & Transcription	DNA-dependent RNA polymerase catalyzes the transcription of DNA into RNA using the four ribonucleoside triphosphates as substrates	19	APOLMT, MTRNAP, MTRPOL, h-mtRPOL	HGNC:9200	POLRMT	ENSG00000099821	POLRMT	5442	POLRMT
RAD51	RAD51 recombinase	Replication & Transcription	The protein encoded by this gene is a member of the RAD51 protein family. RAD51 family members are highly similar to bacterial RecA and Saccharomyces cerevisiae Rad51, and are known to be involved in the homologous recombination and repair of DNA. This protein can interact with the ssDNA-binding protein RPA and RAD52, and it is thought to play roles in homologous pairing and strand transfer of DN…	15	BRCC5, FANCR, HRAD51, HsRad51, HsT16930, MRMV2A, RECA, RAD51	HGNC:9817	RAD51	ENSG00000051180	RAD51	5888	RAD51
RMRP	RNA component of mitochondrial RNA processing endoribonuclease	Replication & Transcription	This gene encodes the RNA component of mitochondrial RNA processing endoribonuclease, which cleaves mitochondrial RNA at a priming site of mitochondrial DNA replication. This RNA also interacts with the telomerase reverse transcriptase catalytic subunit to form a distinct ribonucleoprotein complex that has RNA-dependent RNA polymerase activity and produces double-stranded RNAs that can be process…	9	CHH, NME1R, RRP2, RMRP	HGNC:10031	RMRP	ENSG00000269900	RMRP	6023	RMRP
RNASEH1	ribonuclease H1	Replication & Transcription	Endonuclease that specifically degrades the RNA of RNA- DNA hybrids	2	H1RNA, PEOB2, RNH1	HGNC:18466	RNASEH1	ENSG00000171865	RNASEH1	246243	RNASEH1
RRM2B	ribonucleotide reductase regulatory TP53 inducible subunit M2B	Replication & Transcription	This gene encodes the small subunit of a p53-inducible ribonucleotide reductase. This heterotetrameric enzyme catalyzes the conversion of ribonucleoside diphosphates to deoxyribonucleoside diphosphates. The product of this reaction is necessary for DNA synthesis. Mutations in this gene have been associated with autosomal recessive mitochondrial DNA depletion syndrome, autosomal dominant progressi…	8	MTDPS8A, MTDPS8B, P53R2	HGNC:17296	RRM2B	ENSG00000048392	RRM2B	50484	RRM2B
SSBP1	single stranded DNA binding protein 1	Replication & Transcription	This protein binds preferentially and cooperatively to ss-DNA. Probably involved in mitochondrial DNA replication	7	Mt-SSB, SOSS-B1, SSBP, mtSSB	HGNC:11317	SSBP1	ENSG00000106028	SSBP1	6742	SSBP1
SUPV3L1	Suv3 like RNA helicase	Replication & Transcription	ATPase and DNA/RNA helicase able to unwind DNA/DNA, DNA/RNA and RNA/RNA duplexes in the 5'-3' direction. May protect cells from apoptosis	10	SUV3	HGNC:11471	SUPV3L1	ENSG00000156502	SUPV3L1	6832	SUPV3L1
TEFM	transcription elongation factor, mitochondrial	Replication & Transcription	similarity:Belongs to the UPF0629 family	17	C17orf42	HGNC:26223	TEFM	ENSG00000172171	TEFM	79736	TEFM
TERT	telomerase reverse transcriptase	Replication & Transcription	Telomerase is a ribonucleoprotein enzyme essential for the replication of chromosome termini in most eukaryotes. It elongates telomeres. It is a reverse transcriptase that adds simple sequence repeats to chromosome ends by copying a template sequence within the RNA component of the enzyme	5	CMM9, DKCA2, DKCB4, EST2, PFBMFT1, TCS1, TP2, TRT, hEST2, hTRT	HGNC:11730	TERT	ENSG00000164362	TERT	7015	TERT
TFAM	transcription factor A, mitochondrial	Replication & Transcription	Involved in mitochondrial transcription regulation. Required for accurate and efficient promoter recognition by the mitochondrial RNA polymerase. Activates transcription by binding immediately upstream of transcriptional start sites. Is able to unwind and bend DNA	10	MTDPS15, MTTF1, MTTFA, TCF6, TCF6L1, TCF6L2, TCF6L3	HGNC:11741	TFAM	ENSG00000108064	TFAM	7019	TFAM
TFB1M	transcription factor B1, mitochondrial	Replication & Transcription	S-adenosyl-L-methionine-dependent methyltransferase which specifically dimethylates mitochondrial 12S rRNA at the conserved stem loop. Also required for basal transcription of mitochondrial DNA, probably via its interaction with POLRMT and TFAM. Stimulates transcription independently of the methyltransferase activity	6	CGI-75, CGI75, mtTFB, mtTFB1	HGNC:17037	TFB1M	ENSG00000029639	TFB1M	51106	TFB1M
TFB2M	transcription factor B2, mitochondrial	Replication & Transcription	S-adenosyl-L-methionine-dependent methyltransferase which specifically dimethylates mitochondrial 12S rRNA at the conserved stem loop. Also required for basal transcription of mitochondrial DNA, probably via its interaction with POLRMT and TFAM. Stimulates transcription independently of the methyltransferase activity. Compared to TFB1M, it activates transcription of mitochondrial DNA more efficie…	1	Hkp1, mtTFB2	HGNC:18559	TFB2M	ENSG00000162851	TFB2M	64216	TFB2M
TK2	thymidine kinase 1	Replication & Transcription	This gene encodes a deoxyribonucleoside kinase that specifically phosphorylates thymidine, deoxycytidine, and deoxyuridine. The encoded enzyme localizes to the mitochondria and is required for mitochondrial DNA synthesis. Mutations in this gene are associated with a myopathic form of mitochondrial DNA depletion syndrome. Alternate splicing results in multiple transcript variants encoding distinct…	17	TK2	HGNC:11831	TK2	ENSG00000166548	TK2	7083	TK2
TOP1MT	DNA topoisomerase I mitochondrial	Replication & Transcription	Relieves DNA strain that arise during duplication of mitochondrial DNA	8		HGNC:29787	TOP1MT	ENSG00000184428	TOP1MT	116447	TOP1MT
TOP3A	DNA topoisomerase III alpha	Replication & Transcription	Reduces the number of supercoils in a highly negatively supercoiled DNA. Essential component of the RMI complex, a complex that plays an important role in the processing of homologous recombination intermediates to limit DNA crossover formation in cells	17	MGRISCE2, PEOB5, TOP3, ZGRF7	HGNC:11992	TOP3A	ENSG00000177302	TOP3A	7156	TOP3A
TRUB2	TruB pseudouridine synthase family member 2	Replication & Transcription	May be responsible for synthesis of pseudouridine from uracil in transfer RNAs (By similarity)	9	CLONE24922	HGNC:17170	TRUB2	ENSG00000167112	TRUB2	26995	TRUB2
TWNK	twinkle mtDNA helicase	Replication & Transcription	This gene encodes a hexameric DNA helicase which unwinds short stretches of double-stranded DNA in the 5' to 3' direction and, along with mitochondrial single-stranded DNA binding protein and mtDNA polymerase gamma, is thought to play a key role in mtDNA replication. The protein localizes to the mitochondrial matrix and mitochondrial nucleoids. Mutations in this gene cause infantile onset spinoce…	10	ATXN8, C10orf2, IOSCA, MTDPS7, PEO, PEO1, PEOA3, PRLTS5, SANDO, SCA8, TWINL	HGNC:1160	TWNK	ENSG00000107815	TWNK	56652	TWNK
UNG	uracil DNA glycosylase	Replication & Transcription	This gene encodes one of several uracil-DNA glycosylases. One important function of uracil-DNA glycosylases is to prevent mutagenesis by eliminating uracil from DNA molecules by cleaving the N-glycosylic bond and initiating the base-excision repair (BER) pathway. Uracil bases occur from cytosine deamination or misincorporation of dUMP residues. Alternative promoter usage and splicing of this gene…	12	DGU, HIGM4, HIGM5, UDG1, UNG15, UNG2, UNG	HGNC:12572	UNG	ENSG00000076248	UNG	7374	UNG
YRDC	yrdC N6-threonylcarbamoyltransferase domain containing	Replication & Transcription	function:May regulate the activity of some transporterssimilarity:Belongs to the SUA5 familysimilarity:Contains 1 YrdC-like domainsubcellular location:Predominantly localized in the plasma membranesubunit:Interacts with RSC1A1tissue specificity:Ubiquitously expressed	1	DRIP3, IRIP, SUA5	HGNC:28905	YRDC	ENSG00000196449	YRDC	79693	YRDC
CAT	catalase	ROS Defense	Occurs in almost all aerobically respiring organisms and serves to protect cells from the toxic effects of hydrogen peroxide. Promotes growth of cells including T-cells, B-cells, myeloid leukemia cells, melanoma cells, mastocytoma cells and normal and transformed fibroblast cells	11		HGNC:1516	CAT	ENSG00000121691	CAT	847	CAT
GCLC	glutamate-cysteine ligase catalytic subunit	ROS Defense	Glutamate-cysteine ligase, also known as gamma-glutamylcysteine synthetase is the first rate-limiting enzyme of glutathione synthesis. The enzyme consists of two subunits, a heavy catalytic subunit and a light regulatory subunit. This locus encodes the catalytic subunit, while the regulatory subunit is derived from a different gene located on chromosome 1p22-p21. Mutations at this locus have been…	6	GCL, GCS, GLCL, GLCLC	HGNC:4311	GCLC	ENSG00000001084	GCLC	2729	GCLC
GCLM	glutamate-cysteine ligase modifier subunit	ROS Defense	Glutamate-cysteine ligase, also known as gamma-glutamylcysteine synthetase, is the first rate limiting enzyme of glutathione synthesis. The enzyme consists of two subunits, a heavy catalytic subunit and a light regulatory subunit. Gamma glutamylcysteine synthetase deficiency has been implicated in some forms of hemolytic anemia. Alternative splicing results in multiple transcript variants encodin…	1	GLCLR	HGNC:4312	GCLM	ENSG00000023909	GCLM	2730	GCLM
GLRX2	glutaredoxin 2	ROS Defense	Glutathione-dependent oxidoreductase that facilitates the maintenance of mitochondrial redox homeostasis upon induction of apoptosis by oxidative stress. Involved in response to hydrogen peroxide and regulation of apoptosis caused by oxidative stress. Acts as a very efficient catalyst of monothiol reactions because of its high affinity for protein glutathione-mixed disulfides. Can receive electro…	1	CGI-133, GRX2	HGNC:16065	GLRX2	ENSG00000023572	GLRX2	51022	GLRX2
GPX1	glutathione peroxidase 1	ROS Defense	Protects the hemoglobin in erythrocytes from oxidative breakdown	3	GPXD, GSHPX1	HGNC:4553	GPX1	ENSG00000233276	GPX1	2876	GPX1
GPX4	glutathione peroxidase 4	ROS Defense	Protects cells against membrane lipid peroxidation and cell death. Required for normal sperm development and male fertility. Could play a major role in protecting mammals from the toxicity of ingested lipid hydroperoxides. Essential for embryonic development. Protects from radiation and oxidative damage (By similarity)	19	GPx-4, GSHPx-4, MCSP, PHGPx, SMDS, snGPx, snPHGPx	HGNC:4556	GPX4	ENSG00000167468	GPX4	2879	GPX4
GSR	glutathione-disulfide reductase	ROS Defense	Maintains high levels of reduced glutathione in the cytosol	8	GR, HEL-75, HEL-S-122m	HGNC:4623	GSR	ENSG00000104687	GSR	2936	GSR
GSS	glutathione synthetase	ROS Defense	Glutathione is important for a variety of biological functions, including protection of cells from oxidative damage by free radicals, detoxification of xenobiotics, and membrane transport. The protein encoded by this gene functions as a homodimer to catalyze the second step of glutathione biosynthesis, which is the ATP-dependent conversion of gamma-L-glutamyl-L-cysteine to glutathione. Defects in…	20	GSHS, HEL-S-64p, HEL-S-88n	HGNC:4624	GSS	ENSG00000100983	GSS	2937	GSS
GSTA1	glutathione S-transferase alpha 1	ROS Defense	Conjugation of reduced glutathione to a wide number of exogenous and endogenous hydrophobic electrophiles	6	GST-epsilon, GST2-1, GTH1, GSTA1	HGNC:4626	GSTA1	ENSG00000243955	GSTA1	2938	GSTA1
GSTA2	glutathione S-transferase alpha 2	ROS Defense	Conjugation of reduced glutathione to a wide number of exogenous and endogenous hydrophobic electrophiles	6	GST2-2, GTA2, GTH2, GSTA2	HGNC:4627	GSTA2	ENSG00000244067	GSTA2	2939	GSTA2
GSTA4	glutathione S-transferase alpha 4	ROS Defense	Conjugation of reduced glutathione to a wide number of exogenous and endogenous hydrophobic electrophiles. This isozyme has a high catalytic efficiency with 4-hydroxyalkenals such as 4- hydroxynonenal (4-HNE)	6	GSTA4-4, GTA4	HGNC:4629	GSTA4	ENSG00000170899	GSTA4	2941	GSTA4
GSTP1	glutathione S-transferase pi 1	ROS Defense	Conjugation of reduced glutathione to a wide number of exogenous and endogenous hydrophobic electrophiles	11	DFN7, FAEES3, GST3, GSTP, HEL-S-22, PI	HGNC:4638	GSTP1	ENSG00000084207	GSTP1	2950	GSTP1
MGST1	microsomal glutathione S-transferase 1	ROS Defense	Conjugation of reduced glutathione to a wide number of exogenous and endogenous hydrophobic electrophiles. Has a wide substrate specificity	12	GST12, MGST, MGST-I	HGNC:7061	MGST1	ENSG00000008394	MGST1	4257	MGST1
MPV17	mitochondrial inner membrane protein MPV17	ROS Defense	This gene encodes a mitochondrial inner membrane protein that is implicated in the metabolism of reactive oxygen species. Mutations in this gene have been associated with the hepatocerebral form of mitochondrial DNA depletion syndrome (MDDS). [provided by RefSeq, Jul 2008],	2	MTDPS6, SYM1	HGNC:7224	MPV17	ENSG00000115204	MPV17	4358	MPV17
MPV17L	MPV17 mitochondrial inner membrane protein like	ROS Defense	Isoform 1 participates in reactive oxygen species metablism by up- or down-regulation of the genes of antioxidant enzymes	16	M-LPH, MLPH1, MLPH21, MPV17L	HGNC:26827	MPV17L	ENSG00000156968	MPV17L	255027	MPV17L
MSRA	methionine sulfoxide reductase A	ROS Defense	Has an important function as a repair enzyme for proteins that have been inactivated by oxidation. Catalyzes the reversible oxidation-reduction of methionine sulfoxide in proteins to methionine	8	PMSR	HGNC:7377	MSRA	ENSG00000175806	MSRA	4482	MSRA
MSRB2	methionine sulfoxide reductase B2	ROS Defense	Catalyzes the reduction of free and protein-bound methionine sulfoxide to methionine (By similarity)	10	CBS-1, CBS1, CGI-131, MSRB, PILB	HGNC:17061	MSRB2	ENSG00000148450	MSRB2	22921	MSRB2
MSRB3	methionine sulfoxide reductase B3	ROS Defense	Catalyzes the reduction of free and protein-bound methionine sulfoxide to methionine	12	DFNB74	HGNC:27375	MSRB3	ENSG00000174099	MSRB3	253827	MSRB3
NGB	neuroglobin	ROS Defense	This gene encodes an oxygen-binding protein that is distantly related to members of the globin gene family. It is highly conserved among other vertebrates. It is expressed in the central and peripheral nervous system where it may be involved in increasing oxygen availability and providing protection under hypoxic/ischemic conditions.	14		HGNC:14077	NGB	ENSG00000165553	NGB	58157	NGB
NUDT2	nudix hydrolase 2	ROS Defense	Asymmetrically hydrolyzes Ap4A to yield AMP and ATP. Plays a major role in maintaining homeostasis	9	APAH1	HGNC:8049	NUDT2	ENSG00000164978	NUDT2	318	NUDT2
OGG1	8-oxoguanine DNA glycosylase	ROS Defense	This gene encodes the enzyme responsible for the excision of 8-oxoguanine, a mutagenic base byproduct which occurs as a result of exposure to reactive oxygen. The action of this enzyme includes lyase activity for chain cleavage. Alternative splicing of the C-terminal region of this gene classifies splice variants into two major groups, type 1 and type 2, depending on the last exon of the sequence…	3	HMMH, HOGG1, MUTM, OGH1	HGNC:8125	OGG1	ENSG00000114026	OGG1	4968	OGG1
OXR1	oxidation resistance 1	ROS Defense	May be involved in protection from oxidative damage	8	Nbla00307, TLDC3	HGNC:15822	OXR1	ENSG00000164830	OXR1	55074	OXR1
PARK7	Parkinsonism associated deglycase	ROS Defense	The product of this gene belongs to the peptidase C56 family of proteins. It acts as a positive regulator of androgen receptor-dependent transcription. It may also function as a redox-sensitive chaperone, as a sensor for oxidative stress, and it apparently protects neurons against oxidative stress and cell death. Defects in this gene are the cause of autosomal recessive early-onset Parkinson dise…	1	DJ-1, DJ1, GATD2, HEL-S-67p	HGNC:16369	PARK7	ENSG00000116288	PARK7	11315	PARK7
PRDX1	peroxiredoxin 1	ROS Defense	Involved in redox regulation of the cell. Reduces peroxides with reducing equivalents provided through the thioredoxin system but not from glutaredoxin. May play an important role in eliminating peroxides generated during metabolism. Might participate in the signaling cascades of growth factors and tumor necrosis factor-alpha by regulating the intracellular concentrations of H(2)O(2)	1	MSP23, NKEF-A, NKEFA, PAG, PAGA, PAGB, PRX1, PRXI, TDPX2	HGNC:9352	PRDX1	ENSG00000117450	PRDX1	5052	PRDX1
PRDX3	peroxiredoxin 3	ROS Defense	Involved in redox regulation of the cell. Protects radical-sensitive enzymes from oxidative damage by a radical- generating system. Acts synergistically with MAP3K13 to regulate the activation of NF-kappa-B in the cytosol	10	AOP-1, AOP1, HBC189, MER5, PRO1748, SP-22, prx-III	HGNC:9354	PRDX3	ENSG00000165672	PRDX3	10935	PRDX3
PRDX5	peroxiredoxin 5	ROS Defense	Reduces hydrogen peroxide and alkyl hydroperoxides with reducing equivalents provided through the thioredoxin system. Involved in intracellular redox signaling	11	ACR1, AOEB166, B166, HEL-S-55, PLP, PMP20, PRDX6, PRXV, SBBI10, prx-V	HGNC:9355	PRDX5	ENSG00000126432	PRDX5	25824	PRDX5
ROMO1	reactive oxygen species modulator 1	ROS Defense	Induces production of reactive oxygen species (ROS) which are necessary for cell proliferation. May play a role in inducing oxidative DNA damage and replicative senescence	20	C20orf52, MTGM, MTGMP, bA353C18.2	HGNC:16185	ROMO1	ENSG00000125995	ROMO1	140823	ROMO1
SOD1	superoxide dismutase 1	ROS Defense	Destroys radicals which are normally produced within the cells and which are toxic to biological systems	21	ALS, ALS1, HEL-S-44, IPOA, SOD, hSod1, homodimer	HGNC:11179	SOD1	ENSG00000142168	SOD1	6647	SOD1
SOD2	superoxide dismutase 2	ROS Defense	Destroys radicals which are normally produced within the cells and which are toxic to biological systems (By similarity)Destroys radicals which are normally produced within the cells and which are toxic to biological systems	6	IPO-B, IPOB, MNSOD, MVCD6, Mn-SOD	HGNC:11180	SOD2	ENSG00000112096	SOD2	6648	SOD2
TLDC2	TBC/LysM-associated domain containing 2	ROS Defense	Involved in ROS defense by similarity to Yeast OXR1	20	C20orf118	HGNC:16112	TLDC2	ENSG00000101342	TLDC2	140711	TLDC2
TXN	thioredoxin	ROS Defense	ADF augments the expression of the interleukin-2 receptor TAC (IL2R/P55)Participates in various redox reactions through the reversible oxidation of its active center dithiol to a disulfide and catalyzes dithiol-disulfide exchange reactions. Plays a role in the reversible S-nitrosylation of cysteine residues in target proteins, and thereby contributes to the response to intracellular nitric oxide.…	9	TRDX, TRX, TRX1	HGNC:12435	TXN	ENSG00000136810	TXN	7295	TXN
TXN2	thioredoxin 2	ROS Defense	Has an anti-apoptotic function and plays an important role in the regulation of mitochondrial membrane potential. Could be involved in the resistance to anti-tumor agents. Possesses a dithiol-reducing activity	22	COXPD29, MT-TRX, MTRX, TRX2, TXN	HGNC:17772	TXN2	ENSG00000100348	TXN2	25828	TXN2
TXNRD1	thioredoxin reductase 1	ROS Defense	This gene encodes a member of the family of pyridine nucleotide oxidoreductases. This protein reduces thioredoxins as well as other substrates, and plays a role in selenium metabolism and protection against oxidative stress. The functional enzyme is thought to be a homodimer which uses FAD as a cofactor. Each subunit contains a selenocysteine (Sec) residue which is required for catalytic activity…	12	GRIM-12, TR, TR1, TRXR1, TXNR	HGNC:12437	TXNRD1	ENSG00000198431	TXNRD1	7296	TXNRD1
TXNRD2	thioredoxin reductase 2	ROS Defense	This gene encodes a member of the class I pyridine nucleotide-disulfide oxidoreductase family. The encoded protein is a selenocysteine-containing flavoenzyme that maintains thioredoxins in a reduced state, thereby playing a key role in regulating the cellular redox environment. Mammals have three related thioredoxin reductases. This gene encodes a mitochondrial form important for scavenging of re…	22	GCCD5, SELZ, TR, TR-BETA, TR3, TRXR2	HGNC:18155	TXNRD2	ENSG00000184470	TXNRD2	10587	TXNRD2
ARNT	aryl hydrocarbon receptor nuclear translocator	Transcription (nuclear)	This gene encodes a protein containing a basic helix-loop-helix domain and two characteristic PAS domains along with a PAC domain. The encoded protein binds to ligand-bound aryl hydrocarbon receptor and aids in the movement of this complex to the nucleus, where it promotes the expression of genes involved in xenobiotic metabolism. This protein is also a co-factor for transcriptional regulation by…	1	HIF-1-beta, HIF-1beta, HIF1-beta, HIF1B, HIF1BETA, TANGO, bHLHe2	HGNC:700	ARNT	ENSG00000143437	ARNT	405	ARNT
ATF4	activating transcription factor 4	Transcription (nuclear)	This gene encodes a transcription factor that was originally identified as a widely expressed mammalian DNA binding protein that could bind a tax-responsive enhancer element in the LTR of HTLV-1. The encoded protein was also isolated and characterized as the cAMP-response element binding protein 2 (CREB-2). The protein encoded by this gene belongs to a family of DNA-binding proteins that includes…	22	CREB2, TXREB, CREB-2, TAXREB67	HGNC:786	ATF4	ENSG00000128272	ATF4	468	ATF4
CREB1	cAMP responsive element binding protein 1	Transcription (nuclear)	This protein binds the cAMP response element (CRE), a sequence present in many viral and cellular promoters. CREB stimulates transcription on binding to the CRE. Transciption activation is enhanced by the TORC coactivators which act independently of Ser-133 phosphorylation. Implicated in synchronization of circadian rhythmicity	2	CREB, CREB-1	HGNC:2345	CREB1	ENSG00000118260	CREB1	1385	CREB1
E2F1	E2F transcription factor 1	Transcription (nuclear)	The protein encoded by this gene is a member of the E2F family of transcription factors. The E2F family plays a crucial role in the control of cell cycle and action of tumor suppressor proteins and is also a target of the transforming proteins of small DNA tumor viruses. The E2F proteins contain several evolutionally conserved domains found in most members of the family. These domains include a D…	20	E2F-1,RBAP1,RBBP3,RBP3,	HGNC:3113	E2F1	ENSG00000101412	E2F1	1869	E2F1
ESRRA	estrogen related receptor alpha	Transcription (nuclear)	The protein encoded by this gene is a nuclear receptor that is most closely related to the estrogen receptor. This protein acts as a site-specific transcription factor and interacts with members of the PGC-1 family of transcription cofactors to regulate the expression of most genes involved in cellular energy production as well as in the process of mitochondrial biogenesis. A processed pseudogene…	11	ERR1, ERRa, ERRalpha, ESRL1, NR3B1	HGNC:3471	ESRRA	ENSG00000173153	ESRRA	2101	ESRRA
FOXO3	forkhead box O3	Transcription (nuclear)	This gene belongs to the forkhead family of transcription factors which are characterized by a distinct forkhead domain. This gene likely functions as a trigger for apoptosis through expression of genes necessary for cell death. Translocation of this gene with the MLL gene is associated with secondary acute leukemia. Alternatively spliced transcript variants encoding the same protein have been ob…	6	AF6q21,FKHRL1,FKHRL1P2,FOXO2,FOXO3A,	HGNC:3821	FOXO3	ENSG00000118689	FOXO3	2309	FOXO3
GABPA	GA binding protein transcription factor subunit alpha	Transcription (nuclear)	This gene encodes one of three GA-binding protein transcription factor subunits which functions as a DNA-binding subunit. Since this subunit shares identity with a subunit encoding the nuclear respiratory factor 2 gene, it is likely involved in activation of cytochrome oxidase expression and nuclear control of mitochondrial function. This subunit also shares identity with a subunit constituting t…	21	E4TF1-60, E4TF1A, NFT2, NRF2, NRF2A, RCH04A07	HGNC:4071	GABPA	ENSG00000154727	GABPA	2551	GABPA
HIF1A	hypoxia inducible factor 1 subunit alpha	Transcription (nuclear)	This gene encodes the alpha subunit of transcription factor hypoxia-inducible factor-1 (HIF-1), which is a heterodimer composed of an alpha and a beta subunit. HIF-1 functions as a master regulator of cellular and systemic homeostatic response to hypoxia by activating transcription of many genes, including those involved in energy metabolism, angiogenesis, apoptosis, and other genes whose protein…	14	HIF-1-alpha,HIF-1A,HIF-1alpha,HIF1,HIF1-ALPHA,MOP1,PASD8,bHLHe78,	HGNC:4910	HIF1A	ENSG00000100644	HIF1A	3091	HIF1A
JUN	Jun proto-oncogene, AP-1 transcription factor subunit	Transcription (nuclear)	This gene is the putative transforming gene of avian sarcoma virus 17. It encodes a protein which is highly similar to the viral protein, and which interacts directly with specific target DNA sequences to regulate gene expression. This gene is intronless and is mapped to 1p32-p31, a chromosomal region involved in both translocations and deletions in human malignancies.	1	AP-1, AP1, c-Jun, p39	HGNC:6204	JUN	ENSG00000177606	JUN	3725	JUN
MITF	melanocyte inducing transcription factor	Transcription (nuclear)	The protein encoded by this gene is a transcription factor that contains both basic helix-loop-helix and leucine zipper structural features. The encoded protein regulates melanocyte development and is responsible for pigment cell-specific transcription of the melanogenesis enzyme genes. Heterozygous mutations in the this gene cause auditory-pigmentary syndromes, such as Waardenburg syndrome type …	3	CMM8,COMMAD,MI,WS2,WS2A,bHLHe32,	HGNC:7105	MITF	ENSG00000187098	MITF	4286	MITF
MYC	MYC proto-oncogene, bHLH transcription factor	Transcription (nuclear)	This gene is a proto-oncogene and encodes a nuclear phosphoprotein that plays a role in cell cycle progression, apoptosis and cellular transformation. The encoded protein forms a heterodimer with the related transcription factor MAX. This complex binds to the E box DNA consensus sequence and regulates the transcription of specific target genes. Amplification of this gene is frequently observed in…	8	MRTLC, bHLHe39, c-Myc, MYC	HGNC:7553	MYC	ENSG00000136997	MYC	4609	MYC
NRF1	nuclear respiratory factor 1	Transcription (nuclear)	Transcription factor that activates the expression of the EIF2S1 (EIF2-alpha) gene. Links the transcriptional modulation of key metabolic genes to cellular growth and development. Implicated in the control of nuclear genes required for respiration, heme biosynthesis, and mitochondrial DNA transcription and replication	7	ALPHA-PAL	HGNC:7996	NRF1	ENSG00000106459	NRF1	4899	NRF1
PPARA	peroxisome proliferator activated receptor alpha	Transcription (nuclear)	Peroxisome proliferators include hypolipidemic drugs, herbicides, leukotriene antagonists, and plasticizers; this term arises because they induce an increase in the size and number of peroxisomes. Peroxisomes are subcellular organelles found in plants and animals that contain enzymes for respiration and for cholesterol and lipid metabolism. The action of peroxisome proliferators is thought to be …	22	NR1C1, PPAR, PPARalpha, hPPAR	HGNC:9232	PPARA	ENSG00000186951	PPARA	5465	PPARA
PPARG	peroxisome proliferator activated receptor gamma	Transcription (nuclear)	This gene encodes a member of the peroxisome proliferator-activated receptor (PPAR) subfamily of nuclear receptors. PPARs form heterodimers with retinoid X receptors (RXRs) and these heterodimers regulate transcription of various genes. Three subtypes of PPARs are known: PPAR-alpha, PPAR-delta, and PPAR-gamma. The protein encoded by this gene is PPAR-gamma and is a regulator of adipocyte differen…	3	CIMT1, GLM1, NR1C31, PPARG2, PPARgamma, PPARG	HGNC:9236	PPARG	ENSG00000132170	PPARG	5468	PPARG
PPARGC1A	PPARG coactivator 1 alpha	Transcription (nuclear)	Transcriptional coactivator for steroid receptors and nuclear receptors. Greatly increases the transcriptional activity of PPARG and thyroid hormone receptor on the uncoupling protein promoter. Can regulate key mitochondrial genes that contribute to the program of adaptive thermogenesis (By similarity)	4	LEM6, PGC-1(alpha), PGC-1alpha, PGC-1v, PGC1, PGC1A, PPARGC1	HGNC:9237	PPARGC1A	ENSG00000109819	PPARGC1A	10891	PPARGC1A
PPARGC1B	PPARG coactivator 1 beta	Transcription (nuclear)	The protein encoded by this gene stimulates the activity of several transcription factors and nuclear receptors, including estrogen receptor alpha, nuclear respiratory factor 1, and glucocorticoid receptor. The encoded protein may be involved in fat oxidation, non-oxidative glucose metabolism, and the regulation of energy expenditure. This protein is downregulated in prediabetic and type 2 diabet…	5	ERRL1, PERC, PGC-1(beta), PGC1B	HGNC:30022	PPARGC1B	ENSG00000155846	PPARGC1B	133522	PPARGC1B
PPRC1	PPARG related coactivator 1	Transcription (nuclear)	The protein encoded by this gene is similar to PPAR-gamma coactivator 1 (PPARGC1/PGC-1), a protein that can activate mitochondrial biogenesis in part through a direct interaction with nuclear respiratory factor 1 (NRF1). This protein has been shown to interact with NRF1. It is thought to be a functional relative of PPAR-gamma coactivator 1 that activates mitochondrial biogenesis through NRF1 in r…	10	PRC	HGNC:30025	PPRC1	ENSG00000148840	PPRC1	23082	PPRC1
RELA	RELA proto-oncogene, NF-kB subunit	Transcription (nuclear)	NF-kappa-B is a ubiquitous transcription factor involved in several biological processes. It is held in the cytoplasm in an inactive state by specific inhibitors. Upon degradation of the inhibitor, NF-kappa-B moves to the nucleus and activates transcription of specific genes. NF-kappa-B is composed of NFKB1 or NFKB2 bound to either REL, RELA, or RELB. The most abundant form of NF-kappa-B is NFKB1…	11	NFKB3,p65,	HGNC:9955	RELA	ENSG00000173039	RELA	5970	RELA
SP1	Sp1 transcription factor	Transcription (nuclear)	The protein encoded by this gene is a zinc finger transcription factor that binds to GC-rich motifs of many promoters. The encoded protein is involved in many cellular processes, including cell differentiation, cell growth, apoptosis, immune responses, response to DNA damage, and chromatin remodeling. Post-translational modifications such as phosphorylation, acetylation, glycosylation, and proteo…	12		HGNC:11205	SP1	ENSG00000185591	SP1	6667	SP1
TP53	tumor protein p53	Transcription (nuclear)	Acts as a tumor suppressor in many tumor types; induces growth arrest or apoptosis depending on the physiological circumstances and cell type. Involved in cell cycle regulation as a trans-activator that acts to negatively regulate cell division by controlling a set of genes required for this process. One of the activated genes is an inhibitor of cyclin-dependent kinases. Apoptosis induction seems…	17	BCC7, BMFS5, LFS1, P53, TRP53	HGNC:11998	TP53	ENSG00000141510	TP53	7157	TP53
YAP1	Yes associated protein 1	Transcription (nuclear)	This gene encodes a downstream nuclear effector of the Hippo signaling pathway which is involved in development, growth, repair, and homeostasis. This gene is known to play a role in the development and progression of multiple cancers as a transcriptional regulator of this signaling pathway and may function as a potential target for cancer treatment. Alternative splicing results in multiple trans…	11	COB1, YAP, YAP2, YAP65, YKI	HGNC:16262	YAP1	ENSG00000137693	YAP1	10413	YAP1
YY1	YY1 transcription factor	Transcription (nuclear)	YY1 is a ubiquitously distributed transcription factor belonging to the GLI-Kruppel class of zinc finger proteins. The protein is involved in repressing and activating a diverse number of promoters. YY1 may direct histone deacetylases and histone acetyltransferases to a promoter in order to activate or repress the promoter, thus implicating histone modification in the function of YY1.	14	DELTA, GADEVS, INO80S, NF-E1, UCRBP, YIN-YANG-1	HGNC:12856	YY1	ENSG00000100811	YY1	7528	YY1
TFEB	transcription factor EB	Transcription (nuclear)	TFEB (Transcription Factor EB) is a Protein Coding gene. Diseases associated with TFEB include Renal Cell Carcinoma, Xp11-Associated and Microphthalmia. Among its related pathways are PI3K-AKT-mTOR signaling pathway and therapeutic opportunities and Apoptosis and Autophagy. Gene Ontology (GO) annotations related to this gene include DNA-binding transcription factor activity and protein dimerizati…	6	TCFEB, BHLHE35, ALPHATFEB	HGNC:11753	TFEB	ENSG00000112561	TFEB	7942	TFEB
TFE3	transcription factor binding to IGHM enhancer 3	Transcription (nuclear)	This gene encodes a basic helix-loop-helix domain-containing transcription factor that binds MUE3-type E-box sequences in the promoter of genes. The encoded protein promotes the expression of genes downstream of transforming growth factor beta (TGF-beta) signaling. This gene may be involved in chromosomal translocations in renal cell carcinomas and other cancers, resulting in the production of fu…	X	TFEA, RCCP2, RCCX1, bHLHe33	HGNC:11752	TFE3	ENSG00000068323	TFE3	7030	TFE3
AARS2	alanyl-tRNA synthetase 2, mitochondrial	Translation	The protein encoded by this gene belongs to the class-II aminoacyl-tRNA synthetase family. Aminoacyl-tRNA synthetases play critical roles in mRNA translation by charging tRNAs with their cognate amino acids. The encoded protein is a mitochondrial enzyme that specifically aminoacylates alanyl-tRNA. Mutations in this gene are a cause of combined oxidative phosphorylation deficiency 8. [provided by …	6	AARSL, COXPD8, LKENP, MT-ALARS, MTALARS	HGNC:21022	AARS2	ENSG00000124608	AARS2	57505	AARS2
AURKAIP1	aurora kinase A interacting protein 1	Translation	function:May act as a negative regulator of Aurora-A kinase, by down-regulation through proteasome-dependent degradationsubunit:Interacts with Aurora-Atissue specificity:Ubiquitously expressed and especially highly expressed in heart, skeletal muscle and testis	1	AIP, AKIP, MRP-S38	HGNC:24114	AURKAIP1	ENSG00000175756	AURKAIP1	54998	AURKAIP1
BPHL	biphenyl hydrolase like	Translation	This gene encodes a member of the serine protease family of hydrolytic enzymes which contain a serine in their active site. The encoded protein may play a role in activation of the antiviral prodrug valacyclovir. Alternatively spliced transcript variants have been described.[provided by RefSeq, Jan 2009],	6	BPH-RP, MCNAA, VACVASE	HGNC:1094	BPHL	ENSG00000137274	BPHL	670	BPHL
C12orf65	chromosome 12 open reading frame 65	Translation	This nuclear gene encodes a mitochondrial matrix protein that appears to contribute to peptide chain termination in the mitochondrial translation machinery. Two different 1 bp deletions (resulting in the same premature stop codon)result in decreased mitochondrial translation, decreased levels of oxidative phosphorylation complexes and encepthalomyopathy. Alternative splicing results in multiple t…	12	COXPD7, SPG55	HGNC:26784	C12orf65	ENSG00000130921	C12orf65	91574	C12orf65
CARS2	cysteinyl-tRNA synthetase 2, mitochondrial	Translation	This gene encodes a putative member of the class I family of aminoacyl-tRNA synthetases. These enzymes play a critical role in protein biosynthesis by charging tRNAs with their cognate amino acids. This protein is encoded by the nuclear genome but is likely to be imported to the mitochondrion where it is thought to catalyze the ligation of cysteine to tRNA molecules. A splice-site mutation in thi…	13	COXPD27, cysRS	HGNC:25695	CARS2	ENSG00000134905	CARS2	79587	CARS2
CCDC58	coiled-coil domain containing 58	Translation	similarity:Belongs to the CCDC58 family	3		HGNC:31136	CCDC58	ENSG00000160124	CCDC58	131076	CCDC58
CHCHD1	coiled-coil-helix-coiled-coil-helix domain containing 1	Translation	similarity:Contains 1 CHCH domain	10	C10orf34, C2360, MRP-S37	HGNC:23518	CHCHD1	ENSG00000172586	CHCHD1	118487	CHCHD1
DAP3	death associated protein 3	Translation	Mammalian mitochondrial ribosomal proteins are encoded by nuclear genes and help in protein synthesis within the mitochondrion. Mitochondrial ribosomes (mitoribosomes) consist of a small 28S subunit and a large 39S subunit. They have an estimated 75% protein to rRNA composition compared to prokaryotic ribosomes, where this ratio is reversed. Another difference between mammalian mitoribosomes and …	1	DAP-3, MRP-S29, MRPS29, S29mt, bMRP-10	HGNC:2673	DAP3	ENSG00000132676	DAP3	7818	DAP3
DARS2	aspartyl-tRNA synthetase 2, mitochondrial	Translation	The protein encoded by this gene belongs to the class-II aminoacyl-tRNA synthetase family. It is a mitochondrial enzyme that specifically aminoacylates aspartyl-tRNA. Mutations in this gene are associated with leukoencephalopathy with brainstem and spinal cord involvement and lactate elevation (LBSL). [provided by RefSeq, Nov 2009],	1	ASPRS, LBSL, MT-ASPRS	HGNC:25538	DARS2	ENSG00000117593	DARS2	55157	DARS2
DDX28	DEAD-box helicase 28	Translation	May be involved in RNA processing or transport. Has RNA and Mg(2+)-dependent ATPase activity	16	MDDX28	HGNC:17330	DDX28	ENSG00000182810	DDX28	55794	DDX28
EARS2	glutamyl-tRNA synthetase 2, mitochondrial	Translation	Catalyzes the attachment of glutamate to tRNA(Glu) in a two-step reaction: glutamate is first activated by ATP to form Glu-AMP and then transferred to the acceptor end of tRNA(Glu) (By similarity)	16	COXPD12, MSE1, gluRS	HGNC:29419	EARS2	ENSG00000103356	EARS2	124454	EARS2
EIF2AK3	eukaryotic translation initiation factor 2 alpha kinase 3	Translation	The protein encoded by this gene phosphorylates the alpha subunit of eukaryotic translation-initiation factor 2, leading to its inactivation, and thus to a rapid reduction of translational initiation and repression of global protein synthesis. This protein is thought to modulate mitochondrial function. It is a type I membrane protein located in the endoplasmic reticulum (ER), where it is induced …	2	PEK, PERK, WRS	HGNC:3255	EIF2AK3	ENSG00000172071	EIF2AK3	9451	EIF2AK3
ELAC2	elaC ribonuclease Z 2	Translation	Zinc phosphodiesterase, which displays some tRNA 3'- processing endonuclease activity. Probably involved in tRNA maturation, by removing a 3'-trailer from precursor tRNA	17	COXPD17, ELC2, HPC2	HGNC:14198	ELAC2	ENSG00000006744	ELAC2	60528	ELAC2
ERAL1	Era like 12S mitochondrial rRNA chaperone 1	Translation	The protein encoded by this gene is a GTPase that localizes to the mitochondrion. The encoded protein binds to the 3&apos; terminal stem loop of 12S mitochondrial rRNA and is required for proper assembly of the 28S small mitochondrial ribosomal subunit. Deletion of this gene has been shown to cause mitochondrial dysfunction, growth retardation, and apoptosis. Several transcript variants encoding …	17	CEGA, ERA, ERA-WA, ERAL1B, H-ERA, HERA-A, HERA-B, PRLTS6, ERAL1	HGNC:3424	ERAL1	ENSG00000132591	ERAL1	26284	ERAL1
FARS2	phenylalanyl-tRNA synthetase 2, mitochondrial	Translation	This gene encodes a protein that transfers phenylalanine to its cognate tRNA. This protein localizes to the mitochondrion and plays a role in mitochondrial protein translation. Mutations in this gene can cause combined oxidative phosphorylation deficiency 14 (Alpers encephalopathy). Alternative splicing results in multiple transcript variants. [provided by RefSeq, Jan 2016],	6	COXPD14, FARS1, HSPC320, PheRS, SPG77	HGNC:21062	FARS2	ENSG00000145982	FARS2	10667	FARS2
FASTK	Fas activated serine/threonine kinase	Translation	The protein encoded by this gene is a member of the serine/threonine protein kinase family. This kinase was shown to be activated rapidly during Fas-mediated apoptosis in Jurkat cells. In response to Fas receptor ligation, it phosphorylates TIA1, an apoptosis-promoting nuclear RNA-binding protein. The encoded protein is a strong inducer of lymphocyte apoptosis. Two transcript variants encoding di…	7	FAST	HGNC:24676	FASTK	ENSG00000164896	FASTK	10922	FASTK
FASTKD1	FAST kinase domains 1	Translation	caution:It is uncertain whether Met-1 or Met-15 is the initiatorsimilarity:Belongs to the FAST kinase familysimilarity:Contains 1 RAP domain	2		HGNC:26150	FASTKD1	ENSG00000138399	FASTKD1	79675	FASTKD1
FASTKD2	FAST kinase domains 2	Translation	This gene encodes a protein that is localized in the mitochondrial inner compartment and that may play a role in mitochondrial apoptosis. Nonsense mutations have been reported to result in cytochrome c oxidase deficiency. [provided by RefSeq, Oct 2008],	2	KIAA0971	HGNC:29160	FASTKD2	ENSG00000118246	FASTKD2	22868	FASTKD2
FASTKD3	FAST kinase domains 3	Translation	This gene encodes a member of a small family of Fas-activated serine/threonine kinase domain (FASTKD) containing proteins that share an amino terminal mitochondrial targeting domain and multiple carboxy terminal FAST domains as well as a putative RNA-binding RAP domain. The members of this family are ubiquitously expressed and are generally most abundant in mitochondria-enriched tissues such as h…	5		HGNC:28758	FASTKD3	ENSG00000124279	FASTKD3	79072	FASTKD3
FASTKD5	FAST kinase domains 5	Translation	similarity:Belongs to the FAST kinase familysimilarity:Contains 1 RAP domain	20	dJ1187M17.5	HGNC:25790	FASTKD5	ENSG00000215251	FASTKD5	60493	FASTKD5
GADD45GIP1	GADD45G interacting protein 1	Translation	Acts as a negative regulator of G1 to S cell cycle phase progression by inhibiting cyclin-dependent kinases. Inhibitory effects are additive with GADD45 proteins but occurs also in the absence of GADD45 proteins. Acts as a repressor of the orphan nuclear receptor NR4A1 by inhibiting AB domain-mediated transcriptional activity. May be involved in the hormone-mediated regulation of NR4A1 transcript…	19	CKBBP2, CKbetaBP2, CRIF1, MRP-L59, PLINP, PLINP-1, PRG6, Plinp1	HGNC:29996	GADD45GIP1	ENSG00000179271	GADD45GIP1	90480	GADD45GIP1
GARS1	glycyl-tRNA synthetase	Translation	Description: EC 6.1.1.14 [validated, MUID:95273165] Pathway: protein biosynthesis,	7	CMT2D, DSMAV, GlyRS, HMN5, SMAD1, GARS	HGNC:4162	GARS1	ENSG00000106105	GARS1	2617	GARS1
GATB	glutamyl-tRNA amidotransferase subunit B	Translation	catalytic activity:ATP + L-glutamyl-tRNA(Gln) + L-glutamine = ADP + phosphate + L-glutaminyl-tRNA(Gln) + L-glutamatefunction:Furnishes a means for formation of correctly charged Gln-tRNA(Gln) through the transamidation of misacylated Glu-tRNA(Gln) in the mitochondria. The reaction takes place in the presence of glutamine and ATP through an activated gamma-phospho-Glu-tRNA(Gln) similarity:Belongs …	4	HSPC199, PET112, PET112L	HGNC:8849	GATB	ENSG00000059691	GATB	5188	GATB
GATC	glutamyl-tRNA amidotransferase subunit C	Translation	similarity:Belongs to the gatC family	12	15E1.2	HGNC:25068	GATC	ENSG00000257218	GATC	283459	GATC
GFM1	G elongation factor mitochondrial 1	Translation	Eukaryotes contain two protein translational systems, one in the cytoplasm and one in the mitochondria. Mitochondrial translation is crucial for maintaining mitochondrial function and mutations in this system lead to a breakdown in the respiratory chain-oxidative phosphorylation system and to impaired maintenance of mitochondrial DNA. This gene encodes one of the mitochondrial translation elongat…	3	COXPD1, EFG, EFG1, EFGM, EGF1, GFM, hEFG1, mtEF-G1	HGNC:13780	GFM1	ENSG00000168827	GFM1	85476	GFM1
GFM2	G elongation factor mitochondrial 2	Translation	Eukaryotes contain two protein translational systems, one in the cytoplasm and one in the mitochondria. Mitochondrial translation is crucial for maintaining mitochondrial function and mutations in this system lead to a breakdown in the respiratory chain-oxidative phosphorylation system and to impaired maintenance of mitochondrial DNA. This gene encodes one of the mitochondrial translation elongat…	5	EF-G2mt, EFG2, MRRF2, MST027, MSTP027, RRF2, RRF2mt, hEFG2, mEF-G 2	HGNC:29682	GFM2	ENSG00000164347	GFM2	84340	GFM2
GLYAT	glycine-N-acyltransferase	Translation	Mitochondrial acyltransferase which transfers the acyl group to the N-terminus of glycine. Can conjugate a multitude of substrates to form a variety of N-acylglycines	11	ACGNAT, CAT, GAT	HGNC:13734	GLYAT	ENSG00000149124	GLYAT	10249	GLYAT
GLYATL3	glycine-N-acyltransferase like 3	Translation	Acyltransferase which transfers the acyl group to the N- terminus of glycine (By similarity)	6	C6orf140, bA28H17.2	HGNC:21349	GLYATL3	ENSG00000203972	GLYATL3	389396	GLYATL3
GTPBP10	GTP binding protein 10	Translation	Small G proteins, such as GTPBP10, act as molecular switches that play crucial roles in the regulation of fundamental cellular processes such as protein synthesis, nuclear transport, membrane trafficking, and signal transduction (Hirano et al 2006 [PubMed 17054726]).[supplied by OMIM, Mar 2008],	7	ObgH2, UG0751c10	HGNC:25106	GTPBP10	ENSG00000105793	GTPBP10	85865	GTPBP10
GTPBP3	GTP binding protein 3, mitochondrial	Translation	This locus encodes a GTP-binding protein. The encoded protein is localized to the mitochondria and may play a role in mitochondrial tRNA modification. Polymorphisms at this locus may be associated with severity of aminoglycoside-induced deafness, a disease associated with a mutation in the 12S rRNA. Alternatively spliced transcript variants encoding different isoforms have been described. [provid…	19	COXPD23, GTPBG3, MSS1, MTGP1, THDF1	HGNC:14880	GTPBP3	ENSG00000130299	GTPBP3	84705	GTPBP3
GUF1	GUF1 homolog, GTPase	Translation	This gene encodes a GTPase that triggers back-translocation of the elongating ribosome during mitochondrial protein synthesis. The protein contains a highly conserved C-terminal domain not found in other GTPases that facilitates tRNA binding. The encoded protein is thought to prevent misincorporation of amino acids in stressful, suboptimal conditions. An allelic variant in this gene has been asso…	4	EF-4, EF4, EIEE40	HGNC:25799	GUF1	ENSG00000151806	GUF1	60558	GUF1
HARS2	histidyl-tRNA synthetase 2, mitochondrial	Translation	Aminoacyl-tRNA synthetases are a class of enzymes that charge tRNAs with their cognate amino acids. The protein encoded by this gene is an enzyme belonging to the class II family of aminoacyl-tRNA synthetases. Functioning in the synthesis of histidyl-transfer RNA, the enzyme plays an accessory role in the regulation of protein biosynthesis. The gene is located in a head-to-head orientation with H…	5	HARSL, HARSR, HO3, HisRS, PRLTS2	HGNC:4817	HARS2	ENSG00000112855	HARS2	23438	HARS2
HEMK1	HemK methyltransferase family member 1	Translation	similarity:Belongs to the hemK family	3	HEMK, MTQ1	HGNC:24923	HEMK1	ENSG00000114735	HEMK1	51409	HEMK1
HSD17B10	hydroxysteroid 17-beta dehydrogenase 10	Translation	Functions in mitochondrial tRNA maturation. Part of mitochondrial ribonuclease P, an enzyme composed of MRPP1/RG9MTD1, MRPP2/HSD17B10 and MRPP3/KIAA0391, which cleaves tRNA molecules in their 5'-ends. By interacting with intracellular amyloid-beta, it may contribute to the neuronal dysfunction associated with Alzheimer disease (AD)	X	17b-HSD10, ABAD, CAMR, DUPXp11.22, ERAB, HADH2, HCD2, HSD10MD, MHBD, MRPP2, MRX17, MRX31, MRXS10, SCHAD, SDR5C1	HGNC:4800	HSD17B10	ENSG00000072506	HSD17B10	3028	HSD17B10
IARS2	isoleucyl-tRNA synthetase 2, mitochondrial	Translation	Aminoacyl-tRNA synthetases catalyze the aminoacylation of tRNA by their cognate amino acid. Because of their central role in linking amino acids with nucleotide triplets contained in tRNAS, aminoacyl-tRNA synthetases are thought to be among the first proteins that appeared in evolution. Two forms of isoleucine-tRNA synthetase exist, a cytoplasmic form and a mitochondrial form. This gene encodes t…	1	CAGSSS, ILERS	HGNC:29685	IARS2	ENSG00000067704	IARS2	55699	IARS2
KARS	lysyl-tRNA synthetase	Translation	Aminoacyl-tRNA synthetases are a class of enzymes that charge tRNAs with their cognate amino acids. Lysyl-tRNA synthetase is a homodimer localized to the cytoplasm which belongs to the class II family of tRNA synthetases. It has been shown to be a target of autoantibodies in the human autoimmune diseases, polymyositis or dermatomyositis. Alternatively spliced transcript variants encoding differen…	16	CMTRIB, DFNB891, KARS2, KRS, KARS	HGNC:6215	KARS	ENSG00000065427	KARS	3735	KARS
LACTB2	lactamase beta 2	Translation	similarity:Belongs to the metallo-beta-lactamase superfamily. Glyoxalase II family	8	CGI-83	HGNC:18512	LACTB2	ENSG00000147592	LACTB2	51110	LACTB2
LARS2	leucyl-tRNA synthetase 2, mitochondrial	Translation	This gene encodes a class 1 aminoacyl-tRNA synthetase, mitochondrial leucyl-tRNA synthetase. Each of the twenty aminoacyl-tRNA synthetases catalyzes the aminoacylation of a specific tRNA or tRNA isoaccepting family with the cognate amino acid. [provided by RefSeq, Jul 2008],	3	HLASA, LEURS, PRLTS4, mtLeuRS	HGNC:17095	LARS2	ENSG00000011376	LARS2	23395	LARS2
[truncated: 240 more rows]

## Sheet: b. mouse interactome
MGI_symbol	gene_name	mito_process	gene_function	chr	obsolete_symbols	MGI_ID	MGI_symbol	ENSM_ID	ENSM_name	NCBI_ID	NCBI_name
[truncated: 1,222 more rows]

[truncated: 2 more sheets: c. Drosophila interactome, budding yeast interactome]
