# Supplementary material for: mitoXplorer, a visual data mining platform to systematically analyze and visualize mitochondrial expression dynamics and mutations
Source: Nucleic Acids Res. 2019 Dec 4;48(2):605–32. doi: 10.1093/nar/gkz1128 (PMC6954439; doi:10.1093/nar/gkz1128)
Supplement: gkz1128_Supplemental_Files [file gkz1128_supplemental_files.zip › Yim_etal_SupplementaryTable_S3_final.xlsx]

## Sheet: Table legend
Table S2 a contains the information on the cell lines and data set used
Table S2 b contains the DESEQ2 results of comparing the Retinal Pigment Epithelium T21 clone 1 (c1) and clone 2 (c2) compared against wild-type
Table S2 c contains all identified mito-genes of the Retinal Pigment Epithelium T21 clone 1 (c1) and clone 2 (c2) compared against wild-type
Table S2 d contains the DESEQ2 results of comparing the Human Colon Cancer 116 T21 clone 1 (c1) and clone 3 (c3) compared against wild-type
Table S2 e contains all identified mito-genes of the Human Colon Cancer 116 T21 clone 1 (c1) and clone 3 (c3) compared against wild-type

## Sheet: Supplementary Table S2 a
Cell lines and data types		Cell line	Designation in manuscript	% of trisomic cells (by FISH)	Dataset available	Study	GEO dataset
		RPE1 wt	RPE	n.a.	transcriptome, proteome	Stingele et al, 2012	GSE39768; GSE47830; GSE102855
		RPE1 21/3_c1	RPE_T21 c1	0.91	transcriptome, proteome	Stingele et al, 2012	GSE39768; GSE47830; GSE102855
		RPE1 21/3_c2	RPE_T21 c2	0.94	transcriptome	This study
		HCT116 wt	HCT	n.a.	transcriptome	This study
		HCT116 21/3_c1	HCT_T21_c1	0.83	transcriptome	This study
		HCT116 21/3_c3	HCT_T21_c3	0.88	transcriptome	This study

## Sheet: Supplementary Table S2 b
gene_c1	locus_v1	sample_1_c1	sample_2_c1	status_c1	value_1_c1	value_2	log2(fold_change)_c1	test_stat_c1	p_value_c1	q_value_c1	significant_c1	status_c2	value_1_c2	value_2_c2	log2(fold_change)_c2	test_stat_c2	p_value_c2	q_value_c2	significant_c2	protein	chromosome	Protein_RPE-1_21/3	Protein_RPE-1_21/3_Rep1	Protein_RPE-1_21/3_Rep2	Protein_RPE-1_21/3_Rep3	protein	chromosome	Protein_RPE-1_21/3	Protein_RPE-1_21/3_Rep1	Protein_RPE-1_21/3_Rep2	Protein_RPE-1_21/3_Rep3	protein	chromosome	Protein_RPE-1_21/3	Protein_RPE-1_21/3_Rep1	Protein_RPE-1_21/3_Rep2	Protein_RPE-1_21/3_Rep3	protein	chromosome	Protein_RPE-1_21/3	Protein_RPE-1_21/3_Rep1	Protein_RPE-1_21/3_Rep2	Protein_RPE-1_21/3_Rep3	protein	chromosome	Protein_RPE-1_21/3	Protein_RPE-1_21/3_Rep1	Protein_RPE-1_21/3_Rep2	Protein_RPE-1_21/3_Rep3
PRKAR2B	chr7:106685177-106802256	RPE1H2B	RPE1H2B-21.3	OK	3.57245	4.96338	0.474409	1.14831	0.05135	0.470906	no	OK	3.53741	2.57302	-0.459229	-0.860902	0.0975	0.3299	no	PRKAR2B|WUGSC:H_RG363E19.2	7	-6.69711	-6.69711	-7.93893	-5.55185
TAZ	chrX:153626570-153650063	RPE1H2B	RPE1H2B-21.3	OK	8.72307	9.91598	0.18492	0.058796	0.92735	0.999631	no	OK	10.1359	15.2813	0.59229	0.120889	0.88845	0.963336	no	TAZ|WWTR1	3	-6.17212	-6.61589	-5.72836	NaN
WWTR1	chr3:149235021-149421060	RPE1H2B	RPE1H2B-21.3	OK	44.2239	48.4326	0.131151	0.352841	0.53865	0.999631	no	OK	23.6618	19.4959	-0.279389	-0.570367	0.3056	0.604075	no	TAZ|WWTR1	3	-6.17212	-6.61589	-5.72836	NaN
TGM2	chr20:36756863-36793700	RPE1H2B	RPE1H2B-21.3	OK	336.95	9.15746	-5.20144	-12.9541	5e-05	0.00219911	yes	OK	402.436	14.0722	-4.83783	-8.89654	5e-05	0.00136861	yes	TGM2|RP5-1054A22.2-004|DKFZp667H046	20	-4.14934	-4.22195	-4.14934	-3.904
GSTM3	chr1:110276553-110283660	RPE1H2B	RPE1H2B-21.3	OK	5.92237	0.105989	-5.80418	-8.25456	5e-05	0.00219911	yes	OK	5.08728	0.0855527	-5.89394	-5.77751	5e-05	0.00136861	yes	GST5|GSTM3|hCG_40244|RP4-735C1.2-001	1	-4.03034	-3.61612	-4.03034	-4.13002
COX7A2	chr6:75947390-75953644	RPE1H2B	RPE1H2B-21.3	OK	155.522	145.932	-0.0918236	-0.25116	0.652	0.999631	no	OK	319.823	249.848	-0.356223	-0.735864	0.19245	0.477042	no	COX7A2|COX7AL	6	-3.92713	-3.90082	-3.95345	NaN
FKBP14	chr7:30052883-30066268	RPE1H2B	RPE1H2B-21.3	OK	14.8462	13.2432	-0.164844	-0.446126	0.45025	0.999631	no	OK	8.56829	10.9747	0.357099	0.733299	0.2096	0.498208	no	FKBP14|FKBP22|UNQ322/PRO381	7	-3.62316	-0.102188	-3.62316	-4.40211
NDUFB7	chr19:14676889-14682889	RPE1H2B	RPE1H2B-21.3	OK	115.103	106.477	-0.112374	-0.494375	0.60475	0.999631	no	OK	241.478	432.475	0.840722	3.52522	0.00315	0.0336736	yes	NDUFB7	19	-3.37407	-3.2186	-3.4452	-3.37407
COX6C	chr8:100890222-100906242	RPE1H2B	RPE1H2B-21.3	OK	63.7594	63.9107	0.00341954	0.0118116	0.9881	0.999631	no	OK	109.773	116.287	0.08316	0.199545	0.76615	0.915988	no	COX6C	8	-3.232	-2.87951	-3.32912	-3.232
NDUFA4	chr7:10971579-10979813	RPE1H2B	RPE1H2B-21.3	OK	63.4152	54.5806	-0.216441	-0.65491	0.29145	0.999631	no	OK	75.1171	55.2018	-0.444426	-0.921037	0.10005	0.334908	no	NDUFA4	7	-3.06474	-2.30664	-3.06474	-3.24001
NDUFB8	chr10:102283496-102289636	RPE1H2B	RPE1H2B-21.3	OK	182.644	155.293	-0.234039	-0.897113	0.25495	0.982515	no	OK	286.231	391.418	0.451533	1.15453	0.1293	0.383875	no	NDUFB8|hCG_24658|RP11-411B6.5-006|RP11-411B6.5-003	10	-3.04205	-3.08655	-2.93104	-3.04205
ROPN1B	chr3:125688027-125702296	RPE1H2B	RPE1H2B-21.3	NOTEST	0	0	0	0	1	1	no	NOTEST	0	0.0145274	inf	0	1	1	no	MTND1|MT-ND1|NADH1|ND1|ROPN1B	MT	-3.04065	NaN	-3.23964	-2.84165
NDUFB9	chr8:125551342-125562227	RPE1H2B	RPE1H2B-21.3	OK	120.106	106.967	-0.167137	-0.639584	0.42615	0.999631	no	OK	171.98	202.071	0.232625	0.619353	0.4069	0.699737	no	LYRM3|NDUFB9|UQOR22|DKFZp566O173	8	-2.96643	-2.96643	-2.49531	-3.23707
NDUFS5	chr1:39491966-39500308	RPE1H2B	RPE1H2B-21.3	OK	229.353	215.109	-0.0924962	-0.26255	0.651	0.999631	no	OK	353.725	568.162	0.683674	1.16025	0.0337	0.170074	no	NDUFS5|hCG_1782706|RP11-781D11.3-001	1	-2.91823	-2.91823	-3.13233	-1.20889
NDUFB4	chr3:120315127-120321258	RPE1H2B	RPE1H2B-21.3	OK	142.285	135.819	-0.067101	-0.189164	0.7495	0.999631	no	OK	203.279	265.484	0.38516	0.834129	0.18255	0.464867	no	NDUFB4	3	-2.61605	NaN	NaN	-2.61605
NDUFS6	chr5:1801495-1816167	RPE1H2B	RPE1H2B-21.3	OK	116.96	120.865	0.0473767	0.201935	0.82435	0.999631	no	OK	212.276	215.908	0.0244803	0.0825901	0.93015	0.977732	no	NDUFS6|hCG_21432	5	-2.61577	-2.70763	-2.61577	-2.5567
SPTBN4	chr19:40973125-41082365	RPE1H2B	RPE1H2B-21.3	NOTEST	0.10199	0.121521	0.252786	0	1	1	no	NOTEST	0.0419058	0.0675173	0.688106	0	1	1	no	KIAA1642|SPTBN3|SPTBN4|SPNB4	19	-2.46045	-1.36877	-3.55213	NaN
COX5B	chr2:98262520-98264657	RPE1H2B	RPE1H2B-21.3	OK	240.412	202.635	-0.246623	-1.12258	0.2331	0.957309	no	OK	277.829	460.378	0.728622	2.02353	0.02565	0.14169	no	COX5B	2	-2.45633	-2.69997	-2.45633	-2.40871
NUPL1	chr13:25875665-25916561	RPE1H2B	RPE1H2B-21.3	OK	13.618	13.9105	0.030657	0.081316	0.88445	0.999631	no	OK	14.7757	11.3536	-0.380072	-0.763212	0.1641	0.439327	no	KIAA0410|NUPL1|RP11-206I15.1-004	13	-2.38455	-2.38455	NaN	NaN
UQCRB	chr8:97238903-97247862	RPE1H2B	RPE1H2B-21.3	OK	27.9118	23.0469	-0.276302	-0.733387	0.18225	0.885388	no	OK	43.0332	36.8944	-0.222049	-0.30526	0.47205	0.748007	no	UQBP|UQCRB	8	-2.37587	-2.37749	-2.37587	-2.22654
NDUFS4	chr5:52856464-52979171	RPE1H2B	RPE1H2B-21.3	OK	70.2762	73.8655	0.0718645	0.267262	0.7396	0.999631	no	OK	60.7632	54.0403	-0.169161	-0.465161	0.52245	0.784317	no	NDUFS4	5	-2.31502	-2.31502	-1.94729	-2.5955
NDUFA12	chr12:95365109-95397511	RPE1H2B	RPE1H2B-21.3	OK	88.022	83.7161	-0.0723584	-0.263118	0.73195	0.999631	no	OK	173.964	113.507	-0.61601	-1.70985	0.0223	0.128536	no	DAP13|NDUFA12	12	-2.31336	-1.46483	-2.80849	-2.31336
NDUFA13	chr19:19627018-19639013	RPE1H2B	RPE1H2B-21.3	OK	236.543	224.175	-0.0774799	-0.336562	0.7065	0.999631	no	OK	325.457	535.148	0.717473	1.99727	0.01935	0.116654	no	CDA016|CGI-39|GRIM19|NDUFA13	19	-2.29602	-1.64985	-2.29602	-2.49659
CD109	chr6:74405507-74538041	RPE1H2B	RPE1H2B-21.3	OK	12.3952	0.0904112	-7.09906	-11.0776	5e-05	0.00219911	yes	OK	8.31581	0.027564	-8.23693	-8.06384	5e-05	0.00136861	yes	CD109|CPAMD7	6	-2.21481	-2.50906	-2.21481	-1.89557
NDUFA8	chr9:124906337-124922098	RPE1H2B	RPE1H2B-21.3	OK	54.778	56.7364	0.0506788	0.175822	0.8137	0.999631	no	OK	81.3088	95.6772	0.234763	0.586206	0.39495	0.689274	no	NDUFA8|hCG_29045|RP11-456D21.1-001	9	-2.19871	-2.19871	-2.08576	-2.36558
KDM1B	chr6:18155618-18224084	RPE1H2B	RPE1H2B-21.3	OK	5.75232	5.6124	-0.0355277	-0.0910376	0.8751	0.999631	no	OK	3.37378	3.31271	-0.0263539	-0.0528327	0.9264	0.976724	no	AOF1|C6orf193|KDM1B|LSD2|RP11-204B7.3-003|hCG_2039567|RP11-204B7.3-002	6	-2.18196	NaN	NaN	-2.18196
MRPS33	chr7:140705960-140714781	RPE1H2B	RPE1H2B-21.3	OK	36.0786	36.313	0.00934392	0.0219987	0.96535	0.999631	no	OK	53.9389	45.1554	-0.25643	-0.473912	0.32915	0.627753	no	CGI-139|MRPS33|PTD003|hCG_40133|tcag7.371	7	-2.14733	-2.16466	-2.13001	NaN
COX7C	chr5:85913783-85916583	RPE1H2B	RPE1H2B-21.3	OK	636.229	535.294	-0.249215	-0.670647	0.21985	0.941159	no	OK	938.185	692.898	-0.43723	-0.88197	0.10685	0.347847	no	COX7C	5	-2.08079	-2.08079	-1.45654	-4.29888
NDUFV1	chr11:67374322-67380012	RPE1H2B	RPE1H2B-21.3	OK	58.6104	53.4771	-0.132235	-0.378535	0.53585	0.999631	no	OK	77.2294	89.4226	0.211488	0.50116	0.4307	0.716347	no	NDUFV1|UQOR1	11	-2.07523	-2.06392	-2.21198	-2.07523
COX6B1	chr19:36139124-36149686	RPE1H2B	RPE1H2B-21.3	OK	207.059	195.479	-0.0830286	-0.349213	0.687	0.999631	no	OK	353.648	633.327	0.840636	2.67636	0.0089	0.0694257	no	COX6B|COX6B1	19	-2.05558	-2.21788	-2.05558	-1.92687
NDUFA10	chr2:240896788-240964819	RPE1H2B	RPE1H2B-21.3	OK	15.4391	12.9163	-0.257388	-0.737637	0.21545	0.934625	no	OK	16.7476	13.6345	-0.296688	-0.632936	0.26045	0.557331	no	NDUFA10|hCG_20530	2	-2.02836	-2.02836	-2.04876	-1.89914
UQCRC2	chr16:21964608-21994668	RPE1H2B	RPE1H2B-21.3	OK	80.3086	71.3279	-0.171088	-0.550066	0.3983	0.999631	no	OK	77.0207	66.032	-0.22208	-0.520822	0.40935	0.702466	no	UQCRC2	16	-2.02343	-1.92136	-2.12274	-2.02343
NDUFS1	chr2:206987802-207024243	RPE1H2B	RPE1H2B-21.3	OK	30.502	27.8406	-0.131711	-0.357395	0.51705	0.999631	no	OK	23.7717	24.449	0.0405282	0.0789434	0.883	0.962181	no	hCG_17250|NDUFS1	2	-1.99758	-1.92433	-2.00992	-1.99758
MRPS14	chr1:174982093-174992591	RPE1H2B	RPE1H2B-21.3	OK	11.8085	12.5696	0.0901189	0.21619	0.69135	0.999631	no	OK	11.72	10.1733	-0.204186	-0.388397	0.4463	0.728547	no	MRPS14	1	-1.82668	-1.61617	-1.82668	-2.02556
NDUFA11	chr19:5891286-5904024	RPE1H2B	RPE1H2B-21.3	OK	118.865	119.429	0.00683669	0.0200483	0.97535	0.999631	no	OK	274.178	420.228	0.616061	1.93733	0.0339	0.17066	no	NDUFA11	19	-1.81348	-1.81348	-2.04327	-1.79444
PLA2G4A	chr1:186798031-186958113	RPE1H2B	RPE1H2B-21.3	OK	1.50047	0.633352	-1.24433	-2.13814	0.00075	0.021965	yes	OK	2.2029	0.653869	-1.75233	-2.81356	5e-05	0.00136861	yes	CPLA2|PLA2G4|PLA2G4A	1	-1.81236	-1.96717	-1.65755	NaN
NDUFV2	chr18:9102627-9134343	RPE1H2B	RPE1H2B-21.3	OK	91.7047	80.9917	-0.179223	-0.593994	0.39315	0.999631	no	OK	128.427	112.116	-0.195955	-0.380766	0.5006	0.76901	no	NDUFV2|hCG_1994226	18	-1.78149	-1.68643	-1.92812	-1.78149
NDUFB3	chr2:201936461-201950473	RPE1H2B	RPE1H2B-21.3	OK	58.9456	56.6118	-0.0582816	-0.200212	0.7868	0.999631	no	OK	75.4936	57.6581	-0.388831	-1.07813	0.13805	0.397718	no	NDUFB3|hCG_1776639	2	-1.77391	NaN	-1.77391	NaN
DEDD2	chr19:42702751-42721813	RPE1H2B	RPE1H2B-21.3	OK	14.698	15.6018	0.086096	0.270213	0.695	0.999631	no	OK	16.9002	19.6977	0.220986	0.689738	0.4132	0.704898	no	DEDD2|FLAME3|PSEC0004	19	-1.73466	NaN	-1.73466	NaN
NCK2	chr2:106361519-106510730	RPE1H2B	RPE1H2B-21.3	OK	11.8666	11.8157	-0.00620055	-0.0166361	0.97875	0.999631	no	OK	11.3002	12.9001	0.191036	0.437992	0.4775	0.751492	no	NCK2	2	-1.73348	NaN	-1.73348	NaN
UQCRC1	chr3:48636431-48647098	RPE1H2B	RPE1H2B-21.3	OK	132.61	123.832	-0.0988007	-0.326871	0.63345	0.999631	no	OK	181.59	217.472	0.260144	0.629723	0.36375	0.658559	no	UQCRC1	3	-1.7201	-1.54231	-1.75065	-1.7201
GPC6	chr13:93879077-95060273	RPE1H2B	RPE1H2B-21.3	OK	7.92553	3.23288	-1.29369	-3.23253	5e-05	0.00219911	yes	OK	4.28625	1.84662	-1.21483	-2.42102	5e-05	0.00136861	yes	GPC6|UNQ369/PRO705	13	-1.6668	NaN	-1.6668	NaN
NDUFS8	chr11:67798083-67804114	RPE1H2B	RPE1H2B-21.3	OK	99.1	103.501	0.0626836	0.187018	0.7618	0.999631	no	OK	179.484	440.428	1.29505	3.94591	5e-05	0.00136861	yes	NDUFS8	11	-1.64612	-1.64612	-1.72474	-1.55988
HIST1H1C	chr6:26055967-26056699	RPE1H2B	RPE1H2B-21.3	OK	13.2703	24.3868	0.877893	2.79159	0.00095	0.0263844	yes	OK	18.3382	55.3056	1.59258	4.76485	5e-05	0.00136861	yes	H1F2|HIST1H1C|hCG_1640485	6	-1.63678	-1.57618	-1.68167	-1.63678
ATAD2	chr8:124332090-124408705	RPE1H2B	RPE1H2B-21.3	OK	14.049	14.7836	0.0735303	0.205594	0.73125	0.999631	no	OK	21.132	14.7472	-0.518988	-1.02363	0.05325	0.229223	no	ATAD2|L16|PRO2000	8	-1.62543	NaN	-1.90462	-1.34625
HIST1H1B	chr6:27834569-27835359	RPE1H2B	RPE1H2B-21.3	NOTEST	0.264943	0.136002	-0.962058	0	1	1	no	NOTEST	0.329931	0.683711	1.05122	0	1	1	no	H1F5|HIST1H1B	6	-1.54458	-1.42035	-1.55341	-1.54458
NCAPG2	chr7:158424002-158497520	RPE1H2B	RPE1H2B-21.3	OK	17.879	16.6072	-0.106456	-0.298773	0.6145	0.999631	no	OK	27.5723	20.4708	-0.429658	-0.876573	0.10665	0.347822	no	LUZP5|NCAPG2|FLJ20311	7	-1.50624	NaN	-1.46858	-1.54389
H1FX	chr3:129033613-129043412	RPE1H2B	RPE1H2B-21.3	OK	72.0571	75.6796	0.070763	0.259744	0.73655	0.999631	no	OK	131.24	205.184	0.644717	2.66883	0.03075	0.160015	no	H1FX	3	-1.50574	-1.57236	-1.50574	-1.40048
PRIM1	chr12:57125363-57146146	RPE1H2B	RPE1H2B-21.3	OK	7.4378	6.143	-0.275933	-0.693964	0.2888	0.999631	no	OK	18.0018	6.83502	-1.39712	-3.02892	5e-05	0.00136861	yes	PRIM1	12	-1.4939	-1.19472	-1.52351	-1.4939
MDC1	chr6:30667583-30685458	RPE1H2B	RPE1H2B-21.3	OK	5.05413	4.90452	-0.0433519	-0.112677	0.8414	0.999631	no	OK	4.35347	4.58567	0.0749679	0.153762	0.78185	0.921819	no	KIAA0170|MDC1|NFBD1|DAQB-47P19.7-006	6	-1.44148	-1.44148	-2.94737	-0.979806
NDUFA2	chr5:140019011-140027370	RPE1H2B	RPE1H2B-21.3	OK	58.7868	62.8794	0.0970955	0.249401	0.67255	0.999631	no	OK	107.089	214.445	1.0018	2.40922	0.003	0.0325258	yes	NDUFA2	5	-1.44047	-1.18301	-1.44047	-1.59029
UQCRFS1	chr19:29698166-29704136	RPE1H2B	RPE1H2B-21.3	OK	74.0104	64.5611	-0.197062	-0.661379	0.34105	0.999631	no	OK	100.747	74.0339	-0.444475	-1.18367	0.0985	0.332271	no	UQCRFS1|UQCRFSL1	19	-1.44037	-1.537	-1.44037	-1.07039
USMG5	chr10:105127723-105156270	RPE1H2B	RPE1H2B-21.3	OK	444.931	388.927	-0.194083	-0.337698	0.65075	0.999631	no	OK	633.204	685.645	0.114791	0.266753	0.71695	0.894575	no	HCVFTP2|PD04912|USMG5	10	-1.43456	-1.43456	-1.20714	-1.54918
NDUFA9	chr12:4758263-4796720	RPE1H2B	RPE1H2B-21.3	OK	37.537	34.9743	-0.102018	-0.318854	0.6298	0.999631	no	OK	72.1794	40.8963	-0.819615	-1.89044	0.00175	0.0218893	yes	NDUFA9|NDUFS2L	12	-1.41191	-1.32964	-1.43381	-1.41191
KIF15	chr3:44803208-44894748	RPE1H2B	RPE1H2B-21.3	OK	3.4749	3.82579	0.138788	0.344035	0.55985	0.999631	no	OK	5.37779	3.44011	-0.644561	-1.23273	0.0171	0.107996	no	KIF15|KLP2|KNSL7	3	-1.40566	NaN	-1.57841	-1.23291
SLBP	chr4:1694526-1714030	RPE1H2B	RPE1H2B-21.3	OK	41.746	40.8789	-0.0302835	-0.0944245	0.88495	0.999631	no	OK	58.4768	41.656	-0.489342	-1.1344	0.06425	0.257169	no	SLBP|HBP|hCG_19671	4	-1.39386	-1.39386	NaN	NaN
ODF2	chr9:131217433-131263571	RPE1H2B	RPE1H2B-21.3	OK	13.6245	12.4182	-0.133744	-0.33767	0.545	0.999631	no	OK	16.0739	15.526	-0.0500357	-0.0964766	0.855	0.95071	no	ODF2|RP11-187B3.1-011|RP11-187B3.1-009|hCG_31640|RP11-187B3.1-008|RP11-187B3.1-002|RP11-187B3.1-003	9	-1.38676	NaN	-1.38676	NaN
CMC1	chr3:28283123-28361263	RPE1H2B	RPE1H2B-21.3	OK	25.3199	24.172	-0.0669348	-0.226886	0.7874	0.999631	no	OK	32.9331	21.4153	-0.620895	-1.72716	0.024	0.135582	no	C3orf68|CMC1|hCG_1645845|MGC61571	3	-1.37751	-1.37751	-1.37918	-1.18409
NDUFS2	chr1:161169104-161184184	RPE1H2B	RPE1H2B-21.3	OK	43.4876	39.2627	-0.147444	-0.407133	0.4744	0.999631	no	OK	47.3499	36.718	-0.366875	-0.755459	0.17095	0.449271	no	NDUFS2	1	-1.37512	-1.26814	-1.37512	-1.47659
HIST1H1E	chr6:26156558-26157343	RPE1H2B	RPE1H2B-21.3	NOTEST	0.477637	0.210794	-1.18008	0	1	1	no	OK	0.64167	1.84189	1.52128	2.65431	0.01365	0.092887	no	H1F4|HIST1H1E|hCG_1645742	6	-1.37256	-1.58024	-1.37256	-1.03464
MRPS21	chr1:150266268-150280819	RPE1H2B	RPE1H2B-21.3	OK	16.0052	0.606263	-4.72245	-4.98341	5e-05	0.00219911	yes	OK	54.3737	1.05989	-5.68092	-6.30357	5e-05	0.00136861	yes	MDS016|MRPS21|RPMS21|hCG_1641433|RP4-790G17.6-001	1	-1.36132	NaN	-1.36132	NaN
MCM4	chr8:48872762-48890719	RPE1H2B	RPE1H2B-21.3	OK	27.0418	26.6138	-0.0230182	-0.0618191	0.91375	0.999631	no	OK	51.751	31.8769	-0.699073	-1.43864	0.00995	0.0750739	no	CDC21|MCM4	8	-1.35935	-1.33834	-1.35997	-1.35935
MCM6	chr2:136597195-136634011	RPE1H2B	RPE1H2B-21.3	OK	21.876	17.6661	-0.308366	-0.84812	0.15465	0.84	no	OK	35.7755	20.8983	-0.775585	-1.60935	0.0044	0.0428693	yes	MCM6	2	-1.35755	-1.26592	-1.35755	-1.40114
MCM7	chr7:99690403-99723128	RPE1H2B	RPE1H2B-21.3	OK	56.3256	45.1353	-0.319534	-0.604888	0.36815	0.999631	no	OK	128.878	81.0762	-0.668654	-1.09914	0.08015	0.294012	no	CDC47|MCM2|MCM7|hCG_2023614|tcag7.648	7	-1.32895	-1.37851	-1.32895	-1.28582
CCNL1	chr3:156865585-156878482	RPE1H2B	RPE1H2B-21.3	OK	14.485	12.8272	-0.175356	-0.494289	0.42765	0.999631	no	OK	8.51949	9.49918	0.157037	0.356183	0.55475	0.806984	no	BM28|CCNL1|CDCL1|KIAA0030|MCM2	3	-1.31446	-1.33497	-1.31446	-1.23395
MCM2	chr3:127317252-127341278	RPE1H2B	RPE1H2B-21.3	OK	23.9499	19.0857	-0.32753	-0.907413	0.1471	0.822171	no	OK	41.2105	26.6151	-0.630767	-1.48807	0.02085	0.123084	no	BM28|CCNL1|CDCL1|KIAA0030|MCM2	3	-1.31446	-1.33497	-1.31446	-1.23395	CDC47|MCM2|MCM7|hCG_2023614|tcag7.648	7	-1.32895	-1.37851	-1.32895	-1.28582
DSP	chr6:7541869-7586946	RPE1H2B	RPE1H2B-21.3	OK	27.2663	21.9753	-0.311237	-0.857397	0.1347	0.791234	no	OK	11.5446	15.7901	0.451801	0.842663	0.11555	0.362881	no	DSP|DSP_variant_protein	6	-1.31046	-1.31046	-1.28487	-1.33885
PHC2	chr1:33789223-33841194	RPE1H2B	RPE1H2B-21.3	OK	69.4042	57.3923	-0.274166	-0.778555	0.18385	0.887504	no	OK	69.2192	60.5901	-0.192089	-0.434552	0.4767	0.751292	no	hCG_2032082|PHC2|EDR2|PH2|HPH2	1	-1.29825	NaN	NaN	-1.29825
SUN2	chr22:39130718-39152024	RPE1H2B	RPE1H2B-21.3	OK	42.0452	38.7895	-0.116276	-0.331429	0.57205	0.999631	no	OK	45.821	44.5023	-0.0421294	-0.090984	0.88005	0.960627	no	UNC84B|RP3-508I15.15-002|FRIGG|KIAA0668|RAB5IP|SUN2	22	-1.28924	-1.2186	-1.28924	-1.29919
NR2C2	chr3:14984285-15106816	RPE1H2B	RPE1H2B-21.3	OK	6.48787	6.04801	-0.101284	-0.134631	0.81775	0.999631	no	OK	4.38318	3.92159	-0.16054	-0.130901	0.82775	0.939723	no	NR2C2|TAK1|TR4	3	-1.28173	-1.28173	NaN	NaN
MCM3	chr6:52128811-52149582	RPE1H2B	RPE1H2B-21.3	OK	37.6107	34.0789	-0.142267	-0.389119	0.52205	0.999631	no	OK	73.1581	50.5155	-0.534292	-1.11554	0.05365	0.230133	no	hCG_22498|MCM3|HCC5	6	-1.27864	-1.23909	-1.28854	-1.27864
GPBP1	chr5:56469774-56560506	RPE1H2B	RPE1H2B-21.3	OK	12.7598	12.5173	-0.0276823	-0.0722159	0.89205	0.999631	no	OK	11.7952	7.48958	-0.655241	-1.18921	0.0149	0.0984303	no	GPBP|GPBP1|SSH6	5	-1.26945	NaN	-1.26945	NaN
NDUFS3	chr11:47586981-47606115	RPE1H2B	RPE1H2B-21.3	OK	44.8204	40.9164	-0.131477	-0.223207	0.70925	0.999631	no	OK	63.6534	83.7351	0.395594	0.554887	0.3736	0.668755	no	NDUFS3|DKFZp586K0821	11	-1.26357	-1.15296	-1.34897	-1.26357
CHAF1A	chr19:4402659-4443394	RPE1H2B	RPE1H2B-21.3	OK	13.3386	13.1417	-0.021458	-0.0573187	0.9241	0.999631	no	OK	26.665	20.1391	-0.404954	-0.851513	0.1268	0.379405	no	CAF|CAF1P150|CHAF1A	19	-1.25942	-1.25942	-1.27113	-1.05859
UHRF1	chr19:4909509-4962165	RPE1H2B	RPE1H2B-21.3	OK	26.5418	25.4316	-0.0616397	-0.159418	0.78545	0.999631	no	OK	55.6007	43.5413	-0.352717	-0.783448	0.19985	0.485891	no	UHRF1|ICBP90|NP95|RNF106|hCG_23497|hNp95	19	-1.25912	-1.19925	-1.25912	-1.26628
PRSS23	chr11:86511490-86522273	RPE1H2B	RPE1H2B-21.3	OK	525.422	412.891	-0.347715	-0.746055	0.18675	0.894748	no	OK	280.132	221.448	-0.33914	-0.578669	0.2996	0.597731	no	PRSS23|UNQ270/PRO307|ZSIG13	11	-1.25792	-1.25792	-1.23811	-1.27375
ZZEF1	chr17:3907738-4046253	RPE1H2B	RPE1H2B-21.3	OK	5.0251	4.35034	-0.208027	-0.595491	0.3244	0.999631	no	OK	3.65786	3.81182	0.0594835	0.129864	0.8257	0.938474	no	KIAA0399|ZZEF1	17	-1.25273	NaN	-1.26496	-1.2405
GINS3	chr16:58426297-58440048	RPE1H2B	RPE1H2B-21.3	OK	6.29832	7.50647	0.253167	0.583317	0.302	0.999631	no	OK	9.96789	8.87672	-0.167261	-0.341388	0.53405	0.792712	no	GINS3|PSF3	16	-1.24523	-1.10641	-1.38405	NaN
WHSC1	chr4:1873122-1983934	RPE1H2B	RPE1H2B-21.3	OK	26.0806	26.0655	-0.000837689	-0.00226333	0.9962	0.999631	no	OK	33.0902	28.99	-0.190849	-0.375023	0.49675	0.765465	no	KIAA1090|MMSET|NSD2|TRX5|WHSC1	4	-1.243	-1.14542	-1.25145	-1.243
CRIPT	chr2:46844324-46852881	RPE1H2B	RPE1H2B-21.3	OK	11.5444	10.5552	-0.12923	-0.346607	0.57975	0.999631	no	OK	11.4038	6.21769	-0.875063	-1.60615	0.00215	0.0252377	yes	CRIPT|HSPC139	2	-1.22676	NaN	-1.22676	NaN
PCDH7	chr4:30722029-31148423	RPE1H2B	RPE1H2B-21.3	OK	14.6265	4.36661	-1.744	-4.07951	5e-05	0.00219911	yes	OK	8.82417	4.24699	-1.05502	-2.0279	0.00055	0.00939077	yes	BHPCDH|PCDH7	4	-1.20952	-1.20952	-0.693766	-1.63134
LEPREL1	chr3:189674516-189840226	RPE1H2B	RPE1H2B-21.3	OK	26.5845	13.2529	-1.00428	-2.61821	5e-05	0.00219911	yes	OK	13.2217	12.0991	-0.127998	-0.265853	0.63505	0.855611	no	LEPREL1|MLAT4|P3H2	3	-1.19639	NaN	-1.2097	-1.18307
RABGAP1L	chr1:174128551-174964445	RPE1H2B	RPE1H2B-21.3	OK	6.60295	6.45254	-0.0332435	-0.0814894	0.8846	0.999631	no	OK	3.83886	7.21806	0.910933	0.935406	0.092	0.320988	no	HHL|KIAA0471|RABGAP1L|DKFZp686E1450|hCG_2024869|IDN4-GGTR7	1	-1.19503	0.0748817	0.401177	-0.356633	HHL|KIAA0471|RABGAP1L|TBC1D18|hCG_23696	1	0.401177	0.0748817	0.401177	-0.356633
FANCI	chr15:89787193-89878026	RPE1H2B	RPE1H2B-21.3	OK	13.335	13.2109	-0.013493	-0.0244194	0.9663	0.999631	no	OK	20.2049	15.6424	-0.369243	-0.533887	0.32535	0.624899	no	FANCI|KIAA1794	15	-1.18625	-1.18625	-1.3769	-0.760008
TMCO7	chr16:68877508-69119085	RPE1H2B	RPE1H2B-21.3	OK	4.19107	4.85316	0.211605	0.546867	0.3488	0.999631	no	OK	4.00394	5.06802	0.340003	0.716733	0.2109	0.498688	no	KIAA1746|TMCO7	16	-1.18453	-0.389897	-1.51763	-1.18453
DUT	chr15:48623620-48635570	RPE1H2B	RPE1H2B-21.3	OK	44.1653	41.3333	-0.0956104	-0.265164	0.6457	0.999631	no	OK	65.6535	37.6309	-0.802955	-1.56471	0.0029	0.0316665	yes	DUT	15	-1.18333	-1.25278	-1.18333	-1.08168
POLA2	chr11:65029431-65065088	RPE1H2B	RPE1H2B-21.3	OK	12.8614	12.6139	-0.0280316	-0.0749541	0.9016	0.999631	no	OK	22.3354	17.1355	-0.382343	-0.86081	0.14845	0.41433	no	POLA2	11	-1.17919	-1.16053	-1.17919	-1.18199
WDHD1	chr14:55405655-55493819	RPE1H2B	RPE1H2B-21.3	OK	4.70464	3.982	-0.240592	-0.588813	0.2953	0.999631	no	OK	5.96296	3.52025	-0.760353	-1.43443	0.008	0.0645073	no	AND1|WDHD1	14	-1.17492	-1.43941	-1.17492	-1.16749
SPC24	chr19:11257830-11266484	RPE1H2B	RPE1H2B-21.3	OK	17.8996	20.9122	0.224413	0.707173	0.4051	0.999631	no	OK	24.3905	22.3157	-0.128263	-0.361716	0.64775	0.862442	no	SPBC24|SPC24	19	-1.15931	-1.05624	-1.15931	-1.16684
H3F3A	chr1:226250407-226259703	RPE1H2B	RPE1H2B-21.3	OK	326.3	278.191	-0.230125	-0.637488	0.263	0.986769	no	OK	327.193	305.168	-0.10054	-0.13176	0.75635	0.912133	no	H3.3A|H3.3B|H3F3|H3F3A|H3F3B|PP781|hCG_1984517|hCG_1989319|H3FA|H3FB|H3FC|H3FD|H3FF|H3FH|H3FI|H3FJ|H3FK|H3FL|HIST1H3A|HIST1H3B|HIST1H3C|HIST1H3D|HIST1H3E|HIST1H3F|HIST1H3G|HIST1H3H|HIST1H3I|HIST1H3J|H3FT|HIST3H3|H3F2|H3FM|HIST2H3A|HIST2H3C|HIST2H3D	1|12|17|6	-1.15737	-1.15737	-1.10461	-1.16292
H3F3B	chr17:73772514-73775860	RPE1H2B	RPE1H2B-21.3	OK	136.553	150.578	0.141048	0.398356	0.50335	0.999631	no	OK	182.046	126.274	-0.527745	-0.982691	0.07255	0.277646	no	H3.3A|H3.3B|H3F3|H3F3A|H3F3B|PP781|hCG_1984517|hCG_1989319|H3FA|H3FB|H3FC|H3FD|H3FF|H3FH|H3FI|H3FJ|H3FK|H3FL|HIST1H3A|HIST1H3B|HIST1H3C|HIST1H3D|HIST1H3E|HIST1H3F|HIST1H3G|HIST1H3H|HIST1H3I|HIST1H3J|H3FT|HIST3H3|H3F2|H3FM|HIST2H3A|HIST2H3C|HIST2H3D	1|12|17|6	-1.15737	-1.15737	-1.10461	-1.16292
HIST1H3A	chr6:26020717-26021186	RPE1H2B	RPE1H2B-21.3	NOTEST	0	0.0693823	inf	0	1	1	no	NOTEST	0.104927	0.0433309	-1.27591	0	1	1	no	H3.3A|H3.3B|H3F3|H3F3A|H3F3B|PP781|hCG_1984517|hCG_1989319|H3FA|H3FB|H3FC|H3FD|H3FF|H3FH|H3FI|H3FJ|H3FK|H3FL|HIST1H3A|HIST1H3B|HIST1H3C|HIST1H3D|HIST1H3E|HIST1H3F|HIST1H3G|HIST1H3H|HIST1H3I|HIST1H3J|H3FT|HIST3H3|H3F2|H3FM|HIST2H3A|HIST2H3C|HIST2H3D	1|12|17|6	-1.15737	-1.15737	-1.10461	-1.16292
HIST1H3B	chr6:26031816-26032288	RPE1H2B	RPE1H2B-21.3	NOTEST	0.280458	0.192905	-0.539894	0	1	1	no	OK	0.744841	2.60114	1.80414	3.80761	0.02595	0.142895	no	H3.3A|H3.3B|H3F3|H3F3A|H3F3B|PP781|hCG_1984517|hCG_1989319|H3FA|H3FB|H3FC|H3FD|H3FF|H3FH|H3FI|H3FJ|H3FK|H3FL|HIST1H3A|HIST1H3B|HIST1H3C|HIST1H3D|HIST1H3E|HIST1H3F|HIST1H3G|HIST1H3H|HIST1H3I|HIST1H3J|H3FT|HIST3H3|H3F2|H3FM|HIST2H3A|HIST2H3C|HIST2H3D	1|12|17|6	-1.15737	-1.15737	-1.10461	-1.16292
HIST1H3C	chr6:26045638-26046097	RPE1H2B	RPE1H2B-21.3	NOTEST	0.540702	0.394484	-0.454866	0	1	1	no	OK	0.915186	2.05176	1.16472	2.72915	0.14785	0.41379	no	H3.3A|H3.3B|H3F3|H3F3A|H3F3B|PP781|hCG_1984517|hCG_1989319|H3FA|H3FB|H3FC|H3FD|H3FF|H3FH|H3FI|H3FJ|H3FK|H3FL|HIST1H3A|HIST1H3B|HIST1H3C|HIST1H3D|HIST1H3E|HIST1H3F|HIST1H3G|HIST1H3H|HIST1H3I|HIST1H3J|H3FT|HIST3H3|H3F2|H3FM|HIST2H3A|HIST2H3C|HIST2H3D	1|12|17|6	-1.15737	-1.15737	-1.10461	-1.16292
HIST1H3E	chr6:26225382-26225844	RPE1H2B	RPE1H2B-21.3	OK	2.10571	2.15258	0.0317593	0.0689145	0.96155	0.999631	no	NOTEST	0.490086	1.05007	1.09938	0	1	1	no	H3.3A|H3.3B|H3F3|H3F3A|H3F3B|PP781|hCG_1984517|hCG_1989319|H3FA|H3FB|H3FC|H3FD|H3FF|H3FH|H3FI|H3FJ|H3FK|H3FL|HIST1H3A|HIST1H3B|HIST1H3C|HIST1H3D|HIST1H3E|HIST1H3F|HIST1H3G|HIST1H3H|HIST1H3I|HIST1H3J|H3FT|HIST3H3|H3F2|H3FM|HIST2H3A|HIST2H3C|HIST2H3D	1|12|17|6	-1.15737	-1.15737	-1.10461	-1.16292
HIST1H3F	chr6:26250369-26250835	RPE1H2B	RPE1H2B-21.3	NOTEST	0	0	0	0	1	1	no	NOTEST	0	0	0	0	1	1	no	H3.3A|H3.3B|H3F3|H3F3A|H3F3B|PP781|hCG_1984517|hCG_1989319|H3FA|H3FB|H3FC|H3FD|H3FF|H3FH|H3FI|H3FJ|H3FK|H3FL|HIST1H3A|HIST1H3B|HIST1H3C|HIST1H3D|HIST1H3E|HIST1H3F|HIST1H3G|HIST1H3H|HIST1H3I|HIST1H3J|H3FT|HIST3H3|H3F2|H3FM|HIST2H3A|HIST2H3C|HIST2H3D	1|12|17|6	-1.15737	-1.15737	-1.10461	-1.16292
HIST1H3G	chr6:26271145-26271612	RPE1H2B	RPE1H2B-21.3	NOTEST	0	0	0	0	1	1	no	NOTEST	0	0	0	0	1	1	no	H3.3A|H3.3B|H3F3|H3F3A|H3F3B|PP781|hCG_1984517|hCG_1989319|H3FA|H3FB|H3FC|H3FD|H3FF|H3FH|H3FI|H3FJ|H3FK|H3FL|HIST1H3A|HIST1H3B|HIST1H3C|HIST1H3D|HIST1H3E|HIST1H3F|HIST1H3G|HIST1H3H|HIST1H3I|HIST1H3J|H3FT|HIST3H3|H3F2|H3FM|HIST2H3A|HIST2H3C|HIST2H3D	1|12|17|6	-1.15737	-1.15737	-1.10461	-1.16292
HIST1H3H	chr6:27777841-27778314	RPE1H2B	RPE1H2B-21.3	OK	0.761753	1.68549	1.14577	2.10849	0.0677	0.557512	no	OK	0.924814	1.6463	0.83199	1.73328	0.28725	0.585536	no	H3.3A|H3.3B|H3F3|H3F3A|H3F3B|PP781|hCG_1984517|hCG_1989319|H3FA|H3FB|H3FC|H3FD|H3FF|H3FH|H3FI|H3FJ|H3FK|H3FL|HIST1H3A|HIST1H3B|HIST1H3C|HIST1H3D|HIST1H3E|HIST1H3F|HIST1H3G|HIST1H3H|HIST1H3I|HIST1H3J|H3FT|HIST3H3|H3F2|H3FM|HIST2H3A|HIST2H3C|HIST2H3D	1|12|17|6	-1.15737	-1.15737	-1.10461	-1.16292
HIST1H3I	chr6:27839622-27840099	RPE1H2B	RPE1H2B-21.3	NOTEST	0	0	0	0	1	1	no	NOTEST	0	0	0	0	1	1	no	H3.3A|H3.3B|H3F3|H3F3A|H3F3B|PP781|hCG_1984517|hCG_1989319|H3FA|H3FB|H3FC|H3FD|H3FF|H3FH|H3FI|H3FJ|H3FK|H3FL|HIST1H3A|HIST1H3B|HIST1H3C|HIST1H3D|HIST1H3E|HIST1H3F|HIST1H3G|HIST1H3H|HIST1H3I|HIST1H3J|H3FT|HIST3H3|H3F2|H3FM|HIST2H3A|HIST2H3C|HIST2H3D	1|12|17|6	-1.15737	-1.15737	-1.10461	-1.16292
HIST1H3J	chr6:27858092-27858570	RPE1H2B	RPE1H2B-21.3	NOTEST	0	0	0	0	1	1	no	NOTEST	0.0438166	0.267836	2.6118	0	1	1	no	H3.3A|H3.3B|H3F3|H3F3A|H3F3B|PP781|hCG_1984517|hCG_1989319|H3FA|H3FB|H3FC|H3FD|H3FF|H3FH|H3FI|H3FJ|H3FK|H3FL|HIST1H3A|HIST1H3B|HIST1H3C|HIST1H3D|HIST1H3E|HIST1H3F|HIST1H3G|HIST1H3H|HIST1H3I|HIST1H3J|H3FT|HIST3H3|H3F2|H3FM|HIST2H3A|HIST2H3C|HIST2H3D	1|12|17|6	-1.15737	-1.15737	-1.10461	-1.16292
HIST2H3C	chr1:149812258-149812765	RPE1H2B	RPE1H2B-21.3	NOTEST	0	0	0	0	1	1	no	NOTEST	0	0	0	0	1	1	no	H3.3A|H3.3B|H3F3|H3F3A|H3F3B|PP781|hCG_1984517|hCG_1989319|H3FA|H3FB|H3FC|H3FD|H3FF|H3FH|H3FI|H3FJ|H3FK|H3FL|HIST1H3A|HIST1H3B|HIST1H3C|HIST1H3D|HIST1H3E|HIST1H3F|HIST1H3G|HIST1H3H|HIST1H3I|HIST1H3J|H3FT|HIST3H3|H3F2|H3FM|HIST2H3A|HIST2H3C|HIST2H3D	1|12|17|6	-1.15737	-1.15737	-1.10461	-1.16292
HIST2H3C	chr1:149824180-149824687	RPE1H2B	RPE1H2B-21.3	NOTEST	0	0	0	0	1	1	no	NOTEST	0	0	0	0	1	1	no	H3.3A|H3.3B|H3F3|H3F3A|H3F3B|PP781|hCG_1984517|hCG_1989319|H3FA|H3FB|H3FC|H3FD|H3FF|H3FH|H3FI|H3FJ|H3FK|H3FL|HIST1H3A|HIST1H3B|HIST1H3C|HIST1H3D|HIST1H3E|HIST1H3F|HIST1H3G|HIST1H3H|HIST1H3I|HIST1H3J|H3FT|HIST3H3|H3F2|H3FM|HIST2H3A|HIST2H3C|HIST2H3D	1|12|17|6	-1.15737	-1.15737	-1.10461	-1.16292
HIST2H3D	chr1:149784779-149785236	RPE1H2B	RPE1H2B-21.3	NOTEST	0.412679	0.131579	-1.64909	0	1	1	no	NOTEST	0.387708	0.538453	0.473848	0	1	1	no	H3.3A|H3.3B|H3F3|H3F3A|H3F3B|PP781|hCG_1984517|hCG_1989319|H3FA|H3FB|H3FC|H3FD|H3FF|H3FH|H3FI|H3FJ|H3FK|H3FL|HIST1H3A|HIST1H3B|HIST1H3C|HIST1H3D|HIST1H3E|HIST1H3F|HIST1H3G|HIST1H3H|HIST1H3I|HIST1H3J|H3FT|HIST3H3|H3F2|H3FM|HIST2H3A|HIST2H3C|HIST2H3D	1|12|17|6	-1.15737	-1.15737	-1.10461	-1.16292
HIST3H3	chr1:228612545-228613026	RPE1H2B	RPE1H2B-21.3	NOTEST	0.0581927	0.0601468	0.0476498	0	1	1	no	NOTEST	0	0	0	0	1	1	no	H3.3A|H3.3B|H3F3|H3F3A|H3F3B|PP781|hCG_1984517|hCG_1989319|H3FA|H3FB|H3FC|H3FD|H3FF|H3FH|H3FI|H3FJ|H3FK|H3FL|HIST1H3A|HIST1H3B|HIST1H3C|HIST1H3D|HIST1H3E|HIST1H3F|HIST1H3G|HIST1H3H|HIST1H3I|HIST1H3J|H3FT|HIST3H3|H3F2|H3FM|HIST2H3A|HIST2H3C|HIST2H3D	1|12|17|6	-1.15737	-1.15737	-1.10461	-1.16292
GLUL	chr1:182350838-182361341	RPE1H2B	RPE1H2B-21.3	OK	16.1785	10.1005	-0.679654	-1.76692	0.00125	0.0332231	yes	OK	19.6407	9.36625	-1.0683	-2.09204	0.0002	0.00423154	yes	GLNS|GLUL|hCG_24393|PIG59	1	-1.13888	-1.13888	-1.29707	-1.03626
PRIM2	chr6:57182421-57513376	RPE1H2B	RPE1H2B-21.3	OK	6.21343	5.90782	-0.0727644	-0.182644	0.7654	0.999631	no	OK	7.87001	4.14398	-0.925347	-1.88658	0.0018	0.0224	yes	PRIM2|PRIM2A|RP1-71H19.1-001	6	-1.13547	-1.13547	-0.356933	-1.37401
TYMS	chr18:596997-712662	RPE1H2B	RPE1H2B-21.3	OK	43.2669	44.9474	0.0549732	0.121416	0.86105	0.999631	no	OK	101.536	62.7172	-0.695061	-1.14811	0.0905	0.317555	no	OK/SW-cl.29|TS|TYMS|hCG_1994842	18	-1.12968	-1.12968	-0.976437	-1.19579
CENPM	chr22:42334740-42343148	RPE1H2B	RPE1H2B-21.3	OK	20.2917	18.6209	-0.123966	-0.288825	0.62585	0.999631	no	OK	58.7044	79.0818	0.429878	0.949368	0.18255	0.464867	no	C22orf18|CENPM|ICEN39|PANE1|CTA-250D10.18-004	22	-1.11756	NaN	-1.11756	NaN
NDUFA5	chr7:123181082-123197958	RPE1H2B	RPE1H2B-21.3	OK	31.351	33.8774	0.11181	0.331579	0.60645	0.999631	no	OK	32.1622	24.2316	-0.408474	-0.639132	0.15005	0.416415	no	NDUFA5|DKFZp781K1356	7	-1.10762	-1.10762	-1.23217	-1.03076
POLE3	chr9:116169517-116191879	RPE1H2B	RPE1H2B-21.3	OK	30.4378	27.8379	-0.128813	-0.387362	0.54415	0.999631	no	OK	40.4254	34.1137	-0.244912	-0.549622	0.354	0.649967	no	CHRAC17|POLE3	9	-1.10658	NaN	-1.14346	-1.0697
BAZ1B	chr7:72854727-72936615	RPE1H2B	RPE1H2B-21.3	OK	28.0677	27.7701	-0.0153775	-0.0437801	0.9427	0.999631	no	OK	29.535	28.1678	-0.0683783	-0.125222	0.80085	0.928439	no	BAZ1B|WBSC10|WBSCR10|WBSCR9|WSTF	7	-1.10648	-1.10648	-1.18783	-1.06025
SMC4	chr3:160117429-160152741	RPE1H2B	RPE1H2B-21.3	OK	36.1419	36.6365	0.0196062	0.0519248	0.9254	0.999631	no	OK	56.998	47.8832	-0.25139	-0.267522	0.4427	0.726198	no	CAPC|SMC4|SMC4L1	3	-1.09376	-1.09376	-1.12631	-1.0192
RIF1	chr2:152266396-152333860	RPE1H2B	RPE1H2B-21.3	OK	8.3361	7.99792	-0.0597468	-0.159909	0.7791	0.999631	no	OK	6.38895	5.2933	-0.271411	-0.494327	0.32835	0.627295	no	RIF1	2	-1.09092	-1.09234	-1.09092	-0.989866
NFATC2IP	chr16:28962317-28977767	RPE1H2B	RPE1H2B-21.3	OK	8.96529	10.6063	0.242498	0.627229	0.272	0.996044	no	OK	9.97497	10.4518	0.0673618	0.140144	0.79545	0.926751	no	NFATC2IP|NIP45	16	-1.08936	NaN	NaN	-1.08936
MKI67	chr10:129894924-129924468	RPE1H2B	RPE1H2B-21.3	OK	29.8452	30.089	0.011735	0.0296066	0.9567	0.999631	no	OK	44.179	44.1487	-0.000987168	-0.00165952	0.9975	0.999187	no	MKI67	10	-1.08706	-1.16665	-1.06267	-1.08706
NDUFB5	chr3:179322574-179342288	RPE1H2B	RPE1H2B-21.3	OK	52.4151	47.2764	-0.148862	-0.391499	0.4887	0.999631	no	OK	50.8991	32.4172	-0.650883	-1.25602	0.0149	0.0984303	no	NDUFB5|hCG_1787208	3	-1.08192	NaN	-1.10427	-1.05956
MCM5	chr22:35796115-35820495	RPE1H2B	RPE1H2B-21.3	OK	34.1394	31.0375	-0.137424	-0.383561	0.54885	0.999631	no	OK	78.4726	65.9456	-0.250912	-0.653224	0.35135	0.64783	no	CDC46|MCM5|hCG_41525|RP5-824I19__A.1-001|RP5-824I19__A.1-002	22	-1.07642	-1.07642	-1.17607	-1.00935
ORC5	chr7:103766787-103848495	RPE1H2B	RPE1H2B-21.3	OK	8.1888	7.05186	-0.215648	-0.502304	0.3714	0.999631	no	OK	10.7866	6.73712	-0.679031	-1.3327	0.0147	0.0973725	no	ORC5|ORC5L|hCG_16999|tcag7.76	7	-1.07615	-0.796265	-1.07615	-1.09687
COMP	chr19:18893582-18902114	RPE1H2B	RPE1H2B-21.3	NOTEST	0	0	0	0	1	1	no	NOTEST	0	0	0	0	1	1	no	COMP	19	-1.06519	NaN	-3.58436	1.45399
NUF2	chr1:163291722-163325553	RPE1H2B	RPE1H2B-21.3	OK	13.8466	14.5481	0.0712972	0.1774	0.75485	0.999631	no	OK	28.0163	21.0821	-0.410247	-0.652962	0.13975	0.400204	no	CDCA1|NUF2|NUF2R|RP11-77M5.2-004	1	-1.06115	-1.40528	-1.06115	-0.958583
NDUFB10	chr16:2009516-2011976	RPE1H2B	RPE1H2B-21.3	OK	121.717	120.705	-0.0120487	-0.0459081	0.95455	0.999631	no	OK	147.682	235.536	0.67345	1.87522	0.02155	0.125576	no	NDUFB10|hCG_42700	16	-1.0597	-1.10561	-0.895923	-1.0597
SMC2	chr9:106856540-106903700	RPE1H2B	RPE1H2B-21.3	OK	13.8569	16.8562	0.282674	0.756166	0.1752	0.873602	no	OK	18.3245	18.1625	-0.0128153	-0.0217337	0.96205	0.987116	no	CAPE|PRO0324|SMC2|SMC2L1|RP11-86L19.1-004	9	-1.05735	-1.05735	-1.12022	-1.0314
MRPS15	chr1:36921361-36930040	RPE1H2B	RPE1H2B-21.3	OK	52.4756	43.3535	-0.275499	-0.905821	0.20535	0.921045	no	OK	82.4758	111.797	0.438844	1.03537	0.13335	0.39058	no	DC37|MRPS15|RPMS15	1	-1.05679	-1.05679	-1.12287	-0.910195
CAPG	chr2:85621870-85641197	RPE1H2B	RPE1H2B-21.3	OK	0.441003	3.03109	2.78098	3.83699	5e-05	0.00219911	yes	OK	1.17761	2.50084	1.08655	1.45293	0.0119	0.0844623	no	CAPG|NCAPG|NYMEL3	4	-1.0504	-1.0504	-0.989357	-1.10816
NCAPG	chr4:17812524-18023483	RPE1H2B	RPE1H2B-21.3	OK	10.3038	12.0892	0.230549	0.524768	0.38355	0.999631	no	OK	19.1791	14.2434	-0.429248	-0.695639	0.1712	0.449271	no	CAPG|NCAPG|NYMEL3	4	-1.0504	-1.0504	-0.989357	-1.10816
SP3	chr2:174771186-174830430	RPE1H2B	RPE1H2B-21.3	OK	13.1355	13.5535	0.0451853	0.119821	0.82615	0.999631	no	OK	10.3568	7.67134	-0.433034	-0.851786	0.11165	0.356626	no	SP3|DKFZp686O1631	2	-1.04928	-0.511873	-1.04928	-1.10192
KIAA1524	chr3:108268717-108413693	RPE1H2B	RPE1H2B-21.3	OK	6.86015	7.01402	0.0320012	0.054796	0.92805	0.999631	no	OK	11.463	9.59944	-0.255961	-0.391224	0.4203	0.709293	no	CIP2A|KIAA1524	3	-1.02892	-0.959399	-1.02892	-1.06908
NASP	chr1:46049659-46084578	RPE1H2B	RPE1H2B-21.3	OK	32.5797	27.466	-0.246328	-0.640143	0.26175	0.985974	no	OK	59.6177	46.9658	-0.34413	-0.511892	0.24025	0.535996	no	NASP|hCG_40880|RP4-697E16.3-005|RP4-697E16.3-004	1	-1.02694	-1.07882	-1.00086	-1.02694
HIST1H2BC	chr6:26123694-26124132	RPE1H2B	RPE1H2B-21.3	OK	1.15854	2.66726	1.20305	2.60558	0.03185	0.347733	no	OK	1.95438	2.35592	0.269584	0.617538	0.65515	0.865471	no	H2BFD|HIST1H2BN|H2BFJ|HIST1H2BH|H2BFA|H2BFG|H2BFH|H2BFK|H2BFL|HIST1H2BC|HIST1H2BE|HIST1H2BF|HIST1H2BG|HIST1H2BI|hCG_1640484|hCG_1640985|hCG_1641780|hCG_1787353|hCG_1787365|H2BFT|HIRIP1|HIST1H2BK|H2BFB|HIRIP2|HIST1H2BD|H2BFE|HIST1H2BM|HIST2H2BF|H2BFS|H2BFC|HIST1H2BL	1|6	-1.02666	-0.992261	-1.04865	-1.02666
HIST1H2BD	chr6:26158348-26171576	RPE1H2B	RPE1H2B-21.3	OK	1.44843	2.70089	0.898947	1.06906	0.07585	0.59331	no	OK	2.44652	4.26719	0.802552	1.04654	0.11495	0.361491	no	H2BFD|HIST1H2BN|H2BFJ|HIST1H2BH|H2BFA|H2BFG|H2BFH|H2BFK|H2BFL|HIST1H2BC|HIST1H2BE|HIST1H2BF|HIST1H2BG|HIST1H2BI|hCG_1640484|hCG_1640985|hCG_1641780|hCG_1787353|hCG_1787365|H2BFT|HIRIP1|HIST1H2BK|H2BFB|HIRIP2|HIST1H2BD|H2BFE|HIST1H2BM|HIST2H2BF|H2BFS|H2BFC|HIST1H2BL	1|6	-1.02666	-0.992261	-1.04865	-1.02666
HIST1H2BE	chr6:26184023-26184458	RPE1H2B	RPE1H2B-21.3	NOTEST	0.127541	0	#NAME?	0	1	1	no	NOTEST	0.292122	0.918039	1.65199	0	1	1	no	H2BFD|HIST1H2BN|H2BFJ|HIST1H2BH|H2BFA|H2BFG|H2BFH|H2BFK|H2BFL|HIST1H2BC|HIST1H2BE|HIST1H2BF|HIST1H2BG|HIST1H2BI|hCG_1640484|hCG_1640985|hCG_1641780|hCG_1787353|hCG_1787365|H2BFT|HIRIP1|HIST1H2BK|H2BFB|HIRIP2|HIST1H2BD|H2BFE|HIST1H2BM|HIST2H2BF|H2BFS|H2BFC|HIST1H2BL	1|6	-1.02666	-0.992261	-1.04865	-1.02666
HIST1H2BF	chr6:26199786-26200216	RPE1H2B	RPE1H2B-21.3	NOTEST	0.401454	0.170999	-1.23125	0	1	1	no	NOTEST	0.0530076	0	#NAME?	0	1	1	no	H2BFD|HIST1H2BN|H2BFJ|HIST1H2BH|H2BFA|H2BFG|H2BFH|H2BFK|H2BFL|HIST1H2BC|HIST1H2BE|HIST1H2BF|HIST1H2BG|HIST1H2BI|hCG_1640484|hCG_1640985|hCG_1641780|hCG_1787353|hCG_1787365|H2BFT|HIRIP1|HIST1H2BK|H2BFB|HIRIP2|HIST1H2BD|H2BFE|HIST1H2BM|HIST2H2BF|H2BFS|H2BFC|HIST1H2BL	1|6	-1.02666	-0.992261	-1.04865	-1.02666
HIST1H2BG	chr6:26216427-26216872	RPE1H2B	RPE1H2B-21.3	NOTEST	0.517473	0.086711	-2.5772	0	1	1	no	NOTEST	0.130417	0.658584	2.33624	0	1	1	no	H2BFD|HIST1H2BN|H2BFJ|HIST1H2BH|H2BFA|H2BFG|H2BFH|H2BFK|H2BFL|HIST1H2BC|HIST1H2BE|HIST1H2BF|HIST1H2BG|HIST1H2BI|hCG_1640484|hCG_1640985|hCG_1641780|hCG_1787353|hCG_1787365|H2BFT|HIRIP1|HIST1H2BK|H2BFB|HIRIP2|HIST1H2BD|H2BFE|HIST1H2BM|HIST2H2BF|H2BFS|H2BFC|HIST1H2BL	1|6	-1.02666	-0.992261	-1.04865	-1.02666
HIST1H2BH	chr6:26251878-26252303	RPE1H2B	RPE1H2B-21.3	NOTEST	0.0666479	0	#NAME?	0	1	1	no	NOTEST	0	0	0	0	1	1	no	H2BFD|HIST1H2BN|H2BFJ|HIST1H2BH|H2BFA|H2BFG|H2BFH|H2BFK|H2BFL|HIST1H2BC|HIST1H2BE|HIST1H2BF|HIST1H2BG|HIST1H2BI|hCG_1640484|hCG_1640985|hCG_1641780|hCG_1787353|hCG_1787365|H2BFT|HIRIP1|HIST1H2BK|H2BFB|HIRIP2|HIST1H2BD|H2BFE|HIST1H2BM|HIST2H2BF|H2BFS|H2BFC|HIST1H2BL	1|6	-1.02666	-0.992261	-1.04865	-1.02666
HIST1H2BI	chr6:26273203-26273640	RPE1H2B	RPE1H2B-21.3	NOTEST	0.0631177	0	#NAME?	0	1	1	no	NOTEST	0	0	0	0	1	1	no	H2BFD|HIST1H2BN|H2BFJ|HIST1H2BH|H2BFA|H2BFG|H2BFH|H2BFK|H2BFL|HIST1H2BC|HIST1H2BE|HIST1H2BF|HIST1H2BG|HIST1H2BI|hCG_1640484|hCG_1640985|hCG_1641780|hCG_1787353|hCG_1787365|H2BFT|HIRIP1|HIST1H2BK|H2BFB|HIRIP2|HIST1H2BD|H2BFE|HIST1H2BM|HIST2H2BF|H2BFS|H2BFC|HIST1H2BL	1|6	-1.02666	-0.992261	-1.04865	-1.02666
HIST1H2BK	chr6:27106071-27114637	RPE1H2B	RPE1H2B-21.3	OK	20.3968	26.0368	0.352214	0.959456	0.1511	0.833847	no	OK	22.8285	39.7528	0.800219	2.00053	0.00345	0.0361524	yes	H2BFD|HIST1H2BN|H2BFJ|HIST1H2BH|H2BFA|H2BFG|H2BFH|H2BFK|H2BFL|HIST1H2BC|HIST1H2BE|HIST1H2BF|HIST1H2BG|HIST1H2BI|hCG_1640484|hCG_1640985|hCG_1641780|hCG_1787353|hCG_1787365|H2BFT|HIRIP1|HIST1H2BK|H2BFB|HIRIP2|HIST1H2BD|H2BFE|HIST1H2BM|HIST2H2BF|H2BFS|H2BFC|HIST1H2BL	1|6	-1.02666	-0.992261	-1.04865	-1.02666
HIST1H2BL	chr6:27775256-27775709	RPE1H2B	RPE1H2B-21.3	NOTEST	0.667109	0.460768	-0.533882	0	1	1	no	NOTEST	0.571736	0.819134	0.518751	0	1	1	no	H2BFD|HIST1H2BN|H2BFJ|HIST1H2BH|H2BFA|H2BFG|H2BFH|H2BFK|H2BFL|HIST1H2BC|HIST1H2BE|HIST1H2BF|HIST1H2BG|HIST1H2BI|hCG_1640484|hCG_1640985|hCG_1641780|hCG_1787353|hCG_1787365|H2BFT|HIRIP1|HIST1H2BK|H2BFB|HIRIP2|HIST1H2BD|H2BFE|HIST1H2BM|HIST2H2BF|H2BFS|H2BFC|HIST1H2BL	1|6	-1.02666	-0.992261	-1.04865	-1.02666
HIST1H2BM	chr6:27782821-27783267	RPE1H2B	RPE1H2B-21.3	NOTEST	0.132572	0	#NAME?	0	1	1	no	NOTEST	0.0587143	0.102015	0.796993	0	1	1	no	H2BFD|HIST1H2BN|H2BFJ|HIST1H2BH|H2BFA|H2BFG|H2BFH|H2BFK|H2BFL|HIST1H2BC|HIST1H2BE|HIST1H2BF|HIST1H2BG|HIST1H2BI|hCG_1640484|hCG_1640985|hCG_1641780|hCG_1787353|hCG_1787365|H2BFT|HIRIP1|HIST1H2BK|H2BFB|HIRIP2|HIST1H2BD|H2BFE|HIST1H2BM|HIST2H2BF|H2BFS|H2BFC|HIST1H2BL	1|6	-1.02666	-0.992261	-1.04865	-1.02666
HIST1H2BN	chr6:27806439-27806888	RPE1H2B	RPE1H2B-21.3	OK	1.30138	0.853376	-0.608793	-1.00632	0.35425	0.999631	no	NOTEST	0.486246	0.974585	1.0031	0	1	1	no	H2BFD|HIST1H2BN|H2BFJ|HIST1H2BH|H2BFA|H2BFG|H2BFH|H2BFK|H2BFL|HIST1H2BC|HIST1H2BE|HIST1H2BF|HIST1H2BG|HIST1H2BI|hCG_1640484|hCG_1640985|hCG_1641780|hCG_1787353|hCG_1787365|H2BFT|HIRIP1|HIST1H2BK|H2BFB|HIRIP2|HIST1H2BD|H2BFE|HIST1H2BM|HIST2H2BF|H2BFS|H2BFC|HIST1H2BL	1|6	-1.02666	-0.992261	-1.04865	-1.02666
HIST2H2BF	chr1:149397113-149399229	RPE1H2B	RPE1H2B-21.3	NOTEST	0.32	0.0102358	-4.96638	0	1	1	no	NOTEST	0.146472	0	#NAME?	0	1	1	no	H2BFD|HIST1H2BN|H2BFJ|HIST1H2BH|H2BFA|H2BFG|H2BFH|H2BFK|H2BFL|HIST1H2BC|HIST1H2BE|HIST1H2BF|HIST1H2BG|HIST1H2BI|hCG_1640484|hCG_1640985|hCG_1641780|hCG_1787353|hCG_1787365|H2BFT|HIRIP1|HIST1H2BK|H2BFB|HIRIP2|HIST1H2BD|H2BFE|HIST1H2BM|HIST2H2BF|H2BFS|H2BFC|HIST1H2BL	1|6	-1.02666	-0.992261	-1.04865	-1.02666
HIST2H2BF	chr1:149754244-149783928	RPE1H2B	RPE1H2B-21.3	NOTEST	0.138714	0.165333	0.253258	0	1	1	no	NOTEST	0.0692695	0.115212	0.734	0	1	1	no	H2BFD|HIST1H2BN|H2BFJ|HIST1H2BH|H2BFA|H2BFG|H2BFH|H2BFK|H2BFL|HIST1H2BC|HIST1H2BE|HIST1H2BF|HIST1H2BG|HIST1H2BI|hCG_1640484|hCG_1640985|hCG_1641780|hCG_1787353|hCG_1787365|H2BFT|HIRIP1|HIST1H2BK|H2BFB|HIRIP2|HIST1H2BD|H2BFE|HIST1H2BM|HIST2H2BF|H2BFS|H2BFC|HIST1H2BL	1|6	-1.02666	-0.992261	-1.04865	-1.02666
LIG1	chr19:48618702-48673560	RPE1H2B	RPE1H2B-21.3	OK	13.6165	12.6787	-0.102945	-0.285507	0.652	0.999631	no	OK	24.9149	21.8235	-0.191128	-0.433128	0.47745	0.751492	no	LIG1	19	-1.02503	-1.12823	-1.02503	-0.991173
HIST2H2AB	chr1:149859018-149859466	RPE1H2B	RPE1H2B-21.3	NOTEST	0.131947	0	#NAME?	0	1	1	no	NOTEST	0.16252	0.0470177	-1.78934	0	1	1	no	HIST2H2AB	1	-1.0246	-0.964731	-1.0246	-1.20895
SPAG9	chr17:49039534-49198226	RPE1H2B	RPE1H2B-21.3	OK	19.5425	20.1762	0.0460373	0.12386	0.8219	0.999631	no	OK	13.7292	12.8464	-0.0958776	-0.182628	0.7256	0.898663	no	HLC6|HSS|KIAA0516|MAPK8IP4|SPAG9|SYD1	17	-1.02077	-0.512535	-0.532501	-0.530585	HLC6|HSS|KIAA0516|MAPK8IP4|SPAG9|SYD1|HLC4	17	-0.0404014	-0.512535	-0.532501	-0.530585
CENPV	chr17:16245847-16256812	RPE1H2B	RPE1H2B-21.3	OK	5.72895	1.84451	-1.63503	-3.61325	5e-05	0.00219911	yes	OK	15.7141	5.68189	-1.46762	-3.98292	5e-05	0.00136861	yes	CENPV|PRR6	17	-1.01885	NaN	-1.01885	NaN
C9orf78	chr9:132589563-132597572	RPE1H2B	RPE1H2B-21.3	OK	28.8655	29.8485	0.0483103	0.147394	0.822	0.999631	no	OK	32.1527	34.6727	0.108862	0.20908	0.6877	0.881668	no	C9orf78|HCA59	9	-1.01164	-1.01164	-1.02176	-1.00202
ITPRIP	chr10:106071898-106093663	RPE1H2B	RPE1H2B-21.3	OK	16.9967	15.5176	-0.131347	-0.380871	0.5254	0.999631	no	OK	16.5656	19.1356	0.208069	0.486631	0.4272	0.713637	no	DANGER|ITPRIP|KIAA1754	10	-1.01078	-0.163499	-1.01078	-2.13852
PTMA	chr2:232573234-232578250	RPE1H2B	RPE1H2B-21.3	OK	663.291	510.451	-0.377869	-1.15654	0.0863	0.63487	no	OK	980.069	819.391	-0.258332	-0.278981	0.4873	0.758623	no	PTMA|TMSA|PTMAP7|RP11-193G17.1-001	2	-1.00798	-1.00798	-1.02446	-0.839718
HMGB3	chrX:150151762-150159248	RPE1H2B	RPE1H2B-21.3	OK	11.699	10.3477	-0.177066	-0.480173	0.4196	0.999631	no	OK	18.9783	15.293	-0.311484	-0.545574	0.25225	0.548729	no	HMG2A|HMG4|HMGB3|HMG4L|HMGB3L1|DKFZp779G118	X	-1.00296	-1.03619	-1.00296	-0.851439
HIST1H4A	chr6:26021906-26022278	RPE1H2B	RPE1H2B-21.3	NOTEST	0.36463	1.02265	1.4878	0	1	1	no	NOTEST	0.490306	0.402093	-0.286153	0	1	1	no	H4/A|H4/B|H4/C|H4/D|H4/E|H4/G|H4/H|H4/I|H4/J|H4/K|H4/M|H4/N|H4/O|H4F2|H4FA|H4FB|H4FC|H4FD|H4FE|H4FG|H4FH|H4FI|H4FJ|H4FK|H4FM|H4FN|H4FO|HIST1H4A|HIST1H4B|HIST1H4C|HIST1H4D|HIST1H4E|HIST1H4F|HIST1H4H|HIST1H4I|HIST1H4J|HIST1H4K|HIST1H4L|HIST2H4|HIST2H4A|HIST2H4B|HIST4H4	1|12|6	-1.00195	-1.0187	-1.00195	-0.932061
HIST1H4B	chr6:26027123-26027480	RPE1H2B	RPE1H2B-21.3	NOTEST	0.49433	0	#NAME?	0	1	1	no	OK	0.805697	1.17395	0.54306	0.799825	0.48615	0.757875	no	H4/A|H4/B|H4/C|H4/D|H4/E|H4/G|H4/H|H4/I|H4/J|H4/K|H4/M|H4/N|H4/O|H4F2|H4FA|H4FB|H4FC|H4FD|H4FE|H4FG|H4FH|H4FI|H4FJ|H4FK|H4FM|H4FN|H4FO|HIST1H4A|HIST1H4B|HIST1H4C|HIST1H4D|HIST1H4E|HIST1H4F|HIST1H4H|HIST1H4I|HIST1H4J|HIST1H4K|HIST1H4L|HIST2H4|HIST2H4A|HIST2H4B|HIST4H4	1|12|6	-1.00195	-1.0187	-1.00195	-0.932061
HIST1H4C	chr6:26104175-26104565	RPE1H2B	RPE1H2B-21.3	OK	4.19683	2.15064	-0.964536	-2.19895	0.0672	0.556279	no	OK	22.5208	23.167	0.0408115	0.136266	0.90175	0.968063	no	H4/A|H4/B|H4/C|H4/D|H4/E|H4/G|H4/H|H4/I|H4/J|H4/K|H4/M|H4/N|H4/O|H4F2|H4FA|H4FB|H4FC|H4FD|H4FE|H4FG|H4FH|H4FI|H4FJ|H4FK|H4FM|H4FN|H4FO|HIST1H4A|HIST1H4B|HIST1H4C|HIST1H4D|HIST1H4E|HIST1H4F|HIST1H4H|HIST1H4I|HIST1H4J|HIST1H4K|HIST1H4L|HIST2H4|HIST2H4A|HIST2H4B|HIST4H4	1|12|6	-1.00195	-1.0187	-1.00195	-0.932061
HIST1H4D	chr6:26188937-26189304	RPE1H2B	RPE1H2B-21.3	NOTEST	0.262643	0	#NAME?	0	1	1	no	NOTEST	0.352728	0.0698185	-2.33687	0	1	1	no	H4/A|H4/B|H4/C|H4/D|H4/E|H4/G|H4/H|H4/I|H4/J|H4/K|H4/M|H4/N|H4/O|H4F2|H4FA|H4FB|H4FC|H4FD|H4FE|H4FG|H4FH|H4FI|H4FJ|H4FK|H4FM|H4FN|H4FO|HIST1H4A|HIST1H4B|HIST1H4C|HIST1H4D|HIST1H4E|HIST1H4F|HIST1H4H|HIST1H4I|HIST1H4J|HIST1H4K|HIST1H4L|HIST2H4|HIST2H4A|HIST2H4B|HIST4H4	1|12|6	-1.00195	-1.0187	-1.00195	-0.932061
HIST1H4E	chr6:26204872-26205249	RPE1H2B	RPE1H2B-21.3	OK	3.39091	1.17858	-1.52462	-3.1874	0.01435	0.20293	no	OK	1.77334	3.50321	0.982211	2.10913	0.10395	0.342516	no	H4/A|H4/B|H4/C|H4/D|H4/E|H4/G|H4/H|H4/I|H4/J|H4/K|H4/M|H4/N|H4/O|H4F2|H4FA|H4FB|H4FC|H4FD|H4FE|H4FG|H4FH|H4FI|H4FJ|H4FK|H4FM|H4FN|H4FO|HIST1H4A|HIST1H4B|HIST1H4C|HIST1H4D|HIST1H4E|HIST1H4F|HIST1H4H|HIST1H4I|HIST1H4J|HIST1H4K|HIST1H4L|HIST2H4|HIST2H4A|HIST2H4B|HIST4H4	1|12|6	-1.00195	-1.0187	-1.00195	-0.932061
HIST1H4F	chr6:26240653-26241021	RPE1H2B	RPE1H2B-21.3	NOTEST	0	0	0	0	1	1	no	NOTEST	0	0	0	0	1	1	no	H4/A|H4/B|H4/C|H4/D|H4/E|H4/G|H4/H|H4/I|H4/J|H4/K|H4/M|H4/N|H4/O|H4F2|H4FA|H4FB|H4FC|H4FD|H4FE|H4FG|H4FH|H4FI|H4FJ|H4FK|H4FM|H4FN|H4FO|HIST1H4A|HIST1H4B|HIST1H4C|HIST1H4D|HIST1H4E|HIST1H4F|HIST1H4H|HIST1H4I|HIST1H4J|HIST1H4K|HIST1H4L|HIST2H4|HIST2H4A|HIST2H4B|HIST4H4	1|12|6	-1.00195	-1.0187	-1.00195	-0.932061
HIST1H4H	chr6:26285353-26285727	RPE1H2B	RPE1H2B-21.3	OK	2.83325	5.46713	0.948325	2.54388	0.04215	0.420246	no	OK	0.848327	2.62069	1.62726	2.70431	0.03075	0.160015	no	H4/A|H4/B|H4/C|H4/D|H4/E|H4/G|H4/H|H4/I|H4/J|H4/K|H4/M|H4/N|H4/O|H4F2|H4FA|H4FB|H4FC|H4FD|H4FE|H4FG|H4FH|H4FI|H4FJ|H4FK|H4FM|H4FN|H4FO|HIST1H4A|HIST1H4B|HIST1H4C|HIST1H4D|HIST1H4E|HIST1H4F|HIST1H4H|HIST1H4I|HIST1H4J|HIST1H4K|HIST1H4L|HIST2H4|HIST2H4A|HIST2H4B|HIST4H4	1|12|6	-1.00195	-1.0187	-1.00195	-0.932061
HIST1H4I	chr6:27106071-27114637	RPE1H2B	RPE1H2B-21.3	OK	0.0962568	0.543625	2.49765	0.420357	0.5518	0.999631	no	NOTEST	0.1434	0	#NAME?	0	1	1	no	H4/A|H4/B|H4/C|H4/D|H4/E|H4/G|H4/H|H4/I|H4/J|H4/K|H4/M|H4/N|H4/O|H4F2|H4FA|H4FB|H4FC|H4FD|H4FE|H4FG|H4FH|H4FI|H4FJ|H4FK|H4FM|H4FN|H4FO|HIST1H4A|HIST1H4B|HIST1H4C|HIST1H4D|HIST1H4E|HIST1H4F|HIST1H4H|HIST1H4I|HIST1H4J|HIST1H4K|HIST1H4L|HIST2H4|HIST2H4A|HIST2H4B|HIST4H4	1|12|6	-1.00195	-1.0187	-1.00195	-0.932061
HIST1H4J	chr6:27791902-27792258	RPE1H2B	RPE1H2B-21.3	NOTEST	0	0	0	0	1	1	no	NOTEST	0.122599	0.208014	0.762734	0	1	1	no	H4/A|H4/B|H4/C|H4/D|H4/E|H4/G|H4/H|H4/I|H4/J|H4/K|H4/M|H4/N|H4/O|H4F2|H4FA|H4FB|H4FC|H4FD|H4FE|H4FG|H4FH|H4FI|H4FJ|H4FK|H4FM|H4FN|H4FO|HIST1H4A|HIST1H4B|HIST1H4C|HIST1H4D|HIST1H4E|HIST1H4F|HIST1H4H|HIST1H4I|HIST1H4J|HIST1H4K|HIST1H4L|HIST2H4|HIST2H4A|HIST2H4B|HIST4H4	1|12|6	-1.00195	-1.0187	-1.00195	-0.932061
HIST1H4K	chr6:27798951-27799305	RPE1H2B	RPE1H2B-21.3	NOTEST	0	0	0	0	1	1	no	NOTEST	0.124394	0	#NAME?	0	1	1	no	H4/A|H4/B|H4/C|H4/D|H4/E|H4/G|H4/H|H4/I|H4/J|H4/K|H4/M|H4/N|H4/O|H4F2|H4FA|H4FB|H4FC|H4FD|H4FE|H4FG|H4FH|H4FI|H4FJ|H4FK|H4FM|H4FN|H4FO|HIST1H4A|HIST1H4B|HIST1H4C|HIST1H4D|HIST1H4E|HIST1H4F|HIST1H4H|HIST1H4I|HIST1H4J|HIST1H4K|HIST1H4L|HIST2H4|HIST2H4A|HIST2H4B|HIST4H4	1|12|6	-1.00195	-1.0187	-1.00195	-0.932061
HIST1H4L	chr6:27840925-27841289	RPE1H2B	RPE1H2B-21.3	NOTEST	0	0	0	0	1	1	no	NOTEST	0	0	0	0	1	1	no	H4/A|H4/B|H4/C|H4/D|H4/E|H4/G|H4/H|H4/I|H4/J|H4/K|H4/M|H4/N|H4/O|H4F2|H4FA|H4FB|H4FC|H4FD|H4FE|H4FG|H4FH|H4FI|H4FJ|H4FK|H4FM|H4FN|H4FO|HIST1H4A|HIST1H4B|HIST1H4C|HIST1H4D|HIST1H4E|HIST1H4F|HIST1H4H|HIST1H4I|HIST1H4J|HIST1H4K|HIST1H4L|HIST2H4|HIST2H4A|HIST2H4B|HIST4H4	1|12|6	-1.00195	-1.0187	-1.00195	-0.932061
HIST2H4B	chr1:149804220-149804616	RPE1H2B	RPE1H2B-21.3	NOTEST	0	0	0	0	1	1	no	NOTEST	0	0	0	0	1	1	no	H4/A|H4/B|H4/C|H4/D|H4/E|H4/G|H4/H|H4/I|H4/J|H4/K|H4/M|H4/N|H4/O|H4F2|H4FA|H4FB|H4FC|H4FD|H4FE|H4FG|H4FH|H4FI|H4FJ|H4FK|H4FM|H4FN|H4FO|HIST1H4A|HIST1H4B|HIST1H4C|HIST1H4D|HIST1H4E|HIST1H4F|HIST1H4H|HIST1H4I|HIST1H4J|HIST1H4K|HIST1H4L|HIST2H4|HIST2H4A|HIST2H4B|HIST4H4	1|12|6	-1.00195	-1.0187	-1.00195	-0.932061
HIST2H4B	chr1:149832329-149832725	RPE1H2B	RPE1H2B-21.3	NOTEST	0	0	0	0	1	1	no	NOTEST	0	0	0	0	1	1	no	H4/A|H4/B|H4/C|H4/D|H4/E|H4/G|H4/H|H4/I|H4/J|H4/K|H4/M|H4/N|H4/O|H4F2|H4FA|H4FB|H4FC|H4FD|H4FE|H4FG|H4FH|H4FI|H4FJ|H4FK|H4FM|H4FN|H4FO|HIST1H4A|HIST1H4B|HIST1H4C|HIST1H4D|HIST1H4E|HIST1H4F|HIST1H4H|HIST1H4I|HIST1H4J|HIST1H4K|HIST1H4L|HIST2H4|HIST2H4A|HIST2H4B|HIST4H4	1|12|6	-1.00195	-1.0187	-1.00195	-0.932061
HIST4H4	chr12:14923653-14924065	RPE1H2B	RPE1H2B-21.3	NOTEST	0	0.0824638	inf	0	1	1	no	NOTEST	0.131641	0	#NAME?	0	1	1	no	H4/A|H4/B|H4/C|H4/D|H4/E|H4/G|H4/H|H4/I|H4/J|H4/K|H4/M|H4/N|H4/O|H4F2|H4FA|H4FB|H4FC|H4FD|H4FE|H4FG|H4FH|H4FI|H4FJ|H4FK|H4FM|H4FN|H4FO|HIST1H4A|HIST1H4B|HIST1H4C|HIST1H4D|HIST1H4E|HIST1H4F|HIST1H4H|HIST1H4I|HIST1H4J|HIST1H4K|HIST1H4L|HIST2H4|HIST2H4A|HIST2H4B|HIST4H4	1|12|6	-1.00195	-1.0187	-1.00195	-0.932061
SMAD3	chr15:67358194-67487533	RPE1H2B	RPE1H2B-21.3	OK	30.2523	29.8028	-0.0216	-0.0582722	0.9129	0.999631	no	OK	33.0842	24.9631	-0.406344	-0.788265	0.14035	0.401263	no	MADH3|SMAD3	15	-0.996895	NaN	NaN	-0.996895
EPS15	chr1:51819934-51984995	RPE1H2B	RPE1H2B-21.3	OK	17.9153	17.5912	-0.0263396	-0.0723761	0.8976	0.999631	no	OK	11.8014	9.08222	-0.377844	-0.705182	0.1532	0.422182	no	AF1P|EPS15|RP11-275F13.2-002	1	-0.99458	-0.824157	-1.12287	-0.99458
GPATCH4	chr1:156564099-156571279	RPE1H2B	RPE1H2B-21.3	OK	16.3509	17.006	0.0566775	0.133076	0.81155	0.999631	no	OK	30.8228	42.8699	0.475968	0.777612	0.0796	0.29261	no	GPATC4|GPATCH4	1	-0.974823	-0.974823	-0.985428	-0.0364681
PRPF18	chr10:13628938-13672868	RPE1H2B	RPE1H2B-21.3	OK	10.6995	9.7963	-0.127238	-0.34271	0.5946	0.999631	no	OK	11.105	8.29182	-0.421453	-0.890158	0.1289	0.383395	no	HPRP18|PRPF18|RP11-295P9.7-003|RP11-295P9.7-002	10	-0.974676	-0.974676	NaN	NaN
POLD1	chr19:50887592-50921271	RPE1H2B	RPE1H2B-21.3	OK	11.313	11.811	0.0621485	0.175247	0.79165	0.999631	no	OK	25.9557	27.9637	0.107504	0.322404	0.68565	0.88017	no	POLD|POLD1	19	-0.974284	-0.759156	-1.18941	NaN
YRDC	chr1:38268613-38275126	RPE1H2B	RPE1H2B-21.3	OK	12.0967	12.7806	0.0793498	0.144453	0.8302	0.999631	no	OK	18.32	15.3127	-0.258693	-0.359248	0.58125	0.822236	no	DRIP3|IRIP|YRDC	1	-0.972841	NaN	-1.80033	-0.145351
NCAPH	chr2:97001483-97041274	RPE1H2B	RPE1H2B-21.3	OK	5.65018	5.93072	0.0699098	0.17743	0.7577	0.999631	no	OK	11.4443	7.94673	-0.526195	-1.09067	0.0498	0.220275	no	BRRN|BRRN1|CAPH|KIAA0074|NCAPH	2	-0.970706	-1.07211	-0.970706	-0.676268
NDC80	chr18:2571509-2616634	RPE1H2B	RPE1H2B-21.3	OK	13.3287	15.5951	0.226556	0.620347	0.31385	0.999631	no	OK	29.837	23.7131	-0.331417	-0.590309	0.2282	0.522382	no	HEC|HEC1|KNTC2|NDC80|hCG_38410	18	-0.966135	-0.966135	-1.00497	-0.731878
POLR3E	chr16:22308740-22345343	RPE1H2B	RPE1H2B-21.3	OK	10.3548	11.1895	0.111848	0.322587	0.62055	0.999631	no	OK	13.3434	14.1624	0.0859403	0.204488	0.7484	0.908409	no	KIAA1452|POLR3E	16	-0.962956	NaN	-0.962956	NaN
NOLC1	chr10:103911932-103923627	RPE1H2B	RPE1H2B-21.3	OK	49.8263	48.6867	-0.0333822	-0.0926849	0.8776	0.999631	no	OK	65.9523	52.5628	-0.327381	-0.62515	0.24975	0.546602	no	KIAA0035|NOLC1|NS5ATP13|hCG_25636	10	-0.961105	-0.961105	-0.889006	-1.04243
CAPN7	chr3:15247732-15294423	RPE1H2B	RPE1H2B-21.3	OK	8.5883	8.28144	-0.0524912	-0.137786	0.8083	0.999631	no	OK	7.15824	5.53725	-0.370435	-0.744982	0.16095	0.433939	no	CAPN7|PALBH	3	-0.9568	NaN	-0.9568	NaN
CD9	chr12:6309481-6347437	RPE1H2B	RPE1H2B-21.3	OK	84.747	71.3312	-0.248628	-0.836455	0.2249	0.943805	no	OK	115.947	68.7315	-0.754418	-1.98727	0.00455	0.0439797	yes	CD9|GIG2|MIC3|TSPAN29|BTCC-1	12	-0.954271	-0.90766	-0.963548	-0.954271
LMNB1	chr5:126112314-126172712	RPE1H2B	RPE1H2B-21.3	OK	29.6624	30.078	0.0200723	0.0523164	0.9272	0.999631	no	OK	52.7998	27.6556	-0.93296	-1.75484	0.00055	0.00939077	yes	LMN2|LMNB|LMNB1	5	-0.950394	-0.950394	-0.9151	-0.965544
SMARCC1	chr3:47627377-47823405	RPE1H2B	RPE1H2B-21.3	OK	29.2712	26.3866	-0.149678	-0.417011	0.46455	0.999631	no	OK	23.9699	23.4626	-0.0308615	-0.0594226	0.90955	0.971343	no	BAF155|SMARCC1	3	-0.950244	-0.880019	-0.950244	-0.974529
H2AFJ	chr12:14927269-14930936	RPE1H2B	RPE1H2B-21.3	OK	3.36457	3.62624	0.108051	0.244311	0.6525	0.999631	no	OK	3.78006	6.79495	0.846054	1.48048	0.00335	0.0352863	yes	H2AFC|H2AFD|H2AFI|H2AFN|H2AFP|HIST1H2AG|HIST1H2AI|HIST1H2AK|HIST1H2AL|HIST1H2AM|hCG_1640463|hCG_1640467|hCG_1641458|hCG_1643754|hCG_1743060|H2AFL|HIST1H2AC|H2AFO|HIST2H2AA|HIST2H2AA3|HIST2H2AA4|H2AFQ|HIST2H2AC|H2AFJ|HIST1H2AH|hCG_1640359|H2AFE|HIST1H2AJ|H2AFA|H2AFM|HIST1H2AB|HIST1H2AE|hCG_1640984|hCG_1787383|H2AFG|HIST1H2AD|HIST3H2A	1|6	-0.946806	-0.4665	-0.677215	-0.394117	H2AFR|HIST1H2AA|H2AFJ	6	-0.197991	-0.4665	-0.677215	-0.394117
HIST1H2AB	chr6:26033319-26033796	RPE1H2B	RPE1H2B-21.3	NOTEST	0	0	0	0	1	1	no	NOTEST	0	1.14302	inf	0	1	1	no	H2AFC|H2AFD|H2AFI|H2AFN|H2AFP|HIST1H2AG|HIST1H2AI|HIST1H2AK|HIST1H2AL|HIST1H2AM|hCG_1640463|hCG_1640467|hCG_1641458|hCG_1643754|hCG_1743060|H2AFL|HIST1H2AC|H2AFO|HIST2H2AA|HIST2H2AA3|HIST2H2AA4|H2AFQ|HIST2H2AC|H2AFJ|HIST1H2AH|hCG_1640359|H2AFE|HIST1H2AJ|H2AFA|H2AFM|HIST1H2AB|HIST1H2AE|hCG_1640984|hCG_1787383|H2AFG|HIST1H2AD|HIST3H2A	1|6	-0.946806	-0.4665	-0.677215	-0.394117
HIST1H2AC	chr6:26124372-26124918	RPE1H2B	RPE1H2B-21.3	OK	6.57961	10.3439	0.652704	1.95373	0.0467	0.445	no	OK	6.38822	10.2315	0.679531	1.95441	0.0745	0.282102	no	H2AFC|H2AFD|H2AFI|H2AFN|H2AFP|HIST1H2AG|HIST1H2AI|HIST1H2AK|HIST1H2AL|HIST1H2AM|hCG_1640463|hCG_1640467|hCG_1641458|hCG_1643754|hCG_1743060|H2AFL|HIST1H2AC|H2AFO|HIST2H2AA|HIST2H2AA3|HIST2H2AA4|H2AFQ|HIST2H2AC|H2AFJ|HIST1H2AH|hCG_1640359|H2AFE|HIST1H2AJ|H2AFA|H2AFM|HIST1H2AB|HIST1H2AE|hCG_1640984|hCG_1787383|H2AFG|HIST1H2AD|HIST3H2A	1|6	-0.946806	-0.4665	-0.677215	-0.394117
HIST1H2AE	chr6:26217147-26217711	RPE1H2B	RPE1H2B-21.3	NOTEST	0.764277	0.577441	-0.404423	0	1	1	no	NOTEST	0.475377	0.727084	0.613051	0	1	1	no	H2AFC|H2AFD|H2AFI|H2AFN|H2AFP|HIST1H2AG|HIST1H2AI|HIST1H2AK|HIST1H2AL|HIST1H2AM|hCG_1640463|hCG_1640467|hCG_1641458|hCG_1643754|hCG_1743060|H2AFL|HIST1H2AC|H2AFO|HIST2H2AA|HIST2H2AA3|HIST2H2AA4|H2AFQ|HIST2H2AC|H2AFJ|HIST1H2AH|hCG_1640359|H2AFE|HIST1H2AJ|H2AFA|H2AFM|HIST1H2AB|HIST1H2AE|hCG_1640984|hCG_1787383|H2AFG|HIST1H2AD|HIST3H2A	1|6	-0.946806	-0.4665	-0.677215	-0.394117
HIST1H2AG	chr6:27100816-27101314	RPE1H2B	RPE1H2B-21.3	OK	0.561328	0.887059	0.660187	0.933603	0.3458	0.999631	no	OK	0.813488	2.36717	1.54097	2.92021	0.0332	0.168386	no	H2AFC|H2AFD|H2AFI|H2AFN|H2AFP|HIST1H2AG|HIST1H2AI|HIST1H2AK|HIST1H2AL|HIST1H2AM|hCG_1640463|hCG_1640467|hCG_1641458|hCG_1643754|hCG_1743060|H2AFL|HIST1H2AC|H2AFO|HIST2H2AA|HIST2H2AA3|HIST2H2AA4|H2AFQ|HIST2H2AC|H2AFJ|HIST1H2AH|hCG_1640359|H2AFE|HIST1H2AJ|H2AFA|H2AFM|HIST1H2AB|HIST1H2AE|hCG_1640984|hCG_1787383|H2AFG|HIST1H2AD|HIST3H2A	1|6	-0.946806	-0.4665	-0.677215	-0.394117
HIST1H2AH	chr6:27114907-27115346	RPE1H2B	RPE1H2B-21.3	NOTEST	0.256649	0.332862	0.375128	0	1	1	no	NOTEST	0.388667	1.35366	1.80025	0	1	1	no	H2AFC|H2AFD|H2AFI|H2AFN|H2AFP|HIST1H2AG|HIST1H2AI|HIST1H2AK|HIST1H2AL|HIST1H2AM|hCG_1640463|hCG_1640467|hCG_1641458|hCG_1643754|hCG_1743060|H2AFL|HIST1H2AC|H2AFO|HIST2H2AA|HIST2H2AA3|HIST2H2AA4|H2AFQ|HIST2H2AC|H2AFJ|HIST1H2AH|hCG_1640359|H2AFE|HIST1H2AJ|H2AFA|H2AFM|HIST1H2AB|HIST1H2AE|hCG_1640984|hCG_1787383|H2AFG|HIST1H2AD|HIST3H2A	1|6	-0.946806	-0.4665	-0.677215	-0.394117
HIST1H2AI	chr6:27775976-27776445	RPE1H2B	RPE1H2B-21.3	NOTEST	0.39739	0.554062	0.479491	0	1	1	no	OK	0.195452	1.95254	3.32046	3.19363	0.04095	0.193992	no	H2AFC|H2AFD|H2AFI|H2AFN|H2AFP|HIST1H2AG|HIST1H2AI|HIST1H2AK|HIST1H2AL|HIST1H2AM|hCG_1640463|hCG_1640467|hCG_1641458|hCG_1643754|hCG_1743060|H2AFL|HIST1H2AC|H2AFO|HIST2H2AA|HIST2H2AA3|HIST2H2AA4|H2AFQ|HIST2H2AC|H2AFJ|HIST1H2AH|hCG_1640359|H2AFE|HIST1H2AJ|H2AFA|H2AFM|HIST1H2AB|HIST1H2AE|hCG_1640984|hCG_1787383|H2AFG|HIST1H2AD|HIST3H2A	1|6	-0.946806	-0.4665	-0.677215	-0.394117
HIST1H2AJ	chr6:27782079-27782518	RPE1H2B	RPE1H2B-21.3	NOTEST	0.194488	0	#NAME?	0	1	1	no	NOTEST	0	0.178307	inf	0	1	1	no	H2AFC|H2AFD|H2AFI|H2AFN|H2AFP|HIST1H2AG|HIST1H2AI|HIST1H2AK|HIST1H2AL|HIST1H2AM|hCG_1640463|hCG_1640467|hCG_1641458|hCG_1643754|hCG_1743060|H2AFL|HIST1H2AC|H2AFO|HIST2H2AA|HIST2H2AA3|HIST2H2AA4|H2AFQ|HIST2H2AC|H2AFJ|HIST1H2AH|hCG_1640359|H2AFE|HIST1H2AJ|H2AFA|H2AFM|HIST1H2AB|HIST1H2AE|hCG_1640984|hCG_1787383|H2AFG|HIST1H2AD|HIST3H2A	1|6	-0.946806	-0.4665	-0.677215	-0.394117
HIST1H2AK	chr6:27805657-27806117	RPE1H2B	RPE1H2B-21.3	NOTEST	0.468218	0.648311	0.469507	0	1	1	no	NOTEST	0.647406	0.884302	0.449869	0	1	1	no	H2AFC|H2AFD|H2AFI|H2AFN|H2AFP|HIST1H2AG|HIST1H2AI|HIST1H2AK|HIST1H2AL|HIST1H2AM|hCG_1640463|hCG_1640467|hCG_1641458|hCG_1643754|hCG_1743060|H2AFL|HIST1H2AC|H2AFO|HIST2H2AA|HIST2H2AA3|HIST2H2AA4|H2AFQ|HIST2H2AC|H2AFJ|HIST1H2AH|hCG_1640359|H2AFE|HIST1H2AJ|H2AFA|H2AFM|HIST1H2AB|HIST1H2AE|hCG_1640984|hCG_1787383|H2AFG|HIST1H2AD|HIST3H2A	1|6	-0.946806	-0.4665	-0.677215	-0.394117
HIST1H2AL	chr6:27833106-27833576	RPE1H2B	RPE1H2B-21.3	NOTEST	0.225463	0.148216	-0.605193	0	1	1	no	NOTEST	0.640765	0.305231	-1.06989	0	1	1	no	H2AFC|H2AFD|H2AFI|H2AFN|H2AFP|HIST1H2AG|HIST1H2AI|HIST1H2AK|HIST1H2AL|HIST1H2AM|hCG_1640463|hCG_1640467|hCG_1641458|hCG_1643754|hCG_1743060|H2AFL|HIST1H2AC|H2AFO|HIST2H2AA|HIST2H2AA3|HIST2H2AA4|H2AFQ|HIST2H2AC|H2AFJ|HIST1H2AH|hCG_1640359|H2AFE|HIST1H2AJ|H2AFA|H2AFM|HIST1H2AB|HIST1H2AE|hCG_1640984|hCG_1787383|H2AFG|HIST1H2AD|HIST3H2A	1|6	-0.946806	-0.4665	-0.677215	-0.394117
HIST1H2AM	chr6:27860476-27860963	RPE1H2B	RPE1H2B-21.3	NOTEST	0.537863	0.654777	0.283765	0	1	1	no	OK	1.01244	1.2003	0.245566	0.501597	0.74815	0.908346	no	H2AFC|H2AFD|H2AFI|H2AFN|H2AFP|HIST1H2AG|HIST1H2AI|HIST1H2AK|HIST1H2AL|HIST1H2AM|hCG_1640463|hCG_1640467|hCG_1641458|hCG_1643754|hCG_1743060|H2AFL|HIST1H2AC|H2AFO|HIST2H2AA|HIST2H2AA3|HIST2H2AA4|H2AFQ|HIST2H2AC|H2AFJ|HIST1H2AH|hCG_1640359|H2AFE|HIST1H2AJ|H2AFA|H2AFM|HIST1H2AB|HIST1H2AE|hCG_1640984|hCG_1787383|H2AFG|HIST1H2AD|HIST3H2A	1|6	-0.946806	-0.4665	-0.677215	-0.394117
HIST2H2AA3	chr1:149813784-149814318	RPE1H2B	RPE1H2B-21.3	NOTEST	0	0	0	0	1	1	no	NOTEST	0	0	0	0	1	1	no	H2AFC|H2AFD|H2AFI|H2AFN|H2AFP|HIST1H2AG|HIST1H2AI|HIST1H2AK|HIST1H2AL|HIST1H2AM|hCG_1640463|hCG_1640467|hCG_1641458|hCG_1643754|hCG_1743060|H2AFL|HIST1H2AC|H2AFO|HIST2H2AA|HIST2H2AA3|HIST2H2AA4|H2AFQ|HIST2H2AC|H2AFJ|HIST1H2AH|hCG_1640359|H2AFE|HIST1H2AJ|H2AFA|H2AFM|HIST1H2AB|HIST1H2AE|hCG_1640984|hCG_1787383|H2AFG|HIST1H2AD|HIST3H2A	1|6	-0.946806	-0.4665	-0.677215	-0.394117
HIST2H2AA3	chr1:149822627-149823161	RPE1H2B	RPE1H2B-21.3	NOTEST	0	0	0	0	1	1	no	NOTEST	0	0	0	0	1	1	no	H2AFC|H2AFD|H2AFI|H2AFN|H2AFP|HIST1H2AG|HIST1H2AI|HIST1H2AK|HIST1H2AL|HIST1H2AM|hCG_1640463|hCG_1640467|hCG_1641458|hCG_1643754|hCG_1743060|H2AFL|HIST1H2AC|H2AFO|HIST2H2AA|HIST2H2AA3|HIST2H2AA4|H2AFQ|HIST2H2AC|H2AFJ|HIST1H2AH|hCG_1640359|H2AFE|HIST1H2AJ|H2AFA|H2AFM|HIST1H2AB|HIST1H2AE|hCG_1640984|hCG_1787383|H2AFG|HIST1H2AD|HIST3H2A	1|6	-0.946806	-0.4665	-0.677215	-0.394117
HIST2H2AC	chr1:149858524-149858961	RPE1H2B	RPE1H2B-21.3	OK	1.01824	0.706598	-0.527111	-0.847182	0.43385	0.999631	no	OK	6.03432	17.7776	1.5588	6.15746	0.00105	0.0152419	yes	H2AFC|H2AFD|H2AFI|H2AFN|H2AFP|HIST1H2AG|HIST1H2AI|HIST1H2AK|HIST1H2AL|HIST1H2AM|hCG_1640463|hCG_1640467|hCG_1641458|hCG_1643754|hCG_1743060|H2AFL|HIST1H2AC|H2AFO|HIST2H2AA|HIST2H2AA3|HIST2H2AA4|H2AFQ|HIST2H2AC|H2AFJ|HIST1H2AH|hCG_1640359|H2AFE|HIST1H2AJ|H2AFA|H2AFM|HIST1H2AB|HIST1H2AE|hCG_1640984|hCG_1787383|H2AFG|HIST1H2AD|HIST3H2A	1|6	-0.946806	-0.4665	-0.677215	-0.394117
HIST3H2A	chr1:228645064-228645560	RPE1H2B	RPE1H2B-21.3	OK	5.29609	6.10715	0.205573	0.590587	0.5771	0.999631	no	OK	12.9981	13.2892	0.0319575	0.14089	0.93255	0.978045	no	H2AFC|H2AFD|H2AFI|H2AFN|H2AFP|HIST1H2AG|HIST1H2AI|HIST1H2AK|HIST1H2AL|HIST1H2AM|hCG_1640463|hCG_1640467|hCG_1641458|hCG_1643754|hCG_1743060|H2AFL|HIST1H2AC|H2AFO|HIST2H2AA|HIST2H2AA3|HIST2H2AA4|H2AFQ|HIST2H2AC|H2AFJ|HIST1H2AH|hCG_1640359|H2AFE|HIST1H2AJ|H2AFA|H2AFM|HIST1H2AB|HIST1H2AE|hCG_1640984|hCG_1787383|H2AFG|HIST1H2AD|HIST3H2A	1|6	-0.946806	-0.4665	-0.677215	-0.394117
NCAPD2	chr12:6603297-6641132	RPE1H2B	RPE1H2B-21.3	OK	36.1622	33.5979	-0.106109	-0.30623	0.6154	0.999631	no	OK	67.8213	39.2412	-0.78937	-1.59483	0.0056	0.0503794	no	CAPD2|CNAP1|KIAA0159|NCAPD2	12	-0.941332	-0.941332	-0.901649	-1.0077
BRI3BP	chr12:125478193-125510349	RPE1H2B	RPE1H2B-21.3	OK	5.23249	3.71811	-0.492929	-1.15529	0.10375	0.702601	no	OK	10.5221	8.99803	-0.225739	-0.634962	0.43965	0.724449	no	BRI3BP|KG19	12	-0.94043	-0.840846	-1.07519	-0.94043
CKS1B	chr1:154947117-154951725	RPE1H2B	RPE1H2B-21.3	OK	52.9874	62.5448	0.23924	0.608679	0.28275	0.999631	no	OK	112.103	82.2443	-0.446843	-0.931652	0.09985	0.334681	no	CKS1|CKS1B|PNAS-143|PNAS-16|hCG_1739274|RP11-307C12.6-001|RP11-307C12.6-003	1	-0.939527	-0.958211	-0.939527	-0.783247
CEP55	chr10:95256368-95288849	RPE1H2B	RPE1H2B-21.3	OK	34.8627	44.4662	0.351023	0.951269	0.09325	0.664225	no	OK	56.383	51.6288	-0.127083	-0.228795	0.6363	0.856822	no	C10orf3|CEP55|URCC6|RP11-30E16.2-002	10	-0.939302	-0.624522	-0.96303	-0.939302
HIRIP3	chr16:30003641-30007417	RPE1H2B	RPE1H2B-21.3	OK	8.63154	10.5614	0.291112	0.715479	0.21645	0.936006	no	OK	18.9925	17.0817	-0.152981	-0.281014	0.56945	0.815083	no	HIRIP3	16	-0.937495	NaN	NaN	-0.937495
NDUFB6	chr9:32553523-32573182	RPE1H2B	RPE1H2B-21.3	OK	52.7268	48.3605	-0.124706	-0.325303	0.5655	0.999631	no	OK	59.5882	39.476	-0.594053	-1.11375	0.0261	0.143268	no	NDUFB6	9	-0.935762	-0.935762	-0.943509	-0.914871
KDM2A	chr11:66886739-67025550	RPE1H2B	RPE1H2B-21.3	OK	15.0923	12.9954	-0.215812	-0.597604	0.2979	0.999631	no	OK	11.2133	12.4209	0.147566	0.273885	0.61545	0.844963	no	CXXC8|FBL7|FBXL11|JHDM1A|KDM2A|KIAA1004	11	-0.931441	NaN	-0.804219	-1.05866
C4orf43	chr4:164415672-164441691	RPE1H2B	RPE1H2B-21.3	OK	14.1668	11.5946	-0.289069	-0.808149	0.1978	0.910471	no	OK	17.2393	14.7794	-0.222118	-0.399662	0.4183	0.707776	no	C4orf43	4	-0.925923	-0.925923	-0.852079	-1.03766
STAG2	chrX:123094474-123236505	RPE1H2B	RPE1H2B-21.3	OK	17.6961	17.5095	-0.0152945	-0.0417277	0.941	0.999631	no	OK	14.7443	9.06039	-0.702513	-1.33828	0.00945	0.0725114	no	hCG_15646|RP11-517O1.1-006|STAG2|DKFZp781H1753|DKFZp686P168|DKFZp686C21148|DKFZp686P16143|DKFZp686I05169|SA2	X	-0.925392	-0.853596	-0.925392	-1.08902
DPF2	chr11:65101224-65120451	RPE1H2B	RPE1H2B-21.3	OK	20.3009	22.2158	0.130039	0.387319	0.5358	0.999631	no	OK	21.6126	20.3357	-0.0878548	-0.205133	0.7474	0.907827	no	BAF45D|DPF2|REQ|UBID4	11	-0.923568	-0.699374	-0.923568	-1.02595
KIAA1432	chr9:5629118-5776556	RPE1H2B	RPE1H2B-21.3	OK	9.62978	10.2327	0.0876054	0.224974	0.6822	0.999631	no	OK	4.92084	6.58572	0.420435	0.801516	0.1457	0.409746	no	CIP150|KIAA1432	9	-0.923111	-0.923111	0.867357	-1.41641
GTF3C4	chr9:135469675-135565470	RPE1H2B	RPE1H2B-21.3	OK	10.8489	9.59469	-0.177248	-0.415249	0.4649	0.999631	no	OK	7.21009	7.09208	-0.0238097	-0.0373787	0.94845	0.983546	no	GTF3C4	9	-0.919378	-0.850479	-0.93742	-0.919378
UBR7	chr14:93669236-93695561	RPE1H2B	RPE1H2B-21.3	OK	14.1563	15.7362	0.152647	0.39002	0.4943	0.999631	no	OK	17.9337	14.0166	-0.355538	-0.685399	0.2056	0.492536	no	C14orf130|UBR7	14	-0.919149	-0.543298	-0.919149	-0.975924
HAT1	chr2:172778934-172848600	RPE1H2B	RPE1H2B-21.3	OK	31.8644	30.793	-0.0493424	-0.130485	0.8128	0.999631	no	OK	49.5698	28.5661	-0.795156	-1.55783	0.00325	0.0345009	yes	HAT1|hCG_16790	2	-0.918081	-0.918081	-0.938474	-0.857424
FADS2	chr11:61595712-61634825	RPE1H2B	RPE1H2B-21.3	OK	89.1939	37.8447	-1.23685	-3.68156	5e-05	0.00219911	yes	OK	68.6165	32.5387	-1.0764	-2.40907	0.0001	0.00241265	yes	FADS2	11	-0.917012	-0.86924	-0.953973	-0.917012
MBD3	chr19:1576677-1592652	RPE1H2B	RPE1H2B-21.3	OK	50.9298	52.5516	0.0452226	0.14717	0.8283	0.999631	no	OK	84.342	110.798	0.393606	1.14019	0.1524	0.421023	no	MBD3	19	-0.91104	-0.91104	-0.896698	-0.916782
JUNB	chr19:12902309-12904125	RPE1H2B	RPE1H2B-21.3	OK	43.5978	42.012	-0.053452	-0.174119	0.80055	0.999631	no	OK	29.3504	16.5215	-0.82904	-2.47291	0.0028	0.0309904	yes	RNASEH2A|RNASEHI|RNHIA|JUNB	19	-0.907297	NaN	-0.868687	-0.945907
RNASEH2A	chr19:12917427-12924462	RPE1H2B	RPE1H2B-21.3	OK	26.7746	25.5223	-0.0691068	-0.204506	0.7669	0.999631	no	OK	68.6545	70.2938	0.0340438	0.0905231	0.89945	0.967883	no	RNASEH2A|RNASEHI|RNHIA|JUNB	19	-0.907297	NaN	-0.868687	-0.945907
SDCBP	chr8:59465727-59495419	RPE1H2B	RPE1H2B-21.3	OK	93.4487	87.8247	-0.0895479	-0.233854	0.6676	0.999631	no	OK	72.5098	50.1824	-0.530996	-1.08445	0.04875	0.217745	no	MDA9|SDCBP|SYCL|hCG_1787561	8	-0.904889	-0.889162	-1.12598	-0.904889
CKS2	chr9:91926112-91931618	RPE1H2B	RPE1H2B-21.3	OK	97.5692	108.557	0.153958	0.406187	0.4735	0.999631	no	OK	230.388	147.847	-0.639965	-1.26048	0.01535	0.100479	no	CKS2|hCG_29914|RP11-8C21.2-001	9	-0.90327	-0.90327	-0.948451	-0.871844
SMC1A	chrX:53401069-53449618	RPE1H2B	RPE1H2B-21.3	OK	12.4377	12.6365	0.0228749	0.0619499	0.9135	0.999631	no	OK	15.0958	14.2059	-0.0876635	-0.16877	0.74745	0.907827	no	DXS423E|KIAA0178|SB1.8|SMC1|SMC1A|SMC1L1|DKFZp686L19178	X	-0.900258	-0.857344	-0.973354	-0.900258
VASN	chr16:4390251-4466962	RPE1H2B	RPE1H2B-21.3	OK	62.3941	58.8372	-0.0846827	-0.246293	0.70655	0.999631	no	OK	44.1383	74.3021	0.751372	2.00356	0.0194	0.11684	no	SLITL2|UNQ314/PRO357/PRO1282|VASN	16	-0.899794	-0.941632	-0.899794	-0.518636
SDC2	chr8:97505881-97624037	RPE1H2B	RPE1H2B-21.3	OK	41.5864	37.7303	-0.140387	-0.417374	0.49265	0.999631	no	OK	15.3501	21.5731	0.490992	1.03236	0.0682	0.267111	no	HSPG1|SDC2|hCG_15745	8	-0.899253	-0.718877	-0.908275	-0.899253
SPIN1	chr9:91003296-91093622	RPE1H2B	RPE1H2B-21.3	OK	31.4353	34.0052	0.113369	0.320669	0.5773	0.999631	no	OK	28.2252	24.5361	-0.202079	-0.414606	0.44315	0.726351	no	OCR|SPIN|SPIN1|hCG_29747	9	-0.886121	-0.830823	-0.886121	-0.964879	PP20300|SPIN1|SPNS1	16	0.620047	0.748239	0.491855	NaN
GULP1	chr2:189156395-189460652	RPE1H2B	RPE1H2B-21.3	OK	10.0656	10.3966	0.0466709	0.114108	0.8386	0.999631	no	OK	9.15183	4.24313	-1.10893	-2.10564	0.0001	0.00241265	yes	CED6|GULP|GULP1	2	-0.882839	-0.882839	-0.595886	-1.03295
HMGB1	chr13:31032878-31040081	RPE1H2B	RPE1H2B-21.3	OK	115.892	95.3576	-0.281356	-0.7764	0.1782	0.878736	no	OK	167.18	119.189	-0.488149	-0.634575	0.1407	0.401887	no	HMGB1|RP11-550P23.1-002|HMG1|RP11-550P23.1-003|HMG1L10|HMGB1L10|HMG1L1|HMGB1L1|RP11-550P23.1-005	13|20	-0.881821	-0.85591	-0.881821	-0.886823
AQR	chr15:35148551-35261995	RPE1H2B	RPE1H2B-21.3	OK	9.75029	10.0192	0.0392496	0.107982	0.8496	0.999631	no	OK	8.32565	7.45785	-0.158804	-0.32507	0.5484	0.802742	no	AQR|KIAA0560	15	-0.880803	-0.905351	-0.880803	-0.786596
ECE1	chr1:21543739-21672034	RPE1H2B	RPE1H2B-21.3	OK	93.9841	89.2245	-0.0749766	-0.213965	0.72955	0.999631	no	OK	69.5039	102.176	0.555897	1.15902	0.0575	0.23974	no	ECE1|hCG_38869	1	-0.878922	-0.895147	-0.878922	-0.853916
TIA1	chr2:70436575-70475779	RPE1H2B	RPE1H2B-21.3	OK	13.8921	13.8105	-0.00850772	-0.0226043	0.96605	0.999631	no	OK	8.82603	6.97985	-0.33857	-0.611592	0.21155	0.499332	no	TIA1|hCG_40580	2	-0.877448	-0.999495	-0.7554	NaN
SAAL1	chr11:18101889-18127638	RPE1H2B	RPE1H2B-21.3	OK	8.64795	8.05153	-0.103096	-0.268263	0.66825	0.999631	no	OK	11.8932	9.04956	-0.394217	-0.821986	0.14195	0.404182	no	SAAL1	11	-0.875516	NaN	-0.796016	-0.955015
TCEB3	chr1:24069855-24104787	RPE1H2B	RPE1H2B-21.3	OK	12.1606	11.1043	-0.131091	-0.335504	0.5499	0.999631	no	OK	12.6023	12.2907	-0.0361273	-0.0684941	0.89495	0.966008	no	MSTP059|TCEB3	1	-0.874522	-0.874522	-0.899176	-0.722379
FOSL2	chr2:28615778-28637516	RPE1H2B	RPE1H2B-21.3	OK	36.5527	31.8007	-0.200916	-0.613596	0.3289	0.999631	no	OK	32.3345	37.8879	0.228663	0.529807	0.397	0.69035	no	FOSL2|FRA2|hCG_1990537	2	-0.863463	-0.863463	-1.05929	-0.303927
SIRT1	chr10:69644426-69678147	RPE1H2B	RPE1H2B-21.3	OK	9.88027	10.3532	0.0674486	0.176122	0.7541	0.999631	no	OK	7.40027	5.93049	-0.319426	-0.625856	0.2318	0.525792	no	SIR2L1|SIRT1|RP11-57G10.3-002	10	-0.863124	NaN	-0.944259	-0.781989
ODZ3	chr4:183245136-183724177	RPE1H2B	RPE1H2B-21.3	OK	10.5289	8.01745	-0.39314	-1.11538	0.0574	0.505635	no	OK	6.27173	5.63832	-0.153598	-0.315543	0.57535	0.819157	no	KIAA1455|ODZ3|TNM3	4	-0.863066	-0.863066	-0.826518	-1.19226
TOP2A	chr17:38544772-38574202	RPE1H2B	RPE1H2B-21.3	OK	53.2283	68.9205	0.372738	0.990715	0.08275	0.624352	no	OK	82.0685	84.2095	0.0371538	0.0476909	0.9061	0.970142	no	TOP2A|TOP2	17	-0.863066	-0.904118	-0.863066	-0.815985
ALKBH7	chr19:6372443-6375261	RPE1H2B	RPE1H2B-21.3	OK	11.5581	11.0373	-0.06651	-0.207243	0.78385	0.999631	no	OK	15.2674	20.6038	0.432455	1.33347	0.1163	0.363862	no	ABH7|ALKBH7|SPATA11|UNQ6002/PRO34564	19	-0.862035	NaN	-0.862035	NaN
RB1	chr13:48877882-49056026	RPE1H2B	RPE1H2B-21.3	OK	21.6276	23.7171	0.133054	0.362059	0.51675	0.999631	no	OK	14.8022	12.5294	-0.240494	-0.474082	0.3758	0.670726	no	RB1	13	-0.8614	-0.8614	-0.853517	-0.864889
RSRC2	chr12:122989189-123011560	RPE1H2B	RPE1H2B-21.3	OK	24.0009	26.7171	0.15467	0.406122	0.45905	0.999631	no	OK	31.6014	25.8632	-0.289085	-0.518363	0.2751	0.573599	no	RSRC2|FLJ11021|hCG_33182	12	-0.858313	-0.935309	NaN	-0.781318
NIPBL	chr5:36876860-37065921	RPE1H2B	RPE1H2B-21.3	OK	8.9353	8.23333	-0.118041	-0.312886	0.571	0.999631	no	OK	6.42126	5.73279	-0.163618	-0.295458	0.53845	0.794849	no	IDN3|NIPBL	5	-0.856309	-0.870503	-0.856309	-0.8292
NSL1	chr1:212899494-212965139	RPE1H2B	RPE1H2B-21.3	OK	1.849	1.83786	-0.00871421	-0.0216817	0.9688	0.999631	no	OK	2.15214	1.45085	-0.568874	-1.07445	0.03275	0.167006	no	C1orf48|DC31|DC8|MIS14|NSL1|hCG_39200	1	-0.853197	NaN	NaN	-0.853197
VRK1	chr14:97263683-97347951	RPE1H2B	RPE1H2B-21.3	OK	11.0261	10.9708	-0.00725775	-0.0195224	0.97635	0.999631	no	OK	20.8672	12.3306	-0.758989	-1.60343	0.00415	0.0412231	yes	VRK1	14	-0.852239	-0.557484	-0.852239	-0.914871
ARL6IP1	chr16:18802990-18812857	RPE1H2B	RPE1H2B-21.3	OK	145.962	179.652	0.299613	0.865745	0.16075	0.850111	no	OK	222.141	154.845	-0.520648	-1.0321	0.07345	0.279949	no	ARL6IP|ARL6IP1|KIAA0069	16	-0.847341	-0.840846	-0.853836	NaN
ZNF281	chr1:200375419-200379166	RPE1H2B	RPE1H2B-21.3	OK	14.8346	10.0118	-0.567261	-1.55928	0.00875	0.145156	no	OK	6.42794	9.43225	0.553245	1.14722	0.0387	0.187109	no	GZP1|ZBP99|ZNF281	1	-0.847275	-2.45799	-0.847275	0.149841
UBE2T	chr1:202300784-202311094	RPE1H2B	RPE1H2B-21.3	OK	26.3759	29.349	0.154089	0.469589	0.51025	0.999631	no	OK	42.3546	40.3197	-0.0710341	-0.186086	0.79005	0.925439	no	HSPC150|PIG50|UBE2T	1	-0.84141	-0.704429	-1.01906	-0.84141
NRP2	chr2:206547223-206662857	RPE1H2B	RPE1H2B-21.3	OK	10.1948	11.9848	0.233374	0.592247	0.28995	0.999631	no	OK	8.16723	7.87238	-0.0530481	-0.10485	0.84745	0.946885	no	NRP2|VEGF165R2|hCG_15204|DKFZp686J1169	2	-0.840846	NaN	-0.840846	NaN
QKI	chr6:163835674-163999628	RPE1H2B	RPE1H2B-21.3	OK	15.9369	12.9544	-0.298937	-0.791837	0.15635	0.841755	no	OK	8.57627	6.25621	-0.455061	-0.883635	0.099	0.332945	no	HKQ|QKI	6	-0.840201	-0.682483	-0.961401	-0.840201
DIAPH3	chr13:60239722-60738119	RPE1H2B	RPE1H2B-21.3	OK	17.6312	19.6909	0.159397	0.425093	0.45355	0.999631	no	OK	20.4353	21.6693	0.0845841	0.146155	0.76745	0.915988	no	DIAPH3|DIAP3	13	-0.838024	-0.640158	-0.962438	-0.838024
DNAJC9	chr10:75002581-75007025	RPE1H2B	RPE1H2B-21.3	OK	52.2501	53.662	0.038467	0.116487	0.8605	0.999631	no	OK	107.672	82.425	-0.385493	-0.840983	0.1482	0.41433	no	DNAJC9|hCG_2024613	10	-0.836894	-0.857742	-0.836894	-0.691356
CCDC12	chr3:46963219-47018270	RPE1H2B	RPE1H2B-21.3	OK	27.434	25.7262	-0.0927267	-0.299312	0.6908	0.999631	no	OK	44.1917	58.561	0.406164	0.90839	0.15785	0.429183	no	CCDC12	3	-0.834768	-0.741489	-0.928048	NaN
NDUFB1	chr14:92582467-92588153	RPE1H2B	RPE1H2B-21.3	OK	129.743	105.952	-0.292245	-1.42571	0.1838	0.887504	no	OK	247.568	376.586	0.605157	2.31675	0.0474	0.213606	no	NDUFB1	14	-0.831634	2.55182	-0.831634	-2.03668
DNMT1	chr19:10244021-10305755	RPE1H2B	RPE1H2B-21.3	OK	31.5027	37.3818	0.246863	0.671418	0.2459	0.970811	no	OK	49.5963	52.0502	0.069673	0.137531	0.8046	0.92955	no	AIM|CXXC9|DNMT|DNMT1	19	-0.831553	-0.790856	-0.898789	-0.831553
DPYSL3	chr5:146770370-146889619	RPE1H2B	RPE1H2B-21.3	OK	106.707	57.029	-0.903887	-2.37156	5e-05	0.00219911	yes	OK	68.0619	52.8014	-0.366271	-0.679426	0.21245	0.50021	no	LCRMP|DPYSL3|CRMP4|DRP3|ULIP|ULIP1	5	-0.829687	-0.829687	-0.868608	-0.827738
SMARCD1	chr12:50478982-50494494	RPE1H2B	RPE1H2B-21.3	OK	24.2671	23.8534	-0.0248109	-0.0679281	0.9022	0.999631	no	OK	32.6775	23.9923	-0.445729	-0.979501	0.0918	0.320473	no	BAF60A|SMARCD1	12	-0.829687	NaN	-0.829687	NaN
SIN3A	chr15:75661719-75748124	RPE1H2B	RPE1H2B-21.3	OK	11.1516	10.5428	-0.0809869	-0.219004	0.6966	0.999631	no	OK	9.79851	7.90548	-0.309709	-0.617809	0.25055	0.547764	no	SIN3A	15	-0.829674	-0.75446	-0.904889	NaN
HIST1H2BB	chr6:26043454-26043885	RPE1H2B	RPE1H2B-21.3	NOTEST	0.127165	0.252689	0.99066	0	1	1	no	NOTEST	0.0694363	0.085345	0.297615	0	1	1	no	H2BFH|H2BFN|HIST1H2BO|H2BFF|HIST1H2BB|H2BFR|HIST1H2BJ|H2BFQ|HIST2H2BE|HIST3H2BB	1|6	-0.82725	-0.783834	-0.901803	-0.82725
HIST1H2BJ	chr6:27100094-27100575	RPE1H2B	RPE1H2B-21.3	OK	4530.53	2752.1	-0.719148	-3.22262	0.0017	0.0418532	yes	OK	6131.42	3132.88	-0.968733	-3.72401	0.0045	0.0436693	yes	H2BFH|H2BFN|HIST1H2BO|H2BFF|HIST1H2BB|H2BFR|HIST1H2BJ|H2BFQ|HIST2H2BE|HIST3H2BB	1|6	-0.82725	-0.783834	-0.901803	-0.82725
HIST1H2BO	chr6:27861202-27861669	RPE1H2B	RPE1H2B-21.3	NOTEST	0.820622	0.64765	-0.341503	0	1	1	no	NOTEST	0.74338	0.785124	0.0788216	0	1	1	no	H2BFH|H2BFN|HIST1H2BO|H2BFF|HIST1H2BB|H2BFR|HIST1H2BJ|H2BFQ|HIST2H2BE|HIST3H2BB	1|6	-0.82725	-0.783834	-0.901803	-0.82725
HIST2H2BE	chr1:149856009-149858232	RPE1H2B	RPE1H2B-21.3	OK	1.18534	1.32602	0.161811	0.31198	0.62955	0.999631	no	OK	0.888805	1.13734	0.355722	0.62734	0.3699	0.665057	no	H2BFH|H2BFN|HIST1H2BO|H2BFF|HIST1H2BB|H2BFR|HIST1H2BJ|H2BFQ|HIST2H2BE|HIST3H2BB	1|6	-0.82725	-0.783834	-0.901803	-0.82725
HIST3H2BB	chr1:228645807-228646259	RPE1H2B	RPE1H2B-21.3	NOTEST	0.382772	0	#NAME?	0	1	1	no	NOTEST	0.147037	0.290355	0.981633	0	1	1	no	H2BFH|H2BFN|HIST1H2BO|H2BFF|HIST1H2BB|H2BFR|HIST1H2BJ|H2BFQ|HIST2H2BE|HIST3H2BB	1|6	-0.82725	-0.783834	-0.901803	-0.82725
PBK	chr8:27667137-27695349	RPE1H2B	RPE1H2B-21.3	OK	20.8588	25.2846	0.277607	0.804131	0.20065	0.91271	no	OK	49.0731	25.2148	-0.96066	-2.12327	0.0003	0.00580412	yes	PBK|TOPK	8	-0.823749	-0.837217	-0.601411	-0.823749
TLE3	chr15:70340542-70390256	RPE1H2B	RPE1H2B-21.3	OK	9.43418	12.4977	0.405692	1.15223	0.0563	0.500224	no	OK	8.77391	9.2762	0.0803139	0.180182	0.7585	0.913315	no	KIAA1547|TLE3	15	-0.82282	-0.647084	-0.998557	NaN
KIF4A	chrX:69509878-69640774	RPE1H2B	RPE1H2B-21.3	OK	8.80946	9.76239	0.148181	0.397175	0.49755	0.999631	no	OK	16.6489	12.9805	-0.359083	-0.731236	0.1813	0.463326	no	KIF4|KIF4A|KIF4B	5|X	-0.818851	-0.818851	-0.939151	-0.818769
KIF4B	chr5:154393259-154397685	RPE1H2B	RPE1H2B-21.3	NOTEST	0.00353087	0	#NAME?	0	1	1	no	NOTEST	0.00287092	0.00274679	-0.0637659	0	1	1	no	KIF4|KIF4A|KIF4B	5|X	-0.818851	-0.818851	-0.939151	-0.818769
RBM3	chrX:48432740-48439553	RPE1H2B	RPE1H2B-21.3	OK	54.8488	33.5889	-0.707473	-1.95214	0.0009	0.0253374	yes	OK	42.5585	32.004	-0.411197	-0.827098	0.1272	0.3801	no	RBM3|RNPL	X	-0.818196	-0.818196	-0.873341	-0.816395
FKBP11	chr12:49315741-49319330	RPE1H2B	RPE1H2B-21.3	OK	14.6119	13.8004	-0.0824311	-0.171248	0.7732	0.999631	no	OK	25.6812	43.1458	0.74851	1.32713	0.02475	0.13822	no	FKBP11|FKBP19|UNQ336/PRO535|hCG_1642966	12	-0.817013	-0.593975	-1.04005	NaN
PDS5A	chr4:39824482-39979576	RPE1H2B	RPE1H2B-21.3	OK	22.9867	24.7437	0.106264	0.286222	0.6037	0.999631	no	OK	20.3543	15.8319	-0.362495	-0.67086	0.19325	0.477898	no	KIAA0648|PDS5|PDS5A|PIG54	4	-0.816968	-0.856468	-0.816968	-0.721591
MRPS31	chr13:41303431-41345347	RPE1H2B	RPE1H2B-21.3	OK	9.26999	8.27868	-0.163166	-0.41951	0.50915	0.999631	no	OK	12.1556	11.7043	-0.054586	-0.0998946	0.8539	0.950352	no	IMOGN38|MRPS31	13	-0.812621	-0.754716	-0.838912	-0.812621
LRWD1	chr7:102105389-102119381	RPE1H2B	RPE1H2B-21.3	OK	12.5296	11.6678	-0.102814	-0.231364	0.73905	0.999631	no	OK	18.8743	22.6398	0.262438	0.321677	0.6044	0.838174	no	LRWD1	7	-0.812046	-0.812046	-0.675726	-0.931532
PTCD3	chr2:86333304-86369280	RPE1H2B	RPE1H2B-21.3	OK	7.5393	7.99379	0.08445	0.22601	0.68155	0.999631	no	OK	7.35921	6.97523	-0.077309	-0.148256	0.76405	0.915181	no	PTCD3|TRG15	2	-0.811553	-1.01707	-0.811553	-0.394514
STK17B	chr2:196998306-197036336	RPE1H2B	RPE1H2B-21.3	OK	20.487	16.0795	-0.349486	-0.965006	0.09985	0.688642	no	OK	7.94091	8.49016	0.0964873	0.19094	0.71685	0.894575	no	DRAK2|STK17B|hCG_20077	2	-0.81106	NaN	-0.81106	NaN
POLD3	chr11:74303628-74353765	RPE1H2B	RPE1H2B-21.3	OK	7.34085	7.34113	5.5e-05	0.000144048	0.9984	0.999631	no	OK	9.67099	6.81688	-0.504553	-1.04646	0.0575	0.23974	no	KIAA0039|POLD3	11	-0.809826	NaN	NaN	-0.809826
MACROD1	chr11:63766029-63933585	RPE1H2B	RPE1H2B-21.3	OK	10.5646	7.75577	-0.445899	-1.29011	0.0942	0.665186	no	OK	7.4171	10.9676	0.564318	1.48802	0.07905	0.291026	no	LRP16|MACROD1	11	-0.807355	-0.90327	-0.807355	-0.68446
ANP32E	chr1:150190716-150208504	RPE1H2B	RPE1H2B-21.3	OK	31.1427	28.6157	-0.122083	-0.326015	0.54935	0.999631	no	OK	39.021	26.0811	-0.581248	-0.943837	0.0329	0.167351	no	ANP32E|hCG_1998392|RP4-790G17.1-002|RP4-790G17.1-004	1	-0.806613	-0.806613	-0.858538	-0.794104
TSR1	chr17:2207247-2240678	RPE1H2B	RPE1H2B-21.3	OK	22.0038	17.7422	-0.310562	-0.802571	0.1607	0.850111	no	OK	25.2414	19.6844	-0.358735	-0.660744	0.2	0.485891	no	KIAA1401|TSR1	17	-0.800993	-0.879235	-0.630592	-0.800993
TMPO	chr12:98906750-98944157	RPE1H2B	RPE1H2B-21.3	OK	35.5729	36.1059	0.0214568	0.0560801	0.9223	0.999631	no	OK	70.4095	32.1803	-1.12959	-2.07338	5e-05	0.00136861	yes	LAP2|TMPO	12	-0.800248	-0.719402	-0.800248	-0.831877	LAP2|TMPO	12	-0.924176	-0.77989	-0.924176	-0.933195
PRKCD	chr3:53195222-53226733	RPE1H2B	RPE1H2B-21.3	OK	8.57276	8.87862	0.0505763	0.130607	0.8229	0.999631	no	OK	7.47845	9.99261	0.418122	0.933149	0.11625	0.363799	no	PRKCD	3	-0.799377	-0.875937	-0.722816	NaN
MRPS5	chr2:95752951-95787754	RPE1H2B	RPE1H2B-21.3	OK	26.3621	24.6364	-0.0976765	-0.293932	0.651	0.999631	no	OK	35.5202	38.198	0.104856	0.209743	0.70755	0.890547	no	MRPS5	2	-0.799004	-0.799004	-0.805375	-0.776862
ERCC6L	chrX:71401525-71483814	RPE1H2B	RPE1H2B-21.3	OK	3.0996	3.54269	0.192766	0.281798	0.62115	0.999631	no	OK	5.36571	3.78128	-0.504895	-0.293009	0.4127	0.704807	no	ERCC6L|PICH|FLJ20105|hCG_1642107	X	-0.798673	-0.308128	-0.867896	-0.798673
MSH6	chr2:48010220-48132932	RPE1H2B	RPE1H2B-21.3	OK	27.7462	24.8971	-0.15631	-0.292301	0.61565	0.999631	no	OK	33.7761	23.3157	-0.534702	-0.879567	0.1035	0.341864	no	GTBP|MSH6	2	-0.797843	-0.797843	-0.851759	-0.778293
SIX3	chr2:45169036-45173216	RPE1H2B	RPE1H2B-21.3	OK	40.1497	49.6416	0.306159	0.967831	0.13935	0.805444	no	OK	41.9198	57.8567	0.464852	1.08859	0.11155	0.356493	no	SIX3|SIX6|OPTX2|SIX9	14|2	-0.796764	NaN	NaN	-0.796764
SIX6	chr14:60975937-60978525	RPE1H2B	RPE1H2B-21.3	NOTEST	0	0	0	0	1	1	no	NOTEST	0	0	0	0	1	1	no	SIX3|SIX6|OPTX2|SIX9	14|2	-0.796764	NaN	NaN	-0.796764
FGD4	chr12:32655040-32798984	RPE1H2B	RPE1H2B-21.3	OK	2.18477	1.73529	-0.332304	-0.79773	0.1586	0.844789	no	OK	3.17593	2.14461	-0.566463	-1.07923	0.03805	0.184918	no	FGD4|FRABP|ZFYVE6	12	-0.789938	-0.789938	-1.01042	-0.553852
STMN2	chr8:80523048-80578410	RPE1H2B	RPE1H2B-21.3	NOTEST	0	0.0081931	inf	0	1	1	no	NOTEST	0	0	0	0	1	1	no	SCG10|SCGN10|STMN2	8	-0.789938	-0.79452	-0.785844	-0.789938
H2AFV	chr7:44866487-44887725	RPE1H2B	RPE1H2B-21.3	OK	71.8813	76.7944	0.0953837	0.227766	0.6864	0.999631	no	OK	95.8577	78.0288	-0.296888	-0.465317	0.33955	0.638218	no	H2AFZ|H2AZ|H2AFV|H2AV|hCG_19242	4|7	-0.789103	-0.95732	-0.789103	-0.788602
H2AFZ	chr4:100869243-100871512	RPE1H2B	RPE1H2B-21.3	OK	313.511	308.071	-0.0252554	-0.0836305	0.90895	0.999631	no	OK	753.339	446.519	-0.754578	-1.72744	0.01225	0.0861452	no	H2AFZ|H2AZ|H2AFV|H2AV|hCG_19242	4|7	-0.789103	-0.95732	-0.789103	-0.788602
UBTF	chr17:42282400-42298994	RPE1H2B	RPE1H2B-21.3	OK	26.896	28.0449	0.0603477	0.166344	0.769	0.999631	no	OK	29.4951	29.6728	0.00866411	0.0164568	0.97195	0.989539	no	UBF|UBF1|UBTF|hCG_30294	17	-0.785341	-0.735435	-0.827982	-0.785341
HMGB2	chr4:174252526-174255595	RPE1H2B	RPE1H2B-21.3	OK	78.9281	88.0138	0.157192	0.420955	0.45585	0.999631	no	OK	171.524	108.151	-0.665357	-0.993884	0.0217	0.125969	no	HMG2|HMGB2	4	-0.784755	-0.784755	-0.848237	-0.78073
EED	chr11:85955805-85989785	RPE1H2B	RPE1H2B-21.3	OK	7.71629	8.32346	0.109275	0.264373	0.6419	0.999631	no	OK	10.5797	7.42055	-0.511705	-0.938884	0.0558	0.235712	no	EED	11	-0.783834	-0.783834	-0.795351	-0.442864
SMARCA5	chr4:144434615-144478642	RPE1H2B	RPE1H2B-21.3	OK	18.1238	17.12	-0.0822054	-0.230263	0.68475	0.999631	no	OK	16.2748	11.2882	-0.52783	-1.04026	0.05165	0.22501	no	SMARCA5|SNF2H|WCRF135	4	-0.783666	-0.705049	-0.803723	-0.783666
GTF3C5	chr9:135906061-135933890	RPE1H2B	RPE1H2B-21.3	OK	21.5856	19.7588	-0.127577	-0.352379	0.5504	0.999631	no	OK	27.2834	28.5131	0.0636023	0.137135	0.8088	0.931845	no	CDABP0017|GTF3C5|RP11-326L24.5-007|hCG_31454|RP11-326L24.5-005|RP11-326L24.5-006	9	-0.782327	NaN	-0.801242	-0.763412
IQGAP3	chr1:156495196-156542396	RPE1H2B	RPE1H2B-21.3	OK	9.81016	12.5521	0.355578	0.985804	0.0993	0.686765	no	OK	14.2056	17.4309	0.295188	0.664081	0.26955	0.568042	no	IQGAP3	1	-0.78115	-0.788686	-0.74992	-0.78115
MYO10	chr5:16662015-16936385	RPE1H2B	RPE1H2B-21.3	OK	23.3888	17.8509	-0.38982	-1.08121	0.0618	0.527841	no	OK	22.2538	19.4586	-0.193643	-0.368522	0.4892	0.759526	no	KIAA0799|MYO10|DKFZp762A083	5	-0.780394	-0.257252	-0.789187	-0.780394
SSRP1	chr11:57093458-57103351	RPE1H2B	RPE1H2B-21.3	OK	84.1472	76.972	-0.128581	-0.371254	0.5413	0.999631	no	OK	116.233	95.7321	-0.279942	-0.555985	0.31535	0.613904	no	FACT80|SSRP1	11	-0.776525	-0.711583	-0.776525	-0.827656
BRF1	chr14:105675622-105864484	RPE1H2B	RPE1H2B-21.3	OK	8.97459	8.90387	-0.0114132	-0.0151134	0.98045	0.999631	no	OK	10.7867	15.4581	0.519103	0.638135	0.36525	0.659806	no	BERG36|BRF1|ERF1|RNF162B|TIS11B|ZFP36L1	14	-0.772477	NaN	-0.772477	NaN	BRF|BRF1|GTF3B|TAF3B2|TAF3C|hCG_19130	14	NaN	NaN	NaN	NaN
ZFP36L1	chr14:69254371-69262960	RPE1H2B	RPE1H2B-21.3	OK	93.7262	80.9466	-0.211483	-0.570214	0.3166	0.999631	no	OK	62.0543	43.1376	-0.524586	-0.984546	0.0649	0.258583	no	BERG36|BRF1|ERF1|RNF162B|TIS11B|ZFP36L1	14	-0.772477	NaN	-0.772477	NaN
UBE4A	chr11:118230295-118289530	RPE1H2B	RPE1H2B-21.3	OK	13.3328	12.372	-0.107901	-0.204123	0.72765	0.999631	no	OK	9.22151	8.20564	-0.168387	-0.145672	0.78745	0.924256	no	KIAA0126|UBE4A	11	-0.772086	-1.69982	0.155646	NaN
RFC4	chr3:186501360-186524484	RPE1H2B	RPE1H2B-21.3	OK	17.2412	17.625	0.0317573	0.0161876	0.97635	0.999631	no	OK	36.2595	20.2096	-0.84332	-0.431838	0.35905	0.654215	no	RFC4|hCG_2021077	3	-0.772054	-0.920446	-0.494057	-0.772054
CHD1	chr5:98190907-98262238	RPE1H2B	RPE1H2B-21.3	OK	5.8935	5.94715	0.0130727	0.0349255	0.95025	0.999631	no	OK	5.94888	5.01663	-0.245899	-0.45929	0.3523	0.648774	no	CHD1	5	-0.770026	-0.953824	-0.770026	-0.668755
SMC3	chr10:112327448-112364392	RPE1H2B	RPE1H2B-21.3	OK	39.0248	38.3712	-0.0243681	-0.0689194	0.90315	0.999631	no	OK	47.1717	38.7947	-0.282063	-0.456929	0.3253	0.624899	no	BAM|BMH|CSPG6|SMC3|SMC3L1	10	-0.765704	-0.765704	-0.766638	-0.691266
RBBP7	chrX:16862774-16888534	RPE1H2B	RPE1H2B-21.3	OK	75.5885	72.6847	-0.0565151	-0.155415	0.7798	0.999631	no	OK	102.285	78.3576	-0.384446	-0.743321	0.1584	0.429913	no	RBAP46|RBBP7|RP11-716A19.5-006|hCG_20110|RP11-716A19.5-008|RP11-716A19.5-010|RP11-716A19.5-004	X	-0.764771	-0.714663	-0.764771	-0.844627	RBBP7	X	-0.85914	-0.816477	NaN	-0.901803
RRM2	chr2:10262694-10271546	RPE1H2B	RPE1H2B-21.3	OK	49.4369	48.7312	-0.0207431	-0.0547124	0.92345	0.999631	no	OK	99.7503	62.7183	-0.669435	-1.25815	0.01615	0.103713	no	RRM2|RR2	2	-0.764771	-0.764771	-0.777199	-0.710966
SLC1A5	chr19:47278139-47291842	RPE1H2B	RPE1H2B-21.3	OK	52.659	94.7908	0.848066	2.08291	0.00045	0.0147914	yes	OK	89.8193	103.568	0.205474	0.366961	0.5301	0.790359	no	ASCT2|M7V1|RDR|RDRC|SLC1A5	19	-0.764261	-0.86671	-0.764261	-0.755827
SCD	chr10:102106771-102124588	RPE1H2B	RPE1H2B-21.3	OK	190.43	49.1971	-1.95261	-5.12746	5e-05	0.00219911	yes	OK	117.435	28.5982	-2.03787	-3.83056	5e-05	0.00136861	yes	SCD	10	-0.761421	-0.837217	-0.685626	NaN
CENPC1	chr4:68337988-68411256	RPE1H2B	RPE1H2B-21.3	OK	3.645	4.22467	0.21292	0.512208	0.37665	0.999631	no	OK	3.41626	2.33477	-0.54914	-1.01208	0.0517	0.22501	no	CENPC|CENPC1|ICEN7|hCG_40345	4	-0.761285	-0.761285	NaN	NaN
HAUS2	chr15:42841010-42862190	RPE1H2B	RPE1H2B-21.3	OK	6.22518	6.24891	0.00548792	0.0135049	0.97985	0.999631	no	OK	7.73698	6.17252	-0.32591	-0.630143	0.2201	0.510833	no	C15orf25|CEP27|HAUS2	15	-0.760519	NaN	-0.760519	NaN
ZMAT2	chr5:140080031-140086239	RPE1H2B	RPE1H2B-21.3	OK	44.5618	43.6555	-0.0296437	-0.0911544	0.88695	0.999631	no	OK	42.9432	39.2252	-0.13065	-0.281473	0.6176	0.845986	no	ZMAT2	5	-0.756425	-0.940129	-0.741661	-0.756425
PCNA	chr20:5095598-5107268	RPE1H2B	RPE1H2B-21.3	OK	79.0001	84.9347	0.104499	0.266308	0.65575	0.999631	no	OK	177.685	105.306	-0.754738	-1.52716	0.01425	0.0952705	no	PCNA	20	-0.756169	-0.73014	-0.779806	-0.756169
HDAC3	chr5:141000442-141016423	RPE1H2B	RPE1H2B-21.3	OK	30.8363	27.7353	-0.152903	-0.458957	0.4633	0.999631	no	OK	31.7433	29.9146	-0.0856053	-0.203885	0.747	0.907827	no	HDAC3	5	-0.755571	-0.755571	-0.792106	0.151987
TK1	chr17:76170159-76183285	RPE1H2B	RPE1H2B-21.3	OK	52.3246	50.7203	-0.0449278	-0.137241	0.83955	0.999631	no	OK	127.458	144.303	0.179071	0.507959	0.51775	0.781083	no	TK1	17	-0.7554	NaN	NaN	-0.7554
NUCKS1	chr1:205681946-205719372	RPE1H2B	RPE1H2B-21.3	OK	79.5218	79.8083	0.0051884	0.0136673	0.98065	0.999631	no	OK	76.7374	87.333	0.186598	0.203973	0.592	0.830514	no	JC7|NUCKS|NUCKS1	1	-0.755144	-0.383055	-0.755144	-0.756596	JC7|NUCKS|NUCKS1	1	NaN	-0.383055	-0.755144	-0.756596
RFC5	chr12:118454505-118470042	RPE1H2B	RPE1H2B-21.3	OK	11.5163	8.89253	-0.373007	-0.915021	0.1119	0.729031	no	OK	23.5301	9.655	-1.28516	-2.57746	5e-05	0.00136861	yes	RFC5	12	-0.754374	-0.754374	-0.768925	-0.514501
MSH2	chr2:47630262-47710360	RPE1H2B	RPE1H2B-21.3	OK	15.0795	12.7193	-0.245566	-0.691038	0.24965	0.975166	no	OK	22.5472	12.159	-0.890917	-1.83485	0.00125	0.0171461	yes	MSH2	2	-0.754289	-0.747259	-0.882369	-0.754289
RNF114	chr20:48552913-48570422	RPE1H2B	RPE1H2B-21.3	OK	25.233	22.8805	-0.141196	-0.420986	0.4988	0.999631	no	OK	24.5911	20.3645	-0.272079	-0.621531	0.305	0.603378	no	RNF114|ZNF228|ZNF313	20	-0.753348	-0.753348	NaN	NaN
NR3C1	chr5:142657495-142815077	RPE1H2B	RPE1H2B-21.3	OK	18.8973	20.3005	0.103337	0.263585	0.6277	0.999631	no	OK	11.5343	11.8039	0.0333349	0.0619221	0.9021	0.968247	no	GRL|NR3C1	5	-0.753091	NaN	NaN	-0.753091
DLGAP5	chr14:55614833-55658396	RPE1H2B	RPE1H2B-21.3	OK	17.9761	19.5468	0.120859	0.312642	0.56635	0.999631	no	OK	30.9617	21.5798	-0.520803	-0.986524	0.0505	0.221984	no	DLG7|DLGAP5|KIAA0008|hCG_22118	14	-0.75232	-1.21431	-0.75232	-0.629566
SNRNP27	chr2:70121074-70132368	RPE1H2B	RPE1H2B-21.3	OK	21.2283	21.5404	0.021057	0.0533286	0.92695	0.999631	no	OK	22.5979	20.3112	-0.153914	-0.253268	0.57845	0.820272	no	SNRNP27|hCG_1994066	2	-0.75232	-0.814099	-0.695994	-0.75232
LUC7L	chr16:238969-279449	RPE1H2B	RPE1H2B-21.3	OK	20.0363	20.3384	0.0215873	0.0577165	0.9226	0.999631	no	OK	27.4945	32.6519	0.248024	0.46382	0.38965	0.68434	no	LUC7L|LUC7L1|hCG_22425|LA16c-OS12.1-001|LA16c-OS12.1-007|LA16c-OS12.1-015	16	-0.752308	NaN	-0.850639	-0.653977
GEMIN4	chr17:647660-655501	RPE1H2B	RPE1H2B-21.3	OK	9.77092	9.41267	-0.0538899	-0.145416	0.8116	0.999631	no	OK	14.4501	11.5582	-0.322154	-0.739111	0.2317	0.525761	no	GEMIN4	17	-0.751871	NaN	-0.494467	-1.00928
MDN1	chr6:90353230-90529442	RPE1H2B	RPE1H2B-21.3	OK	3.09172	2.618	-0.239947	-0.641212	0.26275	0.986318	no	OK	2.88557	2.35965	-0.29028	-0.582925	0.2798	0.578464	no	KIAA0301|MDN1|DKFZp686H16106	6	-0.750349	-0.750349	-0.886433	-0.38405
IRF2BP2	chr1:234740014-234745271	RPE1H2B	RPE1H2B-21.3	OK	27.8663	25.7493	-0.113988	-0.325292	0.57635	0.999631	no	OK	20.7779	13.8299	-0.587262	-1.23684	0.0256	0.141606	no	IRF2BP2	1	-0.749317	NaN	-0.746485	-0.752149
ZC3HAV1	chr7:138728265-138794465	RPE1H2B	RPE1H2B-21.3	OK	8.57063	7.04097	-0.283626	-0.734135	0.1921	0.900904	no	OK	6.10442	5.66746	-0.107152	-0.207899	0.70295	0.887539	no	PRO1677|ZC3HAV1|ZC3HDC2	7	-0.747602	-0.747602	-0.776104	-0.720716	PRO1677|ZC3HAV1|ZC3HDC2	7	NaN	-0.747602	-0.776104	-0.720716
NCAPD3	chr11:134022336-134094426	RPE1H2B	RPE1H2B-21.3	OK	9.1119	9.0072	-0.0166723	-0.0462138	0.94065	0.999631	no	OK	14.4545	10.2081	-0.501808	-1.06195	0.07345	0.279949	no	CAPD3|KIAA0056|NCAPD3	11	-0.747344	NaN	-0.747344	NaN
PDS5B	chr13:33160563-33352158	RPE1H2B	RPE1H2B-21.3	OK	5.44034	5.58767	0.0385491	0.103398	0.8598	0.999631	no	OK	4.35202	3.58314	-0.28046	-0.534024	0.2891	0.587559	no	APRIN|AS3|KIAA0979|PDS5B	13	-0.746313	-0.747087	-0.746313	-0.730662	APRIN|AS3|KIAA0979|PDS5B|RP1-267P19.1-012	13	NaN	-0.747087	-0.746313	-0.730662
CHD4	chr12:6679247-6716551	RPE1H2B	RPE1H2B-21.3	OK	59.2782	53.2065	-0.1559	-0.418872	0.4574	0.999631	no	OK	51.2405	51.0711	-0.00477704	-0.00819108	0.9877	0.995446	no	CHD4	12	-0.746055	-0.746055	-0.787516	-0.711054
NSUN5	chr7:72716513-72722864	RPE1H2B	RPE1H2B-21.3	OK	5.06138	5.37378	0.0864058	0.19967	0.73505	0.999631	no	OK	8.93784	9.46368	0.0824737	0.187043	0.76065	0.913768	no	NSUN5|WBSCR20|WBSCR20A|hCG_39703	7	-0.742348	NaN	-0.922807	-0.561888
WTAP	chr6:160148151-160177351	RPE1H2B	RPE1H2B-21.3	OK	50.1566	47.5015	-0.0784668	-0.208508	0.70615	0.999631	no	OK	44.1477	35.9516	-0.296282	-0.580076	0.2718	0.570028	no	KIAA0105|WTAP|DKFZp686F20131|hCG_34028|RP1-56L9.4-002	6	-0.742179	-0.735782	-0.817951	-0.742179
SMC5	chr9:72873877-72969789	RPE1H2B	RPE1H2B-21.3	OK	10.733	9.18135	-0.225269	-0.61787	0.2817	0.999631	no	OK	6.83619	6.30551	-0.116579	-0.223414	0.6638	0.868933	no	KIAA0594|SMC5|SMC5L1	9	-0.741068	NaN	-0.470927	-1.01121
FUBP1	chr1:78413590-78444777	RPE1H2B	RPE1H2B-21.3	OK	33.0381	29.0271	-0.186729	-0.5372	0.3659	0.999631	no	OK	40.3465	30.9529	-0.382366	-0.775915	0.16225	0.436	no	FUBP1	1	-0.74028	-0.641823	-0.74028	-0.819505	FUBP1	1	NaN	-0.641823	-0.74028	-0.819505
MRTO4	chr1:19578074-19586622	RPE1H2B	RPE1H2B-21.3	OK	22.2244	19.5497	-0.184994	-0.514518	0.4094	0.999631	no	OK	46.0225	45.1378	-0.0280017	-0.0574031	0.9198	0.974778	no	C1orf33|MRT4|MRTO4	1	-0.74028	-0.763497	-0.74028	-0.691266
ACACB	chr12:109577201-109706030	RPE1H2B	RPE1H2B-21.3	OK	0.447844	0.595265	0.410537	0.837976	0.15725	0.844505	no	OK	0.560648	0.462973	-0.276168	-0.500934	0.3945	0.688992	no	ACACB|ACC2|ACCB	12	-0.739372	-0.74123	NaN	-0.737514
COX4I1	chr16:85833172-85840607	RPE1H2B	RPE1H2B-21.3	OK	291.18	252.896	-0.203362	-0.771295	0.32445	0.999631	no	OK	436.536	642.314	0.557178	1.47482	0.0785	0.289875	no	COX4|COX4I1	16	-0.738465	-0.68921	-0.78375	-0.738465
SUPT16H	chr14:21819630-21852425	RPE1H2B	RPE1H2B-21.3	OK	44.0905	44.8244	0.023817	0.0677405	0.9073	0.999631	no	OK	55.2323	41.6207	-0.408211	-0.767479	0.14465	0.407544	no	FACT140|FACTP140|SUPT16H	14	-0.737168	-0.737168	-0.778965	-0.715805
HAUS7	chrX:152713122-152736603	RPE1H2B	RPE1H2B-21.3	OK	3.88249	4.07338	0.0692453	0.16581	0.79855	0.999631	no	OK	8.87946	12.205	0.458934	1.25182	0.09645	0.327528	no	HAUS7|UCHL5IP|UIP1|DKFZp434G1735	X	-0.73663	NaN	-0.700529	-0.77273
NUMA1	chr11:71709957-71823822	RPE1H2B	RPE1H2B-21.3	OK	46.1706	53.5999	0.215257	0.537478	0.38705	0.999631	no	OK	39.734	45.2063	0.186151	0.311714	0.619	0.847075	no	NUMA1_variant_protein|NUMA|NUMA1|NuMA	11	-0.736042	-0.736042	-0.823179	-0.714399
PBRM1	chr3:52579367-52719866	RPE1H2B	RPE1H2B-21.3	OK	13.8391	14.5097	0.0682747	0.181936	0.7373	0.999631	no	OK	10.385	9.18045	-0.177861	-0.334535	0.50655	0.772975	no	BAF180|PB1|PBRM1	3	-0.731878	-0.610606	-0.734309	-0.731878
LIN9	chr1:226418860-226497198	RPE1H2B	RPE1H2B-21.3	OK	1.84172	2.15107	0.224004	0.49315	0.4166	0.999631	no	OK	2.8904	1.72424	-0.745313	-1.34937	0.01395	0.0938818	no	BARA|LIN9|TGS|RP11-449N9.1-001|RP11-449N9.1-002|RP11-449N9.1-004	1	-0.731055	NaN	-0.508733	-0.953377
DDX18	chr2:118572254-118589953	RPE1H2B	RPE1H2B-21.3	OK	20.5139	17.9969	-0.188854	-0.540417	0.35345	0.999631	no	OK	20.7796	19.5494	-0.088047	-0.15471	0.7418	0.905773	no	DDX18	2	-0.73014	-0.47633	-0.73014	-0.74261
EGFR	chr7:55086724-55275031	RPE1H2B	RPE1H2B-21.3	OK	28.5534	23.0873	-0.306563	-0.845107	0.1379	0.801563	no	OK	14.2872	15.5607	0.123177	0.21879	0.69585	0.884797	no	EGFR|ERBB1	7	-0.729879	-0.545573	-0.729879	-0.333268	EGFR|ERBB1	7	0.103658	-0.545573	-0.729879	-0.333268
MAD1L1	chr7:1855427-2272583	RPE1H2B	RPE1H2B-21.3	OK	8.39792	9.32062	0.150393	0.400509	0.51255	0.999631	no	OK	14.9193	19.4295	0.381074	0.885495	0.1574	0.428628	no	MAD1|MAD1L1|TXBP181|tcag7.525	7	-0.729203	-0.806448	-0.651959	NaN
ZWILCH	chr15:66797430-66857835	RPE1H2B	RPE1H2B-21.3	OK	12.1497	12.6729	0.0608341	0.146643	0.81205	0.999631	no	OK	18.8165	13.6028	-0.468095	-0.873544	0.1057	0.345855	no	ZWILCH	15	-0.728915	-0.86845	-0.58938	NaN
FEN1	chr11:61560108-61564714	RPE1H2B	RPE1H2B-21.3	OK	28.0908	26.2612	-0.0971617	-0.27231	0.6657	0.999631	no	OK	55.2071	37.8024	-0.546373	-1.21362	0.03805	0.184918	no	FEN1|RAD2|hCG_40848	11	-0.726657	-0.726657	-0.702835	-0.745969
ZNF512	chr2:27805892-27845963	RPE1H2B	RPE1H2B-21.3	OK	7.93582	1.87727	-2.07974	-4.85933	5e-05	0.00219911	yes	OK	4.60694	1.3976	-1.72086	-3.19347	5e-05	0.00136861	yes	KIAA1805|ZNF512|DKFZp666L156|hCG_1784442	2	-0.725642	NaN	-2.18698	0.735692
FAT1	chr4:187508936-187644987	RPE1H2B	RPE1H2B-21.3	OK	35.8014	31.7885	-0.17151	-0.446581	0.42605	0.999631	no	OK	17.9192	24.7906	0.468285	0.859221	0.1217	0.372453	no	CDHF7|FAT|FAT1|ME5	4	-0.725261	NaN	NaN	-0.725261
GPATCH8	chr17:42472644-42580957	RPE1H2B	RPE1H2B-21.3	OK	11.2317	11.1612	-0.00908449	-0.0246596	0.96525	0.999631	no	OK	8.42641	9.23409	0.13205	0.259163	0.6196	0.847109	no	GPATC8|GPATCH8|KIAA0553	17	-0.724523	NaN	-0.528371	-0.920674
EXOSC2	chr9:133569157-133580452	RPE1H2B	RPE1H2B-21.3	OK	12.4063	11.8683	-0.0639634	-0.171978	0.77515	0.999631	no	OK	18.4003	15.0442	-0.290519	-0.614658	0.2645	0.562163	no	EXOSC2|RRP4|RP11-57C19.4-006|RP11-57C19.4-003|hCG_2024976|RP11-57C19.4-002|RP11-57C19.4-005	9	-0.722204	-0.53665	-0.722204	-0.826843
LENG1	chr19:54641435-54663446	RPE1H2B	RPE1H2B-21.3	OK	8.12281	9.96915	0.295491	0.271503	0.6578	0.999631	no	OK	13.0124	20.4634	0.653157	0.488081	0.3618	0.656977	no	LENG1|hCG_20953|XXbac-BCX105G6.2-001|XXbac-BPG111L9.2-001	19	-0.721591	NaN	NaN	-0.721591
SMEK2	chr2:55775513-55844796	RPE1H2B	RPE1H2B-21.3	OK	17.4078	16.8092	-0.0504799	-0.133392	0.81315	0.999631	no	OK	13.8645	10.7971	-0.360759	-0.694595	0.16855	0.44625	no	KIAA1387|PP4R3B|PPP4R3B|SMEK2	2	-0.721591	-0.721591	-0.888383	-0.29443
SPAG5	chr17:26904582-26926056	RPE1H2B	RPE1H2B-21.3	OK	13.4372	15.4054	0.197204	0.545044	0.3645	0.999631	no	OK	28.666	26.2477	-0.127147	-0.273588	0.62625	0.850797	no	SPAG5	17	-0.721447	-0.650121	-0.792772	NaN
HAUS6	chr9:19053140-19102902	RPE1H2B	RPE1H2B-21.3	OK	6.48086	6.17315	-0.0701787	-0.180766	0.74325	0.999631	no	OK	7.81946	5.17146	-0.596496	-1.14622	0.02915	0.154522	no	DGT6|FAM29A|HAUS6|KIAA1574|RP11-296P7.3-002|RP11-296P7.3-003	9	-0.720804	NaN	-0.720804	NaN
LRP8	chr1:53692563-53793821	RPE1H2B	RPE1H2B-21.3	OK	3.1408	2.6666	-0.236135	-0.433729	0.4498	0.999631	no	OK	3.49987	2.75853	-0.343403	-0.316487	0.5077	0.773991	no	APOER2|LRP8	1	-0.720103	NaN	-0.720103	NaN
NGDN	chr14:23938897-23947402	RPE1H2B	RPE1H2B-21.3	OK	15.3389	15.2387	-0.00945008	-0.0227518	0.9686	0.999631	no	OK	21.9261	18.7483	-0.22589	-0.447886	0.3994	0.692353	no	C14orf120|NGDN	14	-0.719753	-0.738811	-0.608242	-0.719753
SP100	chr2:231280870-231410317	RPE1H2B	RPE1H2B-21.3	OK	41.7153	44.3786	0.0892867	0.206268	0.70695	0.999631	no	OK	36.8472	36.4169	-0.0169471	-0.0265042	0.9558	0.985049	no	SP100	2	-0.71949	-0.71949	-0.342782	-0.79585
RNASEH2C	chr11:65479472-65488409	RPE1H2B	RPE1H2B-21.3	OK	13.2609	14.485	0.127388	0.268471	0.6478	0.999631	no	OK	22.7739	27.6889	0.281928	0.490809	0.41665	0.707478	no	AYP1|RNASEH2C	11	-0.719227	-0.719227	-0.543496	-0.780562
RPA1	chr17:1733272-1802848	RPE1H2B	RPE1H2B-21.3	OK	25.2258	24.2027	-0.0597316	-0.17328	0.7694	0.999631	no	OK	33.9025	24.1139	-0.491523	-1.05737	0.0731	0.279226	no	REPA1|RPA1|RPA70	17	-0.718614	-0.718614	-0.710173	-0.776357
PARP1	chr1:226548391-226595801	RPE1H2B	RPE1H2B-21.3	OK	33.3293	31.0471	-0.102332	-0.293851	0.62515	0.999631	no	OK	45.3128	35.321	-0.359395	-0.717605	0.18785	0.470705	no	ADPRT|PARP1|PPOL	1	-0.718526	-0.704518	-0.718526	-0.741834
STAG1	chr3:136055998-136471245	RPE1H2B	RPE1H2B-21.3	OK	13.1526	14.9451	0.184328	0.520488	0.37155	0.999631	no	OK	10.9776	8.95337	-0.294058	-0.589023	0.28555	0.583625	no	SA1|STAG1|STAG1_variant_protein|DKFZp781D1416	3	-0.716287	-0.51541	-0.917164	NaN
PCIF1	chr20:44563316-44576662	RPE1H2B	RPE1H2B-21.3	OK	13.7419	13.0528	-0.0742139	-0.221132	0.7319	0.999631	no	OK	12.6416	12.2325	-0.0474564	-0.123081	0.85795	0.951217	no	C20orf67|PCIF1	20	-0.715718	NaN	-0.715718	NaN
SKA3	chr13:21727733-21753220	RPE1H2B	RPE1H2B-21.3	OK	5.43224	6.53855	0.267423	0.451059	0.45375	0.999631	no	OK	11.6819	8.17558	-0.514887	-0.547014	0.25635	0.552821	no	C13orf3|RAMA1|SKA3	13	-0.715454	NaN	-0.715454	NaN
EPB41L2	chr6:131160487-131384462	RPE1H2B	RPE1H2B-21.3	OK	35.0112	26.637	-0.394382	-1.04711	0.05795	0.509391	no	OK	21.054	15.4136	-0.449884	-0.836047	0.104	0.342588	no	EPB41L2|DKFZp781H1755	6	-0.714223	-0.854953	-0.714223	-0.420186
FHL1	chrX:135228860-135293518	RPE1H2B	RPE1H2B-21.3	OK	11.2337	20.0071	0.83268	2.13639	0.0003	0.0109372	yes	OK	4.36454	15.2203	1.80209	3.70605	5e-05	0.00136861	yes	FHL1|SLIM1|hCG_33097|RP11-535K18.1-007|RP11-535K18.1-003|RP11-535K18.1-008|RP11-535K18.1-012|RP11-535K18.1-006|RP11-535K18.1-011|RP11-535K18.1-013	X	-0.71396	-0.753861	-0.423202	-0.71396
RFC2	chr7:73645831-73668738	RPE1H2B	RPE1H2B-21.3	OK	19.6094	19.0649	-0.0406279	-0.102476	0.85915	0.999631	no	OK	35.3979	31.8506	-0.152342	-0.314541	0.5681	0.813986	no	RFC2|hCG_18034	7	-0.713872	-0.713872	-0.782493	-0.580435
EXOSC9	chr4:122722471-122745088	RPE1H2B	RPE1H2B-21.3	OK	18.3921	15.352	-0.26066	-0.367708	0.561	0.999631	no	OK	33.6118	29.8708	-0.17023	-0.160691	0.7632	0.914971	no	EXOSC9|PMSCL1	4	-0.712464	-0.712464	-0.661476	-0.836974
RCC2	chr1:17733250-17766250	RPE1H2B	RPE1H2B-21.3	OK	40.4665	43.8543	0.11599	0.330361	0.5696	0.999631	no	OK	42.2611	45.5195	0.107155	0.228451	0.69025	0.882271	no	KIAA1470|RCC2|TD60	1	-0.709202	-0.751207	-0.709202	-0.643949
SDHB	chr1:17345224-17380665	RPE1H2B	RPE1H2B-21.3	OK	52.1419	51.1386	-0.0280295	-0.0911315	0.89455	0.999631	no	OK	59.8613	47.3208	-0.339151	-0.876525	0.2004	0.486378	no	SDH|SDH1|SDHB	1	-0.708849	-0.560617	-0.761115	-0.708849
CD81	chr11:2398546-2418649	RPE1H2B	RPE1H2B-21.3	OK	303.903	301.851	-0.00977284	-0.0327606	0.96095	0.999631	no	OK	326.467	467.403	0.517731	1.57861	0.07885	0.290728	no	CD81|TAPA1|TSPAN28	11	-0.708231	-0.723952	-0.708231	-0.703101
GEMIN2	chr14:39583487-39606177	RPE1H2B	RPE1H2B-21.3	OK	5.12869	5.88585	0.19866	0.412087	0.45565	0.999631	no	OK	5.88905	4.62167	-0.349622	-0.604252	0.25665	0.553175	no	GEMIN2|SIP1	14	-0.708143	NaN	-0.708143	NaN
DDX50	chr10:70661033-70706603	RPE1H2B	RPE1H2B-21.3	OK	29.4297	26.3285	-0.160653	-0.465797	0.44065	0.999631	no	OK	23.9552	19.6844	-0.283287	-0.59593	0.282	0.580158	no	DDX50|DKFZp761E0323	10	-0.707613	-0.707613	-0.682034	-0.918997
BDH1	chr3:197236653-197300194	RPE1H2B	RPE1H2B-21.3	OK	2.43071	1.33641	-0.863013	-1.76062	0.00235	0.0535861	no	OK	4.87732	2.14804	-1.18307	-2.36845	5e-05	0.00136861	yes	BDH|BDH1	3	-0.706995	NaN	-0.706995	NaN
CRNKL1	chr20:20015011-20341346	RPE1H2B	RPE1H2B-21.3	OK	8.27048	9.02331	0.125686	0.330206	0.5569	0.999631	no	OK	7.75393	6.20673	-0.321094	-0.65695	0.22235	0.514392	no	CGI-201|CRN|CRNKL1|MSTP021|RP5-1002M8.1-001|DKFZp762M013|crn	20	-0.705049	-0.711935	-0.705049	-0.632733
TYSND1	chr10:71897732-71906496	RPE1H2B	RPE1H2B-21.3	OK	4.9117	5.35025	0.123382	0.321002	0.60405	0.999631	no	OK	8.09198	10.568	0.385139	0.956568	0.1466	0.411518	no	TYSND1	10	-0.704429	-0.704429	-0.559736	-0.81295
CGGBP1	chr3:88101099-88207115	RPE1H2B	RPE1H2B-21.3	OK	29.1616	31.1973	0.0973515	0.23448	0.68135	0.999631	no	OK	21.7755	16.5517	-0.395724	-0.68833	0.2054	0.49225	no	CGGBP|CGGBP1	3	-0.704075	-0.704075	-1.02226	-0.675816
PAK1IP1	chr6:10695187-10709970	RPE1H2B	RPE1H2B-21.3	OK	14.4573	11.2966	-0.355907	-0.990682	0.1256	0.773591	no	OK	19.1311	17.6595	-0.115475	-0.231065	0.66705	0.870649	no	PAK1IP1|PIP1|WDR84	6	-0.700972	-0.700972	-0.767824	-0.402395
POLR2A	chr17:7387697-7417935	RPE1H2B	RPE1H2B-21.3	OK	40.5859	44.8156	0.143023	0.401493	0.4914	0.999631	no	OK	39.2185	33.7846	-0.215167	-0.446055	0.45795	0.736371	no	POLR2|POLR2A	17	-0.698485	-0.649845	-0.726657	-0.698485
YY1	chr14:100705101-100744804	RPE1H2B	RPE1H2B-21.3	OK	30.7952	31.0549	0.0121138	0.0378819	0.95265	0.999631	no	OK	30.2328	23.3417	-0.373209	-0.875627	0.1604	0.432839	no	INO80S|YY1	14	-0.698485	-0.698485	-0.522357	-0.759667
HDAC1	chr1:32757707-32799224	RPE1H2B	RPE1H2B-21.3	OK	42.2934	37.5716	-0.170791	-0.518411	0.4054	0.999631	no	OK	47.814	33.6684	-0.506038	-1.11685	0.057	0.238716	no	HDAC1|RPD3L1|DKFZp686H12203|hCG_41610|RP4-811H24.2-001	1	-0.698307	-0.698307	-0.588421	-0.861955
TPX2	chr20:30326903-30389603	RPE1H2B	RPE1H2B-21.3	OK	41.5101	50.8629	0.293153	0.827986	0.16255	0.855886	no	OK	86.5165	63.6852	-0.442018	-0.841313	0.11705	0.365553	no	HCA90|hCG_38821|RP11-243J16.10-002|TPX2|C20orf1|C20orf2|DIL2|HCA519|HCTP4	20	-0.697774	-0.408929	-0.697774	-0.790772
GGA2	chr16:23474862-23521815	RPE1H2B	RPE1H2B-21.3	OK	10.3395	7.91908	-0.384764	-1.08209	0.0728	0.579353	no	OK	10.344	8.5681	-0.271747	-0.587989	0.2994	0.597627	no	GGA2|KIAA1080	16	-0.69718	-0.596267	NaN	-0.798092
FAM192A	chr16:57186377-57219976	RPE1H2B	RPE1H2B-21.3	OK	21.8011	19.0488	-0.1947	-0.555873	0.35305	0.999631	no	OK	26.5684	20.7597	-0.355928	-0.747133	0.18025	0.461803	no	C16orf94|CDA018|CDA10|FAM192A|NIP30	16	-0.697062	-0.498047	-0.697062	-0.702658
RAD21	chr8:117858172-117889107	RPE1H2B	RPE1H2B-21.3	OK	60.5716	69.5384	0.19917	0.568394	0.32555	0.999631	no	OK	68.9157	49.4616	-0.478524	-0.917729	0.0836	0.301688	no	HR21|KIAA0078|NXP1|RAD21	8	-0.696973	-0.57192	-0.960215	-0.696973
SKIV2L2	chr5:54603575-54830873	RPE1H2B	RPE1H2B-21.3	OK	20.999	20.6134	-0.026737	-0.0638677	0.91305	0.999631	no	OK	22.9386	17.3415	-0.403552	-0.681629	0.1946	0.479935	no	KIAA0052|SKIV2L2	5	-0.694122	-0.726221	-0.694122	-0.495491
ARID4B	chr1:235330209-235491532	RPE1H2B	RPE1H2B-21.3	OK	8.65898	8.36777	-0.0493546	-0.127669	0.82085	0.999631	no	OK	7.08789	7.02605	-0.0126421	-0.0167434	0.9639	0.98782	no	ARID4B|BRCAA1|RBBP1L1|RBP1L1|SAP180	1	-0.693944	-0.153935	-0.736562	-0.693944
SRPRB	chr3:133502876-133540336	RPE1H2B	RPE1H2B-21.3	OK	15.9365	8.61082	-0.88811	-2.44901	0.0001	0.00411967	yes	OK	21.5783	10.7633	-1.00346	-2.17088	0.00015	0.00337238	yes	PSEC0230|SRPRB|hCG_2023561	3	-0.691623	-0.583808	-0.703721	-0.691623
HSPG2	chr1:22138757-22263750	RPE1H2B	RPE1H2B-21.3	OK	33.3433	40.1558	0.26821	0.716107	0.23205	0.956062	no	OK	13.2938	32.762	1.30127	3.13943	5e-05	0.00136861	yes	HSPG2	1	-0.691177	-0.00633399	-0.691177	-1.06709
FTSJD2	chr6:37400906-37449284	RPE1H2B	RPE1H2B-21.3	OK	17.031	14.7948	-0.203075	-0.588284	0.33215	0.999631	no	OK	15.1012	13.6974	-0.140762	-0.299627	0.60045	0.835581	no	FTSJD2|KIAA0082	6	-0.690551	-0.842697	-0.571337	-0.690551
TACC3	chr4:1723216-1746905	RPE1H2B	RPE1H2B-21.3	OK	32.6012	35.7968	0.134906	0.387562	0.5334	0.999631	no	OK	72.9321	81.2554	0.155909	0.343741	0.5761	0.81958	no	ERIC1|TACC3	4	-0.689746	-0.758389	-0.689746	-0.536351
ORC2	chr2:201774893-201828424	RPE1H2B	RPE1H2B-21.3	OK	8.98847	9.84532	0.131362	0.327647	0.5505	0.999631	no	OK	9.32491	6.92789	-0.428675	-0.815228	0.10975	0.35333	no	ORC2|ORC2L	2	-0.68968	-0.894139	-0.485221	NaN
LENG8	chr19:54960064-54974894	RPE1H2B	RPE1H2B-21.3	OK	24.2474	25.7582	0.0872049	0.259322	0.69165	0.999631	no	OK	10.1096	17.2344	0.76957	1.98446	0.00755	0.0621094	no	KIAA1932|LENG8|XXbac-BCX535A19.3-002|XXbac-BPG638F6.4-002	19	-0.688429	-0.731618	-0.64524	NaN
USP13	chr3:179370932-179507189	RPE1H2B	RPE1H2B-21.3	OK	5.09808	5.36517	0.0736688	0.196438	0.7319	0.999631	no	OK	5.97056	4.85307	-0.29897	-0.592542	0.25815	0.554255	no	ISOT3|USP13	3	-0.687731	-0.703987	-0.671474	NaN
UTP20	chr12:101673904-101780397	RPE1H2B	RPE1H2B-21.3	OK	4.60463	4.41004	-0.0622929	-0.166645	0.7754	0.999631	no	OK	7.57788	4.81968	-0.652859	-1.31006	0.0172	0.108495	no	DRIM|UTP20	12	-0.686792	-0.673285	-0.857026	-0.686792
RPS27	chr1:153963238-153964631	RPE1H2B	RPE1H2B-21.3	OK	2454.73	1876.53	-0.387493	-2.56404	0.0662	0.550583	no	OK	2710.25	3360.79	0.310376	1.2909	0.2986	0.597004	no	RP11-422P24.3-002|RPS27	1	-0.681224	-0.681224	-0.699107	-0.667665	RPS27L|MPS1|RPS27|LOC392748|tcag7.1276|hCG_1746747|hCG_1996850|hCG_2001249|RP11-422P24.3-001	1|15	0.262019	0.262019	0.328707	0.23737
NBN	chr8:90945563-90996899	RPE1H2B	RPE1H2B-21.3	OK	10.831	13.0732	0.271454	0.739143	0.19875	0.910471	no	OK	10.6881	7.96873	-0.42359	-0.836179	0.10645	0.347378	no	NBN|NBS|NBS1|P95	8	-0.680774	-0.410124	-0.680774	-0.810813
UGDH	chr4:39500374-39529218	RPE1H2B	RPE1H2B-21.3	OK	45.3364	41.2718	-0.135514	-0.368004	0.5091	0.999631	no	OK	36.2106	35.6328	-0.0232068	-0.045758	0.93095	0.977732	no	UGDH|GDH|ugd|hCG_38554	4	-0.680324	-0.680324	-0.722903	-0.670025
SNRPB2	chr20:16710608-16722417	RPE1H2B	RPE1H2B-21.3	OK	30.074	27.0138	-0.154818	-0.394143	0.47095	0.999631	no	OK	48.3969	39.0393	-0.309985	-0.445552	0.2876	0.585854	no	SNRPB2	20	-0.680054	NaN	-0.680054	NaN
STMN1	chr1:26210676-26233368	RPE1H2B	RPE1H2B-21.3	OK	219.904	253.212	0.203474	0.543159	0.33565	0.999631	no	OK	392.301	300.46	-0.384788	-0.673741	0.2005	0.486428	no	LAP18|OP18|STMN1|RP1-125I3.5-006|RP1-125I3.5-004	1	-0.679604	-0.679604	-0.663663	-0.771379
ANLN	chr7:36363758-36493400	RPE1H2B	RPE1H2B-21.3	OK	43.5509	64.9829	0.577357	1.47989	0.01	0.158449	no	OK	64.8735	65.8152	0.0207919	0.0371972	0.94655	0.982932	no	ANLN	7	-0.679334	-0.679334	-0.652876	-0.749491
SMAD4	chr18:48556582-48611411	RPE1H2B	RPE1H2B-21.3	OK	8.54937	8.41941	-0.0220985	-0.0611021	0.9148	0.999631	no	OK	6.37438	4.67787	-0.446433	-0.918847	0.09665	0.327933	no	DPC4|MADH4|SMAD4	18	-0.678987	-0.793937	NaN	-0.564037
GNL2	chr1:38022519-38061586	RPE1H2B	RPE1H2B-21.3	OK	23.9559	21.6326	-0.147172	-0.358236	0.52095	0.999631	no	OK	31.9445	46.4818	0.541101	0.814942	0.07955	0.29261	no	GNL2|NGP1|hCG_25676|RP3-423B22.7-001	1	-0.678973	-0.50924	-0.678973	-0.868134
MAD2L1	chr4:120980578-120988013	RPE1H2B	RPE1H2B-21.3	OK	27.1	27.5704	0.0248267	0.0741014	0.9071	0.999631	no	OK	49.3837	29.2183	-0.757163	-1.73212	0.0058	0.0517213	no	MAD2|MAD2L1	4	-0.677531	-0.62714	-0.677531	-0.801904
RPA2	chr1:28218048-28241236	RPE1H2B	RPE1H2B-21.3	OK	21.363	18.8676	-0.179202	-0.516914	0.4215	0.999631	no	OK	40.3571	20.4476	-0.980892	-2.29909	0.0002	0.00423154	yes	REPA2|RPA2|RPA32|RPA34|RP4-547C9.3-005	1	-0.67735	-0.67735	-0.776273	-0.584
AXL	chr19:41725107-41767671	RPE1H2B	RPE1H2B-21.3	OK	287.775	328.765	0.192117	0.461886	0.4268	0.999631	no	OK	240.981	283.466	0.234252	0.386273	0.49635	0.765465	no	AXL|UFO|ufo	19	-0.675816	-0.675816	-0.71984	-0.541911
TSPAN4	chr11:842823-867116	RPE1H2B	RPE1H2B-21.3	OK	104.613	122.776	0.230964	0.724184	0.2589	0.983911	no	OK	103.252	181.968	0.817513	2.05228	0.0042	0.04145	yes	NAG2|TM4SF7|TSPAN4	11	-0.674877	-0.793937	NaN	-0.555816
NXN	chr17:702552-882998	RPE1H2B	RPE1H2B-21.3	OK	15.7452	9.13443	-0.785526	-2.08609	0.00045	0.0147914	yes	OK	8.01467	11.6266	0.536713	1.24484	0.04825	0.216478	no	NRX|NXN	17	-0.673556	-0.634221	-0.673556	-0.814509
RFC3	chr13:34392205-34540695	RPE1H2B	RPE1H2B-21.3	OK	11.0502	10.3804	-0.0902171	-0.217488	0.6996	0.999631	no	OK	17.5664	11.282	-0.638797	-1.25711	0.02135	0.124948	no	RFC3	13	-0.673556	-0.673556	-0.743816	-0.265917
LGALS8	chr1:236681513-236767841	RPE1H2B	RPE1H2B-21.3	OK	5.65137	5.38876	-0.0686464	-0.0932865	0.87275	0.999631	no	OK	4.18473	3.43541	-0.284652	-0.244633	0.6283	0.852159	no	LGALS8|RP11-385F5.1-001|RP11-385F5.1-007|RP11-385F5.1-006|RP11-385F5.1-009|RP11-385F5.1-013|RP11-385F5.1-014|RP11-385F5.1-011	1	-0.673466	-0.673466	-0.674099	-0.532666
RSBN1L	chr7:77313167-77409120	RPE1H2B	RPE1H2B-21.3	OK	6.01273	6.14721	0.0319109	0.0726548	0.89975	0.999631	no	OK	6.41129	7.79357	0.281669	0.348116	0.3838	0.679106	no	RSBN1L	7	-0.672561	NaN	NaN	-0.672561
TRIP13	chr5:892968-918164	RPE1H2B	RPE1H2B-21.3	OK	13.2014	13.7317	0.0568201	0.143506	0.80225	0.999631	no	OK	23.7898	17.6831	-0.427969	-0.900611	0.10465	0.343596	no	TRIP13	5	-0.67229	-0.67229	-0.718438	-0.508327
EPN3	chr17:48610047-48621111	RPE1H2B	RPE1H2B-21.3	NOTEST	0.0167878	0.0255531	0.606087	0	1	1	no	NOTEST	0.126244	0.00761889	-4.05049	0	1	1	no	EPN3	17	-0.672108	-0.672108	-0.77011	-0.399773
UBR5	chr8:103264501-103424917	RPE1H2B	RPE1H2B-21.3	OK	13.0457	12.3587	-0.0780454	-0.216209	0.7087	0.999631	no	OK	8.28819	7.75071	-0.0967275	-0.189748	0.72515	0.898471	no	EDD|EDD1|HYD|KIAA0896|UBR5	8	-0.672018	-0.672018	-0.728399	-0.117562
PSMB10	chr16:67968406-67970780	RPE1H2B	RPE1H2B-21.3	OK	25.3931	23.4357	-0.115727	-0.39596	0.61855	0.999631	no	OK	49.7268	145.643	1.55034	6.07668	5e-05	0.00136861	yes	LMP10|MECL1|PSMB10	16	-0.671656	NaN	NaN	-0.671656
KDM1A	chr1:23345940-23410184	RPE1H2B	RPE1H2B-21.3	OK	46.121	44.9687	-0.0365021	-0.101742	0.85935	0.999631	no	OK	47.3386	38.8832	-0.283868	-0.574204	0.29875	0.597109	no	AOF2|KDM1|KDM1A|KIAA0601|LSD1	1	-0.670478	-0.727441	-0.670478	-0.434028
QSOX2	chr9:139098181-139137687	RPE1H2B	RPE1H2B-21.3	OK	8.56269	8.16868	-0.0679608	-0.188691	0.7574	0.999631	no	OK	10.9449	9.16279	-0.256407	-0.57705	0.3351	0.63415	no	QSCN6L1|QSOX2|SOXN	9	-0.670206	-0.589859	-0.670206	-0.697329
CCDC94	chr19:4247110-4269085	RPE1H2B	RPE1H2B-21.3	OK	10.9285	10.1338	-0.108924	-0.310418	0.6555	0.999631	no	OK	14.4931	24.6127	0.764042	1.90887	0.0078	0.0633971	no	CCDC94	19	-0.670011	NaN	-0.760263	-0.579759
KIF20A	chr5:137514416-137549032	RPE1H2B	RPE1H2B-21.3	OK	26.6097	33.2006	0.319257	0.674566	0.2746	0.998758	no	OK	55.964	63.5922	0.18435	0.335778	0.55465	0.806984	no	KIF20A|RAB6KIFL	5	-0.66948	NaN	NaN	-0.66948
CPSF3	chr2:9563867-9613227	RPE1H2B	RPE1H2B-21.3	OK	21.9372	20.9011	-0.0697966	-0.201486	0.7415	0.999631	no	OK	23.8009	18.9302	-0.330322	-0.689369	0.2075	0.495048	no	CPSF3|CPSF73	2	-0.668936	-0.442227	-0.692874	-0.668936
SART1	chr11:65729159-65747607	RPE1H2B	RPE1H2B-21.3	OK	19.9956	20.2143	0.0156968	0.0460772	0.9407	0.999631	no	OK	28.8751	41.0813	0.508653	1.05547	0.07275	0.27815	no	SART1	11	-0.668755	-0.602077	-0.668755	-0.692427
DOLPP1	chr9:131843382-131852717	RPE1H2B	RPE1H2B-21.3	OK	6.44129	5.47885	-0.233478	-0.540048	0.3542	0.999631	no	OK	8.06376	7.40808	-0.122353	-0.266773	0.6533	0.864987	no	DOLPP1|hCG_30602|RP11-167N5.4-003|LSFR2	9	-0.668089	-0.56988	-0.766298	NaN
LGMN	chr14:93170151-93215047	RPE1H2B	RPE1H2B-21.3	OK	11.1295	11.7003	0.0721501	0.180836	0.7567	0.999631	no	OK	7.48791	9.08715	0.279265	0.586751	0.3102	0.608341	no	LGMN|PRSC1|hCG_21254	14	-0.666848	-0.666848	-0.83058	-0.515309
MINA	chr3:97660660-97691295	RPE1H2B	RPE1H2B-21.3	OK	6.46201	6.48541	0.00521377	0.0131075	0.98035	0.999631	no	OK	7.2069	6.09431	-0.241916	-0.452489	0.3707	0.666201	no	MDIG|MINA|MINA53|NO52	3	-0.666367	-0.651959	-0.680774	NaN
THYN1	chr11:134118172-134123260	RPE1H2B	RPE1H2B-21.3	OK	24.9763	24.16	-0.047943	-0.114017	0.83725	0.999631	no	OK	29.6326	22.3803	-0.404957	-0.783148	0.1412	0.402656	no	HSPC144|MDS012|My0054|THY28|THYN1	11	-0.665666	-0.478713	-0.668119	-0.665666
SYF2	chr1:25548766-25559013	RPE1H2B	RPE1H2B-21.3	OK	24.32	24.1935	-0.00752733	-0.0196162	0.97235	0.999631	no	OK	25.311	24.1408	-0.0682924	-0.0923512	0.8066	0.930831	no	CBPIN|GCIPIP|SYF2	1	-0.664938	-0.487898	-0.664938	-0.806118
CDC40	chr6:110501623-110553422	RPE1H2B	RPE1H2B-21.3	OK	6.67938	7.44071	0.155727	0.412726	0.4892	0.999631	no	OK	6.39034	4.88141	-0.388595	-0.74907	0.14835	0.41433	no	CDC40|EHB3|PRP17|PRPF17|RP1-71D21.3-001	6	-0.664574	-0.643764	-0.670025	-0.664574
IK	chr5:140027383-140042065	RPE1H2B	RPE1H2B-21.3	OK	60.0807	61.444	0.0323717	0.0877767	0.87155	0.999631	no	OK	68.5547	62.762	-0.127365	-0.229201	0.6346	0.855193	no	IK|RED|RER|CSA2|DKFZp564B112	5	-0.656542	-0.656542	-0.826843	-0.351402
ELOVL2	chr6:10980992-11079377	RPE1H2B	RPE1H2B-21.3	OK	1.39514	1.27621	-0.128542	-0.264466	0.6596	0.999631	no	OK	3.45289	1.44095	-1.26078	-2.43453	5e-05	0.00136861	yes	ELOVL2|ELOVL5|PRO0530|hCG_2001424|RP3-483K16.1|RP3-483K16.1-002	6	-0.655297	-0.650305	-0.66029	NaN
ELOVL5	chr6:53132195-53213977	RPE1H2B	RPE1H2B-21.3	OK	55.6664	47.8558	-0.218111	-0.560868	0.3011	0.999631	no	OK	42.9284	29.797	-0.526768	-0.960865	0.0786	0.290069	no	ELOVL2|ELOVL5|PRO0530|hCG_2001424|RP3-483K16.1|RP3-483K16.1-002	6	-0.655297	-0.650305	-0.66029	NaN
ALDH1A3	chr15:101420008-101456830	RPE1H2B	RPE1H2B-21.3	OK	123.208	85.6983	-0.523759	-1.47091	0.0161	0.21818	no	OK	115.877	56.334	-1.04052	-2.10117	0.0004	0.00722367	yes	ALDH1A3|ALDH6|DKFZp686G1675	15	-0.653977	-0.583808	-0.653977	-0.659742
TBL1X	chrX:9431334-9687780	RPE1H2B	RPE1H2B-21.3	OK	5.33721	4.90807	-0.120929	-0.308027	0.59815	0.999631	no	OK	5.14515	3.52439	-0.545839	-1.14543	0.04395	0.203544	no	IRA1|TBL1XR1|TBLR1|TBL1|TBL1X	3|X	-0.653886	-0.653886	-0.673556	-0.624803
TBL1XR1	chr3:176738541-176915048	RPE1H2B	RPE1H2B-21.3	OK	17.497	15.7337	-0.153257	-0.418694	0.46285	0.999631	no	OK	12.3135	9.018	-0.449366	-0.883338	0.0921	0.321153	no	IRA1|TBL1XR1|TBLR1|TBL1|TBL1X	3|X	-0.653886	-0.653886	-0.673556	-0.624803
GPC1	chr2:241375114-241407495	RPE1H2B	RPE1H2B-21.3	OK	92.0861	100.715	0.129224	0.393239	0.53605	0.999631	no	OK	75.4244	135.776	0.848119	2.1702	0.00215	0.0252377	yes	GPC1	2	-0.653702	-0.48656	-0.714223	-0.653702
IMPDH2	chr3:49061761-49066875	RPE1H2B	RPE1H2B-21.3	OK	129.741	101.721	-0.351009	-1.11338	0.0912	0.654532	no	OK	151.894	152.671	0.00735237	0.0168698	0.97875	0.992717	no	IMPD2|IMPDH2	3	-0.653702	-0.653702	-0.62854	-0.676358
SMARCE1	chr17:38783975-38804103	RPE1H2B	RPE1H2B-21.3	OK	67.4061	65.3645	-0.0443732	-0.128469	0.8255	0.999631	no	OK	67.3466	69.7706	0.0510152	0.0912604	0.8585	0.951309	no	BAF57|SMARCE1	17	-0.651775	-0.753776	-0.651775	-0.6515
C14orf21	chr14:24769097-24774374	RPE1H2B	RPE1H2B-21.3	OK	8.88986	8.96546	0.0122177	0.0325875	0.95895	0.999631	no	OK	6.77049	8.63029	0.350149	0.769598	0.21725	0.50682	no	C14orf21|KIAA2021|DKFZp686E1893	14	-0.65104	NaN	NaN	-0.65104
SDAD1	chr4:76871067-76912113	RPE1H2B	RPE1H2B-21.3	OK	14.9365	14.9503	0.00133887	0.00380753	0.99455	0.999631	no	OK	14.0966	13.8518	-0.0252652	-0.0509089	0.92365	0.97551	no	NUC130|SDAD1	4	-0.650305	-0.453965	-0.667393	-0.650305
RIC8B	chr12:106751435-107283094	RPE1H2B	RPE1H2B-21.3	OK	3.48915	3.52702	0.0155713	0.0266823	0.96175	0.999631	no	OK	4.29062	2.57137	-0.738648	-0.823086	0.09305	0.32244	no	RIC8B	12	-0.64921	-0.745452	-0.552967	NaN
SNW1	chr14:78183943-78236085	RPE1H2B	RPE1H2B-21.3	OK	33.4143	34.611	0.0507675	0.140456	0.8039	0.999631	no	OK	36.5889	28.5525	-0.357789	-0.673445	0.1701	0.448118	no	SKIIP|SKIP|SNW1	14	-0.648926	-0.628727	-0.649845	-0.648926
MRPS28	chr8:80831094-80942506	RPE1H2B	RPE1H2B-21.3	OK	21.9234	20.9861	-0.0630327	-0.196016	0.7957	0.999631	no	OK	31.4574	20.5358	-0.615263	-1.60039	0.0232	0.13204	no	HDCMD11P|MDS023|MRPS28|MRPS35|PSEC0213	12	-0.647637	-0.733875	-0.647637	0.0612851	HSPC007|MRPS28|MRPS35	8	-0.66029	0.0471148	-0.66029	-0.800579
MRPS35	chr12:27863705-27909237	RPE1H2B	RPE1H2B-21.3	OK	27.7062	26.193	-0.0810251	-0.21673	0.69835	0.999631	no	OK	41.7848	20.6642	-1.01585	-1.96373	0.0001	0.00241265	yes	HDCMD11P|MDS023|MRPS28|MRPS35|PSEC0213	12	-0.647637	-0.733875	-0.647637	0.0612851	HSPC007|MRPS28|MRPS35	8	-0.66029	0.0471148	-0.66029	-0.800579
CBX3	chr7:26240830-26253227	RPE1H2B	RPE1H2B-21.3	OK	103.111	90.7904	-0.183593	-0.495303	0.3719	0.999631	no	OK	127.968	74.7114	-0.776378	-1.25498	0.00715	0.0597448	no	CBX3|CCDC32|hCG_1745364|hCG_1999239|tcag7.173	7	-0.646716	-0.646716	-0.635894	-0.699285	CBX3|hCG_1745364	7	NaN	NaN	NaN	NaN
HNRNPA1	chr12:54674487-54679030	RPE1H2B	RPE1H2B-21.3	OK	621.823	472.305	-0.396784	-0.963772	0.08615	0.63487	no	OK	989.727	634.735	-0.640876	-0.816946	0.07835	0.28976	no	HNRNPA1|HNRPA1|HNRPA1L3|HNRNPA1L|HNRNPA1L2	12|13	-0.646531	-0.657548	-0.646531	-0.633292
HNRNPA1L2	chr13:53191604-53217919	RPE1H2B	RPE1H2B-21.3	OK	4.11337	4.10917	-0.00147106	-0.00313747	0.9953	0.999631	no	OK	3.96344	3.69684	-0.100458	-0.16641	0.7296	0.9003	no	HNRNPA1|HNRPA1|HNRPA1L3|HNRNPA1L|HNRNPA1L2	12|13	-0.646531	-0.657548	-0.646531	-0.633292
API5	chr11:43333504-43366080	RPE1H2B	RPE1H2B-21.3	OK	36.2966	33.1388	-0.131315	-0.352313	0.5187	0.999631	no	OK	32.7944	22.4964	-0.543752	-1.01708	0.04965	0.219771	no	API5|MIG8	11	-0.644964	-0.621618	-0.671656	-0.644964
NCL	chr2:232319458-232329205	RPE1H2B	RPE1H2B-21.3	OK	266.476	238.316	-0.16113	-0.417277	0.4726	0.999631	no	OK	363.287	290.757	-0.321294	-0.463493	0.3284	0.627295	no	NCL|hCG_33980	2	-0.644779	-0.630219	-0.644779	-0.66175
ZC3H14	chr14:89029252-89079853	RPE1H2B	RPE1H2B-21.3	OK	16.9575	17.2218	0.022314	0.0596014	0.91455	0.999631	no	OK	17.574	13.1048	-0.423352	-0.802896	0.11275	0.358358	no	ZC3H14	14	-0.644318	-0.680954	-0.644318	-0.608242
CSPG4	chr15:75966662-76005189	RPE1H2B	RPE1H2B-21.3	OK	22.0378	20.2695	-0.120671	-0.357947	0.5575	0.999631	no	OK	14.9309	25.5946	0.77754	1.85349	0.0049	0.0461568	yes	CSPG4|MCSP	15	-0.644225	-0.644225	-0.573375	-0.788017
ZMYM4	chr1:35734567-35887545	RPE1H2B	RPE1H2B-21.3	OK	16.0934	13.7205	-0.230135	-0.631334	0.25985	0.983911	no	OK	11.1153	8.72492	-0.349335	-0.692127	0.185	0.467788	no	KIAA0425|ZMYM4|ZNF262	1	-0.643949	-0.122341	-0.643949	-0.708673
NCOR2	chr12:124808956-125052010	RPE1H2B	RPE1H2B-21.3	OK	42.555	42.2939	-0.00887771	-0.0255334	0.97055	0.999631	no	OK	45.7815	38.2731	-0.258433	-0.585021	0.3729	0.668384	no	CTG26|NCOR2	12	-0.642655	-0.776525	-0.642655	-0.473112
WAPAL	chr10:88195012-88281541	RPE1H2B	RPE1H2B-21.3	OK	18.4602	18.8452	0.0297832	0.0827705	0.88195	0.999631	no	OK	15.0916	13.0737	-0.207075	-0.404616	0.4422	0.725963	no	FOE|KIAA0261|WAPAL|WAPL|RP11-396M20.1-004	10	-0.642378	-0.639417	-0.74932	-0.642378
LBR	chr1:225589203-225616557	RPE1H2B	RPE1H2B-21.3	OK	21.11	20.1321	-0.0684269	-0.188241	0.74105	0.999631	no	OK	28.5747	18.3391	-0.639816	-1.26542	0.01905	0.115645	no	LBR	1	-0.641823	-0.624335	-0.641823	-0.67726
MORC3	chr21:37692486-37748944	RPE1H2B	RPE1H2B-21.3	OK	7.65103	8.34017	0.124424	0.334208	0.5718	0.999631	no	OK	4.93013	4.91451	-0.00457859	-0.00901146	0.98525	0.994821	no	MORC3|KIAA0136|ZCWCC3	21	-0.639602	-0.639602	-0.76757	-0.465295
C7orf50	chr7:1036622-1177893	RPE1H2B	RPE1H2B-21.3	OK	58.5227	49.1916	-0.250586	-0.792148	0.28475	0.999631	no	OK	80.2024	97.5027	0.281798	0.76211	0.32005	0.619203	no	C7orf50|FP15621	7	-0.638676	-0.628727	-0.638676	-0.832688
MED20	chr6:41873091-41888877	RPE1H2B	RPE1H2B-21.3	OK	10.4276	11.0627	0.0852931	0.232405	0.70205	0.999631	no	OK	9.98852	10.4906	0.0707476	0.154812	0.79475	0.926673	no	MED20|TRFP|RP5-973N23.1-003|RP5-973N23.1-004|hCG_2000813	6	-0.638208	-0.650397	-0.626019	NaN
RBM39	chr20:34291530-34330258	RPE1H2B	RPE1H2B-21.3	OK	57.3272	62.6258	0.127537	0.358951	0.52515	0.999631	no	OK	56.0271	47.7226	-0.231452	-0.44571	0.39285	0.68729	no	HCC1|RBM39|RNPC2|DKFZp781C0423|DKFZp686C17209|DKFZp781I1140|DKFZp686A11192|hCG_38221|RP11-353C18.2-035	20	-0.636358	-0.569199	-0.636358	-0.653427
GSDMD	chr8:144635556-144645231	RPE1H2B	RPE1H2B-21.3	OK	19.4713	14.4535	-0.429927	-1.17949	0.0531	0.481838	no	OK	22.4656	23.438	0.0611302	0.155449	0.82075	0.936527	no	DFNA5L|FKSG10|GSDMD|GSDMDC1|hCG_32063	8	-0.635801	NaN	-0.635801	NaN
PRPF31	chr19:54610319-54635150	RPE1H2B	RPE1H2B-21.3	OK	34.8372	32.6355	-0.094185	-0.258673	0.67075	0.999631	no	OK	49.9604	61.4944	0.299668	0.618544	0.3023	0.601055	no	PRP31|PRPF31	19	-0.635244	-0.635244	-0.691713	-0.513289
MFAP1	chr15:44096732-44116951	RPE1H2B	RPE1H2B-21.3	OK	25.1018	22.9886	-0.126869	-0.373498	0.55075	0.999631	no	OK	24.2679	21.4877	-0.175539	-0.369305	0.5095	0.775752	no	MFAP1	15	-0.632454	0.0208526	-0.692784	-0.632454
NXF1	chr11:62559597-62572964	RPE1H2B	RPE1H2B-21.3	OK	21.6897	24.2667	0.161969	0.424899	0.457	0.999631	no	OK	24.7042	22.101	-0.160649	-0.329642	0.56685	0.813293	no	NXF1|TAP|DKFZp667O0311|hCG_2020139	11	-0.630778	-0.630778	-0.686881	-0.627046
HTATSF1	chrX:135579237-135594503	RPE1H2B	RPE1H2B-21.3	OK	22.4662	27.7767	0.306119	0.8416	0.14015	0.805634	no	OK	24.8962	22.3006	-0.158847	-0.290089	0.5484	0.802742	no	HTATSF1|RP1-196E23.2-002	X	-0.629846	-0.496513	-0.695994	-0.629846
SMARCA2	chr9:2015341-2193623	RPE1H2B	RPE1H2B-21.3	OK	14.1522	19.0003	0.424996	1.1701	0.03885	0.397144	no	OK	11.9479	12.2682	0.0381623	0.0742295	0.8838	0.962483	no	BAF190B|BRM|SMARCA2|SNF2A|SNF2L2	9	-0.629846	-0.408494	-0.707966	-0.629846
SMARCA4	chr19:11071597-11172958	RPE1H2B	RPE1H2B-21.3	OK	33.3955	31.809	-0.0702188	-0.203945	0.73035	0.999631	no	OK	36.528	57.7159	0.659967	1.4131	0.0214	0.12506	no	SMARCA4|hCG_29955|BAF190A|BRG1|SNF2B|SNF2L4	19	-0.62742	-0.658554	-0.62742	-0.411318
PHAX	chr5:125936606-125962944	RPE1H2B	RPE1H2B-21.3	OK	17.7076	18.1148	0.0327946	0.0926545	0.8723	0.999631	no	OK	15.3014	15.8104	0.0472128	0.0891205	0.855	0.95071	no	PHAX|RNUXA	5	-0.62714	-0.636079	-0.568519	-0.62714
PHIP	chr6:79644135-79788011	RPE1H2B	RPE1H2B-21.3	OK	4.72322	5.56995	0.237892	0.639714	0.25385	0.981882	no	OK	4.32087	4.75805	0.139047	0.185928	0.63055	0.852791	no	PHIP|WDR11	6	-0.62693	-0.683202	-0.570657	NaN
AGA	chr4:178351928-178363657	RPE1H2B	RPE1H2B-21.3	OK	9.40177	8.12521	-0.210526	-0.503677	0.3652	0.999631	no	OK	7.76305	7.08137	-0.132594	-0.249628	0.62305	0.849	no	AGA|GA	4	-0.626225	-2.10225	0.849804	NaN
BUD31	chr7:99006600-99063824	RPE1H2B	RPE1H2B-21.3	OK	50.5158	50.2179	-0.00853389	-0.0142148	0.9833	0.999631	no	OK	78.5024	70.5994	-0.153082	-0.147987	0.7999	0.928425	no	BUD31|hCG_2023859|EDG2	7	-0.625364	-0.55159	-0.625364	-0.686702
PHF3	chr6:64356430-64424405	RPE1H2B	RPE1H2B-21.3	OK	13.6951	14.196	0.0518207	0.136957	0.80495	0.999631	no	OK	8.82804	7.62063	-0.212184	-0.415277	0.43115	0.716593	no	KIAA0244|PHF3	6	-0.625364	-0.613437	-0.625364	-0.738033
TGFB1	chr19:41836811-41859831	RPE1H2B	RPE1H2B-21.3	OK	137.331	108.818	-0.335738	-1.12973	0.10915	0.720172	no	OK	114.696	110.862	-0.0490494	-0.136266	0.86055	0.952543	no	TGFB|TGFB1	19	-0.625177	-0.6515	-0.609093	-0.625177
FKBP5	chr6:35541361-35704724	RPE1H2B	RPE1H2B-21.3	OK	9.03759	8.15804	-0.147714	-0.392481	0.5005	0.999631	no	OK	11.7943	7.64696	-0.625132	-1.19575	0.0227	0.130165	no	AIG6|FKBP5|FKBP51|hCG_17659|RP3-340B19.6-001	6	-0.62499	-0.666757	-0.62499	-0.395721
PIAS1	chr15:68346571-68480404	RPE1H2B	RPE1H2B-21.3	OK	10.2474	10.8054	0.0765027	0.200866	0.73515	0.999631	no	OK	7.85895	8.13429	0.0496813	0.111994	0.8568	0.951083	no	DDXBP1|PIAS1|hCG_23811	15	-0.624241	NaN	-0.624241	NaN
MEST	chr7:130126015-130371406	RPE1H2B	RPE1H2B-21.3	OK	214.147	65.4622	-1.70987	-4.70021	5e-05	0.00219911	yes	OK	125.875	71.6121	-0.813718	-1.66367	0.0058	0.0517213	no	MEST|PEG1	7	-0.623027	-0.700085	-0.545968	NaN
MRPS9	chr2:105654482-105716418	RPE1H2B	RPE1H2B-21.3	OK	18.8017	16.8232	-0.160411	-0.46009	0.4691	0.999631	no	OK	26.1904	21.8264	-0.262967	-0.533245	0.3327	0.631072	no	MRPS9|RPMS9	2	-0.622837	-0.82073	-0.622837	-0.370053
BRIX1	chr5:34915819-34925787	RPE1H2B	RPE1H2B-21.3	OK	19.6965	18.7133	-0.0738754	-0.214561	0.74155	0.999631	no	OK	32.8933	22.863	-0.524777	-1.10408	0.05	0.220759	no	BRIX|BRIX1|BXDC2|hCG_2039716	5	-0.622274	-0.680504	-0.358396	-0.622274
PTPN2	chr18:12785476-12884334	RPE1H2B	RPE1H2B-21.3	OK	8.21196	9.76177	0.249417	0.549831	0.31555	0.999631	no	OK	10.0925	7.74804	-0.381384	-0.675144	0.17865	0.459697	no	PTPN2|PTPT|hCG_1999834|PTN2	18	-0.621618	-0.0153549	-0.793438	-0.621618
SNUPN	chr15:75890423-75918719	RPE1H2B	RPE1H2B-21.3	OK	15.7513	12.2333	-0.364652	-0.873095	0.11465	0.735319	no	OK	15.0142	11.2145	-0.420952	-0.817604	0.11625	0.363799	no	SNUPN|RNUT1|SPN1	15	-0.620493	-0.636822	-0.620493	-0.602362
NFIC	chr19:3359560-3469215	RPE1H2B	RPE1H2B-21.3	OK	28.7081	27.1041	-0.0829435	-0.227555	0.6938	0.999631	no	OK	25.7148	36.3442	0.499123	0.92889	0.10485	0.343903	no	NFI|NFIC	19	-0.61946	-0.256407	-0.61946	-0.771209
DPYD	chr1:97543299-98386615	RPE1H2B	RPE1H2B-21.3	OK	17.1705	22.9543	0.418836	1.10075	0.04895	0.457274	no	OK	10.0363	9.55051	-0.0715783	-0.130548	0.80085	0.928439	no	DPYD	1	-0.61899	NaN	-0.61899	NaN
GSTCD	chr4:106629940-106768882	RPE1H2B	RPE1H2B-21.3	OK	4.32503	4.85036	0.165382	0.340239	0.54855	0.999631	no	OK	4.09809	3.82249	-0.10044	-0.172754	0.7504	0.909301	no	GSTCD	4	-0.618239	-0.618239	-0.74261	-0.423955
NT5DC2	chr3:52529355-52569093	RPE1H2B	RPE1H2B-21.3	OK	99.6667	75.5608	-0.399474	-1.15017	0.0544	0.489679	no	OK	124.528	173.019	0.474466	1.29617	0.0873	0.310717	no	NT5DC2	3	-0.613437	-0.613437	-0.61664	-0.29125
TOP1	chr20:39657461-39753126	RPE1H2B	RPE1H2B-21.3	OK	36.4432	34.1788	-0.0925467	-0.2611	0.65	0.999631	no	OK	47.6437	37.2276	-0.355915	-0.549397	0.21845	0.508085	no	TOP1	20	-0.612777	-0.612777	-0.619648	-0.603787
RCC1	chr1:28832454-28865708	RPE1H2B	RPE1H2B-21.3	OK	41.7819	39.5828	-0.0780032	-0.218965	0.70825	0.999631	no	OK	58.9093	48.2395	-0.28828	-0.548778	0.2901	0.588589	no	RCC1|CHC1|hCG_27809|RP4-669K10.2-001	1	-0.612305	-0.612305	-0.519139	-0.744075
MID1	chrX:10413349-10851809	RPE1H2B	RPE1H2B-21.3	OK	12.2789	13.3368	0.119236	0.308882	0.57395	0.999631	no	OK	9.11559	9.86338	0.113746	0.210867	0.6897	0.882186	no	AAG|ANPG|MID1|MPG|hCG_22412|PIG16|Z69720.1-002|Z69720.1-004	16	-0.61188	NaN	-0.662752	-0.561008	FXY|MID1|RNF59|TRIM18|XPRF	X	0.165483	0.0400519	0.165483	0.21682
MPG	chr16:127017-188697	RPE1H2B	RPE1H2B-21.3	OK	59.3535	53.933	-0.138163	-0.334053	0.65265	0.999631	no	OK	74.4141	132.552	0.83291	2.09651	0.03915	0.188761	no	AAG|ANPG|MID1|MPG|hCG_22412|PIG16|Z69720.1-002|Z69720.1-004	16	-0.61188	NaN	-0.662752	-0.561008
DEK	chr6:18224399-18264799	RPE1H2B	RPE1H2B-21.3	OK	99.1599	98.5616	-0.00873077	-0.0233303	0.968	0.999631	no	OK	121.651	93.8649	-0.374089	-0.544396	0.21415	0.502565	no	DEK	6	-0.611267	-0.563646	-0.680864	-0.611267
UBE2C	chr20:44441254-44445596	RPE1H2B	RPE1H2B-21.3	OK	55.2071	60.927	0.142228	0.350938	0.5166	0.999631	no	OK	152.344	194.931	0.355636	0.713734	0.23335	0.527251	no	UBCH10|UBE2C|hCG_38372	20	-0.611172	-0.644595	-0.432425	-0.611172
MPHOSPH6	chr16:82181766-82203829	RPE1H2B	RPE1H2B-21.3	OK	12.8224	10.3548	-0.308369	-0.854736	0.21995	0.941261	no	OK	22.8182	17.078	-0.41805	-0.806761	0.1408	0.402079	no	MPHOSPH6|MPP6	16	-0.609944	-0.174023	-0.609944	-0.774334
MPP6	chr7:24613084-24727498	RPE1H2B	RPE1H2B-21.3	OK	7.11728	8.0912	0.185027	0.471789	0.42665	0.999631	no	OK	5.36404	6.99534	0.383075	0.765583	0.16925	0.44694	no	MPHOSPH6|MPP6	16	-0.609944	-0.174023	-0.609944	-0.774334	MPP6|VAM1|hCG_38837	7	0.0942641	0.0942641	0.132657	-0.0738202
RRM1	chr11:4115923-4160106	RPE1H2B	RPE1H2B-21.3	OK	36.2513	37.8688	0.0629794	0.183795	0.7638	0.999631	no	OK	57.6293	38.8622	-0.568437	-1.16352	0.03835	0.185784	no	RR1|RRM1	11	-0.609755	-0.565012	-0.609755	-0.641084
NAF1	chr4:164047859-164088073	RPE1H2B	RPE1H2B-21.3	OK	9.02572	8.96656	-0.00948663	-0.0230056	0.96795	0.999631	no	OK	9.54593	6.49001	-0.556664	-1.08635	0.05265	0.227523	no	NAF1	4	-0.608908	-0.550605	-0.667211	NaN
HNRNPU	chr1:245013601-245027827	RPE1H2B	RPE1H2B-21.3	OK	83.7385	75.397	-0.151383	-0.388249	0.484	0.999631	no	OK	90.274	66.8592	-0.433184	-0.702752	0.1527	0.421279	no	HNRNPU|HNRPU|SAFA|U21.1|RP11-11N7.3-002|RP11-11N7.3-003|RP11-11N7.3-004|hCG_22289	1	-0.608052	-0.576764	-0.613155	-0.608052
PRPF8	chr17:1553922-1588176	RPE1H2B	RPE1H2B-21.3	OK	54.6675	52.2761	-0.0645306	-0.179839	0.75955	0.999631	no	OK	51.9912	50.5221	-0.041353	-0.0816267	0.88945	0.96365	no	PRPC8|PRPF8	17	-0.607295	-0.58477	-0.652142	-0.607295
CXXC1	chr18:47808712-47814692	RPE1H2B	RPE1H2B-21.3	OK	14.6384	15.7829	0.108603	0.307918	0.60785	0.999631	no	OK	20.4657	24.0262	0.231402	0.558283	0.37405	0.669168	no	CFP1|CGBP|CXXC1|PCCX1|PHF18	18	-0.606347	-0.588517	-0.606347	-0.641361
EMG1	chr12:7079943-7085165	RPE1H2B	RPE1H2B-21.3	OK	22.8475	20.8951	-0.128875	-0.382976	0.58145	0.999631	no	OK	58.5619	34.4929	-0.763663	-1.92694	0.0048	0.0456374	yes	C2F|EMG1|hCG_25956	12	-0.605874	-0.831229	-0.605874	-0.331017
SNRNP200	chr2:96940073-96971307	RPE1H2B	RPE1H2B-21.3	OK	38.3444	36.1998	-0.0830342	-0.238733	0.6893	0.999631	no	OK	34.3627	34.9368	0.0239049	0.0486113	0.9316	0.977732	no	ASCC3L1|HELIC2|KIAA0788|SNRNP200	2	-0.605589	-0.605589	-0.616264	-0.539035
NDUFV3	chr21:44313377-44329773	RPE1H2B	RPE1H2B-21.3	OK	16.161	23.7498	0.555398	1.35381	0.01675	0.224283	no	OK	19.3722	45.9738	1.24683	2.40379	0.0001	0.00241265	yes	NDUFV3	21	-0.605305	-0.202136	-0.605305	-0.816641
GTF2I	chr7:74072029-74175022	RPE1H2B	RPE1H2B-21.3	OK	20.522	18.7364	-0.131328	-0.362287	0.52855	0.999631	no	OK	15.9855	13.8075	-0.211309	-0.417548	0.44245	0.726096	no	BAP135|GTF2I|WBSCR6	7	-0.604261	-0.599794	-0.604261	-0.65205
GPHN	chr14:66974124-67648525	RPE1H2B	RPE1H2B-21.3	OK	2.39545	2.3488	-0.0283773	-0.0653168	0.91325	0.999631	no	OK	2.72889	2.03787	-0.421253	-0.836035	0.14375	0.406415	no	GPH|GPHN|KIAA1385|GPHRYN	14	-0.603939	NaN	-0.695905	-0.511974
SRCAP	chr16:30710461-30751450	RPE1H2B	RPE1H2B-21.3	OK	12.7497	13.2061	0.0507464	0.144282	0.80265	0.999631	no	OK	11.4494	12.4693	0.123105	0.262311	0.6551	0.865471	no	KIAA0309|SRCAP	16	-0.603785	NaN	-0.605968	-0.601602
RAD9A	chr11:67159422-67169376	RPE1H2B	RPE1H2B-21.3	OK	3.00377	2.86134	-0.0700816	-0.0457741	0.9456	0.999631	no	OK	3.77203	4.84139	0.360078	0.184365	0.81265	0.933813	no	RAD9A	11	-0.601792	-0.601792	-0.371392	-0.840443
THOC2	chrX:122734411-122866904	RPE1H2B	RPE1H2B-21.3	OK	11.5409	11.3446	-0.0247576	-0.0678108	0.9065	0.999631	no	OK	10.8353	11.8554	0.129807	0.178168	0.6616	0.868101	no	CXorf3|THOC2|RP5-1189B24.5-003	X	-0.601221	-0.428893	-0.601221	-0.639325
URB2	chr1:229761980-229795946	RPE1H2B	RPE1H2B-21.3	OK	3.59586	3.24453	-0.14833	-0.365574	0.5346	0.999631	no	OK	4.06837	3.88327	-0.0671788	-0.144979	0.8085	0.931845	no	KIAA0133|URB2	1	-0.601208	NaN	-0.483364	-0.719052
DCTPP1	chr16:30435018-30441373	RPE1H2B	RPE1H2B-21.3	OK	35.138	31.4804	-0.158576	-0.482595	0.4945	0.999631	no	OK	56.0792	50.4527	-0.152533	-0.403366	0.56425	0.811518	no	CDA03|DCTPP1|XTP3TPA	16	-0.601126	-0.610417	-0.601126	-0.446574
CWC27	chr5:64064754-64314590	RPE1H2B	RPE1H2B-21.3	OK	16.081	15.6243	-0.0415665	-0.115621	0.84735	0.999631	no	OK	20.4506	18.0744	-0.178193	-0.278399	0.52725	0.788517	no	CWC27|SDCCAG10|UNQ438/PRO871	5	-0.600746	-0.627233	-0.600746	-0.556993
ALKBH5	chr17:18086866-18113267	RPE1H2B	RPE1H2B-21.3	OK	38.9642	38.7798	-0.00684374	-0.0217066	0.9726	0.999631	no	OK	32.5952	31.1515	-0.0653575	-0.171792	0.8035	0.929239	no	ABH5|ALKBH5|OFOXD1	17	-0.599032	NaN	NaN	-0.599032
CWC15	chr11:94695786-94706776	RPE1H2B	RPE1H2B-21.3	OK	27.0691	27.0723	0.000170124	0.00050758	0.999	0.999631	no	OK	31.1831	30.7982	-0.0179201	-0.0273828	0.9505	0.984418	no	AD-002|C11orf5|CWC15|HSPC148	11	-0.598746	NaN	-0.598746	NaN
SDHA	chr5:218355-256814	RPE1H2B	RPE1H2B-21.3	OK	55.4763	59.9031	0.110757	0.340139	0.5921	0.999631	no	OK	79.3298	66.7323	-0.249478	-0.569286	0.3545	0.650494	no	SDH2|SDHA|SDHF	5	-0.598556	-0.612588	-0.598556	-0.468218
PPIL2	chr22:22020272-22090071	RPE1H2B	RPE1H2B-21.3	OK	11.871	12.681	0.0952286	0.246491	0.6934	0.999631	no	OK	11.8332	13.4895	0.188996	0.366695	0.5564	0.807673	no	PPIL2	22	-0.598135	-0.548634	-0.647637	NaN
RDBP	chr6:31919863-31937532	RPE1H2B	RPE1H2B-21.3	OK	43.0134	40.9394	-0.0712958	-0.159602	0.816	0.999631	no	OK	55.3104	61.8007	0.160074	0.298109	0.6588	0.867223	no	NELFE|RD|RDBP|DADB-122G4.4-011|DAMC-178C20.5-011|DAQB-331I12.3-011|DASS-107J21.4-011|XXbac-BCX116I9.1-011|XXbac-BPG116M5.4-011|hCG_43696|DADB-122G4.4-007|DAMC-178C20.5-007|DAQB-331I12.3-007|DASS-107J21.4-007|XXbac-BCX116I9.1-007|XXbac-BPG116M5.4-007|DADB-122G4.4-010|DAMC-178C20.5-010|DAQB-331I12.3-010|DASS-107J21.4-010|XXbac-BCX116I9.1-010|XXbac-BPG116M5.4-010	6	-0.597031	-0.597031	-0.402831	-0.719402
DDX46	chr5:134094460-134166812	RPE1H2B	RPE1H2B-21.3	OK	15.0884	12.9691	-0.218364	-0.605396	0.2907	0.999631	no	OK	22.1768	20.0433	-0.145927	-0.228797	0.6041	0.838147	no	DDX46|KIAA0801	5	-0.596649	-0.596649	-0.609944	-0.291839
EIF5	chr14:103800492-103811361	RPE1H2B	RPE1H2B-21.3	OK	36.4559	36.6214	0.00653443	0.0176938	0.97205	0.999631	no	OK	32.0257	35.6666	0.155346	0.276167	0.5716	0.817008	no	EIF5	14	-0.596363	-0.596363	-0.55817	-0.648281
C9orf114	chr9:131580778-131592100	RPE1H2B	RPE1H2B-21.3	OK	5.98212	6.70747	0.165112	0.383117	0.50605	0.999631	no	OK	7.73171	11.3187	0.549844	1.01989	0.07095	0.273236	no	C9orf114	9	-0.59579	NaN	-0.59579	NaN
SF3B1	chr2:198256697-198299771	RPE1H2B	RPE1H2B-21.3	OK	74.3986	66.789	-0.155666	-0.341442	0.51635	0.999631	no	OK	53.9857	44.5164	-0.278241	-0.506472	0.3244	0.624255	no	SAP155|SF3B1|DKFZp434M052	2	-0.595504	-0.602932	-0.595504	-0.505891
ZNF148	chr3:124944512-125094198	RPE1H2B	RPE1H2B-21.3	OK	6.72578	6.50846	-0.0473853	-0.129147	0.81985	0.999631	no	OK	3.97737	3.67458	-0.114234	-0.224235	0.6667	0.870629	no	ZBP89|ZNF148	3	-0.595455	-0.566669	-0.624241	NaN
CBX5	chr12:54624730-54673915	RPE1H2B	RPE1H2B-21.3	OK	29.227	28.5024	-0.0362157	-0.0948875	0.8648	0.999631	no	OK	35.4275	18.7953	-0.914497	-1.62948	0.00215	0.0252377	yes	CBX5|HP1A	12	-0.594166	-0.594166	-0.620399	-0.555031
PUS7	chr7:105096959-105162685	RPE1H2B	RPE1H2B-21.3	OK	5.70026	5.57225	-0.0327678	-0.0829654	0.8906	0.999631	no	OK	6.2641	5.38169	-0.219048	-0.443252	0.41715	0.707478	no	KIAA1897|PUS7	7	-0.592541	-0.592541	-0.759923	-0.141956
MYBBP1A	chr17:4402128-4458681	RPE1H2B	RPE1H2B-21.3	OK	14.9382	14.0668	-0.0867099	-0.233869	0.6946	0.999631	no	OK	21.2527	22.1674	0.0607894	0.13963	0.82215	0.936527	no	MYBBP1A|P160	17	-0.592445	-0.539432	-0.628447	-0.592445
TRIP12	chr2:230631929-230786655	RPE1H2B	RPE1H2B-21.3	OK	37.2362	37.3769	0.00544324	0.0151983	0.97875	0.999631	no	OK	27.1492	27.2841	0.00715249	0.0137053	0.9805	0.993305	no	TRIP12|KIAA0045	2	-0.591871	-0.591871	-0.636079	-0.546956
THOC7	chr3:63805040-63849597	RPE1H2B	RPE1H2B-21.3	OK	62.4346	54.0886	-0.207022	-0.554873	0.31825	0.999631	no	OK	72.013	64.1936	-0.165829	-0.264914	0.55345	0.806075	no	THOC7|NIF3L1BP1	3	-0.591775	-0.591775	-0.715191	-0.124857
NOP16	chr5:175810939-175815763	RPE1H2B	RPE1H2B-21.3	OK	18.2049	17.5315	-0.0543783	-0.123719	0.8266	0.999631	no	OK	37.4587	40.9986	0.130277	0.24925	0.6275	0.851642	no	hCG_1980223|HSPC111|NOP16|CGI-117	5	-0.591488	-0.755657	-0.591488	-0.548239
PPM1G	chr2:27604060-27632496	RPE1H2B	RPE1H2B-21.3	OK	76.0108	74.8897	-0.0214373	-0.0639028	0.9202	0.999631	no	OK	127.782	128.846	0.0119566	0.0246505	0.9654	0.988052	no	PPM1C|PPM1G|hCG_21229	2	-0.590913	-0.639788	-0.590913	-0.51783
KPNA2	chr17:66031847-66042970	RPE1H2B	RPE1H2B-21.3	OK	108.416	118.359	0.126592	0.376434	0.54795	0.999631	no	OK	210.353	174.127	-0.272673	-0.562292	0.3525	0.648774	no	KPNA2|RCH1|SRP1	17	-0.59053	-0.631524	-0.59053	-0.570754
HMG20A	chr15:77713242-77777945	RPE1H2B	RPE1H2B-21.3	OK	12.7897	12.294	-0.0570356	-0.158586	0.7849	0.999631	no	OK	8.50177	7.70703	-0.141588	-0.305075	0.59865	0.834257	no	HMG20A|HMGX1|HMGXB1	15	-0.590243	-0.590243	-1.05645	-0.533165
COL4A2	chr13:110959630-111165373	RPE1H2B	RPE1H2B-21.3	OK	222.031	184.65	-0.265968	-0.663916	0.26845	0.992936	no	OK	105.129	157.917	0.587008	1.01407	0.0737	0.280464	no	COL4A2	13	-0.589989	NaN	-0.635987	-0.543991
TBPL1	chr6:134273307-134308638	RPE1H2B	RPE1H2B-21.3	OK	15.4531	14.5522	-0.0866577	-0.202466	0.71265	0.999631	no	OK	17.7177	10.4045	-0.76798	-1.50848	0.00545	0.049689	yes	TBPL1|TLF|TLP|TLP21|TRF2|TRP|hCG_2030293|RP1-73H22.1-002|RP1-73H22.1-003|RP1-73H22.1-004	6	-0.589852	NaN	-0.526369	-0.653335
PRPF38A	chr1:52870218-52883992	RPE1H2B	RPE1H2B-21.3	OK	10.9162	10.2441	-0.0916709	-0.244246	0.67505	0.999631	no	OK	12.1777	9.29549	-0.389645	-0.785869	0.141	0.402462	no	PRPF38A	1	-0.586869	NaN	-0.701771	-0.471968
HNRNPF	chr10:43881064-43904696	RPE1H2B	RPE1H2B-21.3	OK	82.397	78.1587	-0.0761849	-0.209121	0.7115	0.999631	no	OK	120.136	81.2275	-0.564631	-1.06509	0.047	0.212667	no	HNRNPF|HNRPF|OK/SW-cl.23	10	-0.585251	-0.594357	-0.585251	-0.551294
ACBD5	chr10:27484142-27531068	RPE1H2B	RPE1H2B-21.3	OK	9.87621	10.4352	0.0794325	0.208474	0.7143	0.999631	no	OK	6.38498	6.71263	0.0721953	0.139169	0.78915	0.925328	no	ACBD5|KIAA1996|RP11-85G18.5-006	10	-0.584865	-1.05603	-0.1137	NaN
KIAA1429	chr8:95500004-95565746	RPE1H2B	RPE1H2B-21.3	OK	14.3924	12.9319	-0.154376	-0.397559	0.47145	0.999631	no	OK	9.72694	9.05617	-0.103085	-0.191688	0.70335	0.88786	no	KIAA1429|MSTP054	8	-0.584289	-0.549226	-0.584289	-0.59388
USP31	chr16:23072727-23160591	RPE1H2B	RPE1H2B-21.3	OK	1.22459	1.45987	0.253543	0.592389	0.30465	0.999631	no	OK	1.20351	1.23431	0.0364539	0.0734934	0.8923	0.964845	no	USP31|USP48	1	-0.584	-0.294077	-0.743213	-0.584
USP48	chr1:22004791-22109688	RPE1H2B	RPE1H2B-21.3	OK	19.5047	19.311	-0.0143961	-0.0378116	0.94635	0.999631	no	OK	16.9372	14.7488	-0.199589	-0.364311	0.46415	0.741651	no	USP31|USP48	1	-0.584	-0.294077	-0.743213	-0.584
CTBP2	chr10:126676417-126849624	RPE1H2B	RPE1H2B-21.3	OK	36.7911	37.024	0.00910465	0.0255709	0.9645	0.999631	no	OK	34.2703	29.1102	-0.235434	-0.485421	0.366	0.660672	no	CTBP2|RP11-59C5.2-005	10	-0.583808	-0.484499	-0.583808	-0.664574
SYAP1	chrX:16737706-16780807	RPE1H2B	RPE1H2B-21.3	OK	22.1442	22.1778	0.00219076	0.0059766	0.9924	0.999631	no	OK	20.328	20.4992	0.0120969	0.0209116	0.96345	0.987722	no	PRO3113|SYAP1	X	-0.583808	-0.603597	-0.583808	-0.559932
EXOSC3	chr9:37780307-37785067	RPE1H2B	RPE1H2B-21.3	OK	14.0419	13.9779	-0.00659197	-0.0152782	0.97825	0.999631	no	OK	25.0481	21.1285	-0.245512	-0.434652	0.36465	0.659293	no	CGI-102|EXOSC3|RRP40|hCG_30090|RP11-3J10.8-001|PNAS-3	9	-0.583423	-0.583423	-0.718789	-0.222557
SYMPK	chr19:46318699-46366548	RPE1H2B	RPE1H2B-21.3	OK	22.2838	22.411	0.00821042	0.0250794	0.96855	0.999631	no	OK	24.7584	36.6884	0.567411	1.41918	0.0359	0.177364	no	SPK|SYMPK	19	-0.58323	-0.5144	-0.639602	-0.58323
TOX4	chr14:21945334-21979457	RPE1H2B	RPE1H2B-21.3	OK	15.9001	15.6866	-0.0195056	-0.0426739	0.93865	0.999631	no	OK	13.831	12.5386	-0.141537	-0.225186	0.68325	0.879444	no	C14orf92|KIAA0737|TOX4	14	-0.581881	NaN	NaN	-0.581881
HELLS	chr10:96305573-96361856	RPE1H2B	RPE1H2B-21.3	OK	9.14207	8.10545	-0.17363	-0.456706	0.45545	0.999631	no	OK	15.7915	10.0428	-0.65299	-1.17558	0.01585	0.102539	no	HELLS|Nbla10143|PASG|SMARCA6|RP11-119K6.1-002	10	-0.581496	-1.40686	-0.581496	0.0747905
NCBP2	chr3:196662272-196669464	RPE1H2B	RPE1H2B-21.3	OK	39.0954	36.7852	-0.0878733	-0.236289	0.6671	0.999631	no	OK	41.2655	34.1278	-0.27399	-0.510304	0.29675	0.595451	no	CBP20|NCBP2|PIG55|DKFZp686G18222|hCG_40296	3	-0.581207	-0.519341	-0.651591	-0.581207
ATG9A	chr2:220084101-220094361	RPE1H2B	RPE1H2B-21.3	OK	31.8609	30.5104	-0.0624852	-0.181952	0.76205	0.999631	no	OK	25.8391	32.5504	0.333116	0.80814	0.20615	0.493467	no	APG9L1|ATG9A	2	-0.578573	-0.467488	-0.689657	NaN
MEPCE	chr7:100026412-100031749	RPE1H2B	RPE1H2B-21.3	OK	18.9257	20.1554	0.0908147	0.241182	0.6821	0.999631	no	OK	28.6032	23.3684	-0.291617	-0.540604	0.339	0.637479	no	BCDIN3|MEPCE	7	-0.578117	-0.500598	-0.578117	-0.85599
RAD50	chr5:131892615-131980313	RPE1H2B	RPE1H2B-21.3	OK	14.7881	12.153	-0.283129	-0.785037	0.1705	0.865638	no	OK	11.0369	10.2206	-0.110857	-0.177248	0.69055	0.882271	no	RAD50	5	-0.578117	-0.578117	-0.652968	-0.495695
SF3A2	chr19:2236815-2248678	RPE1H2B	RPE1H2B-21.3	OK	41.5857	38.709	-0.103418	-0.326085	0.6228	0.999631	no	OK	58.6244	89.1067	0.604033	1.77488	0.03805	0.184918	no	SAP62|SF3A2	19	-0.578117	-0.578117	-0.612871	-0.278936
MTA2	chr11:62360674-62369312	RPE1H2B	RPE1H2B-21.3	OK	37.8601	38.9945	0.0425919	0.123973	0.83245	0.999631	no	OK	48.0782	52.1131	0.116263	0.23962	0.66695	0.870629	no	MTA1L1|MTA2|PID|DKFZp686F2281	11	-0.577828	-0.742437	-0.577828	-0.474047
SF3B5	chr6:144416017-144416754	RPE1H2B	RPE1H2B-21.3	OK	109.927	102.956	-0.0945181	-0.380488	0.6538	0.999631	no	OK	164.776	180.051	0.127903	0.490708	0.6297	0.852327	no	SF3B10|SF3B5	6	-0.577828	-0.577828	-0.615228	-0.33674
VCAN	chr5:82767492-82878122	RPE1H2B	RPE1H2B-21.3	OK	291.188	203.268	-0.518567	-0.932258	0.07865	0.607522	no	OK	106.205	98.5031	-0.108613	-0.0958084	0.83885	0.943146	no	CSPG2|VCAN|DKFZp686K06110	5	-0.577248	-0.577248	-0.812786	-0.264957
MED16	chr19:867961-893218	RPE1H2B	RPE1H2B-21.3	OK	23.2439	21.4222	-0.117745	-0.389641	0.58225	0.999631	no	OK	32.5937	30.6389	-0.0892254	-0.293814	0.73705	0.903949	no	DRIP92|MED16|THRAP5	19	-0.576569	-0.556012	NaN	-0.597126
EXOSC4	chr8:145133521-145135551	RPE1H2B	RPE1H2B-21.3	OK	15.5359	14.8497	-0.0651678	-0.200677	0.7985	0.999631	no	OK	34.753	67.0903	0.948966	3.32376	0.00145	0.01922	yes	EXOSC4|RRP41|SKI6	8	-0.575312	-0.457962	-0.575312	-0.712288
THOC1	chr18:214519-268059	RPE1H2B	RPE1H2B-21.3	OK	7.39822	7.79443	0.0752645	0.193497	0.74595	0.999631	no	OK	11.5323	7.31619	-0.656518	-1.28639	0.0151	0.0995361	no	HPR1|THOC1	18	-0.574925	-0.545672	-0.574925	-0.898479
POLA1	chrX:24712063-25015102	RPE1H2B	RPE1H2B-21.3	OK	5.07357	4.48808	-0.176902	-0.437738	0.43985	0.999631	no	OK	7.12922	4.41144	-0.692493	-1.33542	0.01065	0.0787971	no	POLA1|POLA	X	-0.574344	-0.363115	-0.574344	-1.10064
POT1	chr7:124462439-124570037	RPE1H2B	RPE1H2B-21.3	OK	4.7105	4.52735	-0.0572138	-0.133562	0.8038	0.999631	no	OK	4.25961	2.8881	-0.560598	-1.07009	0.04535	0.207742	no	POT1|hCG_32923	7	-0.573568	NaN	NaN	-0.573568
DDX55	chr12:124086671-124105482	RPE1H2B	RPE1H2B-21.3	OK	6.05116	5.16793	-0.227627	-0.584297	0.3426	0.999631	no	OK	12.3003	7.85293	-0.64739	-1.10595	0.02455	0.137543	no	DDX55|KIAA1595	12	-0.572793	NaN	-0.572793	NaN
LEO1	chr15:52230221-52263958	RPE1H2B	RPE1H2B-21.3	OK	15.0746	15.7801	0.0659827	0.189351	0.7585	0.999631	no	OK	16.4892	13.4209	-0.297033	-0.588544	0.26485	0.562507	no	LEO1|RDL	15	-0.572017	-0.603312	-0.540722	NaN
PSIP1	chr9:15464064-15511003	RPE1H2B	RPE1H2B-21.3	OK	48.2342	53.2158	0.141798	0.348486	0.5205	0.999631	no	OK	48.7572	47.7216	-0.0309702	-0.0404414	0.92155	0.97481	no	DFS70|LEDGF|PSIP1|PSIP2|hCG_27254	9	-0.570366	-0.570366	-0.562474	-0.588996
TJP2	chr9:71736179-71870124	RPE1H2B	RPE1H2B-21.3	OK	13.3026	11.3272	-0.231916	-0.621386	0.2746	0.998759	no	OK	15.5562	10.5972	-0.553817	-1.10199	0.0447	0.205691	no	TJP2|X104|ZO2|RP11-16N10.1-006|RP11-16N10.1-004	9	-0.570269	-0.554933	-0.57947	-0.570269
SNRPD1	chr18:19192259-19210208	RPE1H2B	RPE1H2B-21.3	OK	35.7756	32.914	-0.120275	-0.359599	0.57865	0.999631	no	OK	60.2304	40.5701	-0.570077	-1.12446	0.03275	0.167006	no	SNRPD1	18	-0.569977	-0.569977	-0.498659	-0.602172	SNRPD1|SNRPD2	19	-0.461214	-0.461214	-0.52667	-0.392977
HNRNPC	chr14:21677295-21737638	RPE1H2B	RPE1H2B-21.3	OK	159.054	151.975	-0.0656768	-0.16742	0.7623	0.999631	no	OK	223.356	193.952	-0.203643	-0.300999	0.53365	0.792703	no	HNRNPC|HNRPC|HNRNPCL1|HNRPCL1|LOC440563	1|14	-0.569588	-0.560617	-0.569588	-0.580338
HNRNPCL1	chr1:12907235-12908578	RPE1H2B	RPE1H2B-21.3	NOTEST	0.0186262	0	#NAME?	0	1	1	no	NOTEST	0.0219488	0	#NAME?	0	1	1	no	HNRNPC|HNRPC|HNRNPCL1|HNRPCL1|LOC440563	1|14	-0.569588	-0.560617	-0.569588	-0.580338
LOC440563	chr1:13182959-13184326	RPE1H2B	RPE1H2B-21.3	NOTEST	0	0	0	0	1	1	no	NOTEST	0	0	0	0	1	1	no	HNRNPC|HNRPC|HNRNPCL1|HNRPCL1|LOC440563	1|14	-0.569588	-0.560617	-0.569588	-0.580338
CENPE	chr4:104026962-104119566	RPE1H2B	RPE1H2B-21.3	OK	5.86966	8.74534	0.575237	1.53322	0.0069	0.123055	no	OK	11.6767	10.3888	-0.168602	-0.23777	0.55555	0.807111	no	CENPE	4	-0.567448	-0.879941	-0.567448	0.132689
CPNE2	chr16:57126454-57181878	RPE1H2B	RPE1H2B-21.3	OK	18.3728	17.3726	-0.080758	-0.242301	0.71585	0.999631	no	OK	20.0521	24.4381	0.285381	0.765474	0.27665	0.574867	no	CPNE2	16	-0.567299	-0.55031	-0.584289	NaN
NOSIP	chr19:50058967-50083803	RPE1H2B	RPE1H2B-21.3	OK	33.4189	35.0665	0.0694291	0.238122	0.75335	0.999631	no	OK	54.0781	98.1422	0.85983	2.79135	0.002	0.0240552	yes	CGI-25|NOSIP	19	-0.567059	-0.593306	-0.491802	-0.567059
LMNB2	chr19:2428163-2456958	RPE1H2B	RPE1H2B-21.3	OK	44.1073	41.9023	-0.0739883	-0.211638	0.7352	0.999631	no	OK	62.4674	53.5538	-0.222114	-0.482667	0.4244	0.711868	no	LMN2|LMNB2	19	-0.566572	-0.524866	-0.566572	-0.592254
DDX54	chr12:113587662-113623284	RPE1H2B	RPE1H2B-21.3	OK	22.9728	19.5048	-0.2361	-0.654994	0.27475	0.998898	no	OK	44.0572	29.5945	-0.574052	-1.24117	0.03655	0.179775	no	DDX54|hCG_2015551	12	-0.56433	-0.496616	-0.56433	-0.57657
SYNJ2	chr6:158402887-158520207	RPE1H2B	RPE1H2B-21.3	OK	28.8251	38.5337	0.418797	1.1171	0.04925	0.459382	no	OK	21.8238	22.6771	0.0553356	0.109139	0.843	0.944767	no	KIAA0348|SYNJ2	6	-0.563646	-0.507313	-0.593497	-0.563646
TOP2B	chr3:25639474-25705788	RPE1H2B	RPE1H2B-21.3	OK	36.724	34.9452	-0.0716293	-0.197609	0.73365	0.999631	no	OK	28.2717	20.4934	-0.464203	-0.89502	0.0914	0.319259	no	TOP2B|topIIb|top2beta	3	-0.563549	-0.591201	-0.50711	-0.563549
ANAPC16	chr10:73855789-73995618	RPE1H2B	RPE1H2B-21.3	OK	23.1692	22.632	-0.0338484	-0.0737309	0.89115	0.999631	no	OK	23.5129	19.9753	-0.235237	-0.353169	0.4842	0.757377	no	ANAPC16|C10orf104|hCG_1789694	10	-0.563451	-0.6277	-0.563451	-0.525868
HMGN3	chr6:79910961-79946517	RPE1H2B	RPE1H2B-21.3	OK	24.948	32.3337	0.374119	1.07756	0.1197	0.750569	no	OK	30.9094	32.6916	0.080872	0.16415	0.7719	0.917651	no	HMGN3|PNAS-24|TRIP7|DKFZp686E20226	6	-0.563298	-0.580628	NaN	-0.545968
TARS2	chr1:150459919-150479749	RPE1H2B	RPE1H2B-21.3	OK	8.89666	8.27944	-0.10373	-0.282627	0.6508	0.999631	no	OK	13.3814	9.92515	-0.431071	-1.00593	0.10715	0.348359	no	TARS2|TARSL1|hCG_1999130|RP11-54A4.9-010|RP11-54A4.9-012|DKFZp667F1511	1	-0.563158	NaN	-0.563158	NaN
BTAF1	chr10:93683735-93790080	RPE1H2B	RPE1H2B-21.3	OK	10.7992	10.268	-0.0727771	-0.199166	0.7251	0.999631	no	OK	6.46079	6.15693	-0.0694987	-0.138627	0.8006	0.928439	no	BTAF1|TAF172|hCG_19287|RP11-430L14.1-001	10	-0.562767	-0.562767	-0.633385	-0.36087
RNF2	chr1:185014550-185071740	RPE1H2B	RPE1H2B-21.3	OK	6.33305	5.63597	-0.168235	-0.42938	0.4528	0.999631	no	OK	4.89786	2.93545	-0.738567	-1.4916	0.00785	0.063634	no	BAP1|DING|HIPI3|RING1B|RNF2	1	-0.562582	-0.523562	-0.601602	NaN
CDKN2AIPNL	chr5:133737755-133747598	RPE1H2B	RPE1H2B-21.3	OK	21.2627	22.0869	0.0548659	0.165311	0.80975	0.999631	no	OK	31.8311	26.5143	-0.263669	-0.636482	0.3286	0.627295	no	CDKN2AIPNL	5	-0.562279	-0.562279	-0.740971	-0.485942
TENC1	chr12:53436972-53473204	RPE1H2B	RPE1H2B-21.3	OK	25.159	29.311	0.220366	0.519799	0.408	0.999631	no	OK	25.7662	27.5947	0.0989101	0.18954	0.79385	0.926601	no	KIAA1075|TENC1|TNS2	12	-0.561636	NaN	-0.763752	-0.359521
USP39	chr2:85829964-85876407	RPE1H2B	RPE1H2B-21.3	OK	22.601	21.9873	-0.0397123	-0.0888827	0.8726	0.999631	no	OK	31.1948	23.2865	-0.42181	-0.756232	0.17575	0.455822	no	CGI-21|HSPC332|PRO2855|USP39|hCG_34614	2	-0.560226	-0.533065	-0.56306	-0.560226
SPATS2L	chr2:201170603-201346986	RPE1H2B	RPE1H2B-21.3	OK	21.7319	25.4435	0.227487	0.632981	0.27295	0.996923	no	OK	25.8328	24.0168	-0.10516	-0.213675	0.69385	0.883485	no	DNAPTP6|SP1224|SPATS2L|hCG_1811464	2	-0.56003	-0.299948	-0.56003	-0.604166
RBBP4	chr1:33116748-33168361	RPE1H2B	RPE1H2B-21.3	OK	15.3275	14.4471	-0.0853383	-0.139414	0.808	0.999631	no	OK	16.6241	11.064	-0.587411	-0.626213	0.2172	0.5068	no	RBAP48|RBBP4	1	-0.559443	-0.544386	-0.559443	-0.605399
HDAC2	chr6:114257319-114292359	RPE1H2B	RPE1H2B-21.3	OK	23.2433	20.9967	-0.146652	-0.402068	0.4706	0.999631	no	OK	28.9844	19.1231	-0.599955	-1.07231	0.02835	0.15213	no	HDAC2|hCG_21384	6	-0.559149	-0.559149	-0.590243	-0.543991
NOC4L	chr12:132628992-132636986	RPE1H2B	RPE1H2B-21.3	OK	13.676	13.7781	0.0107341	0.0314803	0.96505	0.999631	no	OK	36.8554	39.5164	0.100575	0.327154	0.71015	0.891833	no	NOC4L	12	-0.559149	-0.367595	-0.685447	-0.559149
CLPB	chr11:72003469-72145568	RPE1H2B	RPE1H2B-21.3	OK	5.37253	4.90109	-0.132499	-0.336313	0.58165	0.999631	no	OK	6.83802	5.95233	-0.200125	-0.464211	0.4559	0.734914	no	CLPB|HSP78|SKD3	11	-0.55817	NaN	NaN	-0.55817
FBL	chr19:40325092-40337054	RPE1H2B	RPE1H2B-21.3	OK	113.895	84.7523	-0.426375	-1.36319	0.04675	0.445133	no	OK	168.335	153.345	-0.134548	-0.300811	0.6258	0.850443	no	FBL|FIB1|FLRN	19	-0.55768	-0.585155	-0.55768	-0.463832
MED27	chr9:134735496-134955274	RPE1H2B	RPE1H2B-21.3	OK	20.4645	21.0211	0.0387124	0.0992969	0.8594	0.999631	no	OK	29.8935	29.0101	-0.0432755	-0.0968325	0.87265	0.958409	no	CRSP34|CRSP8|MED27	9	-0.55719	-0.55719	-0.607011	-0.147567
CDIPT	chr16:29869677-29874578	RPE1H2B	RPE1H2B-21.3	OK	45.848	41.9314	-0.128827	-0.434705	0.53305	0.999631	no	OK	58.8202	64.831	0.140371	0.421918	0.5935	0.831638	no	CDIPT|PIS|PIS1|hCG_21626	16	-0.556503	NaN	-0.556503	NaN
MRI1	chr19:13875336-13885096	RPE1H2B	RPE1H2B-21.3	OK	8.09141	7.68539	-0.0742725	-0.19347	0.742	0.999631	no	OK	7.57374	7.13456	-0.0861824	-0.187354	0.74845	0.908409	no	MRDI|MRI1|UNQ6390/PRO21135	19	-0.556405	-0.337882	-0.694122	-0.556405
MSH3	chr5:79922044-80172634	RPE1H2B	RPE1H2B-21.3	OK	6.65174	6.05173	-0.136385	-0.124019	0.82625	0.999631	no	OK	5.63512	4.4073	-0.354551	-0.227039	0.63415	0.855126	no	DUC1|DUG|MSH3	5	-0.55637	-0.49968	-0.61306	NaN
SF3A3	chr1:38422651-38455761	RPE1H2B	RPE1H2B-21.3	OK	31.4839	34.0634	0.11361	0.326771	0.57735	0.999631	no	OK	43.953	37.8077	-0.21728	-0.433971	0.40865	0.70172	no	SAP61|SF3A3	1	-0.555522	-0.555522	-0.565402	-0.491904
SDHC	chr1:161284165-161337664	RPE1H2B	RPE1H2B-21.3	OK	35.6672	34.0704	-0.0660792	-0.186355	0.74915	0.999631	no	OK	29.0504	24.6032	-0.239714	-0.486893	0.36565	0.660138	no	CYB560|SDH3|SDHC|hCG_1995943	1	-0.555325	NaN	NaN	-0.555325
POLR2E	chr19:1067173-1095391	RPE1H2B	RPE1H2B-21.3	OK	60.0398	59.8506	-0.00455289	-0.012371	0.98175	0.999631	no	OK	80.4906	79.159	-0.024066	-0.048424	0.9308	0.977732	no	POLR2E|hCG_21572	19	-0.554933	-0.554933	-0.613815	-0.47228
DIMT1	chr5:61684350-61699728	RPE1H2B	RPE1H2B-21.3	OK	19.181	22.5483	0.233342	0.687192	0.2847	0.999631	no	OK	25.5054	21.7517	-0.229676	-0.527992	0.3856	0.680457	no	DIMT1|DIMT1L|HUSSY-05	5	-0.554343	-0.554343	-0.625738	-0.00460935
ADNP	chr20:49506882-49547527	RPE1H2B	RPE1H2B-21.3	OK	26.4318	23.9655	-0.141314	-0.383993	0.49825	0.999631	no	OK	20.4173	14.9836	-0.446407	-0.904978	0.0994	0.333647	no	ADNP|ADNP1|KIAA0784	20	-0.553754	-0.553754	-0.70248	-0.31823
TMEM109	chr11:60681370-60690915	RPE1H2B	RPE1H2B-21.3	OK	32.2807	27.7757	-0.216849	-0.64783	0.3104	0.999631	no	OK	49.5798	34.3118	-0.531049	-1.2652	0.0494	0.219061	no	TMEM109	11	-0.553655	-0.590051	-0.553655	-0.449218
NPRL3	chr16:127017-188697	RPE1H2B	RPE1H2B-21.3	OK	18.0331	15.4931	-0.219021	-0.407144	0.5114	0.999631	no	OK	30.4839	30.7455	0.0123282	0.0240564	0.97585	0.991646	no	C16orf35|CGTHBA|MARE|Z69666.1-003|NPRL3|hCG_1984129	16	-0.553164	-0.496104	-0.771886	-0.553164
MLH1	chr3:37034840-37092337	RPE1H2B	RPE1H2B-21.3	OK	17.1539	15.9747	-0.102746	-0.266098	0.63235	0.999631	no	OK	21.2333	15.0446	-0.497084	-0.966329	0.06225	0.251972	no	COCA2|MLH1|hCG_17142	3	-0.552839	-0.799999	-0.305679	NaN
ZFAND6	chr15:80351909-80430735	RPE1H2B	RPE1H2B-21.3	OK	41.643	44.9161	0.109159	0.297996	0.60615	0.999631	no	OK	32.4486	24.9455	-0.37938	-0.77918	0.15835	0.429913	no	AWP1|HT032|ZA20D3|ZFAND6	15	-0.552672	-0.28629	-0.552672	-0.678613
RPL6	chr12:112842993-112847443	RPE1H2B	RPE1H2B-21.3	OK	1128.19	813.182	-0.472355	-1.1923	0.03215	0.348643	no	OK	1887.25	1176.15	-0.682214	-0.970765	0.05095	0.223018	no	RPL6|TXREB1	12	-0.552574	-0.552574	-0.583134	-0.543397
BLMH	chr17:28575212-28619184	RPE1H2B	RPE1H2B-21.3	OK	20.808	19.0143	-0.130054	-0.379026	0.54005	0.999631	no	OK	21.0292	16.8457	-0.320017	-0.684362	0.21665	0.506194	no	BLMH	17	-0.552377	-0.574344	-0.490057	-0.552377
NUP210	chr3:13357736-13461809	RPE1H2B	RPE1H2B-21.3	OK	8.86478	3.30352	-1.42408	-3.90317	5e-05	0.00219911	yes	OK	9.6733	5.30774	-0.865909	-1.97653	0.0016	0.0205176	yes	KIAA0906|NUP210|PSEC0245	3	-0.551526	NaN	-0.509746	-0.593306
CHD3	chr17:7788122-7816075	RPE1H2B	RPE1H2B-21.3	OK	56.0789	51.2939	-0.128671	-0.342808	0.5362	0.999631	no	OK	33.2911	37.8676	0.185826	0.337116	0.5162	0.780308	no	CHD3	17	-0.551294	NaN	-0.551294	NaN
RSF1	chr11:77377273-77531880	RPE1H2B	RPE1H2B-21.3	OK	11.7034	11.8359	0.0162495	0.0451638	0.93455	0.999631	no	OK	9.04011	12.4355	0.460054	0.631073	0.1242	0.375491	no	HBXAP|RSF1|XAP8	11	-0.550113	-0.550113	-0.40621	-0.633664
LPCAT1	chr5:1461541-1524076	RPE1H2B	RPE1H2B-21.3	OK	22.0009	23.7723	0.111715	0.347429	0.5865	0.999631	no	OK	26.6213	25.6966	-0.0509998	-0.124982	0.84625	0.946436	no	AYTL2|LPCAT1|PFAAP3	5	-0.549423	-0.61617	-0.549423	-0.124725
CEP97	chr3:101443493-101486181	RPE1H2B	RPE1H2B-21.3	OK	3.00976	4.0829	0.439945	1.07372	0.063	0.534031	no	OK	2.60947	2.65029	0.022391	0.0426022	0.94105	0.981741	no	CEP97|LRRIQ2	3	-0.549226	0.0538681	-0.549226	-0.585347
WRAP53	chr17:7571719-7606820	RPE1H2B	RPE1H2B-21.3	OK	6.82087	6.55885	-0.0565119	-0.0490402	0.93545	0.999631	no	OK	12.9012	17.4358	0.434541	0.45647	0.4793	0.752541	no	TCAB1|WDR79|WRAP53	17	-0.549226	NaN	-0.549226	NaN
TCOF1	chr5:149737201-149779871	RPE1H2B	RPE1H2B-21.3	OK	14.7107	13.2289	-0.153168	-0.403804	0.4797	0.999631	no	OK	22.6817	23.3888	0.044288	0.0803049	0.8742	0.958605	no	TCOF1|DKFZp434G1035	5	-0.549028	-0.452174	-0.549028	-0.699196
JUND	chr19:18390562-18392432	RPE1H2B	RPE1H2B-21.3	OK	123.404	91.935	-0.424705	-1.57424	0.039	0.398348	no	OK	97.3498	172.411	0.824601	3.15206	0.00775	0.0632433	no	JUND	19	-0.548971	-0.779134	NaN	-0.318809
DHX15	chr4:24529087-24586184	RPE1H2B	RPE1H2B-21.3	OK	52.6731	52.1505	-0.0143852	-0.0417138	0.942	0.999631	no	OK	57.3355	44.4226	-0.368135	-0.742484	0.1917	0.476052	no	DBP1|DDX15|DHX15	4	-0.548831	-0.521352	-0.548831	-0.576474
KNTC1	chr12:123011808-123110947	RPE1H2B	RPE1H2B-21.3	OK	5.57788	5.21909	-0.0959185	-0.257748	0.66055	0.999631	no	OK	7.90163	4.46988	-0.821916	-1.69386	0.0024	0.0275368	yes	KIAA0166|KNTC1	12	-0.548535	0.17736	-0.548535	-0.79776
NOP14	chr4:2937277-2965118	RPE1H2B	RPE1H2B-21.3	OK	16.0787	14.0449	-0.195105	-0.428311	0.4635	0.999631	no	OK	18.548	16.8598	-0.137677	-0.241467	0.66445	0.869132	no	C4orf9|NOL14|NOP14|RES4-25	4	-0.548437	-0.548437	-0.554245	-0.543793
GPX4	chr19:1103935-1106787	RPE1H2B	RPE1H2B-21.3	OK	311.791	291.068	-0.0992257	-0.293045	0.6227	0.999631	no	OK	326.136	496.086	0.605118	1.30086	0.04865	0.217712	no	GPX4	19	-0.548141	-0.548141	-0.596553	-0.461738
PAPOLA	chr14:96968712-97033453	RPE1H2B	RPE1H2B-21.3	OK	41.5279	43.0697	0.0525905	0.139552	0.8066	0.999631	no	OK	39.7013	28.7635	-0.464947	-0.875986	0.08595	0.307796	no	PAP|PAPOLA	14	-0.548042	-0.397255	-0.548042	-0.640251
ERCC1	chr19:45882891-45927177	RPE1H2B	RPE1H2B-21.3	OK	61.048	54.935	-0.152219	-0.263236	0.6518	0.999631	no	OK	57.2451	80.6987	0.495393	0.68122	0.2497	0.546591	no	ERCC1|hCG_20728	19	-0.547943	-0.547943	-0.575312	-0.382391
MPP1	chrX:154006958-154033802	RPE1H2B	RPE1H2B-21.3	OK	15.9624	15.7286	-0.021293	-0.054572	0.9217	0.999631	no	OK	23.5412	16.7159	-0.493967	-1.01075	0.0616	0.250421	no	DXS552E|EMP55|MPP1|AAG12|hCG_18116	X	-0.547351	-0.269991	-0.555423	-0.547351
CHST14	chr15:40763159-40765357	RPE1H2B	RPE1H2B-21.3	OK	28.9705	31.7035	0.130062	0.423723	0.54025	0.999631	no	OK	36.2689	46.0154	0.343382	1.02715	0.2014	0.48687	no	CHST14|D4ST1|UNQ1925/PRO4400	15	-0.546956	-0.546956	-0.640714	-0.331591
NCBP1	chr9:100263461-100436029	RPE1H2B	RPE1H2B-21.3	OK	12.1263	11.976	-0.0179921	-0.0424341	0.94115	0.999631	no	OK	12.7053	9.71005	-0.387882	-0.680289	0.20085	0.48687	no	CBP80|NCBP|NCBP1	9	-0.546956	-0.581014	-0.475811	-0.546956
BICD1	chr12:32260184-32531141	RPE1H2B	RPE1H2B-21.3	OK	6.00433	5.24979	-0.193744	-0.468541	0.40095	0.999631	no	OK	6.22117	4.63866	-0.423478	-0.814463	0.12765	0.380736	no	BICD1	12	-0.546399	-0.683651	-0.409147	NaN
ILKAP	chr2:239079042-239112324	RPE1H2B	RPE1H2B-21.3	OK	16.689	17.2692	0.0493036	0.145634	0.8288	0.999631	no	OK	22.3528	20.4643	-0.127345	-0.29442	0.6237	0.849507	no	ILKAP	2	-0.546166	-0.546166	-0.647084	0.247971
TPR	chr1:185703682-186446655	RPE1H2B	RPE1H2B-21.3	OK	21.7334	23.3365	0.102673	0.211497	0.69815	0.999631	no	OK	19.5614	16.9227	-0.209052	-0.347295	0.5075	0.773865	no	TPR|Tpr|tpr	1	-0.546166	-0.501006	-0.546166	-0.592636
DDX47	chr12:12966279-12982915	RPE1H2B	RPE1H2B-21.3	OK	45.8211	41.517	-0.142313	-0.394691	0.49005	0.999631	no	OK	69.0577	44.7362	-0.626358	-1.25029	0.02105	0.123845	no	DDX47|hCG_27698|MST162|E4-DBP	12	-0.54587	-0.410558	-0.54587	-0.660107
LIG3	chr17:33307516-33332088	RPE1H2B	RPE1H2B-21.3	OK	5.2482	4.91527	-0.0945501	-0.229024	0.6809	0.999631	no	OK	5.87401	5.52213	-0.0891201	-0.181587	0.74305	0.9063	no	LIG3	17	-0.545573	-0.80686	-0.545573	-0.253747
DCK	chr4:71859264-71896629	RPE1H2B	RPE1H2B-21.3	OK	13.7932	15.3864	0.157695	0.458869	0.46415	0.999631	no	OK	13.5892	8.45475	-0.684625	-1.47811	0.01325	0.0912329	no	DCK	4	-0.545375	-0.545375	-0.45133	-0.658828
PPP1R8	chr1:28157251-28178183	RPE1H2B	RPE1H2B-21.3	OK	19.6564	19.0536	-0.0449344	-0.115563	0.8304	0.999631	no	OK	24.6754	18.8636	-0.387471	-0.747138	0.14345	0.405755	no	ARD1|NIPP1|PPP1R8|hCG_2032356|RP4-547C9.1-001	1	-0.54409	-0.54409	-0.727703	-0.368824
KIF13B	chr8:28924794-29120610	RPE1H2B	RPE1H2B-21.3	OK	4.53196	4.06684	-0.156228	-0.436201	0.4744	0.999631	no	OK	3.51124	2.09127	-0.747605	-1.54259	0.0059	0.0523073	no	GAKIN|KIAA0639|KIF13B	8	-0.543397	-0.543397	NaN	NaN
HOOK3	chr8:42752032-42885682	RPE1H2B	RPE1H2B-21.3	OK	5.49752	5.26456	-0.0624673	-0.171895	0.7671	0.999631	no	OK	3.53535	3.47254	-0.0258629	-0.0485309	0.9212	0.974778	no	HOOK3	8	-0.542506	-0.547351	-0.542506	-0.498762
RAVER1	chr19:10426888-10444314	RPE1H2B	RPE1H2B-21.3	OK	26.5218	26.4827	-0.00212806	-0.00680753	0.99225	0.999631	no	OK	36.5291	40.2814	0.141068	0.400299	0.5956	0.832669	no	KIAA1978|RAVER1	19	-0.541515	-0.35558	-0.585828	-0.541515
ZCCHC8	chr12:122956145-122985543	RPE1H2B	RPE1H2B-21.3	OK	4.5047	5.20335	0.208009	0.531012	0.36445	0.999631	no	OK	6.24305	4.34492	-0.522919	-1.01677	0.0531	0.2289	no	ZCCHC8	12	-0.541217	-0.541217	-0.636172	-0.399663
SMNDC1	chr10:112052797-112064707	RPE1H2B	RPE1H2B-21.3	OK	25.2075	23.3296	-0.111691	-0.326463	0.5985	0.999631	no	OK	20.1582	15.5467	-0.374754	-0.750359	0.1618	0.435078	no	SMNDC1|SMNR|SPF30	10	-0.540701	-0.60985	-0.471552	NaN
ELP3	chr8:27950583-28048669	RPE1H2B	RPE1H2B-21.3	OK	9.99399	10.6711	0.0945741	0.262176	0.6626	0.999631	no	OK	11.1562	9.52033	-0.228767	-0.487052	0.38165	0.676705	no	ELP3	8	-0.540343	-0.719928	-0.360758	NaN
EXOSC10	chr1:11126675-11159938	RPE1H2B	RPE1H2B-21.3	OK	23.7549	24.5518	0.0476037	0.133229	0.81855	0.999631	no	OK	30.447	28.2533	-0.107877	-0.236271	0.6748	0.875354	no	EXOSC10|PMSCL|PMSCL2	1	-0.539829	-0.539829	-0.538836	-0.581303
RBM7	chr11:114271383-114279635	RPE1H2B	RPE1H2B-21.3	OK	16.2528	17.6855	0.12188	0.339395	0.5781	0.999631	no	OK	10.8216	9.14295	-0.243186	-0.521702	0.3799	0.675279	no	RBM7	11	-0.539432	-0.521654	-0.769941	-0.539432
CNP	chr17:40118758-40190044	RPE1H2B	RPE1H2B-21.3	OK	25.1859	27.2232	0.112221	0.224416	0.70805	0.999631	no	OK	24.9588	26.4869	0.0857277	0.115172	0.84315	0.944848	no	CNP	17	-0.539134	-0.428571	-0.559247	-0.539134
PKN1	chr19:14544165-14582679	RPE1H2B	RPE1H2B-21.3	OK	66.0607	63.0733	-0.0667622	-0.201099	0.74805	0.999631	no	OK	62.8041	92.5581	0.559501	1.38776	0.0462	0.210451	no	PAK1|PKN|PKN1|PRK1|PRKCL1	19	-0.539134	-0.416299	-0.539134	-0.558268
SFPQ	chr1:35649200-35658743	RPE1H2B	RPE1H2B-21.3	OK	87.6959	76.9591	-0.188418	-0.564107	0.3607	0.999631	no	OK	134.547	106.289	-0.340113	-0.642087	0.24375	0.539467	no	PSF|SFPQ	1	-0.539035	-0.529571	-0.539035	-0.55454
PRPF4B	chr6:4021568-4065217	RPE1H2B	RPE1H2B-21.3	OK	11.1968	11.3829	0.0237728	0.0638368	0.9089	0.999631	no	OK	9.98417	8.82935	-0.177336	-0.333184	0.50365	0.771132	no	KIAA0536|PRP4|PRP4H|PRP4K|PRPF4B	6	-0.538439	-0.613249	-0.439995	-0.538439
ACIN1	chr14:23527773-23569665	RPE1H2B	RPE1H2B-21.3	OK	50.6628	53.8636	0.088385	0.209719	0.72695	0.999631	no	OK	52.8387	58.8075	0.154404	0.228935	0.6886	0.881824	no	ACIN1|ACINUS|KIAA0670	14	-0.537445	-0.555914	-0.537445	-0.414027
SERPINH1	chr11:75273100-75283849	RPE1H2B	RPE1H2B-21.3	OK	210.266	166.833	-0.333811	-0.929197	0.11385	0.733172	no	OK	179.318	214.346	0.257416	0.511976	0.3722	0.667888	no	CBP1|CBP2|HSP47|PIG14|SERPINH1|SERPINH2|ra-a47	11	-0.537445	-0.516318	-0.537445	-0.572793
DDX5	chr17:62494373-62502484	RPE1H2B	RPE1H2B-21.3	OK	146.865	156.074	0.0877454	0.242379	0.68545	0.999631	no	OK	131.163	105.97	-0.307707	-0.514043	0.29915	0.597517	no	DDX5|G17P1|HELR|HLR1|DKFZp686J01190	17	-0.537346	-0.493852	-0.537346	-0.537843
MRPS10	chr6:42174538-42185633	RPE1H2B	RPE1H2B-21.3	OK	23.4929	25.7207	0.130707	0.381855	0.5304	0.999631	no	OK	26.0915	19.3989	-0.427603	-0.934591	0.0994	0.333647	no	MRPS10|MSTP040	6	-0.53665	-0.53665	-0.662661	-0.32435
ZC3H15	chr2:187350884-187374087	RPE1H2B	RPE1H2B-21.3	OK	39.9058	39.2781	-0.0228712	-0.0687459	0.9137	0.999631	no	OK	55.0363	48.7395	-0.175292	-0.282407	0.53375	0.792703	no	DFRP1|HSPC303|HT010|LEREPO4|MSTP012|PP730|ZC3H15	2	-0.536252	-0.536252	-0.517225	-0.538538
TMEM201	chr1:9648931-9674935	RPE1H2B	RPE1H2B-21.3	OK	5.93924	5.75006	-0.0467011	-0.114635	0.84885	0.999631	no	OK	9.7877	8.42603	-0.216117	-0.547388	0.42145	0.71042	no	TMEM201|RP13-15M17.2|RP13-15M17.2-001	1	-0.535868	NaN	-0.214871	-0.856866
HN1L	chr16:1728277-1752073	RPE1H2B	RPE1H2B-21.3	OK	38.0131	33.5534	-0.18004	-0.522422	0.381	0.999631	no	OK	38.5516	34.574	-0.157103	-0.325781	0.5566	0.807724	no	C16orf34|HN1L|L11|hCG_1988476	16	-0.535754	-0.59474	-0.535754	-0.492007
SERBP1	chr1:67873492-67896123	RPE1H2B	RPE1H2B-21.3	OK	61.6773	55.7609	-0.145487	-0.381097	0.4882	0.999631	no	OK	79.9124	57.2763	-0.48048	-0.806533	0.1118	0.356825	no	CGI-55|PAIRBP1|SERBP1|DKFZp686P17171	1	-0.535754	-0.539332	-0.53918	-0.462262	CGI-55|PAIRBP1|SERBP1|RP11-393N21.3-001	1	-0.539332	-0.539332	-0.53918	-0.462262
TADA2B	chr4:6911170-7059677	RPE1H2B	RPE1H2B-21.3	OK	6.30582	7.19043	0.189393	0.286292	0.63255	0.999631	no	OK	6.01886	6.1887	0.0401446	0.0422618	0.9394	0.981362	no	ADA2B|TADA2B	4	-0.535456	NaN	-0.535456	NaN
NUP50	chr22:45559725-45583890	RPE1H2B	RPE1H2B-21.3	OK	14.519	14.7131	0.0191658	0.0525585	0.92405	0.999631	no	OK	17.6844	13.2281	-0.418878	-0.84489	0.1135	0.359319	no	NPAP60L|NUP50|PRO1146|CTA-268H5.7-002|hCG_1989366	22	-0.533763	-0.516419	-0.533763	-0.561106
RPRD2	chr1:150336989-150449041	RPE1H2B	RPE1H2B-21.3	OK	6.89088	7.21734	0.066779	0.176572	0.74955	0.999631	no	OK	5.95097	4.9339	-0.270396	-0.537355	0.3076	0.605874	no	HSPC099|KIAA0460|RPRD2	1	-0.533065	-0.533065	-0.551393	-0.227618
SDC4	chr20:43953928-43977064	RPE1H2B	RPE1H2B-21.3	OK	105.762	117.294	0.149304	0.43974	0.47585	0.999631	no	OK	61.5174	85.0659	0.467587	0.932078	0.08935	0.315074	no	SDC4|hCG_38363	20	-0.532865	-0.407081	-0.532865	-0.544189
OSBPL9	chr1:52082545-52344609	RPE1H2B	RPE1H2B-21.3	OK	32.7262	28.3077	-0.209252	-0.358959	0.53455	0.999631	no	OK	25.5103	19.2802	-0.403965	-0.455669	0.3955	0.689631	no	ORP9|OSBP4|OSBPL9|hCG_1780933|RP4-657D16.1-004|RP4-657D16.1-005|RP4-657D16.1-002	1	-0.532267	-0.479644	-0.532267	-1.11949
XRCC6	chr22:42017294-42060052	RPE1H2B	RPE1H2B-21.3	OK	205.339	192.564	-0.0926719	-0.27328	0.6613	0.999631	no	OK	279.615	236.82	-0.239645	-0.461631	0.4236	0.711826	no	G22P1|XRCC6|CTA-216E10.7-002|hCG_2013151|CTA-216E10.7-005|CTA-216E10.7-004	22	-0.531668	-0.487281	-0.531668	-0.532766
CLPX	chr15:65442783-65477563	RPE1H2B	RPE1H2B-21.3	OK	17.8249	17.6837	-0.011477	-0.0322925	0.95665	0.999631	no	OK	15.7623	11.9182	-0.403313	-0.84779	0.13405	0.391878	no	CLPX|DKFZp586J151	15	-0.531369	-0.482332	-0.545375	-0.531369
EDC3	chr15:74922898-74988386	RPE1H2B	RPE1H2B-21.3	OK	10.7322	9.95475	-0.108485	-0.286357	0.6152	0.999631	no	OK	12.1243	12.541	0.0487413	0.106005	0.85675	0.951083	no	EDC3|LSM16|PP844|YJDC|YJEFN2	15	-0.531289	-0.463832	-0.598746	NaN
HNRNPAB	chr5:177631507-177659803	RPE1H2B	RPE1H2B-21.3	OK	106.205	98.2681	-0.112058	-0.33072	0.61275	0.999631	no	OK	226.548	188.111	-0.268228	-0.533411	0.37625	0.671333	no	ABBP1|HNRNPAB|HNRPAB	5	-0.53067	-0.641546	-0.53067	-0.484808
NIP7	chr16:69362523-69377013	RPE1H2B	RPE1H2B-21.3	OK	14.3113	13.8486	-0.0474137	-0.0811981	0.88205	0.999631	no	OK	22.7559	18.4711	-0.300974	-0.397187	0.4445	0.727489	no	CGI-37|HSPC031|HSPC180|NIP7|OK/SW-cl.76|OK/SW-cl.78	16	-0.529771	-0.529771	-0.717474	-0.424277
BROX	chr1:222885905-222906106	RPE1H2B	RPE1H2B-21.3	OK	18.1264	21.6002	0.252953	0.738517	0.25635	0.98278	no	OK	14.4134	13.3096	-0.11494	-0.252562	0.6881	0.881739	no	BROFTI|BROX|C1orf58|RP11-452F19.1-005	1	-0.529571	-0.623211	-0.517326	-0.529571
NUCB1	chr19:49403306-49426540	RPE1H2B	RPE1H2B-21.3	OK	115.813	96.2953	-0.266256	-0.835443	0.19635	0.907773	no	OK	74.5214	91.5422	0.296784	0.693267	0.2734	0.571812	no	NUC|NUCB1	19	-0.529571	-0.513491	-0.529571	-0.535157
NTAN1	chr16:15131714-15149833	RPE1H2B	RPE1H2B-21.3	OK	29.2277	28.2569	-0.0487345	-0.149704	0.82275	0.999631	no	OK	25.7414	29.4171	0.192565	0.480974	0.4644	0.741662	no	NTAN1|DKFZp666E058	16	-0.528414	-0.523763	-0.533065	NaN
ZNF295	chr21:43406939-43430496	RPE1H2B	RPE1H2B-21.3	OK	2.56733	2.93832	0.19472	0.477791	0.40065	0.999631	no	OK	1.49798	2.09204	0.481891	0.889236	0.093	0.32244	no	KIAA1227|ZBTB21|ZNF295|DKFZp781N1974|hCG_1643569	21	-0.528115	-0.71949	-0.33674	NaN
SLU7	chr5:159828647-159846168	RPE1H2B	RPE1H2B-21.3	OK	12.9372	12.625	-0.0352377	-0.0960041	0.8689	0.999631	no	OK	11.7335	12.5684	0.0991745	0.151355	0.73245	0.901333	no	SLU7	5	-0.527824	NaN	-0.445515	-0.610133
CTSZ	chr20:57570241-57582309	RPE1H2B	RPE1H2B-21.3	OK	27.7928	41.9657	0.594498	1.85916	0.0053	0.101397	no	OK	5.59985	39.5924	2.82176	6.59058	5e-05	0.00136861	yes	CTSZ	20	-0.527571	-0.489646	-0.527571	-0.615887
XPO6	chr16:28109315-28223190	RPE1H2B	RPE1H2B-21.3	OK	37.5439	37.2511	-0.0112941	-0.0329694	0.95685	0.999631	no	OK	35.7414	42.2547	0.241515	0.545747	0.3729	0.668384	no	KIAA0370|RANBP20|XPO6	16	-0.52687	-0.266877	-0.52687	-0.551491
SMARCC2	chr12:56555635-56583351	RPE1H2B	RPE1H2B-21.3	OK	30.7619	29.0272	-0.0837422	-0.227215	0.6794	0.999631	no	OK	32.7164	25.7836	-0.343561	-0.656923	0.2106	0.498643	no	BAF170|SMARCC2	12	-0.52667	-0.553557	-0.52667	-0.479955
RPL32	chr3:12876443-12883081	RPE1H2B	RPE1H2B-21.3	OK	360.128	297.433	-0.275945	-0.4267	0.21695	0.936419	no	OK	422.802	482.455	0.190413	0.324086	0.5751	0.819041	no	RPL32|PP9932|hCG_18290	3	-0.526269	-0.480162	-0.572599	-0.526269
CDC73	chr1:193091087-193223942	RPE1H2B	RPE1H2B-21.3	OK	11.428	11.6098	0.0227661	0.061565	0.91235	0.999631	no	OK	8.28191	6.83139	-0.277784	-0.542037	0.3087	0.606568	no	C1orf28|CDC73|HRPT2	1	-0.526169	-0.526169	-0.487589	-0.772393
MORF4L2	chrX:102930425-102947484	RPE1H2B	RPE1H2B-21.3	OK	204.468	190.129	-0.104894	-0.291804	0.6108	0.999631	no	OK	189.072	163.385	-0.210653	-0.411324	0.46445	0.741662	no	KIAA0026|MORF4L2|MRGX|RP5-1055C14.2-008|RP5-1055C14.2-009|RP5-1055C14.2-006	X	-0.525367	-0.323774	-0.525367	-0.541118
HNRNPA0	chr5:137087072-137090039	RPE1H2B	RPE1H2B-21.3	OK	60.9368	57.3592	-0.0872894	-0.259754	0.6685	0.999631	no	OK	78.1221	57.2247	-0.449093	-0.966988	0.10195	0.338576	no	HNRNPA0|HNRPA0	5	-0.523863	-0.514703	-0.58246	-0.523863
TRMT6	chr20:5918485-5931173	RPE1H2B	RPE1H2B-21.3	OK	7.13834	7.34266	0.0407133	0.103084	0.85955	0.999631	no	OK	11.5806	10.283	-0.171451	-0.318598	0.52865	0.789258	no	CGI-09|KIAA1153|TRM6|TRMT6	20	-0.523863	-0.375179	-0.605968	-0.523863
RBM8A	chr1:145507556-145516076	RPE1H2B	RPE1H2B-21.3	OK	12.7848	11.3229	-0.175191	-0.329535	0.55485	0.999631	no	OK	20.405	16.8508	-0.276106	-0.436312	0.39235	0.687193	no	HSPC114|MDS014|RBM8|RBM8A	1	-0.523763	-0.523763	-0.504671	-0.602077
TMUB2	chr17:42264353-42269099	RPE1H2B	RPE1H2B-21.3	OK	18.9526	18.1734	-0.0605686	-0.159283	0.78435	0.999631	no	OK	17.7435	19.2371	0.116598	0.239727	0.66945	0.872028	no	FP2653|TMUB2|UNQ1897/PRO4343	17	-0.523462	NaN	-0.523462	NaN
TCERG1	chr5:145826872-145891069	RPE1H2B	RPE1H2B-21.3	OK	15.6451	14.7323	-0.0867254	-0.229787	0.67445	0.999631	no	OK	16.3388	14.694	-0.15307	-0.292353	0.5624	0.81048	no	CA150|TAF2S|TCERG1	5	-0.522357	-0.669027	-0.522357	-0.368824
DDX23	chr12:49223538-49245957	RPE1H2B	RPE1H2B-21.3	OK	30.3614	29.9143	-0.0214038	-0.0625909	0.91965	0.999631	no	OK	55.0052	35.2281	-0.642841	-1.33635	0.021	0.12373	no	DDX23	12	-0.522156	-0.522156	-0.69537	-0.435735
PNN	chr14:39644386-39652422	RPE1H2B	RPE1H2B-21.3	OK	29.871	37.0611	0.311159	0.888628	0.1286	0.777197	no	OK	31.0207	32.5394	0.0689568	0.12801	0.79185	0.926078	no	DRS|MEMA|PNN	14	-0.520146	-0.471968	-0.520146	-0.526169
SETMAR	chr3:4344987-4358949	RPE1H2B	RPE1H2B-21.3	OK	4.42657	3.39025	-0.384799	-0.803636	0.1622	0.85538	no	OK	5.1664	4.5574	-0.180949	-0.329742	0.53415	0.792712	no	SETMAR	3	-0.518737	-0.518737	-0.33754	-0.540424
JUN	chr1:59246462-59249785	RPE1H2B	RPE1H2B-21.3	OK	74.733	57.3134	-0.382873	-1.18583	0.0689	0.562812	no	OK	79.0544	53.2059	-0.571259	-1.21918	0.041	0.194154	no	JUN	1	-0.51802	-0.485633	-0.550408	NaN
TAF6	chr7:99690403-99723128	RPE1H2B	RPE1H2B-21.3	OK	32.7812	33.796	0.0439824	0.0655977	0.91295	0.999631	no	OK	46.0327	58.6333	0.349061	0.38256	0.60085	0.835581	no	TAF2E|TAF6|TAFII70|tcag7.663	7	-0.517628	NaN	-0.517628	NaN
RPA3	chr7:7676574-7918851	RPE1H2B	RPE1H2B-21.3	OK	7.80633	5.82795	-0.421656	-0.724067	0.2827	0.999631	no	OK	12.8932	7.65226	-0.752656	-1.33041	0.04425	0.20439	no	REPA3|RPA14|RPA3|hCG_17407|tcag7.136	7	-0.517528	-0.517528	-0.635337	-0.495491
RACGAP1	chr12:50382944-50419307	RPE1H2B	RPE1H2B-21.3	OK	30.6016	34.6034	0.177305	0.468161	0.4053	0.999631	no	OK	59.0341	35.9226	-0.716656	-1.37096	0.0115	0.0824381	no	KIAA1478|MGCRACGAP|RACGAP1	12	-0.516768	-0.568032	-0.465504	NaN
EXOSC5	chr19:41892275-41903256	RPE1H2B	RPE1H2B-21.3	OK	12.6958	11.1795	-0.183496	-0.528301	0.4821	0.999631	no	OK	35.042	37.0855	0.0817708	0.288933	0.7643	0.915211	no	CML28|EXOSC5|RRP46	19	-0.516723	-0.487281	-0.546166	NaN
SNRPE	chr1:203830739-203840280	RPE1H2B	RPE1H2B-21.3	OK	32.4613	25.2912	-0.360087	-1.07556	0.0951	0.668567	no	OK	54.9016	32.3584	-0.762706	-1.62316	0.00435	0.0424499	yes	SNRPE|SNRPEL1	1|9	-0.516591	-0.535953	-0.497229	NaN
DFFA	chr1:10520602-10532613	RPE1H2B	RPE1H2B-21.3	OK	18.1778	15.5044	-0.229493	-0.573575	0.3161	0.999631	no	OK	21.1783	23.8012	0.168449	0.342999	0.5348	0.792794	no	DFF1|DFF45|DFFA|H13|hCG_25280|RP5-1113E3.2-001	1	-0.516269	NaN	-0.56881	-0.463727
PIN4	chrX:71401525-71483814	RPE1H2B	RPE1H2B-21.3	OK	13.3175	12.8115	-0.0558824	-0.102121	0.87285	0.999631	no	OK	23.5089	28.1629	0.26059	0.293192	0.55865	0.809088	no	PIN4|AL135749.5-003|PAR14|AL135749.5-002	X	-0.515712	-0.351063	-0.543397	-0.515712
PSME3	chr17:40985422-40995777	RPE1H2B	RPE1H2B-21.3	OK	43.895	41.4787	-0.0816862	-0.221984	0.6925	0.999631	no	OK	50.1834	45.7385	-0.133799	-0.270026	0.618	0.846085	no	PSME3	17	-0.51541	-0.49917	-0.522056	-0.51541
TCEA1	chr8:54879115-54935008	RPE1H2B	RPE1H2B-21.3	OK	58.3228	62.0698	0.0898329	0.247198	0.6584	0.999631	no	OK	53.9164	39.3928	-0.452793	-0.871031	0.0952	0.325626	no	GTF2S|TCEA1|TFIIS	8	-0.514501	-0.501821	-0.593306	-0.514501
RPL38	chr17:72199794-72206019	RPE1H2B	RPE1H2B-21.3	OK	1367.52	1091.65	-0.325055	-0.936512	0.1167	0.742621	no	OK	2303.85	3117.61	0.436395	0.802868	0.1948	0.479943	no	RPL38	17	-0.513895	-0.469052	-0.513895	-0.524666
PRPF6	chr20:62612430-62664453	RPE1H2B	RPE1H2B-21.3	OK	35.5924	35.597	0.000188258	0.000584555	0.99955	0.999631	no	OK	38.8892	50.9007	0.388316	0.849583	0.1546	0.423923	no	C20orf14|PRPF6	20	-0.513794	-0.513794	-0.52085	-0.483983
PFAS	chr17:8152595-8173809	RPE1H2B	RPE1H2B-21.3	OK	8.16453	8.07696	-0.0155588	-0.0416504	0.94665	0.999631	no	OK	14.9299	11.6515	-0.357687	-0.833199	0.18805	0.471012	no	hCG_31283|PFAS|KIAA0361	17	-0.513693	-0.527471	-0.513693	-0.498251
PRPS2	chrX:12809473-12842346	RPE1H2B	RPE1H2B-21.3	OK	15.0241	13.5822	-0.145562	-0.377683	0.5066	0.999631	no	OK	15.6672	12.8583	-0.285049	-0.571145	0.28095	0.579288	no	PRPS2	X	-0.512378	NaN	NaN	-0.512378
C20orf43	chr20:55043646-55101208	RPE1H2B	RPE1H2B-21.3	OK	68.6618	63.7435	-0.107229	-0.322259	0.59735	0.999631	no	OK	69.2361	68.3463	-0.0186608	-0.0391365	0.94505	0.982932	no	C20orf43|RP5-1153D9.1-006|AD-007|CDA05|HSPC164|HSPC169|RP5-1153D9.1-004	20	-0.511772	-0.612588	-0.511772	-0.483777
CPSF2	chr14:92588297-92630543	RPE1H2B	RPE1H2B-21.3	OK	18.8181	20.1296	0.0972008	0.274582	0.63605	0.999631	no	OK	19.0773	14.4344	-0.402351	-0.803247	0.13035	0.385586	no	CPSF100|CPSF2|KIAA1367	14	-0.511772	-0.511772	-0.503451	-0.725349
POLD2	chr7:44154285-44163147	RPE1H2B	RPE1H2B-21.3	OK	93.6055	85.5096	-0.130506	-0.36099	0.5291	0.999631	no	OK	126.202	131.802	0.0626388	0.13914	0.81615	0.934843	no	POLD2|hCG_1745196|tcag7.802	7	-0.511748	-0.343351	-0.680144	NaN
RBPMS	chr8:30239634-30429734	RPE1H2B	RPE1H2B-21.3	OK	35.7892	32.9663	-0.118533	-0.309928	0.60815	0.999631	no	OK	29.1179	45.9292	0.657506	1.37185	0.0244	0.137143	no	hCG_2043421|HERMES|RBPMS	8	-0.511164	-0.40806	-0.511164	-0.577634
JMJD1C	chr10:64926987-65226322	RPE1H2B	RPE1H2B-21.3	OK	12.2949	11.2563	-0.127332	-0.335374	0.5504	0.999631	no	OK	7.91634	6.94577	-0.188699	-0.354312	0.4961	0.765465	no	JHDM2C|JMJD1C|KIAA1380|TRIP8|RP11-144G16.3-001|RP11-144G16.3-003	10	-0.51076	-0.350724	-0.529471	-0.51076
TXLNG	chrX:16804554-16862642	RPE1H2B	RPE1H2B-21.3	OK	7.04785	6.87283	-0.0362807	-0.0914713	0.86715	0.999631	no	OK	7.53601	6.27161	-0.264963	-0.480814	0.3252	0.624899	no	CXorf15|LSR5|TXLNG	X	-0.510253	-0.510253	-0.2587	-0.571531
HNRNPH1	chr5:179041178-179050722	RPE1H2B	RPE1H2B-21.3	OK	121.996	101.714	-0.262319	-0.77309	0.2126	0.930756	no	OK	157.684	101.793	-0.631397	-1.2443	0.03285	0.167306	no	HNRNPH1|HNRPH|HNRPH1|DKFZp686A15170	5	-0.510152	-0.468427	-0.552574	-0.510152
HNRPDL	chr4:83343716-83351378	RPE1H2B	RPE1H2B-21.3	OK	57.6652	59.5212	0.0457019	0.124728	0.8252	0.999631	no	OK	74.1003	47.4101	-0.644284	-1.15409	0.0238	0.134951	no	HNRPDL|JKTBP	4	-0.509848	-0.518031	-0.482952	-0.509848	HNRPDL|JKTBP	4	NaN	-0.518031	-0.482952	-0.509848
ELAVL1	chr19:8023456-8070529	RPE1H2B	RPE1H2B-21.3	OK	17.809	17.5116	-0.0242921	-0.0705277	0.90645	0.999631	no	OK	21.4882	16.1752	-0.409766	-0.881769	0.12205	0.372649	no	ELAVL1|HUR	19	-0.509645	-0.509645	-0.539432	-0.493955
SF3A1	chr22:30727976-30773894	RPE1H2B	RPE1H2B-21.3	OK	25.9423	27.5788	0.0882545	0.244932	0.6754	0.999631	no	OK	27.807	22.5925	-0.299606	-0.603162	0.29145	0.589858	no	SAP114|SF3A1	22	-0.509341	-0.509341	-0.463309	-0.56511
CDC27	chr17:45195310-45266665	RPE1H2B	RPE1H2B-21.3	OK	22.47	23.2221	0.0474998	0.126697	0.81365	0.999631	no	OK	19.4788	15.7401	-0.307462	-0.591228	0.25165	0.548303	no	ANAPC3|CDC27|D0S1430E|D17S978E	17	-0.508124	-0.59579	-0.508124	-0.191689
SUPT7L	chr2:27848505-27917847	RPE1H2B	RPE1H2B-21.3	OK	9.46704	10.0744	0.0897056	0.148702	0.8004	0.999631	no	OK	8.77787	8.19029	-0.0999573	-0.109846	0.8426	0.944579	no	KIAA0764|SUPT7L	2	-0.507617	-0.507617	-0.24987	-0.736648
HLTF	chr3:148747903-148804341	RPE1H2B	RPE1H2B-21.3	OK	17.1095	19.1458	0.162232	0.427842	0.43425	0.999631	no	OK	13.8574	9.95136	-0.477694	-0.909232	0.0831	0.300588	no	HIP116A|HLTF|RNF80|SMARCA3|SNF2L3|ZBU1	3	-0.507553	NaN	-0.288536	-0.72657
SMCHD1	chr18:2655885-2805015	RPE1H2B	RPE1H2B-21.3	OK	8.50487	8.74462	0.0401079	0.108818	0.84765	0.999631	no	OK	7.29571	5.4622	-0.417566	-0.803624	0.13445	0.3924	no	KIAA0650|SMCHD1	18	-0.507211	-0.46289	-0.525768	-0.507211
RING1	chr6:33176285-33180499	RPE1H2B	RPE1H2B-21.3	OK	29.1977	32.4353	0.151709	0.45636	0.4706	0.999631	no	OK	24.987	37.795	0.597018	1.33552	0.0249	0.13874	no	RING1|RNF1|DADB-100D22.6-001|DAMA-258A19.5-001|DAMC-227D19.8-001	6	-0.506907	-0.506907	-0.155102	-0.580724
EFTUD2	chr17:42925278-42976993	RPE1H2B	RPE1H2B-21.3	OK	27.6755	26.2882	-0.0741938	-0.205054	0.7185	0.999631	no	OK	32.9832	29.0359	-0.183896	-0.381724	0.49905	0.767883	no	EFTUD2|KIAA0031|SNRP116|U5-116KD	17	-0.506703	-0.506703	-0.53087	-0.475915
CSE1L	chr20:47662782-47713497	RPE1H2B	RPE1H2B-21.3	OK	45.069	43.4648	-0.052288	-0.143962	0.7975	0.999631	no	OK	67.5258	44.9414	-0.587394	-1.12434	0.03425	0.172067	no	CAS|CSE1L|XPO2|CSE1L-2	20	-0.505789	-0.499476	-0.505789	-0.536053
HNRNPA2B1	chr7:26229555-26240413	RPE1H2B	RPE1H2B-21.3	OK	228.785	219.379	-0.0605635	-0.14539	0.7881	0.999631	no	OK	354.519	287.009	-0.304766	-0.347756	0.40655	0.699418	no	HNRNPA2B1|HNRPA2B1	7	-0.505789	-0.505789	-0.485427	-0.51541
XRCC5	chr2:216974019-217071016	RPE1H2B	RPE1H2B-21.3	OK	121.433	110.835	-0.131741	-0.37441	0.52535	0.999631	no	OK	144.031	104.79	-0.458882	-0.843065	0.11785	0.366862	no	G22P2|XRCC5	2	-0.505485	-0.507922	-0.505485	-0.500904
SUCLA2	chr13:48516790-48575462	RPE1H2B	RPE1H2B-21.3	OK	24.1786	24.4785	0.0177858	0.0516092	0.93295	0.999631	no	OK	20.6864	15.6904	-0.398795	-0.852067	0.13975	0.400204	no	SUCLA2|DKFZp686D0880|hCG_30751|DKFZp564P2062|RP11-528D24.2-010	13	-0.50518	-0.436055	-0.539829	-0.50518
SNRPF	chr12:96252708-96260238	RPE1H2B	RPE1H2B-21.3	OK	51.8847	40.4451	-0.359342	-1.17106	0.10715	0.714994	no	OK	145.565	86.3441	-0.753489	-1.16754	0.0173	0.108753	no	PBSCF|SNRPF	12	-0.505078	-0.48419	-0.546166	-0.505078
ZNF574	chr19:42580289-42585720	RPE1H2B	RPE1H2B-21.3	OK	7.26513	7.90654	0.122059	0.347425	0.5924	0.999631	no	OK	10.1781	12.1268	0.252729	0.727461	0.3355	0.634317	no	ZNF574|DKFZp564M2178|FP972	19	-0.504671	NaN	-0.504671	NaN
SF3B2	chr11:65819815-65836382	RPE1H2B	RPE1H2B-21.3	OK	101.318	100.491	-0.0118284	-0.0348143	0.95685	0.999631	no	OK	108.856	108.49	-0.00486063	-0.00966261	0.9858	0.994832	no	SAP145|SF3B2|DKFZp781L0540	11	-0.504366	-0.36614	-0.504366	-0.522156
MRPS23	chr17:55916286-55927433	RPE1H2B	RPE1H2B-21.3	OK	28.7754	26.8086	-0.102142	-0.306502	0.63045	0.999631	no	OK	43.5345	34.1639	-0.349687	-0.823801	0.1795	0.460849	no	CGI-138|HSPC329|MRPS23	17	-0.503043	-0.442015	-0.503043	-0.703544
KIF11	chr10:94352824-94415152	RPE1H2B	RPE1H2B-21.3	OK	18.7862	21.5836	0.20026	0.553615	0.34645	0.999631	no	OK	26.8721	20.1646	-0.414282	-0.821732	0.1231	0.374577	no	EG5|KIF11|KNSL1|TRIP5	10	-0.502738	-0.686164	-0.502738	-0.233888
NUP37	chr12:102467972-102512361	RPE1H2B	RPE1H2B-21.3	OK	20.7168	19.8371	-0.0626016	-0.186493	0.78405	0.999631	no	OK	44.2202	17.3481	-1.34992	-3.19874	5e-05	0.00136861	yes	NUP37	12	-0.502636	-0.502636	-0.679334	-0.358509
HNRNPD	chr4:83274466-83295149	RPE1H2B	RPE1H2B-21.3	OK	133.66	112.668	-0.24649	-0.664829	0.23395	0.959001	no	OK	222.825	136.949	-0.702271	-1.13617	0.0192	0.116151	no	AUF1|HNRNPD|HNRPD	4	-0.50121	-0.460585	-0.50121	-0.576958
XPO5	chr6:43490067-43543812	RPE1H2B	RPE1H2B-21.3	OK	11.3333	11.4641	0.0165587	0.0459711	0.93765	0.999631	no	OK	12.1375	12.1307	-0.000802789	-0.00174438	0.99725	0.999151	no	KIAA1291|RANBP21|XPO5|RP3-337H4.5-003|RP3-337H4.5-002	6	-0.500904	-0.486663	-0.500904	-0.584193
SETDB1	chr1:150898814-150937220	RPE1H2B	RPE1H2B-21.3	OK	7.8835	6.94587	-0.182681	-0.39864	0.46445	0.999631	no	OK	6.63844	7.10867	0.0987335	0.168757	0.7528	0.91046	no	KIAA0067|KMT1E|SETDB1|RP11-316M1.1-011	1	-0.50019	-0.56306	-0.110898	-0.50019
SNRNP40	chr1:31732414-31769644	RPE1H2B	RPE1H2B-21.3	OK	22.7914	21.2879	-0.0984506	-0.291837	0.65505	0.999631	no	OK	32.1546	22.496	-0.515353	-1.20051	0.05625	0.236548	no	PRP8BP|SFP38|SNRNP40|WDR57|hCG_20041	1	-0.49968	-0.254594	-0.49968	-0.633106
LUC7L3	chr17:48796925-48830072	RPE1H2B	RPE1H2B-21.3	OK	45.8526	46.885	0.0321238	0.0812607	0.88225	0.999631	no	OK	49.8895	73.1243	0.551615	0.604339	0.09425	0.324103	no	CREAP1|CROP|LUC7L3|O48	17	-0.499272	-0.43776	-0.613909	-0.499272
TNFAIP2	chr14:103592663-103603776	RPE1H2B	RPE1H2B-21.3	OK	6.26881	7.409	0.241088	0.69559	0.27915	0.999631	no	OK	6.58658	9.68079	0.555595	1.49815	0.03695	0.181377	no	TNFAIP2	14	-0.498439	-0.627607	-0.369271	NaN
HSP90AB2P	chr4:13335036-13339925	RPE1H2B	RPE1H2B-21.3	OK	3.94362	3.82399	-0.0444419	-0.106926	0.8507	0.999631	no	OK	0.751838	0.702948	-0.097004	-0.140161	0.76385	0.915121	no	HSP90AB2P|HSP90BB	Unk	-0.498353	-0.518334	-0.475915	-0.498353
CDC5L	chr6:44355250-44418161	RPE1H2B	RPE1H2B-21.3	OK	11.0382	11.1445	0.0138252	0.03654	0.94985	0.999631	no	OK	12.0441	9.03078	-0.415407	-0.758085	0.1189	0.368315	no	CDC5L|KIAA0432|PCDC5RP	6	-0.498047	-0.377068	-0.498047	-0.508936
GABPA	chr21:27096790-27144771	RPE1H2B	RPE1H2B-21.3	OK	9.35366	13.8073	0.561827	0.95998	0.08895	0.644392	no	OK	7.27124	7.23907	-0.006396	-0.00557874	0.99055	0.996628	no	E4TF1A|GABPA|hCG_401151|GABPAP	21	-0.498047	-0.450802	-0.498047	-0.527671
ZW10	chr11:113603904-113644485	RPE1H2B	RPE1H2B-21.3	OK	8.10296	8.1032	4.22e-05	0.000113756	0.99825	0.999631	no	OK	8.62725	6.9289	-0.316274	-0.669027	0.2548	0.551577	no	ZW10	11	-0.497944	-0.518031	-0.345283	-0.497944
CELF1	chr11:47487488-47574792	RPE1H2B	RPE1H2B-21.3	OK	22.7907	21.242	-0.101529	-0.273488	0.6317	0.999631	no	OK	20.3443	17.4667	-0.220018	-0.410798	0.4268	0.713164	no	BRUNOL2|CELF1|CUGBP|CUGBP1|NAB50	11	-0.49682	-0.598365	-0.422341	-0.49682
GLYR1	chr16:4853203-4897303	RPE1H2B	RPE1H2B-21.3	OK	27.3084	29.3554	0.104282	0.306531	0.60995	0.999631	no	OK	29.8179	24.7272	-0.270076	-0.579607	0.30955	0.60775	no	GLYR1|HIBDL|NP60	16	-0.4959	-0.4959	-0.578504	-0.262313
RBP1	chr3:139236275-139258671	RPE1H2B	RPE1H2B-21.3	OK	30.0543	25.1393	-0.257628	-0.675008	0.2725	0.996923	no	OK	16.2363	33.2976	1.03619	2.01436	0.0009	0.013598	yes	RBP1|CRBP1	3	-0.495695	-0.495695	-0.708231	1.94037
CTR9	chr11:10772810-10801290	RPE1H2B	RPE1H2B-21.3	OK	15.7417	15.8865	0.0132104	0.037416	0.9463	0.999631	no	OK	15.6477	15.0497	-0.056216	-0.107939	0.8328	0.941285	no	CTR9|KIAA0155|SH2BP1	11	-0.495491	-0.495491	-0.490878	-0.608904
EIF4A3	chr17:78109012-78120982	RPE1H2B	RPE1H2B-21.3	OK	42.3363	43.817	0.0495957	0.156433	0.81185	0.999631	no	OK	58.8078	44.4757	-0.402988	-0.949042	0.13165	0.387647	no	DDX48|EIF4A3|KIAA0111	17	-0.495183	-0.520045	-0.495183	-0.438719
ENY2	chr8:110346551-110358189	RPE1H2B	RPE1H2B-21.3	OK	18.4461	17.8519	-0.0472376	-0.123818	0.82235	0.999631	no	OK	26.1906	20.5508	-0.349858	-0.651263	0.1975	0.482435	no	DC6|ENY2	8	-0.495164	-0.443076	-0.547252	NaN
ARID1A	chr1:27022521-27108601	RPE1H2B	RPE1H2B-21.3	OK	11.8927	11.6521	-0.0294918	-0.0826494	0.884	0.999631	no	OK	10.2448	12.2452	0.257321	0.552066	0.3363	0.635416	no	ARID1A|BAF250|BAF250A|C1orf4|OSA1|SMARCF1|ARID1A_variant_protein	1	-0.494979	-0.612966	-0.494979	-0.288299
CCNE1	chr19:30302900-30315215	RPE1H2B	RPE1H2B-21.3	OK	3.14937	3.26692	0.0528705	0.121321	0.85045	0.999631	no	OK	4.34183	3.57304	-0.281151	-0.590046	0.3472	0.644445	no	CCNE|CCNE1	19	-0.494787	NaN	-0.505281	-0.484293
DLC1	chr8:12940871-13372429	RPE1H2B	RPE1H2B-21.3	OK	45.9376	38.5182	-0.254136	-0.688826	0.2258	0.945667	no	OK	28.5598	37.8655	0.406897	0.804773	0.15375	0.423029	no	ARHGAP7|DLC1|KIAA1723|STARD12	8	-0.494664	-0.764176	-0.225152	NaN	DLC1|DNCL1|DNCLC1|DYNLL1|HDLC1|hCG_27767	12	-0.0990932	-0.0990932	-0.104471	-0.0753272
BCAS2	chr1:115110180-115124265	RPE1H2B	RPE1H2B-21.3	OK	23.2647	23.0545	-0.0130956	-0.0396797	0.9505	0.999631	no	OK	26.2335	18.7917	-0.481309	-1.0829	0.07005	0.270967	no	BCAS2|DAM1|hCG_38455	1	-0.49334	-0.52306	-0.49334	-0.229465
MAP7D3	chrX:135295378-135338641	RPE1H2B	RPE1H2B-21.3	OK	11.3241	15.4798	0.450999	1.20542	0.03145	0.34636	no	OK	12.9886	21.9595	0.757599	1.32336	0.0081	0.0650986	no	MAP7D3	X	-0.493237	-0.580435	-0.271067	-0.493237
MED23	chr6:131894343-131949363	RPE1H2B	RPE1H2B-21.3	OK	7.46032	7.538	0.0149439	0.0390062	0.94435	0.999631	no	OK	4.90822	4.66705	-0.0726901	-0.145329	0.7924	0.926078	no	CRSP3|RP5-914N13.2-004|ARC130|DRIP130|KIAA1216|MED23|SUR2	6	-0.493237	NaN	-0.493237	NaN
RBM22	chr5:150070351-150080669	RPE1H2B	RPE1H2B-21.3	OK	15.0414	16.4944	0.13304	0.378845	0.5396	0.999631	no	OK	14.2506	11.6547	-0.290117	-0.631147	0.27625	0.574525	no	199G4|RBM22|ZC3H16	5	-0.493135	-0.493135	-0.662752	-0.456491
GTPBP4	chr10:1034348-1063708	RPE1H2B	RPE1H2B-21.3	OK	29.8785	29.435	-0.0215779	-0.0628002	0.916	0.999631	no	OK	40.8997	36.7336	-0.154988	-0.312469	0.55945	0.80972	no	CRFG|GTPBP4|NOG1	10	-0.492827	-0.475396	-0.519341	-0.492827
PPAT	chr4:57259528-57301802	RPE1H2B	RPE1H2B-21.3	OK	6.79982	6.23164	-0.125883	-0.329898	0.58045	0.999631	no	OK	8.42834	5.58931	-0.592579	-1.20786	0.03265	0.166775	no	GPAT|PPAT|hCG_2027246	4	-0.492212	-0.492212	-0.412294	-0.651867
SMU1	chr9:33041849-33076714	RPE1H2B	RPE1H2B-21.3	OK	10.6324	11.0431	0.0546755	0.152035	0.78515	0.999631	no	OK	10.5683	8.3572	-0.338654	-0.69693	0.1995	0.485352	no	SMU1|hCG_30278	9	-0.491802	-0.491802	-0.368601	-0.520749
CRIM1	chr2:36583369-36778278	RPE1H2B	RPE1H2B-21.3	OK	195.56	223.762	0.194355	0.487782	0.41055	0.999631	no	OK	96.5573	172.572	0.83774	1.35555	0.02075	0.122671	no	CRIM1|S52|UNQ1886/PRO4330	2	-0.491597	-0.370388	-0.552869	-0.491597
MCCC2	chr5:70883114-70954530	RPE1H2B	RPE1H2B-21.3	OK	11.6879	12.4365	0.089557	0.250127	0.6711	0.999631	no	OK	11.1877	9.89128	-0.17768	-0.389113	0.50445	0.77141	no	MCCB|MCCC2	5	-0.491391	-0.491391	-0.594931	-0.491289
ZNF207	chr17:30677127-30697468	RPE1H2B	RPE1H2B-21.3	OK	59.4655	54.5231	-0.125186	-0.324657	0.54775	0.999631	no	OK	77.7559	57.0243	-0.447377	-0.893116	0.1013	0.337704	no	ZNF207|DKFZp761N202	17	-0.491289	-0.450485	-0.491289	-0.507719
SAFB	chr19:5623045-5668489	RPE1H2B	RPE1H2B-21.3	OK	25.9519	27.4311	0.0799713	0.223431	0.7009	0.999631	no	OK	45.1226	43.8066	-0.0427032	-0.0832858	0.87975	0.960557	no	SAFB|HAP|HET|SAFB1|DKFZp779C1727	19	-0.491083	-0.327917	-0.491083	-0.515006
ZHX2	chr8:123793900-123986755	RPE1H2B	RPE1H2B-21.3	OK	7.1796	5.43626	-0.401287	-1.06014	0.0716	0.574613	no	OK	4.40884	3.66651	-0.265992	-0.558042	0.32905	0.627663	no	AFR1|KIAA0854|RAF|ZHX2	8	-0.490262	-0.508632	-0.380286	-0.490262
LCMT2	chr15:43619973-43622820	RPE1H2B	RPE1H2B-21.3	OK	5.52587	3.72241	-0.569964	-1.4405	0.0213	0.261677	no	OK	6.30144	6.53469	0.0524361	0.118757	0.84215	0.944559	no	KIAA0547|LCMT2|TYW4	15	-0.489646	NaN	-0.489646	NaN
SNRPD3	chr22:24951617-24968509	RPE1H2B	RPE1H2B-21.3	OK	47.5145	45.0886	-0.075604	-0.236057	0.7156	0.999631	no	OK	81.8213	73.6454	-0.151881	-0.328674	0.57615	0.81958	no	SNRPD3	22	-0.488824	-0.488824	-0.481505	-0.572696
SNRPB	chr20:2442280-2451499	RPE1H2B	RPE1H2B-21.3	OK	143.696	141.16	-0.0256878	-0.0685167	0.9073	0.999631	no	OK	311.332	316.291	0.0227978	0.0469185	0.9437	0.982763	no	COD|SNRPB|SNRPB1|hCG_2039421|HCERN3|SMN|SNRPN	15|20	-0.488618	-0.460376	-0.488618	-0.545771
CHD5	chr1:6161846-6240194	RPE1H2B	RPE1H2B-21.3	NOTEST	0.0146898	0.0174854	0.251335	0	1	1	no	NOTEST	0.0193506	0.0186299	-0.0547634	0	1	1	no	CHD5|CHD6|KIAA1335|RIGB|CHD8|HELSNF1|KIAA1564	14|20	-0.488171	-0.426426	-0.549916	NaN	CHD5|KIAA0444|DKFZp434P202|DKFZp434K213|RP1-233K16.2-007|RP1-233K16.2-005	1	NaN	NaN	NaN	NaN
CHD6	chr20:40031169-40247133	RPE1H2B	RPE1H2B-21.3	OK	6.02025	5.07355	-0.246828	-0.670094	0.23935	0.962503	no	OK	3.49112	3.6822	0.0768806	0.152638	0.76705	0.915988	no	CHD5|CHD6|KIAA1335|RIGB|CHD8|HELSNF1|KIAA1564	14|20	-0.488171	-0.426426	-0.549916	NaN
CHD8	chr14:21853352-21905457	RPE1H2B	RPE1H2B-21.3	OK	14.7018	14.6463	-0.00546163	-0.0147983	0.98	0.999631	no	OK	12.2898	12.3744	0.0098962	0.0192248	0.9694	0.98916	no	CHD5|CHD6|KIAA1335|RIGB|CHD8|HELSNF1|KIAA1564	14|20	-0.488171	-0.426426	-0.549916	NaN
USP11	chrX:47092313-47107727	RPE1H2B	RPE1H2B-21.3	OK	20.9689	20.6107	-0.0248528	-0.075957	0.90375	0.999631	no	OK	19.1772	20.6444	0.106359	0.265958	0.6812	0.878429	no	UHX1|USP11|RP4-659F15.2-004|hCG_17279	X	-0.487589	-0.51339	-0.3744	-0.487589
WDR12	chr2:203745322-203776949	RPE1H2B	RPE1H2B-21.3	OK	11.8395	11.3654	-0.0589634	-0.16196	0.78945	0.999631	no	OK	18.4632	12.6562	-0.544809	-1.15483	0.04235	0.198468	no	WDR12|hCG_1779944	2	-0.486972	-0.377179	-0.486972	-0.536948
DNAJB12	chr10:74092587-74114907	RPE1H2B	RPE1H2B-21.3	OK	20.2398	19.2363	-0.0733615	-0.195942	0.7332	0.999631	no	OK	22.4261	22.1609	-0.0171632	-0.0351299	0.9481	0.983465	no	DNAJB12|DKFZp586B2023	10	-0.48656	-0.552574	-0.349025	-0.48656
UTP11L	chr1:38478383-38490497	RPE1H2B	RPE1H2B-21.3	OK	21.0339	21.0991	0.00446231	0.0133649	0.98365	0.999631	no	OK	29.95	21.8445	-0.455283	-0.987874	0.08755	0.311153	no	CGI-94|HDCMB12P|UTP11L	1	-0.486148	-0.448373	-0.56179	-0.486148
EHHADH	chr3:184880688-184971886	RPE1H2B	RPE1H2B-21.3	OK	1.98781	2.76784	0.477579	1.03506	0.06385	0.538283	no	OK	1.22043	1.45918	0.257773	0.426761	0.4109	0.703544	no	ECHD|EHHADH	3	-0.485839	-0.573084	-0.485839	0.313316
SNRPG	chr2:70508505-70520869	RPE1H2B	RPE1H2B-21.3	OK	116.134	108.368	-0.0998458	-0.396201	0.6328	0.999631	no	OK	240.446	185.873	-0.371393	-0.971494	0.18385	0.46662	no	SNRPG|PBSCG	2	-0.484602	-0.484602	-0.384603	-0.627794
LARP7	chr4:113460488-113578742	RPE1H2B	RPE1H2B-21.3	OK	20.6962	22.6873	0.132517	0.302313	0.5858	0.999631	no	OK	24.7856	28.1737	0.184848	0.193292	0.5797	0.82109	no	HDCMA18P|LARP7	4	-0.48388	-0.600175	-0.48388	-0.359971
SELS	chr15:101811213-101817700	RPE1H2B	RPE1H2B-21.3	OK	35.4822	35.4638	-0.000748803	-0.00197987	0.9968	0.999631	no	OK	38.8154	43.5881	0.167307	0.331479	0.53455	0.792712	no	AD-015|SBBI8|SELS|VIMP|hCG_28037	15	-0.483571	NaN	-0.483571	NaN
SMARCA1	chrX:128580477-128657460	RPE1H2B	RPE1H2B-21.3	OK	38.6971	35.5554	-0.122155	-0.327909	0.56275	0.999631	no	OK	22.4003	20.4782	-0.12943	-0.249257	0.63305	0.854425	no	SMARCA1|SNF2L|SNF2L1|hCG_1980650|RP3-353H6.2-001	X	-0.483468	-0.54409	-0.483468	-0.456596
FUS	chr16:31191430-31206192	RPE1H2B	RPE1H2B-21.3	OK	59.7737	55.6249	-0.103781	-0.271829	0.62765	0.999631	no	OK	123.148	90.8057	-0.43954	-0.755154	0.1524	0.421023	no	FUS|TLS	16	-0.482952	-0.432318	-0.505383	-0.482952
TTC38	chr22:46663860-46689905	RPE1H2B	RPE1H2B-21.3	OK	9.54097	8.33775	-0.194477	-0.548271	0.39095	0.999631	no	OK	10.5062	10.6488	0.0194471	0.049254	0.9397	0.981462	no	TTC38|LL22NC03-5H6.5-005	22	-0.482848	NaN	-0.482848	NaN
RBM10	chrX:47004616-47046214	RPE1H2B	RPE1H2B-21.3	OK	18.084	17.3942	-0.0561044	-0.155864	0.79205	0.999631	no	OK	24.5291	28.2189	0.202165	0.468869	0.4406	0.724588	no	DXS8237E|GPATC9|GPATCH9|KIAA0122|RBM10|DKFZp686E2459	X	-0.482022	-0.320427	-0.608904	-0.482022
LARP4	chr12:50794591-50873788	RPE1H2B	RPE1H2B-21.3	OK	12.2181	10.1369	-0.269404	-0.587593	0.2732	0.996923	no	OK	13.5718	7.97938	-0.766268	-1.17572	0.0254	0.140755	no	LARP4|PP13296	12	-0.481299	-0.418892	-0.521754	-0.481299
KIFAP3	chr1:169890469-170043879	RPE1H2B	RPE1H2B-21.3	OK	10.9916	13.6844	0.316133	0.810867	0.14455	0.816869	no	OK	6.21619	6.50499	0.0655149	0.12465	0.8063	0.930831	no	KIF3AP|KIFAP3|SMAP|hCG_38009|RP1-190I16.1-002|RP1-190I16.1-003	1	-0.48105	NaN	-0.843341	-0.118759
BAZ2A	chr12:56915608-57030163	RPE1H2B	RPE1H2B-21.3	OK	13.5704	12.179	-0.156066	-0.289221	0.60465	0.999631	no	OK	11.9159	10.9792	-0.118107	-0.171216	0.7443	0.907281	no	BAZ2A|KIAA0314|TIP5	12	-0.480472	NaN	-0.480472	NaN
PRKDC	chr8:48685668-48872743	RPE1H2B	RPE1H2B-21.3	OK	32.4913	29.0348	-0.162268	-0.432068	0.4479	0.999631	no	OK	31.2334	22.2318	-0.490464	-0.858069	0.1255	0.37733	no	HYRC|HYRC1|PRKDC	Unk	-0.480058	-0.472592	-0.49334	-0.480058
PRC1	chr15:91509267-91537804	RPE1H2B	RPE1H2B-21.3	OK	50.5282	55.5627	0.137028	0.362582	0.52095	0.999631	no	OK	97.1304	81.4306	-0.254352	-0.475323	0.37545	0.670494	no	PRC1	15	-0.478402	-0.341758	-0.797594	-0.478402
CACYBP	chr1:174968570-174981163	RPE1H2B	RPE1H2B-21.3	OK	28.6449	28.5951	-0.00251048	-0.00669298	0.9904	0.999631	no	OK	50.0679	32.0675	-0.642773	-1.07613	0.0199	0.119029	no	CACYBP|PNAS-107|S100A6BP|SIP|hCG_2024873|RP1-102G20.6-001|RP1-102G20.6-002	1	-0.478195	-0.448584	-0.478299	-0.478195
NLE1	chr17:33458367-33469322	RPE1H2B	RPE1H2B-21.3	OK	6.56758	4.98686	-0.39723	-0.949247	0.1099	0.723245	no	OK	8.63433	9.01396	0.062077	0.137835	0.8165	0.93492	no	HUSSY-07|NLE1	17	-0.477677	-0.637286	-0.466444	-0.477677
LSM14B	chr20:60697516-60710434	RPE1H2B	RPE1H2B-21.3	OK	19.3189	18.4491	-0.0664623	-0.197623	0.753	0.999631	no	OK	18.7055	15.3788	-0.282526	-0.65308	0.28155	0.579525	no	C20orf40|FAM61B|LSM14B|RAP55B|RP5-1005F21.2-006|RP5-1005F21.2-003	20	-0.476537	-0.632361	-0.476537	-0.422664
TARDBP	chr1:11072678-11085549	RPE1H2B	RPE1H2B-21.3	OK	34.697	31.6061	-0.134608	-0.388615	0.5135	0.999631	no	OK	46.3388	36.3677	-0.349561	-0.681449	0.19965	0.48562	no	TARDBP|TDP43|RP4-635E18.2-003	1	-0.476434	-0.362779	-0.508327	-0.476434
CPSF4	chr7:99006600-99063824	RPE1H2B	RPE1H2B-21.3	OK	13.799	13.1343	-0.0712301	-0.0758282	0.9103	0.999631	no	OK	25.2809	20.2753	-0.318322	-0.213828	0.738	0.904296	no	CPSF30|CPSF4|NAR|NEB1	7	-0.475915	-0.481402	-0.475915	-0.433921
C7orf11	chr7:40172341-40174251	RPE1H2B	RPE1H2B-21.3	OK	25.7928	23.9902	-0.104522	-0.317893	0.6454	0.999631	no	OK	32.0134	32.256	0.0108904	0.0281044	0.9676	0.988656	no	C7orf11|TTDN1|hCG_1780582|tcag7.446	7	-0.475293	-0.475293	NaN	NaN
SYNE2	chr14:64319682-64693167	RPE1H2B	RPE1H2B-21.3	OK	4.06068	3.39263	-0.259318	-0.368918	0.50185	0.999631	no	OK	5.46029	3.70082	-0.56113	-0.415109	0.43105	0.716593	no	KIAA1011|NUA|SYNE2|DKFZp686M09200	14	-0.475293	0.0364223	-0.609566	-0.475293
RBMX	chrX:135951352-135962939	RPE1H2B	RPE1H2B-21.3	OK	89.794	82.3384	-0.125054	-0.326368	0.5418	0.999631	no	OK	119.251	92.2634	-0.370175	-0.654238	0.1838	0.46662	no	HNRPG|RBMX|RBMXP1|CCBL2|DKFZp547N1117|hCG_23341|RBMXL1|RP4-531M19.2-001	1|X	-0.475189	-0.466653	-0.475189	-0.503552
ANAPC5	chr12:121746047-121792012	RPE1H2B	RPE1H2B-21.3	OK	47.4194	42.3892	-0.161782	-0.463535	0.43555	0.999631	no	OK	64.1919	38.4512	-0.739364	-1.55489	0.00605	0.0531738	no	ANAPC5|APC5	12	-0.474566	-0.474566	-0.487178	-0.302173	ANAPC5|APC5	12	NaN	-0.474566	-0.487178	-0.302173
DBC1	chr9:121928907-122131739	RPE1H2B	RPE1H2B-21.3	OK	0.0816064	1.05676	3.69483	4.26254	5e-05	0.00219911	yes	NOTEST	0.00532843	0.0537157	3.33356	0	1	1	no	DBC1|KIAA1967	8	-0.474358	-0.474358	-0.487589	-0.457121
KIAA1967	chr8:22462144-22526661	RPE1H2B	RPE1H2B-21.3	OK	33.9727	33.0866	-0.0381294	-0.105195	0.86205	0.999631	no	OK	37.3155	42.2192	0.178125	0.358071	0.55275	0.805439	no	DBC1|KIAA1967	8	-0.474358	-0.474358	-0.487589	-0.457121
EXOSC6	chr16:70284133-70285833	RPE1H2B	RPE1H2B-21.3	OK	16.3529	19.7869	0.274998	0.90281	0.22395	0.943331	no	OK	21.3635	22.2226	0.0568786	0.187744	0.83185	0.940647	no	EXOSC6|MTR3	16	-0.474047	-0.337768	-0.474047	-0.534361
RPL35	chr9:127615754-127624240	RPE1H2B	RPE1H2B-21.3	OK	1357.91	1125.1	-0.271326	-0.790108	0.19395	0.903176	no	OK	2277.49	4138.47	0.861653	1.39272	0.02905	0.154192	no	RPL35|LOC154880|tcag7.829	9	-0.474047	-0.564915	-0.474047	-0.417488
HSPBP1	chr19:55773590-55791751	RPE1H2B	RPE1H2B-21.3	OK	24.9437	22.7623	-0.132028	-0.373809	0.55235	0.999631	no	OK	37.436	60.441	0.691099	1.91769	0.0108	0.0792823	no	HSPBP|HSPBP1|PP1845	19	-0.473839	-0.414569	-0.473839	-0.487281
PQBP1	chrX:48750729-48760422	RPE1H2B	RPE1H2B-21.3	OK	39.2568	40.288	0.0374064	0.0742274	0.8996	0.999631	no	OK	68.1123	138.469	1.02357	1.54387	0.00895	0.0696377	no	JM26|NPW38|PQBP1	X	-0.47321	-0.469261	-0.477159	NaN	JM26|NPW38|PQBP1	X	NaN	-0.469261	-0.477159	NaN
ANP32B	chr9:100745488-100778224	RPE1H2B	RPE1H2B-21.3	OK	115.89	105.844	-0.130823	-0.406517	0.51885	0.999631	no	OK	165.022	130.063	-0.343449	-0.590855	0.2253	0.518696	no	ANP32B|APRIL|PHAPI2|RP11-535C21.1-003	9	-0.473112	-0.419431	-0.494467	-0.473112
INTS6	chr13:51915167-52027275	RPE1H2B	RPE1H2B-21.3	OK	6.06922	7.28948	0.264304	0.617407	0.25835	0.983016	no	OK	4.94831	3.8844	-0.349242	-0.63452	0.2131	0.501257	no	DBI1|DDX26|DDX26A|INTS6|hCG_29123	13	-0.47228	NaN	NaN	-0.47228
ARL6IP4	chr12:123464879-123467460	RPE1H2B	RPE1H2B-21.3	OK	101.072	91.3954	-0.145194	-0.420752	0.4812	0.999631	no	OK	179.174	195.908	0.128819	0.249825	0.66055	0.867656	no	FLJ00169|ARL6IP4	12	-0.472164	-0.605305	NaN	-0.339023
IFITM1	chr11:313990-315272	RPE1H2B	RPE1H2B-21.3	OK	2.2574	2.40961	0.0941374	0.194184	0.81825	0.999631	no	OK	1.32075	1.97324	0.579201	0.979596	0.28265	0.58081	no	IFITM3|hCG_2036716|CD225|IFI17|IFITM1|hCG_1741134	11|12	-0.470823	-0.470823	-0.462576	-0.644687
IFITM3	chr11:319672-320914	RPE1H2B	RPE1H2B-21.3	OK	204.371	187.552	-0.123899	-0.518003	0.54725	0.999631	no	OK	195.026	368.48	0.917925	3.16545	0.0014	0.0187404	yes	IFITM3|hCG_2036716|CD225|IFI17|IFITM1|hCG_1741134	11|12	-0.470823	-0.470823	-0.462576	-0.644687
TXNL4A	chr18:77732866-77748532	RPE1H2B	RPE1H2B-21.3	OK	41.2553	37.8825	-0.12305	-0.390453	0.5627	0.999631	no	OK	58.9005	54.609	-0.10914	-0.262236	0.68325	0.879444	no	DIM1|TXNL4|TXNL4A|hCG_16170	18	-0.470719	-0.360758	-0.470719	-0.480989
SRPR	chr11:126081618-126138877	RPE1H2B	RPE1H2B-21.3	OK	53.9352	50.7605	-0.0875196	-0.228609	0.69035	0.999631	no	OK	61.1699	57.7292	-0.0835211	-0.16601	0.77025	0.91682	no	SRPR	11	-0.470199	-0.519542	-0.470199	-0.405448
SAP130	chr2:128698790-128784869	RPE1H2B	RPE1H2B-21.3	OK	9.36145	9.37088	0.00145302	0.00381667	0.99435	0.999631	no	OK	10.6089	9.11788	-0.218507	-0.471669	0.41405	0.705671	no	KIAA0017|SAP130|SF3B3	16	-0.46999	-0.46999	-0.450169	-0.494774
SF3B3	chr16:70557690-70611571	RPE1H2B	RPE1H2B-21.3	OK	25.6094	21.9852	-0.220138	-0.591814	0.27855	0.999631	no	OK	31.1707	24.5558	-0.344126	-0.64584	0.23105	0.525067	no	KIAA0017|SAP130|SF3B3	16	-0.46999	-0.46999	-0.450169	-0.494774
NONO	chrX:70430034-70948962	RPE1H2B	RPE1H2B-21.3	OK	180.179	139.302	-0.371213	-0.800072	0.1952	0.906311	no	OK	169.593	140.136	-0.275251	-0.437629	0.47265	0.748337	no	NONO|NRB54	X	-0.469886	-0.485736	-0.468948	-0.469886
USP4	chr3:49314576-49377536	RPE1H2B	RPE1H2B-21.3	OK	11.8583	11.7172	-0.0172698	-0.0457316	0.9366	0.999631	no	OK	8.96551	9.59574	0.0980086	0.196522	0.71265	0.892894	no	UNP|UNPH|USP4	3	-0.468948	-0.303927	-0.579373	-0.468948
ATL2	chr2:38522028-38604432	RPE1H2B	RPE1H2B-21.3	OK	8.25591	8.93579	0.114167	0.282113	0.61185	0.999631	no	OK	8.6504	6.18444	-0.484124	-0.911277	0.08075	0.295325	no	ARL6IP2|ATL2	2	-0.468635	-0.468635	-0.433814	-0.509139
AHCTF1	chr1:247002401-247094726	RPE1H2B	RPE1H2B-21.3	OK	9.65371	9.51596	-0.020734	-0.0574726	0.9209	0.999631	no	OK	10.1778	8.36162	-0.283578	-0.558651	0.283	0.58104	no	AHCTF1|ELYS|MSTP108|TMBS62	1	-0.46801	-0.337197	-0.46801	-0.602362
CPSF7	chr11:61170119-61197464	RPE1H2B	RPE1H2B-21.3	OK	25.3021	24.7515	-0.0317445	-0.0859301	0.87585	0.999631	no	OK	22.9561	21.4947	-0.0948999	-0.198539	0.72195	0.896781	no	CPSF7	11	-0.467905	-0.477677	-0.467905	-0.449007
EP400	chr12:132434464-132565011	RPE1H2B	RPE1H2B-21.3	OK	8.26639	6.97122	-0.245848	-0.702715	0.2344	0.959233	no	OK	9.54975	6.30183	-0.599693	-1.28862	0.02665	0.145048	no	CAGH32|EP400|KIAA1498|KIAA1818|TNRC12	12	-0.467697	-0.807932	-0.405775	-0.467697
MTMR2	chr11:95566043-95657371	RPE1H2B	RPE1H2B-21.3	OK	20.8285	16.9776	-0.294926	-0.79572	0.14875	0.826526	no	OK	15.7685	13.3285	-0.24253	-0.469474	0.3662	0.660936	no	KIAA1073|MTMR2|hCG_21453	11	-0.466954	NaN	-0.282499	-0.651408
FAM171A1	chr10:15253643-15413058	RPE1H2B	RPE1H2B-21.3	OK	24.6863	22.7548	-0.117539	-0.343683	0.5755	0.999631	no	OK	29.6293	27.7179	-0.096207	-0.222336	0.7149	0.894041	no	C10orf38|FAM171A1|DKFZp564A026	10	-0.466456	NaN	-0.40414	-0.528771
RCOR1	chr14:103058995-103196913	RPE1H2B	RPE1H2B-21.3	OK	10.6918	11.5341	0.109391	0.315491	0.59625	0.999631	no	OK	8.13241	7.19886	-0.175914	-0.371092	0.5092	0.775682	no	KIAA0071|RCOR|RCOR1	14	-0.466444	-0.466444	-0.660746	-0.449324
CCDC124	chr19:18043823-18054794	RPE1H2B	RPE1H2B-21.3	OK	77.2403	72.1382	-0.0985907	-0.279371	0.6407	0.999631	no	OK	127.153	193.376	0.604846	1.47161	0.02825	0.151727	no	CCDC124	19	-0.4654	-0.4654	-0.448373	-0.52687
FTSJ3	chr17:61896792-61909387	RPE1H2B	RPE1H2B-21.3	OK	18.5178	19.7573	0.093468	0.161009	0.79445	0.999631	no	OK	24.0537	22.3123	-0.108424	-0.100566	0.84285	0.944685	no	FTSJ3|SB92	17	-0.463936	-0.463936	-0.574247	-0.426748
MRE11A	chr11:94150468-94227040	RPE1H2B	RPE1H2B-21.3	OK	3.76283	3.94345	0.0676379	0.16284	0.7732	0.999631	no	OK	4.85589	3.39472	-0.516444	-0.957041	0.0513	0.224148	no	HNGS1|MRE11|MRE11A	11	-0.46289	-0.476952	-0.46289	-0.313246
MRPS7	chr17:73232693-73267311	RPE1H2B	RPE1H2B-21.3	OK	36.2108	35.3128	-0.0362286	-0.0798937	0.9094	0.999631	no	OK	61.567	51.9681	-0.244531	-0.438089	0.49445	0.763849	no	MRPS7	17	-0.46289	-0.513794	-0.438825	-0.46289
YBX1	chr1:43148065-43168020	RPE1H2B	RPE1H2B-21.3	OK	639.813	548.146	-0.223091	-0.634493	0.31775	0.999631	no	OK	777.254	610.862	-0.347538	-0.624958	0.29615	0.594741	no	NSEP1|YB1|YBX1	1	-0.461738	-0.461738	-0.487898	-0.417164
DCAF13	chr8:104410865-104455680	RPE1H2B	RPE1H2B-21.3	OK	15.7345	13.8878	-0.180112	-0.375002	0.50875	0.999631	no	OK	19.2383	13.4149	-0.520146	-0.822826	0.12475	0.376129	no	DCAF13|HSPC064|WDSOF1	8	-0.461633	0.416885	-0.461633	-0.467175
SDF4	chr1:1152287-1167447	RPE1H2B	RPE1H2B-21.3	OK	113.114	109.8	-0.042906	-0.12885	0.83515	0.999631	no	OK	129.209	151.474	0.229362	0.546951	0.40345	0.696047	no	CAB45|PSEC0034|SDF4|hCG_19193|RP5-902P8.6-007|RP5-902P8.6-006	1	-0.461529	-0.568324	-0.461529	-0.432532
SNRPD2	chr19:46190711-46195443	RPE1H2B	RPE1H2B-21.3	OK	185.354	159.761	-0.214373	-0.602014	0.29755	0.999631	no	OK	315.746	373.338	0.241717	0.445612	0.41285	0.704807	no	SNRPD1|SNRPD2	19	-0.461214	-0.461214	-0.52667	-0.392977
DMD	chrX:31137344-33357726	RPE1H2B	RPE1H2B-21.3	OK	9.23885	7.56596	-0.288189	-0.715684	0.1954	0.906311	no	OK	4.61478	3.6295	-0.34649	-0.657812	0.2114	0.499182	no	DMD|GS1-19O24.1-006|GS1-19O24.1-002|GS1-19O24.1-004|hCG_1983249|dystrophin	X	-0.461005	-0.461005	-0.109294	-0.506501
TGFBI	chr5:135364583-135399507	RPE1H2B	RPE1H2B-21.3	OK	273.925	174.127	-0.653638	-1.78181	0.00355	0.0738627	no	OK	130.033	135.44	0.0587782	0.124824	0.84255	0.944579	no	BIGH3|TGFBI|hCG_41400	5	-0.460481	-0.1956	-0.78509	-0.460481
HCFC1	chrX:153213007-153236819	RPE1H2B	RPE1H2B-21.3	OK	12.3885	13.0264	0.07243	0.207662	0.72805	0.999631	no	OK	13.9349	12.5924	-0.146153	-0.322006	0.6009	0.835581	no	HCF1|HCFC1|HFC1	X	-0.459432	-0.459432	-0.416948	-0.527371
ARFGAP2	chr11:46958250-47198676	RPE1H2B	RPE1H2B-21.3	OK	22.5564	24.9648	0.146363	0.328855	0.5809	0.999631	no	OK	26.2962	30.5614	0.216858	0.398107	0.4951	0.764409	no	ARFGAP2|Nbla10535|ZNF289	11	-0.458907	-0.360308	-0.458907	-0.482332
DHX33	chr17:5344231-5372380	RPE1H2B	RPE1H2B-21.3	OK	6.35277	6.2534	-0.022744	-0.0594897	0.9159	0.999631	no	OK	7.26896	6.80132	-0.0959329	-0.195353	0.7139	0.893572	no	DDX33|DHX33|hCG_1985693|DKFZp762F2011	17	-0.458812	-0.36446	-0.553164	NaN
CHMP6	chr17:78965640-78973933	RPE1H2B	RPE1H2B-21.3	OK	22.2372	19.3502	-0.200625	-0.629639	0.36645	0.999631	no	OK	26.7246	34.71	0.377186	1.06546	0.1569	0.427839	no	CHMP6|VPS20	17	-0.458487	-0.512884	-0.368824	-0.458487
CCDC9	chr19:47759730-47775210	RPE1H2B	RPE1H2B-21.3	OK	6.62286	6.86508	0.0518225	0.135818	0.8327	0.999631	no	OK	5.66847	6.78585	0.25957	0.560049	0.34755	0.64462	no	CCDC9	19	-0.458172	-0.408821	-0.795351	-0.458172
RPL34	chr4:109541721-109551639	RPE1H2B	RPE1H2B-21.3	OK	366.787	290.638	-0.33572	-0.916292	0.09745	0.678875	no	OK	584.443	569.544	-0.0372553	-0.0563193	0.9113	0.971568	no	RPL34	4	-0.458067	-0.412836	-0.601316	-0.458067
EIF1AX	chrX:20142635-20159966	RPE1H2B	RPE1H2B-21.3	OK	32.3156	29.3403	-0.139347	-0.388013	0.4877	0.999631	no	OK	41.7011	28.8667	-0.530678	-0.931189	0.05225	0.226757	no	EIF1A|EIF1AX|EIF4C|EIF1AY	X|Y	-0.457752	-0.457752	-0.474462	-0.444455
EIF1AY	chrY:22737610-22755040	RPE1H2B	RPE1H2B-21.3	NOTEST	0	0	0	0	1	1	no	NOTEST	0	0	0	0	1	1	no	EIF1A|EIF1AX|EIF4C|EIF1AY	X|Y	-0.457752	-0.457752	-0.474462	-0.444455
UTP3	chr4:71554195-71556268	RPE1H2B	RPE1H2B-21.3	OK	23.3849	21.8745	-0.0963274	-0.278889	0.6543	0.999631	no	OK	23.7242	26.4419	0.156462	0.30838	0.55145	0.80489	no	CRLZ1|SAS10|UTP3	4	-0.457752	0.101768	-0.646531	-0.457752
UTP6	chr17:30190189-30228729	RPE1H2B	RPE1H2B-21.3	OK	21.2764	20.46	-0.0564437	-0.167759	0.79005	0.999631	no	OK	26.2123	21.6405	-0.27651	-0.594265	0.2946	0.592989	no	C17orf40|HCA66|MHAT|UTP6	17	-0.457752	-0.534061	-0.457752	-0.248656
CAMSAP1	chr9:138700332-138799005	RPE1H2B	RPE1H2B-21.3	OK	8.93502	7.71061	-0.212627	-0.608737	0.31555	0.999631	no	OK	7.10807	6.75909	-0.0726286	-0.155699	0.78855	0.925014	no	CAMSAP1	9	-0.457227	-0.447526	-0.654344	-0.457227
FTO	chr16:53737874-54148379	RPE1H2B	RPE1H2B-21.3	OK	16.5777	17.8675	0.10809	0.306825	0.60085	0.999631	no	OK	10.5387	10.2804	-0.0357961	-0.0770606	0.89085	0.964316	no	FTO|KIAA1752	16	-0.456911	-0.456911	-0.644871	-0.131589
FAM83G	chr17:18855477-18950336	RPE1H2B	RPE1H2B-21.3	OK	6.05062	5.72681	-0.0793518	-0.199094	0.74855	0.999631	no	OK	4.34627	5.71516	0.395018	0.786603	0.18735	0.470185	no	FAM83G	17	-0.45628	-0.364797	-0.648833	-0.45628
SRP54	chr14:35452103-35498773	RPE1H2B	RPE1H2B-21.3	OK	33.6359	29.5365	-0.187503	-0.494186	0.36055	0.999631	no	OK	32.6798	25.6476	-0.349572	-0.669795	0.1859	0.468502	no	SRP54	14	-0.45628	-0.434348	-0.45628	-0.491289
CHD1L	chr1:146714290-146767447	RPE1H2B	RPE1H2B-21.3	OK	18.0887	18.9198	0.0648102	0.172837	0.7569	0.999631	no	OK	22.5682	17.4296	-0.372749	-0.698109	0.174	0.453343	no	ALC1|CHD1L	1	-0.455755	-0.455755	-0.566864	-0.263996
DARS2	chr1:173793796-173827682	RPE1H2B	RPE1H2B-21.3	OK	9.38261	8.60384	-0.125008	-0.333212	0.56595	0.999631	no	OK	12.7679	10.0366	-0.347257	-0.735193	0.18865	0.472128	no	DARS2	1	-0.455649	-0.455649	-0.552967	-0.433707
AGPAT4	chr6:161551056-161695107	RPE1H2B	RPE1H2B-21.3	OK	2.72978	2.13777	-0.352679	-0.880746	0.12685	0.775341	no	OK	1.65255	1.66501	0.0108351	0.0216098	0.9692	0.98916	no	AGPAT4|UNQ499/PRO1016|RP3-473J16.2-004	6	-0.455018	-0.455229	-0.357158	-0.455018
NUP107	chr12:69080730-69136473	RPE1H2B	RPE1H2B-21.3	OK	15.275	14.3467	-0.0904541	-0.254821	0.67415	0.999631	no	OK	30.0464	13.9921	-1.10258	-2.26421	5e-05	0.00136861	yes	NUP107	12	-0.454702	-0.536152	-0.427606	-0.454702
PA2G4	chr12:56498102-56507694	RPE1H2B	RPE1H2B-21.3	OK	77.73	68.171	-0.189314	-0.548143	0.36925	0.999631	no	OK	204.534	141.904	-0.527427	-0.892756	0.0925	0.321904	no	EBP1|PA2G4	12	-0.454597	-0.463622	-0.454597	-0.276913
GLE1	chr9:131266970-131304580	RPE1H2B	RPE1H2B-21.3	OK	12.8043	13.28	0.0526294	0.138336	0.8062	0.999631	no	OK	15.062	13.0353	-0.208494	-0.430573	0.42985	0.715782	no	GLE1|GLE1L	9	-0.454492	-0.454492	0.150081	-0.466236
TAOK1	chr17:27717942-27878921	RPE1H2B	RPE1H2B-21.3	OK	12.365	11.7857	-0.069222	-0.182008	0.7361	0.999631	no	OK	7.00528	6.3093	-0.150964	-0.288374	0.58215	0.822747	no	KIAA1361|MAP3K16|TAOK1	17	-0.454281	NaN	-0.454281	NaN
PPP2R5C	chr14:102228134-102394328	RPE1H2B	RPE1H2B-21.3	OK	34.3052	30.4892	-0.17013	-0.388848	0.4866	0.999631	no	OK	33.175	27.9842	-0.245484	-0.380868	0.4398	0.724449	no	KIAA0044|PPP2R5C	14	-0.453544	-0.503043	-0.313362	-0.453544
COBRA1	chr9:140149758-140168000	RPE1H2B	RPE1H2B-21.3	OK	34.339	35.9456	0.0659677	0.210592	0.7541	0.999631	no	OK	47.5212	53.0782	0.159549	0.436521	0.54715	0.80197	no	COBRA1|KIAA1182|NELFB	9	-0.45349	NaN	-0.40414	-0.50284
TBCEL	chr11:120894802-120960354	RPE1H2B	RPE1H2B-21.3	OK	6.28869	6.91802	0.137598	0.335529	0.54475	0.999631	no	OK	3.07851	3.34713	0.120691	0.224131	0.668	0.871069	no	LRRC35|TBCEL	11	-0.452753	NaN	-0.2949	-0.610606
NDUFB11	chrX:47001614-47004609	RPE1H2B	RPE1H2B-21.3	OK	48.5558	40.2132	-0.271975	-0.745525	0.2064	0.921045	no	OK	78.328	91.3077	0.221208	0.553966	0.4174	0.707478	no	NDUFB11|UNQ111/PRO1064	X	-0.452701	-0.564427	-0.452701	-0.28558
ABLIM1	chr10:116190868-116444414	RPE1H2B	RPE1H2B-21.3	OK	16.0593	15.5852	-0.0432266	-0.114529	0.8353	0.999631	no	OK	9.3937	6.15969	-0.608836	-1.20008	0.02145	0.125233	no	ABLIM1|RP11-317F20.1-005|ABLIM|KIAA0059|LIMAB1|RP11-317F20.1-003|RP11-317F20.1-008|RP11-317F20.1-009|RP11-317F20.1-004|RP11-317F20.1-011|RP11-317F20.1-012	10	-0.451646	-0.474774	-0.422448	-0.451646
TELO2	chr16:1543351-1662109	RPE1H2B	RPE1H2B-21.3	OK	14.0628	14.1088	0.00471296	0.00801702	0.9918	0.999631	no	OK	27.6544	34.4339	0.316317	0.824063	0.3135	0.611961	no	KIAA0683|TELO2	16	-0.45163	-0.521754	-0.381505	NaN
GTF3C1	chr16:27471933-27561251	RPE1H2B	RPE1H2B-21.3	OK	21.9011	23.5717	0.106055	0.307717	0.60245	0.999631	no	OK	20.1335	23.5832	0.228161	0.488123	0.39865	0.69148	no	GTF3C1|DKFZp686A111|DKFZp686O0870	16	-0.451224	-0.286999	-0.530171	-0.451224
RANBP1	chr22:20105023-20114704	RPE1H2B	RPE1H2B-21.3	OK	108.903	103.241	-0.0770174	-0.273718	0.7107	0.999631	no	OK	172.904	139.781	-0.306801	-0.803683	0.25105	0.547909	no	RANBP1	22	-0.451224	-0.432104	-0.488926	-0.451224
MATR3	chr5:138609440-138667366	RPE1H2B	RPE1H2B-21.3	OK	74.5198	66.7471	-0.15892	-0.404003	0.4635	0.999631	no	OK	71.7771	45.9527	-0.643373	-1.08433	0.0347	0.17333	no	MATR3|KIAA0723|DKFZp686K0542|DKFZp686K23100	5	-0.451013	-0.410992	-0.463518	-0.451013
EIF4B	chr12:53400061-53435993	RPE1H2B	RPE1H2B-21.3	OK	211.988	159.301	-0.412228	-1.07282	0.0618	0.527841	no	OK	170.281	102.532	-0.731849	-1.27724	0.01985	0.118847	no	EIF4B	12	-0.450697	-0.450697	-0.453755	-0.424277
MKI67IP	chr2:122407229-122494503	RPE1H2B	RPE1H2B-21.3	OK	19.7558	17.5906	-0.167472	-0.394484	0.48025	0.999631	no	OK	22.9743	23.8756	0.0555156	0.0909767	0.84635	0.946436	no	MKI67IP|NIFK|NOPP34	2	-0.450697	-0.461843	-0.450697	-0.409907
EIF4G2	chr11:10818592-10830582	RPE1H2B	RPE1H2B-21.3	OK	299.755	301.843	0.0100108	0.0247783	0.96735	0.999631	no	OK	278.579	230.591	-0.272749	-0.439642	0.41695	0.707478	no	DAP5|EIF4G2|OK/SW-cl.75|AAG1|hCG_1991788	11	-0.450274	-0.400429	-0.507516	-0.450274
NAT10	chr11:34127110-34168458	RPE1H2B	RPE1H2B-21.3	OK	13.2416	13.1484	-0.0101928	-0.0280343	0.9613	0.999631	no	OK	16.0714	16.1383	0.00599607	0.0128745	0.98335	0.994263	no	ALP|KIAA1709|NAT10	11	-0.449112	-0.449112	-0.491597	-0.361656
EXOSC1	chr10:99195665-99205768	RPE1H2B	RPE1H2B-21.3	OK	23.1497	25.1978	0.122301	0.368061	0.5909	0.999631	no	OK	37.4903	31.6495	-0.244333	-0.585724	0.36395	0.658725	no	CGI-108|CSL4|EXOSC1|RP11-452K12.9|RP11-452K12.9-009|RP11-452K12.9-004|RP11-452K12.9-008	10	-0.448727	NaN	-0.33948	-0.557974
EBNA1BP2	chr1:43629844-43720029	RPE1H2B	RPE1H2B-21.3	OK	57.3544	59.4947	0.0528579	0.16215	0.80775	0.999631	no	OK	99.7818	90.2536	-0.144792	-0.324851	0.59355	0.831638	no	EBNA1BP2|EBP2|hCG_2031782|RP5-1034F7.2-001	1	-0.44869	-0.439251	-0.601506	-0.44869
TRA2B	chr3:185632357-185655924	RPE1H2B	RPE1H2B-21.3	OK	27.106	24.4027	-0.151576	-0.408385	0.455	0.999631	no	OK	35.0751	21.8917	-0.680062	-1.28883	0.01355	0.0926195	no	SFRS10|TRA2B|DKFZp686F18120	3	-0.448478	-0.437547	-0.585443	-0.448478
ZBTB7A	chr19:4045215-4066816	RPE1H2B	RPE1H2B-21.3	OK	12.5068	13.5415	0.114681	0.343939	0.5826	0.999631	no	OK	9.35799	14.3738	0.619176	1.2845	0.0343	0.172216	no	FBI1|LRF|ZBTB7|ZBTB7A	19	-0.448478	NaN	-0.448478	NaN
NOP58	chr2:203130514-203168384	RPE1H2B	RPE1H2B-21.3	OK	31.4525	31.0347	-0.0192904	-0.0507215	0.9245	0.999631	no	OK	62.0502	56.5204	-0.134662	-0.172262	0.6501	0.863472	no	HSPC120|NOL5|NOP5|NOP58	2	-0.446997	-0.435629	-0.50284	-0.446997
MYH11	chr16:15737123-15950887	RPE1H2B	RPE1H2B-21.3	NOTEST	0.246625	0.282223	0.194514	0	1	1	no	NOTEST	0.125932	0.155001	0.299634	0	1	1	no	MYH11|KIAA0866|hCG_19652|DKFZp686D10126	16	-0.446786	NaN	-0.446786	NaN
ATXN3	chr14:92524895-92572965	RPE1H2B	RPE1H2B-21.3	OK	2.41339	2.73074	0.178231	0.424153	0.4269	0.999631	no	OK	1.83574	1.48915	-0.301872	-0.476223	0.2629	0.560119	no	ATX3|ATXN3|MJD|MJD1|SCA3	14	-0.446574	-0.086512	-0.446574	-0.62293
RHEB	chr7:151163097-151217010	RPE1H2B	RPE1H2B-21.3	OK	58.4203	56.1907	-0.0561383	-0.17814	0.7828	0.999631	no	OK	72.2478	61.4993	-0.232384	-0.482726	0.39425	0.688851	no	RHEB|RHEB2	7	-0.446574	-0.435629	-0.510253	-0.446574
SRGAP1	chr12:64238540-64541613	RPE1H2B	RPE1H2B-21.3	OK	3.70089	2.95693	-0.323775	-0.82377	0.14485	0.817726	no	OK	4.13876	2.78625	-0.570877	-1.15972	0.03415	0.171706	no	ARHGAP13|KIAA1304|SRGAP1	12	-0.446362	NaN	-0.446362	NaN
SCAF1	chr19:50145381-50161906	RPE1H2B	RPE1H2B-21.3	OK	30.5486	32.8036	0.10275	0.316954	0.6237	0.999631	no	OK	33.8552	47.7605	0.496441	1.23766	0.0674	0.264657	no	SCAF1|SFRS19|SRA1	19	-0.446034	-0.266517	-0.625551	NaN
GLTSCR2	chr19:48248792-48260323	RPE1H2B	RPE1H2B-21.3	OK	111.169	82.3246	-0.433363	-1.34734	0.0346	0.366428	no	OK	125.762	204.611	0.702188	1.81291	0.01555	0.101299	no	GLTSCR2	19	-0.444773	-0.443394	-0.446151	NaN
DNAJC7	chr17:40118758-40190044	RPE1H2B	RPE1H2B-21.3	OK	41.3662	44.4641	0.10419	0.161531	0.7963	0.999631	no	OK	51.7792	47.7373	-0.117254	-0.13155	0.81245	0.933729	no	DNAJC7|TPR2|TTC2|hCG_16581	17	-0.444561	-0.444561	-0.503654	-0.423202
MRPS18B	chr6:30585485-30594174	RPE1H2B	RPE1H2B-21.3	OK	31.2469	29.4007	-0.0878651	-0.264019	0.68065	0.999631	no	OK	42.4739	37.9613	-0.162046	-0.39588	0.53455	0.792712	no	C6orf14|HSPC183|MRPS18B|PTD017|DAMA-178G23.8-001|DAMC-83F13.5-001|DADB-129D20.6-003|DAMA-178G23.8-003|DAMC-83F13.5-003|DAQB-47P19.5-003|DASS-182C6.3-003|XXbac-BCX48F10.3-003|XXbac-BPG249D20.2-003	6	-0.443607	-0.50518	-0.105544	-0.443607
THRAP3	chr1:36690016-36770957	RPE1H2B	RPE1H2B-21.3	OK	48.5256	50.681	0.0626985	0.17482	0.75865	0.999631	no	OK	43.152	41.4137	-0.0593193	-0.11525	0.8311	0.940282	no	THRAP3|TRAP150	1	-0.442227	-0.383276	-0.446151	-0.442227
PPID	chr4:159630278-159644552	RPE1H2B	RPE1H2B-21.3	OK	20.9171	18.9284	-0.144135	-0.421704	0.50255	0.999631	no	OK	22.9572	15.4486	-0.57147	-1.15893	0.03055	0.159655	no	CYP40|CYPD|PPID	4	-0.442121	-0.442121	-0.458382	-0.393526
SRRT	chr7:100472700-100486285	RPE1H2B	RPE1H2B-21.3	OK	41.9838	37.8476	-0.149629	-0.40576	0.4852	0.999631	no	OK	58.7096	62.1145	0.0813338	0.163574	0.7652	0.915779	no	ARS2|ASR2|SRRT	7	-0.442121	-0.442121	-0.437334	-0.443076
SMPD4	chr2:130908964-130948300	RPE1H2B	RPE1H2B-21.3	OK	21.6437	21.0619	-0.039308	-0.0835326	0.8937	0.999631	no	OK	33.3751	26.0583	-0.35703	-0.376244	0.51935	0.78284	no	KIAA1418|SMPD4|FLJ20297|hCG_1992407	2	-0.4418	NaN	-0.416948	-0.466653
UTP14A	chrX:129040096-129063738	RPE1H2B	RPE1H2B-21.3	OK	11.0378	10.054	-0.134685	-0.339443	0.5509	0.999631	no	OK	14.6453	13.4877	-0.118791	-0.221766	0.65465	0.865306	no	SDCCAG16|UTP14A	X	-0.440527	-0.47633	-0.440527	-0.342896
RBM17	chr10:6130948-6159422	RPE1H2B	RPE1H2B-21.3	OK	17.3966	17.4077	0.000924579	0.00249866	0.99685	0.999631	no	OK	23.0569	18.0559	-0.352733	-0.644693	0.18495	0.467788	no	RBM17|SPF45|hCG_24832|RP11-414H17.9-003|RP11-414H17.9-009|RP11-414H17.9-007|RP11-414H17.9-006	10	-0.440421	-0.440421	-0.105544	-0.480782
SPAG7	chr17:4862520-4871132	RPE1H2B	RPE1H2B-21.3	OK	57.7437	70.2799	0.28345	0.988567	0.18145	0.883238	no	OK	51.2937	75.7062	0.56163	1.32059	0.04105	0.194315	no	SPAG7	17	-0.440418	-0.437441	-0.443394	NaN
CAB39	chr2:231577556-231685790	RPE1H2B	RPE1H2B-21.3	OK	21.4743	21.1362	-0.0228901	-0.0634095	0.91275	0.999631	no	OK	16.1667	13.6375	-0.245452	-0.49773	0.35815	0.653459	no	CAB39|CGI-66|MO25|hCG_34334	2	-0.440102	-0.440102	-0.52677	-0.436162
KIAA0020	chr9:2804154-2844130	RPE1H2B	RPE1H2B-21.3	OK	15.375	14.263	-0.108304	-0.303283	0.6212	0.999631	no	OK	19.6921	18.7154	-0.0733941	-0.152916	0.78455	0.92313	no	KIAA0020|XTP5	9	-0.439995	-0.411209	-0.463727	-0.439995
SEC14L2	chr22:30792929-30821291	RPE1H2B	RPE1H2B-21.3	OK	17.7587	20.2518	0.189527	0.467672	0.4062	0.999631	no	OK	12.9587	20.4939	0.661275	1.27325	0.02255	0.12967	no	C22orf6|KIAA1186|KIAA1658|SEC14L2|hCG_41297	22	-0.439783	-0.206393	-0.439783	-0.580435
ERH	chr14:69846839-69865021	RPE1H2B	RPE1H2B-21.3	OK	179.4	157.961	-0.183617	-0.666021	0.36595	0.999631	no	OK	230.485	174.058	-0.405109	-0.984775	0.14195	0.404182	no	ERH	14	-0.439464	-0.44869	-0.439464	-0.42707
SUPT6H	chr17:26989301-27029249	RPE1H2B	RPE1H2B-21.3	OK	32.6917	30.3602	-0.106742	-0.311933	0.6049	0.999631	no	OK	26.384	27.3934	0.0541619	0.107789	0.8433	0.944929	no	KIAA0162|SPT6H|SUPT6H	17	-0.439038	-0.439038	-0.406646	-0.699552
CLASP2	chr3:33537738-33759705	RPE1H2B	RPE1H2B-21.3	OK	5.94405	6.23951	0.0699877	0.187733	0.7489	0.999631	no	OK	4.91174	3.9898	-0.299917	-0.591213	0.2776	0.576155	no	CLASP2|KIAA0627|DKFZp686D11262	3	-0.438399	-0.260508	-0.500598	-0.438399
MPHOSPH10	chr2:71357443-71377232	RPE1H2B	RPE1H2B-21.3	OK	11.5572	10.4192	-0.149553	-0.414182	0.49595	0.999631	no	OK	14.0284	12.52	-0.16412	-0.254132	0.56305	0.810962	no	MPHOSPH10|MPP10	2	-0.437973	-0.334454	-0.574731	-0.437973
DHX37	chr12:125431369-125473667	RPE1H2B	RPE1H2B-21.3	OK	7.37332	6.98472	-0.0781136	-0.212046	0.73455	0.999631	no	OK	14.4556	10.6642	-0.438849	-1.02816	0.0993	0.333495	no	DDX37|DHX37|KIAA1517	12	-0.437121	0.085466	-0.437121	-0.477056
IFT122	chr3:129158967-129239191	RPE1H2B	RPE1H2B-21.3	OK	6.56466	6.55862	-0.00132674	-0.00349748	0.9951	0.999631	no	OK	4.92438	6.94063	0.495124	1.07642	0.06815	0.267001	no	WDR10|IFT122|SPG|WDR140|DKFZp434K016|FLJ00025|DKFZp434O139|hCG_19939	3	-0.436908	NaN	-0.436908	NaN
DDX20	chr1:112264685-112310199	RPE1H2B	RPE1H2B-21.3	OK	5.11651	5.41218	0.0810516	0.187613	0.7462	0.999631	no	OK	5.41224	4.46529	-0.27747	-0.516234	0.3481	0.645047	no	DDX20|DP103|GEMIN3	1	-0.436482	-0.623961	-0.348686	-0.436482
LYAR	chr4:4269428-4291896	RPE1H2B	RPE1H2B-21.3	OK	9.1912	10.3188	0.166946	0.385534	0.4992	0.999631	no	OK	20.7038	21.6942	0.0674121	0.0993736	0.814	0.934279	no	LYAR|PNAS-5	4	-0.435842	-0.510253	-0.37629	-0.435842
POLR1E	chr9:37485944-37503693	RPE1H2B	RPE1H2B-21.3	OK	17.6682	14.9229	-0.243624	-0.668007	0.29135	0.999631	no	OK	25.4907	25.1519	-0.0193079	-0.0454033	0.9454	0.982932	no	PAF53|POLR1E|PRAF1	9	-0.435327	-0.572114	-0.298541	NaN	POLR1C|POLR1E|RP3-337H4.4-009|RP3-337H4.4-004|RP3-337H4.4-005	6	-0.063641	-0.063641	-0.0226164	-0.123534
CAPRIN1	chr11:34073229-34124157	RPE1H2B	RPE1H2B-21.3	OK	76.3151	74.2094	-0.0403667	-0.10307	0.8532	0.999631	no	OK	63.7758	57.5073	-0.149263	-0.270293	0.6082	0.840207	no	CAPRIN1|GPIAP1|GPIP137|M11S1	11	-0.435308	-0.435308	-0.462471	-0.392098
FAU	chr11:64888098-64902003	RPE1H2B	RPE1H2B-21.3	OK	501.808	449.099	-0.1601	-0.555952	0.5509	0.999631	no	OK	872.684	2011.8	1.20496	3.18834	0.0065	0.0557247	no	FAU	11	-0.434775	-0.434775	-0.438506	-0.319965
SYNCRIP	chr6:86317501-86353043	RPE1H2B	RPE1H2B-21.3	OK	63.3958	51.02	-0.313324	-0.781886	0.1654	0.859621	no	OK	69.9029	48.8202	-0.517875	-0.838847	0.09495	0.325238	no	HNRPQ|NSAP1|SYNCRIP	6	-0.434455	-0.438612	-0.428893	-0.434455
HSP90AB1	chr6:44214848-44221614	RPE1H2B	RPE1H2B-21.3	OK	582.024	502.528	-0.211877	-0.544245	0.3702	0.999631	no	OK	766.601	649.087	-0.240063	-0.35996	0.4972	0.765811	no	HSP90AB1|HSP90B|HSPC2|HSPCB	6	-0.4336	-0.412185	-0.4336	-0.435735
SRRM1	chr1:24969593-24999772	RPE1H2B	RPE1H2B-21.3	OK	32.9756	32.1758	-0.0354225	-0.100846	0.86085	0.999631	no	OK	29.5699	33.3359	0.172944	0.312081	0.53945	0.795555	no	SRM160|SRRM1|RP11-373M8.1-002	1	-0.433173	-0.433173	-0.442439	-0.276794
SNRPA1	chr15:101821714-101835460	RPE1H2B	RPE1H2B-21.3	OK	33.9307	40.416	0.252337	0.803297	0.2581	0.983016	no	OK	71.5024	54.467	-0.392611	-0.927622	0.135	0.393107	no	SNRPA1	15	-0.432852	-0.434988	-0.37128	-0.432852
NUP188	chr9:131707808-131769374	RPE1H2B	RPE1H2B-21.3	OK	17.2864	17.8208	0.0439215	0.108869	0.851	0.999631	no	OK	24.8571	22.3792	-0.151496	-0.297724	0.6006	0.835581	no	KIAA0169|NUP188	9	-0.432746	-0.432746	-0.344374	-0.448901
ATRX	chrX:76760355-77041719	RPE1H2B	RPE1H2B-21.3	OK	13.5254	12.2396	-0.144119	-0.388772	0.4849	0.999631	no	OK	9.57332	9.71342	0.0209591	0.02674	0.9452	0.982932	no	ATRX|RAD54L|XH2	X	-0.432532	-0.471031	-0.432532	-0.32112
RAD54L	chr1:46713366-46769038	RPE1H2B	RPE1H2B-21.3	OK	5.36519	4.73466	-0.180367	-0.147701	0.8208	0.999631	no	OK	11.8423	7.87253	-0.589052	-0.548603	0.3721	0.667833	no	ATRX|RAD54L|XH2	X	-0.432532	-0.471031	-0.432532	-0.32112
ABCF2	chr7:150904922-150924317	RPE1H2B	RPE1H2B-21.3	OK	32.4813	30.1246	-0.108669	-0.28886	0.6172	0.999631	no	OK	36.8898	35.0419	-0.0741382	-0.149337	0.7945	0.926673	no	ABCF2|hCG_1643314|HUSSY-18	7	-0.431997	-0.431997	-0.409364	-0.501618
MRRF	chr9:125001833-125085742	RPE1H2B	RPE1H2B-21.3	OK	12.65	7.9646	-0.667466	-1.05046	0.0706	0.571038	no	OK	14.5087	11.6572	-0.315705	-0.453508	0.41735	0.707478	no	MRRF|RP1-57A13.2|RP1-57A13.2-001	9|X	-0.431569	NaN	-0.431569	NaN
AKAP8	chr19:15464331-15490612	RPE1H2B	RPE1H2B-21.3	OK	7.77228	8.31628	0.0976006	0.271874	0.65675	0.999631	no	OK	7.80442	8.48761	0.121068	0.270436	0.6388	0.857634	no	AKAP8|AKAP95|DKFZp586B1222	19	-0.431463	-0.145612	-0.431463	-0.431997
MAGOH	chr1:53692563-53793821	RPE1H2B	RPE1H2B-21.3	OK	30.528	31.4924	0.0448713	0.101389	0.89325	0.999631	no	OK	51.349	50.2144	-0.0322346	-0.0487689	0.94455	0.982932	no	MAGOH|MAGOHA|hCG_33396|RP5-1024G6.4-002	1	-0.431356	-0.459956	-0.431356	-0.392317
NUP133	chr1:229577043-229644088	RPE1H2B	RPE1H2B-21.3	OK	14.4781	14.3831	-0.0095035	-0.0275319	0.96435	0.999631	no	OK	11.61	10.0821	-0.203579	-0.432782	0.45905	0.737346	no	NUP133|RP5-1068B5.4-002	1	-0.429857	-0.467801	-0.429857	-0.329181
INTS10	chr8:19674917-19709586	RPE1H2B	RPE1H2B-21.3	OK	9.51817	11.3708	0.256578	0.697044	0.2475	0.972158	no	OK	11.0064	9.48706	-0.21431	-0.450698	0.42255	0.711026	no	C8orf35|INTS10	8	-0.429428	NaN	-0.429428	NaN
PPIH	chr1:43124047-43142429	RPE1H2B	RPE1H2B-21.3	OK	25.032	21.7379	-0.20356	-0.634126	0.39245	0.999631	no	OK	47.9917	35.9338	-0.417441	-0.98975	0.1318	0.387901	no	CYP20|CYPH|PPIH|hCG_21746	1	-0.429214	-0.432104	-0.429214	-0.333882
C20orf72	chr20:17949761-17971762	RPE1H2B	RPE1H2B-21.3	OK	10.3358	11.7695	0.187397	0.499818	0.39855	0.999631	no	OK	15.2065	10.8223	-0.490688	-0.976636	0.0688	0.267962	no	C20orf72|RP11-504H3.1-002|RP11-504H3.1-003	20	-0.428785	-0.494876	-0.428785	-0.299948
METAP2	chr12:95867821-95909613	RPE1H2B	RPE1H2B-21.3	OK	35.7823	29.9971	-0.25442	-0.728248	0.20955	0.925933	no	OK	58.7513	41.3895	-0.505354	-0.727798	0.0958	0.326034	no	METAP2|MNPEP|P67EIF2	12	-0.428785	-0.543595	-0.428785	-0.288063
RPL15	chr3:23933571-23965187	RPE1H2B	RPE1H2B-21.3	OK	605.671	496.926	-0.285503	-0.691063	0.22705	0.94769	no	OK	621.867	538.415	-0.207887	-0.300347	0.555	0.806984	no	EC45|RPL15|TCBAP0781|hCG_1996483	3	-0.427606	-0.437867	-0.427606	-0.415326
STX10	chr19:13255223-13260987	RPE1H2B	RPE1H2B-21.3	OK	45.9882	48.0757	0.0640452	0.229167	0.76915	0.999631	no	OK	46.0017	54.9203	0.255653	0.750412	0.3308	0.629231	no	STX10|SYN10	19	-0.427558	NaN	-0.41045	-0.444667
PAF1	chr19:39876269-39881679	RPE1H2B	RPE1H2B-21.3	OK	38.4348	42.17	0.133803	0.404402	0.524	0.999631	no	OK	51.2456	58.796	0.198289	0.434179	0.4541	0.733384	no	PAF1|PD2	19	-0.427499	-0.427499	-0.697151	-0.367036
GNL3	chr3:52719935-52742197	RPE1H2B	RPE1H2B-21.3	OK	42.0677	39.183	-0.102486	-0.178257	0.7724	0.999631	no	OK	53.6989	44.3744	-0.275166	-0.365088	0.5064	0.772975	no	E2IG3|GNL3|NS	3	-0.427284	-0.427284	-0.545474	-0.421695
CIT	chr12:120123594-120315095	RPE1H2B	RPE1H2B-21.3	OK	6.29436	7.27409	0.208706	0.508391	0.3439	0.999631	no	OK	12.1133	9.05418	-0.419931	-0.854764	0.1197	0.369355	no	CIT|KIAA0949|STK21	12	-0.427177	-0.176706	-0.427177	-0.452385
MACF1	chr1:39547088-39952810	RPE1H2B	RPE1H2B-21.3	OK	36.6149	25.891	-0.49998	-1.22929	0.03105	0.343859	no	OK	20.3013	19.0366	-0.0927958	-0.155645	0.7738	0.918627	no	ABP620|ACF7|KIAA0465|KIAA1251|MACF1	1	-0.427177	-0.427177	-0.516015	-0.355242	ABP620|ACF7|KIAA0465|KIAA1251|MACF1|RP11-69E11.1-010|RP11-69E11.1-003	1	0.276782	0.276782	0.292334	0.276415	BPAG1|DMH|DST|DT|KIAA0728|RP3-361I14.2-009|MACF1|CATX-15|RP3-361I14.2-001	6	0.334425	0.310486	0.354649	0.334425
CCAR1	chr10:70480970-70551309	RPE1H2B	RPE1H2B-21.3	OK	30.136	34.4813	0.194327	0.52068	0.33655	0.999631	no	OK	42.5132	49.2645	0.212639	0.270115	0.48845	0.758844	no	CARP1|CCAR1|DIS	10	-0.42664	-0.42664	-0.465818	-0.282618
SMARCB1	chr22:24129149-24181199	RPE1H2B	RPE1H2B-21.3	OK	52.9238	58.7512	0.1507	0.477463	0.47235	0.999631	no	OK	67.4614	80.5891	0.256524	0.6403	0.34515	0.643488	no	BAF47|INI1|SMARCB1|SNF5L1|hCG_41099	22	-0.42664	-0.42664	-0.379732	-0.550901
DHX9	chr1:182808438-182857117	RPE1H2B	RPE1H2B-21.3	OK	51.3832	47.1157	-0.12509	-0.336695	0.5407	0.999631	no	OK	57.5364	43.9707	-0.387934	-0.718096	0.1712	0.449271	no	DDX9|DHX9|LKP|NDH2	1	-0.426104	-0.386149	-0.441058	-0.426104
NUP35	chr2:183989082-184026408	RPE1H2B	RPE1H2B-21.3	OK	5.97545	6.56437	0.135608	0.328228	0.59695	0.999631	no	OK	11.8217	8.24582	-0.519696	-1.13066	0.05335	0.229249	no	MP44|NUP35|NUP53	2	-0.426033	NaN	-0.237686	-0.61438
RPL18	chr19:49118587-49122433	RPE1H2B	RPE1H2B-21.3	OK	957.594	711.607	-0.428334	-1.69819	0.04425	0.430958	no	OK	1206.7	2089.7	0.792227	1.6873	0.0425	0.198789	no	RPL18	19	-0.425889	-0.425889	-0.40163	-0.456596
DRG1	chr22:31795538-31830172	RPE1H2B	RPE1H2B-21.3	OK	38.4944	36.9645	-0.0585067	-0.180191	0.7844	0.999631	no	OK	48.0274	40.5148	-0.245407	-0.539634	0.3459	0.644182	no	DRG1|NEDD3|DKFZp434N1827	22	-0.425245	-0.434988	-0.425245	-0.42417
C17orf39	chr17:17942610-17971718	RPE1H2B	RPE1H2B-21.3	OK	4.85332	4.97583	0.0359642	0.0936486	0.87475	0.999631	no	OK	3.70409	3.37274	-0.1352	-0.284862	0.61615	0.845449	no	C17orf39	17	-0.425137	-0.227248	-0.555522	-0.425137
PES1	chr22:30972611-31003000	RPE1H2B	RPE1H2B-21.3	OK	47.1408	36.2532	-0.378868	-1.03142	0.07325	0.58181	no	OK	59.7503	56.1774	-0.0889573	-0.17534	0.736	0.903387	no	PES1|hCG_2010949	22	-0.424707	-0.254836	-0.424707	-0.429107
TH1L	chr20:57556310-57570188	RPE1H2B	RPE1H2B-21.3	OK	30.1121	23.9878	-0.328041	-0.988295	0.1259	0.773743	no	OK	37.0206	28.9382	-0.355351	-0.843757	0.17655	0.456636	no	HSPC130|NELFD|TH1|TH1L	20	-0.423847	-0.423847	-0.343351	-0.580242
PPP4R2	chr3:73046118-73115011	RPE1H2B	RPE1H2B-21.3	OK	29.3595	27.9002	-0.0735532	-0.214474	0.7295	0.999631	no	OK	19.1521	19.1481	-0.000305945	-0.00064162	0.99865	0.999387	no	PPP4R2|SBBI57	3	-0.423202	-0.184598	-0.455018	-0.423202
TSEN34	chr19:54694118-54698394	RPE1H2B	RPE1H2B-21.3	OK	23.7362	24.949	0.0718938	0.201563	0.7318	0.999631	no	OK	31.0382	26.0844	-0.250857	-0.544847	0.33675	0.635495	no	LENG5|SEN34|TSEN34|XXbac-BPG111L9.5-005|XXbac-BCX105G6.5-005|XXbac-BCX105G6.5-004|XXbac-BPG111L9.5-004	19	-0.423036	NaN	-0.460585	-0.385486
XRCC1	chr19:44047463-44079730	RPE1H2B	RPE1H2B-21.3	OK	22.7022	24.2655	0.0960785	0.285446	0.6529	0.999631	no	OK	30.2856	39.3926	0.379293	0.880888	0.15855	0.430129	no	XRCC1	19	-0.422986	-0.295135	-0.422986	-0.442333
YTHDF2	chr1:29063132-29096287	RPE1H2B	RPE1H2B-21.3	OK	40.6286	35.2447	-0.20509	-0.544711	0.31905	0.999631	no	OK	40.1162	31.6931	-0.340017	-0.677615	0.20305	0.489211	no	HGRG8|YTHDF2	1	-0.422986	-0.422986	-0.42094	-0.47467
SMARCAD1	chr4:95128758-95212443	RPE1H2B	RPE1H2B-21.3	OK	10.8835	11.9834	0.138895	0.362713	0.5135	0.999631	no	OK	7.61817	6.64511	-0.197151	-0.351008	0.49195	0.761955	no	KIAA1122|SMARCAD1	4	-0.422664	-0.422664	-0.214498	-0.660016
FAF1	chr1:50906934-51425936	RPE1H2B	RPE1H2B-21.3	OK	22.8008	21.6844	-0.0724267	-0.217958	0.7254	0.999631	no	OK	22.7387	20.1503	-0.174348	-0.393265	0.5018	0.769982	no	CGI-03|FAF1|UBXD12|UBXN3A|hCG_38903|RP5-850O15.2-001|RP5-850O15.2-003	1	-0.422018	-0.489235	-0.422018	0.283246
HUS1	chr7:48002884-48019222	RPE1H2B	RPE1H2B-21.3	OK	5.81361	5.42541	-0.0997026	-0.23519	0.68155	0.999631	no	OK	5.43769	5.08007	-0.0981466	-0.195502	0.724	0.89784	no	HUS1|hCG_17018|tcag7.704	7	-0.421695	NaN	NaN	-0.421695
UBXN7	chr3:196080368-196159345	RPE1H2B	RPE1H2B-21.3	OK	8.65549	7.93454	-0.125469	-0.335297	0.5578	0.999631	no	OK	5.66338	5.33946	-0.0849712	-0.167571	0.75065	0.909301	no	KIAA0794|UBXD7|UBXN7	3	-0.420294	-0.420294	-0.369271	-0.465191
PPIC	chr5:122359077-122372425	RPE1H2B	RPE1H2B-21.3	OK	20.9821	25.8599	0.30156	0.895459	0.17935	0.880621	no	OK	15.604	16.8156	0.107886	0.260238	0.6849	0.879855	no	CYPC|PPIC	5	-0.420186	NaN	NaN	-0.420186
LOXL2	chr8:23154409-23261722	RPE1H2B	RPE1H2B-21.3	OK	289.296	262.352	-0.141042	-0.371527	0.54085	0.999631	no	OK	176.57	211.237	0.258624	0.49278	0.42045	0.709448	no	LOXL2	8	-0.419	-0.141956	-0.419	-0.447209
NUP205	chr7:135242661-135333499	RPE1H2B	RPE1H2B-21.3	OK	13.4943	13.2991	-0.0210237	-0.0598434	0.91935	0.999631	no	OK	16.4473	13.2588	-0.310899	-0.645135	0.25485	0.551577	no	C7orf14|KIAA0225|NUP205	7	-0.418892	-0.336398	-0.477159	-0.418892
DNAJC8	chr1:28526789-28559542	RPE1H2B	RPE1H2B-21.3	OK	65.5468	62.931	-0.0587552	-0.180929	0.7715	0.999631	no	OK	96.3552	76.6496	-0.330084	-0.652015	0.2261	0.519851	no	DNAJC8|HSPC315|HSPC331|SPF31	1	-0.418676	-0.356369	-0.457962	-0.418676
CDK11A	chr1:1571099-1655791	RPE1H2B	RPE1H2B-21.3	OK	19.469	20.1953	0.052837	0.0912957	0.8749	0.999631	no	OK	24.128	30.453	0.335876	0.393868	0.41525	0.706631	no	CDC2L2|CDC2L3|CDK11A|PITSLREB|CDK11B|CDC2L1|CDK11|PITSLREA|PK58|RP1-283E3.2-003|RP1-283E3.2-008	1	-0.41846	-0.41846	-0.449852	-0.103531
CDK11B	chr1:1571099-1655791	RPE1H2B	RPE1H2B-21.3	OK	19.469	20.1953	0.052837	0.0912957	0.8749	0.999631	no	OK	24.128	30.453	0.335876	0.393868	0.41525	0.706631	no	CDC2L2|CDC2L3|CDK11A|PITSLREB|CDK11B|CDC2L1|CDK11|PITSLREA|PK58|RP1-283E3.2-003|RP1-283E3.2-008	1	-0.41846	-0.41846	-0.449852	-0.103531
RPL22	chr1:6245079-6259679	RPE1H2B	RPE1H2B-21.3	OK	208.213	165.596	-0.330394	-1.02053	0.11265	0.730069	no	OK	252.922	234.092	-0.111613	-0.165065	0.73795	0.904296	no	RPL22|RPL22L2	1	-0.418352	-0.425781	-0.418352	-0.382059
MED4	chr13:48650091-48669240	RPE1H2B	RPE1H2B-21.3	OK	18.5252	19.102	0.0442339	0.122986	0.8396	0.999631	no	OK	17.6049	12.6242	-0.479782	-0.875371	0.07855	0.289972	no	ARC36|DRIP36|HSPC126|MED4|VDRIP|RP11-90M2.2-003	13	-0.418147	-0.620305	-0.215989	NaN
ADI1	chr2:3501689-3523350	RPE1H2B	RPE1H2B-21.3	OK	47.7492	56.1953	0.234973	0.720153	0.26105	0.985974	no	OK	67.6393	49.2898	-0.456574	-0.997848	0.0825	0.299572	no	ADI1|HMFT1638|MTCBP1	2	-0.418136	-0.496718	-0.418136	-0.378956
POP1	chr8:99129520-99172069	RPE1H2B	RPE1H2B-21.3	OK	6.07809	6.17553	0.0229456	0.0591131	0.9213	0.999631	no	OK	8.67427	6.87587	-0.335199	-0.674066	0.21115	0.498688	no	KIAA0061|POP1	8	-0.417704	-0.303459	-0.420833	-0.417704
RPL26	chr17:8280833-8286565	RPE1H2B	RPE1H2B-21.3	OK	1145.75	1051.74	-0.123519	-0.497738	0.561	0.999631	no	OK	1242.92	1189.59	-0.0632694	-0.181638	0.8338	0.941631	no	RPL26	17	-0.41738	-0.41738	-0.458172	-0.413377	RPL26	17	0.165467	0.165467	NaN	NaN
GNL3L	chrX:54556643-54593720	RPE1H2B	RPE1H2B-21.3	OK	5.61222	5.23129	-0.101406	-0.261794	0.6406	0.999631	no	OK	6.44912	6.26502	-0.0417826	-0.0842837	0.87685	0.959411	no	GNL3L	X	-0.416948	-0.416948	-0.222928	-0.420725
VDAC2	chr10:76969911-76991207	RPE1H2B	RPE1H2B-21.3	OK	224.659	222.512	-0.0138538	-0.0378643	0.94535	0.999631	no	OK	238.186	211.14	-0.173888	-0.317083	0.5462	0.801251	no	VDAC2	10	-0.416232	-0.0240729	0.0541256	0.4057	VDAC2	10	0.424397	-0.0240729	0.0541256	0.4057
WDR36	chr5:110427869-110466200	RPE1H2B	RPE1H2B-21.3	OK	14.3605	9.15245	-0.649876	-1.83322	0.00165	0.0409485	yes	OK	11.4365	6.09969	-0.906832	-1.86599	0.00085	0.0130035	yes	WDR36|DKFZp686I1650	5	-0.416083	-0.422556	-0.416083	-0.241962
TWISTNB	chr7:19735084-19748660	RPE1H2B	RPE1H2B-21.3	OK	7.73914	7.63066	-0.0203647	-0.052136	0.92875	0.999631	no	OK	8.2177	8.00764	-0.0373578	-0.056002	0.90135	0.968063	no	TWISTNB	7	-0.415975	-0.415975	-0.499782	-0.272382
RPS26	chr12:56435685-56438007	RPE1H2B	RPE1H2B-21.3	OK	356.633	275.277	-0.373555	-1.46228	0.0781	0.604029	no	OK	970.045	838.047	-0.211022	-0.600179	0.5137	0.778457	no	RPS26|RPS26L1|RPS26P11|RP11-151A6.3-001|hCG_1745083|LOC285938|tcag7.125	12	-0.415867	-0.337197	-0.41792	-0.415867
RPS26P11	chrX:71130937-71363424	RPE1H2B	RPE1H2B-21.3	NOTEST	0.262145	0.114816	-1.19104	0	1	1	no	NOTEST	0.588711	0.444312	-0.405985	0	1	1	no	RPS26|RPS26L1|RPS26P11|RP11-151A6.3-001|hCG_1745083|LOC285938|tcag7.125	12	-0.415867	-0.337197	-0.41792	-0.415867
TXLNA	chr1:32645344-32663886	RPE1H2B	RPE1H2B-21.3	OK	24.611	27.9348	0.182759	0.536058	0.3736	0.999631	no	OK	21.5186	23.5779	0.131853	0.287706	0.6211	0.847425	no	TXLN|TXLNA	1	-0.41511	-0.322966	-0.437867	-0.41511
FRYL	chr4:48499379-48782316	RPE1H2B	RPE1H2B-21.3	OK	6.35975	6.75356	0.0866791	0.237338	0.67425	0.999631	no	OK	4.40485	3.96518	-0.151706	-0.303962	0.5737	0.818097	no	AF4P12|FRYL|KIAA0826|DKFZp781A0295	4	-0.415001	-0.233643	-0.415001	-0.445409
MAPK10	chr4:86936275-87374283	RPE1H2B	RPE1H2B-21.3	OK	0.416033	0.616678	0.567818	0.844447	0.09625	0.673968	no	NOTEST	0.24363	0.249057	0.0317864	0	1	1	no	JNK3|JNK3A|MAPK10|PRKM10	4	-0.414893	NaN	-0.414893	NaN
EXOSC8	chr13:37574677-37633850	RPE1H2B	RPE1H2B-21.3	OK	16.2149	16.8013	0.0512594	0.0805666	0.9015	0.999631	no	OK	31.3095	22.1988	-0.496119	-0.751289	0.20055	0.486452	no	EXOSC8|OIP2|RRP43|DKFZp564C0482	13	-0.414785	-0.414785	-0.536252	-0.226015
RPS9	chr19:54704725-54711515	RPE1H2B	RPE1H2B-21.3	OK	823.252	663.409	-0.311434	-1.20914	0.1372	0.799083	no	OK	1286.32	1693.9	0.397097	0.999622	0.2378	0.532965	no	RPS9|hCG_2009111|XXbac-BCX105G6.6-001|XXbac-BPG111L9.6-001	19	-0.414569	-0.373843	-0.430714	-0.414569
LSM14A	chr19:34663351-34720420	RPE1H2B	RPE1H2B-21.3	OK	30.2406	26.7729	-0.175713	-0.479541	0.38665	0.999631	no	OK	29.0129	19.7068	-0.557998	-1.06225	0.0353	0.17568	no	C19orf13|FAM61A|LSM14A|RAP55|RAP55A	19	-0.414135	-0.441802	-0.414135	-0.412077
DDX10	chr11:108535815-108811648	RPE1H2B	RPE1H2B-21.3	OK	8.32458	8.32468	1.72e-05	4.61e-05	0.9985	0.999631	no	OK	10.4349	10.0396	-0.0557243	-0.104583	0.834	0.941739	no	DDX10	11	-0.413993	-0.172359	-0.655627	NaN
ANAPC7	chr12:110810704-110841535	RPE1H2B	RPE1H2B-21.3	OK	22.728	22.0258	-0.0452753	-0.119122	0.83595	0.999631	no	OK	42.7176	26.7545	-0.675046	-1.353	0.0119	0.0844623	no	ANAPC7|APC7|DKFZp762H177	12	-0.412511	-0.52677	-0.412511	-0.139601
NACA	chr12:57106210-57119326	RPE1H2B	RPE1H2B-21.3	OK	569.808	412.292	-0.466809	-1.24811	0.027	0.312447	no	OK	946.843	679.173	-0.479347	-0.783379	0.14115	0.402607	no	HSD48|NACA|hCG_2016482	12	-0.412511	-0.381505	-0.412511	-0.420078
FGFR1OP	chr6:167412815-167454066	RPE1H2B	RPE1H2B-21.3	OK	6.75295	7.08346	0.0689354	0.156322	0.77765	0.999631	no	OK	7.04589	6.13783	-0.199053	-0.357614	0.46795	0.744427	no	FGFR1OP|FOP	6	-0.412185	-0.412185	-0.408494	-0.681764
PANX1	chr11:93862093-93915137	RPE1H2B	RPE1H2B-21.3	OK	12.7156	8.72807	-0.542861	-1.52719	0.01655	0.22257	no	OK	6.82542	8.0699	0.241633	0.532444	0.3699	0.665057	no	MRS1|PANX1|UNQ2529/PRO6028	11	-0.412104	-0.540523	NaN	-0.283685
ZC3H18	chr16:88636788-88698372	RPE1H2B	RPE1H2B-21.3	OK	14.2081	14.761	0.0550744	0.159582	0.79865	0.999631	no	OK	18.055	17.1629	-0.0731048	-0.159795	0.7802	0.920909	no	ZC3H18|NHN1	16	-0.411643	-0.549028	-0.411643	-0.276199
ZMYM3	chrX:70430034-70948962	RPE1H2B	RPE1H2B-21.3	OK	15.7244	15.7993	0.00685531	0.00550302	0.9913	0.999631	no	OK	10.8192	12.491	0.207291	0.104865	0.8569	0.951083	no	ZMYM3|DXS6673E|KIAA0385|ZNF261	X	-0.411643	-0.318346	-0.411643	-0.756255
HNRNPL	chr19:39327027-39342979	RPE1H2B	RPE1H2B-21.3	OK	169.108	152.52	-0.148951	-0.405722	0.48255	0.999631	no	OK	222.675	196.14	-0.183059	-0.363013	0.53	0.790359	no	HNRNPL|HNRPL|P/OKcl.14	19	-0.411535	-0.422771	-0.405666	-0.411535
AES	chr19:3052907-3062964	RPE1H2B	RPE1H2B-21.3	OK	198.961	180.249	-0.142494	-0.391039	0.49305	0.999631	no	OK	200.457	313.809	0.646597	1.25451	0.0374	0.182998	no	AES|hCG_2005178|GRG	19	-0.411379	NaN	-0.570463	-0.252294
C17orf85	chr17:3710044-3749545	RPE1H2B	RPE1H2B-21.3	OK	6.959	7.10066	0.0290731	0.081118	0.89155	0.999631	no	OK	5.55147	5.27845	-0.0727556	-0.152206	0.7761	0.919626	no	C17orf85	17	-0.411101	-0.0578315	-0.411101	-0.584193
PNO1	chr2:68385004-68403094	RPE1H2B	RPE1H2B-21.3	OK	9.53722	9.65379	0.0175262	0.0470676	0.9396	0.999631	no	OK	11.4052	10.5982	-0.105871	-0.232711	0.697	0.884848	no	PNO1	2	-0.411101	-0.411101	-0.453017	-0.168514
INO80C	chr18:33048290-33077955	RPE1H2B	RPE1H2B-21.3	OK	16.206	16.9764	0.0669993	0.160817	0.7816	0.999631	no	OK	20.6346	21.0299	0.0273794	0.055488	0.9201	0.974778	no	C18orf37|INO80C	18	-0.410135	-0.358846	NaN	-0.461424
DDX24	chr14:94517267-94547558	RPE1H2B	RPE1H2B-21.3	OK	53.9656	49.6953	-0.118932	-0.363327	0.5564	0.999631	no	OK	50.8156	52.4001	0.044298	0.0889527	0.8693	0.956473	no	DDX24	14	-0.409472	-0.409472	-0.361319	-0.454387
KIAA0368	chr9:114122972-114247025	RPE1H2B	RPE1H2B-21.3	OK	25.4485	24.1724	-0.0742197	-0.212311	0.7107	0.999631	no	OK	22.6752	19.5075	-0.217086	-0.437743	0.4132	0.704898	no	ECM29|KIAA0368	9	-0.409255	-0.430392	-0.409255	-0.362666
PPP1R10	chr6:30568181-30585020	RPE1H2B	RPE1H2B-21.3	OK	13.7385	13.3316	-0.0433752	-0.118553	0.836	0.999631	no	OK	17.0572	12.0867	-0.496959	-1.04697	0.05975	0.24593	no	CAT53|FB19|PNUTS|PPP1R10|DADB-129D20.4-001|DAMA-178G23.6-001|DAMC-83F13.3-001|DASS-182C6.2-001|hCG_26006	6	-0.409255	-0.409255	-0.566182	-0.171079
RPS3A	chr4:152020753-152025804	RPE1H2B	RPE1H2B-21.3	OK	1530.67	1082.47	-0.499842	-1.26607	0.02465	0.290974	no	OK	1508.23	1128.41	-0.418559	-0.648815	0.20035	0.486354	no	FTE1|MFTL|RPS3A	4	-0.409038	-0.409038	-0.425459	-0.405339
GAR1	chr4:110736665-110745893	RPE1H2B	RPE1H2B-21.3	OK	21.9535	22.0775	0.00812015	0.0190261	0.97375	0.999631	no	OK	33.6847	24.209	-0.476546	-0.832588	0.07805	0.288913	no	GAR1|NOLA1	4	-0.407951	-0.407951	-0.195977	-0.422556
CARS2	chr13:111293756-111358480	RPE1H2B	RPE1H2B-21.3	OK	30.3344	34.1755	0.172008	0.547423	0.41295	0.999631	no	OK	48.0636	63.6407	0.405006	1.02243	0.1395	0.399769	no	CARS2|OK/SW-cl.10|DKFZp686G08243|DKFZp667A2315	13	-0.407842	-0.421802	-0.384492	-0.407842
FCF1	chr14:75179849-75203390	RPE1H2B	RPE1H2B-21.3	OK	26.4964	25.0233	-0.0825224	-0.243194	0.6939	0.999631	no	OK	20.9243	18.1401	-0.205994	-0.444662	0.4402	0.724449	no	C14orf111|CGI-35|FCF1|DKFZp686O2396|hCG_22352	14	-0.407733	NaN	-0.407733	NaN
STOML2	chr9:35099888-35103154	RPE1H2B	RPE1H2B-21.3	OK	60.7817	49.4881	-0.296554	-0.98192	0.15775	0.844505	no	OK	106.282	78.194	-0.44277	-1.17115	0.0956	0.326001	no	HSPC108|SLP2|STOML2	9	-0.406972	-0.347439	-0.406972	-0.437228
RALY	chr20:32581457-32670991	RPE1H2B	RPE1H2B-21.3	OK	27.959	26.3808	-0.0838247	-0.231818	0.68145	0.999631	no	OK	32.4096	51.9149	0.679728	1.406	0.0243	0.136833	no	HNRPCL2|P542|RALY|hCG_37136|RP1-64K7.1-007|RP1-64K7.1-005|RP1-64K7.1-004	20	-0.405339	-0.449218	-0.405339	-0.340505
TMCO3	chr13:114145307-114204544	RPE1H2B	RPE1H2B-21.3	OK	53.7853	55.9726	0.0575108	0.178019	0.7802	0.999631	no	OK	37.5975	38.7627	0.044034	0.0945197	0.87555	0.95877	no	C13orf11|TMCO3|UNQ2419/PRO4976	13	-0.40505	NaN	-0.345851	-0.46425
C17orf75	chr17:30655459-30669228	RPE1H2B	RPE1H2B-21.3	OK	3.73647	4.10394	0.135335	0.348309	0.5561	0.999631	no	OK	4.10604	2.88678	-0.508288	-1.03913	0.05655	0.237319	no	C17orf75|OK/SW-cl.19	17	-0.404794	-0.0829751	-0.404794	-3.08561
GMPS	chr3:155588324-155655520	RPE1H2B	RPE1H2B-21.3	OK	35.5334	32.9181	-0.110292	-0.326275	0.5883	0.999631	no	OK	42.5111	31.2729	-0.442927	-0.938855	0.0949	0.325238	no	GMPS|hCG_1811302	3	-0.404685	-0.434668	-0.3744	-0.404685
MYH10	chr17:8377522-8534079	RPE1H2B	RPE1H2B-21.3	OK	25.0991	21.4402	-0.227323	-0.639061	0.27085	0.9947	no	OK	22.154	20.3286	-0.124055	-0.240302	0.64685	0.861968	no	MYH10|MYH10_variant_protein	17	-0.404249	-0.404249	-0.470407	-0.395063
ESF1	chr20:13694968-13765532	RPE1H2B	RPE1H2B-21.3	OK	7.06122	6.94544	-0.0238513	-0.0626268	0.9166	0.999631	no	OK	11.0644	12.0222	0.119775	0.130102	0.6951	0.884028	no	ABTAP|C20orf6|ESF1|HDCMC28P	20	-0.403813	-0.326767	-0.403813	-0.655077
PDCD5	chr19:33072093-33078358	RPE1H2B	RPE1H2B-21.3	OK	97.9704	92.6948	-0.0798575	-0.314957	0.71555	0.999631	no	OK	163.526	175.421	0.101302	0.240849	0.72085	0.896177	no	PDCD5|TFAR19	19	-0.403486	-0.325271	-0.403486	-0.45249
POLDIP3	chr22:42979726-43010962	RPE1H2B	RPE1H2B-21.3	OK	27.4633	31.2574	0.186693	0.522994	0.36545	0.999631	no	OK	27.3719	27.6052	0.0122447	0.0255885	0.96395	0.98782	no	KIAA1649|PDIP46|POLDIP3|DKFZp434G0310	22	-0.40305	-0.40305	-0.491597	-0.248778
PUF60	chr8:144898546-144911537	RPE1H2B	RPE1H2B-21.3	OK	61.4176	60.7998	-0.0145862	-0.0411307	0.94305	0.999631	no	OK	79.843	94.8309	0.248191	0.56447	0.3569	0.652604	no	FIR|PUF60|ROBPI|SIAHBP1	8	-0.40294	-0.302875	-0.447738	-0.40294
RPS25	chr11:118868851-118889057	RPE1H2B	RPE1H2B-21.3	OK	1375.2	1045.25	-0.39579	-1.08583	0.06475	0.543276	no	OK	1773.89	1740.95	-0.0270475	-0.0432384	0.93385	0.978327	no	RPS25	11	-0.402286	-0.365357	-0.405448	-0.402286
DIDO1	chr20:61509089-61569304	RPE1H2B	RPE1H2B-21.3	OK	13.1214	14.8335	0.176931	0.420786	0.47185	0.999631	no	OK	9.88947	11.9712	0.275609	0.504654	0.3782	0.673434	no	C20orf158|DATF1|DIDO1|KIAA0333	20	-0.402176	-0.540027	-0.28155	-0.402176
SNAP29	chr22:21213291-21245501	RPE1H2B	RPE1H2B-21.3	OK	11.035	10.54	-0.0662191	-0.181473	0.7554	0.999631	no	OK	9.05793	9.57438	0.0799971	0.168219	0.76255	0.91488	no	SNAP29	22	-0.402176	-0.402176	-0.378844	-0.438931
SRP68	chr17:74035190-74068607	RPE1H2B	RPE1H2B-21.3	OK	40.9816	41.4066	0.0148842	0.0463079	0.9417	0.999631	no	OK	47.3705	38.0639	-0.315564	-0.708705	0.24125	0.536854	no	SRP68|hCG_1989307	17	-0.401958	-0.3667	-0.401958	-0.403268
SRP72	chr4:57333761-57369847	RPE1H2B	RPE1H2B-21.3	OK	49.4742	46.5366	-0.0883116	-0.255326	0.66145	0.999631	no	OK	42.1797	44.2046	0.0676486	0.123379	0.80185	0.928744	no	SRP72|DKFZp686A04192	4	-0.401849	-0.305679	-0.401849	-0.409581
NUP93	chr16:56764016-56878861	RPE1H2B	RPE1H2B-21.3	OK	18.9188	17.8236	-0.0860355	-0.23488	0.6938	0.999631	no	OK	26.898	22.2849	-0.27143	-0.582041	0.3028	0.601463	no	KIAA0095|NUP93	16	-0.401084	-0.382501	-0.416515	-0.401084
TXNDC9	chr2:99935486-99952860	RPE1H2B	RPE1H2B-21.3	OK	23.812	23.9734	0.00974518	0.0286566	0.96275	0.999631	no	OK	23.0563	19.8769	-0.214068	-0.474574	0.4164	0.707478	no	APACD|TXNDC9|hCG_1733674	2	-0.399991	-0.484086	-0.366364	-0.399991
SRP19	chr5:112196884-112258031	RPE1H2B	RPE1H2B-21.3	OK	20.7855	19.5029	-0.0918877	-0.125166	0.8365	0.999631	no	OK	24.5453	22.5606	-0.121646	-0.123232	0.81625	0.93487	no	SRP19|hCG_2039564	5	-0.399554	-0.144829	-0.450274	-0.399554
MARCKS	chr6:114178526-114184652	RPE1H2B	RPE1H2B-21.3	OK	129.894	107.878	-0.267933	-0.758683	0.20675	0.921045	no	OK	107.304	69.7793	-0.620832	-1.19763	0.0318	0.163734	no	MACS|MARCKS|PRKCSL	6	-0.399445	-0.399445	-0.313478	-0.412836
RPS6	chr9:19376253-19380235	RPE1H2B	RPE1H2B-21.3	OK	1845.99	1423.93	-0.374512	-1.22661	0.10395	0.70357	no	OK	1778.24	1777.61	-0.000507746	-0.000835602	0.9992	0.999691	no	OK/SW-cl.2|RPS6|hCG_1741512|RP11-513M16.6-001|RP11-513M16.6-002	9	-0.398569	-0.381948	-0.398569	-0.403704	RP11-513M16.6-004|RPS6	9	NaN	NaN	NaN	NaN
RPS28	chr19:8386383-8387280	RPE1H2B	RPE1H2B-21.3	OK	1231.69	973.49	-0.339403	-2.02554	0.1033	0.701769	no	OK	2150.06	2770.76	0.365908	1.85309	0.2285	0.522955	no	RPS28|hCG_23961|hCG_26477	19	-0.39835	-0.337426	-0.39835	-0.401958
ZNF638	chr2:71558884-71662191	RPE1H2B	RPE1H2B-21.3	OK	17.7453	18.3058	0.044857	0.120348	0.8276	0.999631	no	OK	15.8392	12.5882	-0.331429	-0.586359	0.2194	0.509596	no	NP220|ZFML|ZNF638	2	-0.397913	-0.410124	-0.397913	-0.317651
DTWD1	chr15:49913225-49937333	RPE1H2B	RPE1H2B-21.3	OK	5.56706	6.18193	0.151142	0.345032	0.52685	0.999631	no	OK	5.46381	4.4326	-0.301754	-0.560791	0.2727	0.571425	no	DTWD1|MDS009	15	-0.397588	-0.477988	NaN	-0.317188
PABPC1	chr8:101715143-101734315	RPE1H2B	RPE1H2B-21.3	OK	665.723	582.134	-0.193571	-0.500833	0.41655	0.999631	no	OK	659.37	551.879	-0.256736	-0.41929	0.4762	0.750898	no	PAB1|PABP1|PABPC1|PABPC2|PABP3|PABPC3|PABPL3|hCG_1774619|RP11-165I9.5-001	13|8	-0.397255	-0.398241	-0.397255	-0.389457
PABPC3	chr13:25670275-25672704	RPE1H2B	RPE1H2B-21.3	NOTEST	0.0374852	0.0478671	0.352712	0	1	1	no	NOTEST	0.00544439	0.015627	1.5212	0	1	1	no	PAB1|PABP1|PABPC1|PABPC2|PABP3|PABPC3|PABPL3|hCG_1774619|RP11-165I9.5-001	13|8	-0.397255	-0.398241	-0.397255	-0.389457
PRPF3	chr1:150293927-150325704	RPE1H2B	RPE1H2B-21.3	OK	12.687	13.6362	0.104089	0.284055	0.63575	0.999631	no	OK	16.0402	14.9921	-0.0974913	-0.202785	0.7105	0.89206	no	HPRP3|PRP3|PRPF3	1	-0.397255	-0.508124	-0.397255	-0.29901
CKAP2	chr13:53029494-53050763	RPE1H2B	RPE1H2B-21.3	OK	24.9933	32.0618	0.359317	0.96043	0.0836	0.627693	no	OK	34.1621	26.6948	-0.35584	-0.679121	0.18985	0.473771	no	CKAP2|LB1|TMAP|hCG_1743134	13	-0.396905	NaN	-0.475811	-0.317999
PAICS	chr4:57301914-57327534	RPE1H2B	RPE1H2B-21.3	OK	69.4148	54.9239	-0.33781	-0.917557	0.10105	0.692282	no	OK	99.7789	66.3327	-0.589015	-1.09208	0.0386	0.186699	no	ADE2|AIRC|PAICS|PAIS	4	-0.39605	-0.39605	-0.413161	-0.383165
PFKP	chr10:3109711-3178997	RPE1H2B	RPE1H2B-21.3	OK	139.178	85.6896	-0.699739	-2.00497	0.00065	0.0196896	yes	OK	156.922	122.748	-0.354351	-0.729059	0.2239	0.516705	no	PFKF|PFKP|PFK-P|RP11-298E9.2-004	10	-0.39605	-0.39605	-0.438399	-0.391658
ANAPC1	chr2:112525213-112641741	RPE1H2B	RPE1H2B-21.3	OK	8.76606	8.48352	-0.0472654	-0.131155	0.82095	0.999631	no	OK	9.97938	8.40069	-0.248442	-0.504808	0.3756	0.670565	no	ANAPC1|TSG24	2	-0.395721	-0.910195	-0.317999	-0.395721
UBR2	chr6:42531759-42661243	RPE1H2B	RPE1H2B-21.3	OK	6.91658	7.90994	0.193609	0.470513	0.3836	0.999631	no	OK	4.61935	4.83845	0.0668553	0.12223	0.819	0.935676	no	C6orf133|KIAA0349|UBR2	6	-0.395721	-0.312781	-0.395721	-0.489954
CHMP4B	chr20:32399109-32442173	RPE1H2B	RPE1H2B-21.3	OK	90.9342	77.6746	-0.22738	-0.736262	0.26805	0.992936	no	OK	94.9124	96.9611	0.0308102	0.0704163	0.9085	0.971343	no	C20orf178|CHMP4B|SHAX1	20	-0.395172	-0.157432	-0.395172	-0.491802
PPP1CC	chr12:111157612-111180783	RPE1H2B	RPE1H2B-21.3	OK	69.0532	63.3123	-0.125222	-0.338098	0.5441	0.999631	no	OK	111.322	56.178	-0.986656	-1.8294	0.0003	0.00580412	yes	PPP1CC	12	-0.394514	-0.432639	-0.394514	-0.301236
SNRPC	chr6:34724870-34741634	RPE1H2B	RPE1H2B-21.3	OK	57.3743	54.6013	-0.0714702	-0.198249	0.7365	0.999631	no	OK	86.1471	102.4	0.249336	0.529294	0.36955	0.664624	no	RP3-375P9.1-002|SNRPC|hCG_16077|RP3-375P9.1-001	6	-0.394514	-0.394514	-0.484602	-0.376624
GEMIN5	chr5:154266975-154317776	RPE1H2B	RPE1H2B-21.3	OK	5.73327	5.84979	0.0290266	0.0730887	0.8955	0.999631	no	OK	7.58624	6.93564	-0.129356	-0.260509	0.6295	0.852327	no	GEMIN5	5	-0.394185	-0.406863	-0.394185	-0.253868
PDLIM5	chr4:95373007-95589378	RPE1H2B	RPE1H2B-21.3	OK	79.5468	58.4011	-0.44581	-1.01373	0.0638	0.538228	no	OK	39.6605	42.4623	0.0984815	0.156158	0.7586	0.913315	no	ENH|L9|PDLIM5|LIM	4	-0.393855	-0.393855	-0.386259	-0.407298
HSPA14	chr10:14880260-14913740	RPE1H2B	RPE1H2B-21.3	OK	8.63936	7.45974	-0.211798	-0.565979	0.37235	0.999631	no	OK	12.2149	8.77582	-0.477035	-1.02176	0.07425	0.28203	no	HSP60|HSP70L1|HSPA14	10	-0.393636	-0.48944	-0.393636	-0.309526
CIRBP	chr19:1267469-1274809	RPE1H2B	RPE1H2B-21.3	OK	116.301	110.639	-0.0720074	-0.186765	0.74665	0.999631	no	OK	109.578	109.25	-0.00432064	-0.00824914	0.98715	0.995303	no	A18HNRNP|CIRBP|CIRP|hCG_21575	19	-0.393416	-0.36087	-0.393416	-0.436055
DDX51	chr12:132621139-132628880	RPE1H2B	RPE1H2B-21.3	OK	6.12287	5.69143	-0.105415	-0.277711	0.6447	0.999631	no	OK	11.5718	9.1671	-0.336079	-0.740898	0.2048	0.491801	no	DDX51	12	-0.392977	NaN	-0.392977	NaN
BTF3	chr5:72794249-72801448	RPE1H2B	RPE1H2B-21.3	OK	494.915	383.621	-0.3675	-0.970326	0.0747	0.587288	no	OK	638.108	466.426	-0.452153	-0.735185	0.142	0.404182	no	BTF3|NACB|OK/SW-cl.8	5	-0.392867	-0.392867	-0.468948	-0.311968
JMJD6	chr17:74708913-74722881	RPE1H2B	RPE1H2B-21.3	OK	12.6526	9.92645	-0.35008	-0.798866	0.16045	0.849979	no	OK	15.0795	14.3255	-0.074006	-0.146402	0.7868	0.924172	no	JMJD6|KIAA0585|PTDSR|hCG_30900	17	-0.392867	-0.387473	-0.392867	-0.417164
PRPF40A	chr2:153508106-153573975	RPE1H2B	RPE1H2B-21.3	OK	19.0628	17.6731	-0.10921	-0.303298	0.59575	0.999631	no	OK	18.6332	15.8473	-0.233631	-0.383499	0.40125	0.694325	no	FBP11|FLAF1|FNBP3|HIP10|HSPC225|HYPA|PRPF40A	2	-0.392427	-0.392427	-0.3667	-0.430285
DNTTIP2	chr1:94335013-94344762	RPE1H2B	RPE1H2B-21.3	OK	21.5115	20.7213	-0.053993	-0.154122	0.791	0.999631	no	OK	28.819	24.8847	-0.211762	-0.374518	0.42945	0.715521	no	DNTTIP2|ERBP|TDIF2	1	-0.392207	-0.169925	-0.499884	-0.392207
RPS18	chr6:33239851-33244281	RPE1H2B	RPE1H2B-21.3	OK	2414.16	1921.28	-0.329452	-1.30215	0.13625	0.796553	no	OK	2636.67	3906.38	0.567116	1.03848	0.15625	0.426543	no	D6S218E|RPS18|DADB-159G18.1-001|DAMC-227D19.3-001|DAQB-314F24.10-001|hCG_1640167|XXbac-BCX165D10.12-001|XXbac-BPG185D15.7-001	6	-0.392098	-0.313014	-0.399882	-0.392098
TMEM214	chr2:27255773-27264565	RPE1H2B	RPE1H2B-21.3	OK	38.0515	32.9375	-0.20822	-0.589392	0.30785	0.999631	no	OK	31.7423	43.5898	0.457585	1.06652	0.0823	0.299023	no	PP446|TMEM214|FLJ20254|hCG_23721|DKFZp761L1314	2	-0.391987	0.202788	-0.391987	-0.6371
RPL24	chr3:101399933-101405563	RPE1H2B	RPE1H2B-21.3	OK	1010.85	768.617	-0.395229	-1.67202	0.0618	0.527841	no	OK	1682.33	2384.29	0.503102	1.13146	0.1797	0.461168	no	RPL24|hCG_2023003	3	-0.391878	-0.353098	-0.391878	-0.412402
SNRNP70	chr19:49588464-49611870	RPE1H2B	RPE1H2B-21.3	OK	81.1414	87.3517	0.106397	0.351218	0.60755	0.999631	no	OK	137.98	188.486	0.450007	1.1568	0.1187	0.368131	no	RNPU1Z|RPU1|SNRNP70|SNRP70|U1AP1|DKFZp434N041	19	-0.391438	-0.297602	-0.391438	-0.409907
EEF1D	chr8:144661866-144679845	RPE1H2B	RPE1H2B-21.3	OK	214.04	184.031	-0.217928	-0.619815	0.3069	0.999631	no	OK	323.861	556.409	0.78077	1.68814	0.01505	0.0993137	no	EEF1D|EF1D	8	-0.390448	-0.390448	-0.386811	-0.398569	EEF1D|hCG_1994718	8	NaN	NaN	NaN	NaN
NUP85	chr17:73201596-73231854	RPE1H2B	RPE1H2B-21.3	OK	12.8695	13.5193	0.0710575	0.203967	0.75205	0.999631	no	OK	21.2002	17.7849	-0.253428	-0.622934	0.33805	0.636571	no	NUP75|NUP85|PCNT1	17	-0.390448	-0.390448	-0.354114	-0.488926
PCBP2	chr12:53845885-53893444	RPE1H2B	RPE1H2B-21.3	OK	193.416	147.236	-0.39358	-1.03139	0.0824	0.622863	no	OK	264.457	130.933	-1.01421	-1.79491	0.00215	0.0252377	yes	hCG_2017557|PCBP2	12	-0.390448	-0.399116	-0.376846	-0.390448
RPL14	chr3:40498800-40503859	RPE1H2B	RPE1H2B-21.3	OK	763.621	664.369	-0.200871	-0.553055	0.3437	0.999631	no	OK	1024.93	1316.73	0.361436	0.522476	0.3181	0.617682	no	RPL14	3	-0.390448	-0.378068	-0.404249	-0.390448
TM4SF1	chr3:149086804-149095568	RPE1H2B	RPE1H2B-21.3	OK	344.927	325.064	-0.0855701	-0.242427	0.7053	0.999631	no	OK	326.948	252.185	-0.374579	-0.735781	0.212	0.499729	no	TM4SF1|M3S1|TAAL6	3	-0.389457	-0.306845	-0.389457	-0.483983
NHP2L1	chr22:42069936-42084913	RPE1H2B	RPE1H2B-21.3	OK	62.8149	68.1137	0.116838	0.315806	0.57855	0.999631	no	OK	99.4924	123.789	0.31523	0.636	0.26045	0.557331	no	CTA-216E10.8-008|NHP2L1|CTA-216E10.8-001|hCG_41538	22	-0.388906	-0.437228	-0.388906	-0.322274
DHX40	chr17:57642885-57685713	RPE1H2B	RPE1H2B-21.3	OK	21.1421	20.114	-0.0719197	-0.189962	0.73435	0.999631	no	OK	13.3611	12.8344	-0.0580231	-0.11072	0.83135	0.940282	no	ARG147|DDX40|DHX40	17	-0.388796	NaN	NaN	-0.388796
XAB2	chr19:7684410-7694439	RPE1H2B	RPE1H2B-21.3	OK	17.9274	18.5232	0.0471647	0.149423	0.82435	0.999631	no	OK	25.5089	38.0308	0.576169	1.80771	0.03525	0.175502	no	HCNP|KIAA1177|PP3898|SYF1|XAB2|DKFZp762C1015	19	-0.388796	-0.708761	-0.388796	-0.182819
DDRGK1	chr20:3171011-3185295	RPE1H2B	RPE1H2B-21.3	OK	32.0041	32.4784	0.0212199	0.0659101	0.92225	0.999631	no	OK	44.7517	44.791	0.0012667	0.00301074	0.9966	0.998809	no	C20orf116|DDRGK1	20	-0.388465	-0.388465	-0.413486	-0.326537
RPL18A	chr19:17970730-17974124	RPE1H2B	RPE1H2B-21.3	OK	1531.65	1092.16	-0.487897	-1.52109	0.0257	0.300782	no	OK	1989.92	2312.41	0.21669	0.421547	0.51295	0.777803	no	RPL18A	19	-0.388465	-0.304277	-0.423847	-0.388465
RPAP3	chr12:48055714-48099844	RPE1H2B	RPE1H2B-21.3	OK	10.0057	9.51714	-0.0722271	-0.186945	0.7391	0.999631	no	OK	14.3495	7.09885	-1.01534	-1.91928	0.0001	0.00241265	yes	RPAP3	12	-0.388134	-0.388134	-0.401194	0.0978878
DAZAP1	chr19:1407583-1435682	RPE1H2B	RPE1H2B-21.3	OK	55.0317	51.8271	-0.0865551	-0.236283	0.68695	0.999631	no	OK	82.8786	74.4225	-0.155261	-0.322889	0.5741	0.818381	no	DAZAP1	19	-0.387804	-0.387804	-0.203264	-0.444773
RPL36	chr19:5690271-5691678	RPE1H2B	RPE1H2B-21.3	OK	1128.79	918.463	-0.297481	-0.821512	0.1562	0.841755	no	OK	1625.03	3242.43	0.996609	1.98063	0.0061	0.0534209	no	RPL36	19	-0.387473	-0.370053	-0.387473	-0.419215
RNF40	chr16:30759619-30787628	RPE1H2B	RPE1H2B-21.3	OK	18.6149	18.6458	0.00239273	0.00645559	0.99255	0.999631	no	OK	22.7389	22.3195	-0.0268567	-0.0525655	0.9343	0.978462	no	BRE1B|KIAA0661|RNF40	16	-0.387252	-0.474254	-0.387252	-0.168129
C17orf101	chr17:80347085-80408707	RPE1H2B	RPE1H2B-21.3	OK	8.25413	8.44771	0.0334441	0.0622442	0.9183	0.999631	no	OK	10.8821	10.7631	-0.0158637	-0.0245392	0.9698	0.98916	no	C17orf101	17	-0.386947	-0.348006	-0.425889	NaN
PRPF39	chr14:45553301-45603732	RPE1H2B	RPE1H2B-21.3	OK	8.75599	9.35765	0.0958751	0.137131	0.82015	0.999631	no	OK	6.06291	5.16645	-0.230838	-0.152352	0.75055	0.909301	no	PRPF39	14	-0.38645	-0.316725	-0.456175	NaN
RNF20	chr9:104296132-104325626	RPE1H2B	RPE1H2B-21.3	OK	15.148	17.626	0.218575	0.630291	0.2894	0.999631	no	OK	11.6212	13.5091	0.217173	0.436761	0.4111	0.70359	no	BRE1A|RNF20	9	-0.386259	-0.386259	-0.349139	-0.57889
SRBD1	chr2:45615818-45838433	RPE1H2B	RPE1H2B-21.3	OK	5.55524	6.20777	0.160227	0.41421	0.47675	0.999631	no	OK	4.6667	4.31638	-0.11258	-0.223159	0.671	0.87278	no	SRBD1	2	-0.386259	NaN	-0.386259	NaN
QRICH1	chr3:49067141-49131504	RPE1H2B	RPE1H2B-21.3	OK	23.8364	24.3653	0.0316652	0.0862622	0.8783	0.999631	no	OK	20.8671	18.8371	-0.147655	-0.313553	0.572	0.817008	no	QRICH1|hCG_2002013	3	-0.386038	-0.386038	-0.29678	-0.544386
TDP1	chr14:90422245-90511108	RPE1H2B	RPE1H2B-21.3	OK	6.23034	6.89273	0.145765	0.361677	0.5234	0.999631	no	OK	9.9017	6.69554	-0.564475	-1.15331	0.036	0.177786	no	TDP1	14	-0.385818	-0.328836	-0.567253	-0.385818
RBM25	chr14:73525220-73588076	RPE1H2B	RPE1H2B-21.3	OK	26.5977	28.4869	0.0989975	0.280592	0.6287	0.999631	no	OK	30.5684	40.9377	0.42139	0.560483	0.1694	0.447239	no	RBM25|RNPC7	14	-0.385376	-0.419107	-0.385376	-0.354001
UNK	chr17:73780919-73821886	RPE1H2B	RPE1H2B-21.3	OK	11.0635	9.66327	-0.195222	-0.412299	0.4688	0.999631	no	OK	12.1638	9.43433	-0.366607	-0.640229	0.24915	0.546182	no	KIAA1753|UNK|ZC3H5|ZC3HDC5	17	-0.38516	-0.101112	-0.669208	NaN
ZNF326	chr1:90460677-90494094	RPE1H2B	RPE1H2B-21.3	OK	10.7953	10.729	-0.00889833	-0.0214102	0.968	0.999631	no	OK	11.8708	8.5793	-0.468487	-0.737324	0.07745	0.287564	no	ZNF326|hCG_22859	1	-0.385155	-0.353775	-0.423632	-0.385155
RNPS1	chr16:2303099-2318413	RPE1H2B	RPE1H2B-21.3	OK	60.9032	62.4448	0.0360612	0.102407	0.86	0.999631	no	OK	85.4767	67.2194	-0.346652	-0.796195	0.2014	0.48687	no	LDC2|RNPS1	16	-0.384713	-0.47633	-0.340961	-0.384713
AZI1	chr17:79163392-79196751	RPE1H2B	RPE1H2B-21.3	OK	5.28719	5.58965	0.080258	0.207197	0.73545	0.999631	no	OK	8.67158	13.8544	0.675978	1.65337	0.01535	0.100479	no	AZI1|CEP131|KIAA1118	17	-0.384603	-0.352871	-0.430821	-0.384603
PRPF19	chr11:60658019-60674061	RPE1H2B	RPE1H2B-21.3	OK	41.8475	40.555	-0.0452598	-0.135735	0.82795	0.999631	no	OK	60.7708	54.9206	-0.146033	-0.321729	0.58405	0.824192	no	NMP200|PRP19|PRPF19|SNEV	11	-0.384603	-0.384603	-0.393416	-0.326307
SP140L	chr2:231191893-231268445	RPE1H2B	RPE1H2B-21.3	OK	6.09319	6.71025	0.139169	0.355614	0.5464	0.999631	no	OK	4.99183	5.96384	0.256673	0.510427	0.34665	0.644203	no	SP140L	2	-0.384505	NaN	-0.328377	-0.440633
BAZ1A	chr14:35221936-35344853	RPE1H2B	RPE1H2B-21.3	OK	8.97554	8.82719	-0.0240436	-0.0634209	0.9083	0.999631	no	OK	12.9658	12.9569	-0.000988646	-0.00143714	0.99775	0.999305	no	ACF1|BAZ1A|HSPC317|WCRF180	14	-0.38416	-0.228603	-0.485633	-0.38416
GTPBP1	chr22:39101806-39129592	RPE1H2B	RPE1H2B-21.3	OK	10.6314	12.6884	0.255168	0.730373	0.23575	0.960306	no	OK	10.9587	13.6339	0.31513	0.750686	0.22985	0.523607	no	GTPBP1	22	-0.38416	-0.351289	-0.411209	-0.38416
RTF1	chr15:41709301-41775761	RPE1H2B	RPE1H2B-21.3	OK	21.1496	23.2051	0.133807	0.382878	0.50595	0.999631	no	OK	22.0188	31.5209	0.517571	0.716919	0.1015	0.338093	no	KIAA0252|RTF1	15	-0.38405	-0.553361	-0.374177	-0.38405
MORF4L1	chr15:79165171-79190074	RPE1H2B	RPE1H2B-21.3	OK	208.026	208.38	0.00245307	0.00624761	0.9909	0.999631	no	OK	165.097	142.299	-0.214389	-0.373944	0.4616	0.739238	no	MORF4L1|FWP006|HSPC008|HSPC061|MRG15|PP368	15	-0.383829	-0.349025	-0.383829	-0.597507
MPP2	chr17:41952726-41985113	RPE1H2B	RPE1H2B-21.3	OK	2.93952	1.5763	-0.89904	-2.13588	0.0004	0.0137322	yes	OK	1.21202	1.20606	-0.00710651	-0.0137406	0.98495	0.994747	no	DLG2|MPP2	Unk	-0.382944	-0.453122	-0.382944	-0.302173
NAA38	chr7:117824085-117844093	RPE1H2B	RPE1H2B-21.3	OK	1.57963	1.86092	0.236432	0.589061	0.29	0.999631	no	OK	1.97035	1.44708	-0.445303	-0.771029	0.09605	0.326533	no	LSM8|NAA38|hCG_14869|tcag7.58	7	-0.382944	-0.475811	-0.285343	-0.382944
RPL37A	chr2:217363519-217366188	RPE1H2B	RPE1H2B-21.3	OK	3037.58	2431.58	-0.321026	-1.61226	0.1476	0.822171	no	OK	5479.46	5933.84	0.114932	0.38514	0.7466	0.907827	no	RPL37A|hCG_16380	2	-0.382833	-0.528771	-0.382833	-0.376957
DRAP1	chr11:65686727-65689048	RPE1H2B	RPE1H2B-21.3	OK	223.634	262.627	0.231876	0.805162	0.27255	0.996923	no	OK	363.933	781.149	1.10192	2.32996	0.00175	0.0218893	yes	DRAP1	11	-0.382391	-0.382391	-0.352984	-0.430821
HNRNPM	chr19:8509802-8554002	RPE1H2B	RPE1H2B-21.3	OK	104.119	92.0221	-0.178186	-0.496865	0.3972	0.999631	no	OK	170.154	124.987	-0.445058	-0.818668	0.12835	0.38217	no	HNRNPM|HNRPM|NAGR1|ORF|DKFZp547H118	19	-0.382059	-0.349365	-0.415001	-0.382059
CC2D1B	chr1:52816264-52831877	RPE1H2B	RPE1H2B-21.3	OK	11.7647	11.3446	-0.0524556	-0.148255	0.79475	0.999631	no	OK	10.8318	11.6249	0.101942	0.215677	0.69755	0.885042	no	CC2D1B|KIAA1836|RP11-155O18.2-002	1	-0.381824	NaN	-0.170438	-0.59321
MRPS22	chr3:139062860-139075887	RPE1H2B	RPE1H2B-21.3	OK	27.4279	28.1413	0.0370462	0.108524	0.863	0.999631	no	OK	32.8566	29.8153	-0.140132	-0.31882	0.59675	0.833441	no	C3orf5|GK002|MRPS22|RPMS22	3	-0.381726	-0.381726	-0.427821	-0.27739
CUEDC2	chr10:104183001-104192423	RPE1H2B	RPE1H2B-21.3	OK	103.566	100.245	-0.0470226	-0.158924	0.8184	0.999631	no	OK	124.172	139.541	0.168348	0.411888	0.5376	0.794539	no	C10orf66|CUEDC2|HOYS6	10	-0.380572	-0.308128	-0.453017	NaN
EHBP1L1	chr11:65343508-65360116	RPE1H2B	RPE1H2B-21.3	OK	25.7229	28.6037	0.153148	0.437853	0.46145	0.999631	no	OK	18.3106	23.5045	0.360259	0.748303	0.17465	0.453644	no	EHBP1L1	11	-0.380175	-0.380175	-0.47176	-0.249263
BYSL	chr6:41888964-41900784	RPE1H2B	RPE1H2B-21.3	OK	13.7855	13.5061	-0.0295385	-0.0814071	0.9001	0.999631	no	OK	20.1495	22.8967	0.1844	0.449672	0.4832	0.756852	no	BYSL|RP5-973N23.2-001	6	-0.379954	-0.379954	-0.400757	-0.371949
TBL3	chr16:2022063-2028751	RPE1H2B	RPE1H2B-21.3	OK	15.8954	17.144	0.109094	0.338289	0.62055	0.999631	no	OK	24.4813	45.2975	0.887748	2.93358	0.0012	0.0166473	yes	SAZD|TBL3	16	-0.379954	-0.414677	-0.295606	-0.379954
WBP4	chr13:41635696-41658139	RPE1H2B	RPE1H2B-21.3	OK	10.062	11.212	0.15613	0.42548	0.48175	0.999631	no	OK	13.7313	16.5244	0.26713	0.338377	0.37655	0.671672	no	FBP21|FNBP21|WBP4	13	-0.378734	0.328489	-0.594835	-0.378734
KIN	chr10:7792924-7829990	RPE1H2B	RPE1H2B-21.3	OK	4.14308	3.74624	-0.145259	-0.26907	0.6298	0.999631	no	OK	4.69531	4.69248	-0.000872255	-0.00104482	0.99755	0.999187	no	BTCD|KIN|KIN17	10	-0.378136	NaN	-0.828875	0.0726042
RPL28	chr19:55897299-55903451	RPE1H2B	RPE1H2B-21.3	OK	538.977	444.008	-0.279638	-0.644783	0.2761	0.999631	no	OK	507.685	601.212	0.243942	0.238689	0.63765	0.857382	no	RPL28|hCG_38234	19	-0.377512	-0.377512	-0.411101	-0.340505
ACSL4	chrX:108884563-108976621	RPE1H2B	RPE1H2B-21.3	OK	32.0358	26.3058	-0.284302	-0.771673	0.16765	0.861432	no	OK	23.3083	21.9232	-0.0883837	-0.164092	0.7548	0.911434	no	ACS4|ACSL4|FACL4|LACS4|hCG_20616|RP1-136J15.4-001	X	-0.377179	-0.245252	-0.390448	-0.377179
FMNL1	chr17:43299291-43324683	RPE1H2B	RPE1H2B-21.3	OK	6.58061	8.43509	0.358183	1.05203	0.1043	0.705552	no	OK	4.24807	9.49696	1.16066	3.09796	5e-05	0.00136861	yes	C17orf1|C17orf1B|FMNL|FMNL1	17	-0.377068	NaN	-0.377068	NaN
GLT25D1	chr19:17666510-17693965	RPE1H2B	RPE1H2B-21.3	OK	41.5611	39.9453	-0.0572064	-0.171716	0.78875	0.999631	no	OK	48.5915	49.4462	0.0251555	0.0605666	0.92355	0.975489	no	GLT25D1|PSEC0241	19	-0.376624	-0.265317	-0.437015	-0.376624
IPO7	chr11:9406168-9469674	RPE1H2B	RPE1H2B-21.3	OK	48.6785	48.2902	-0.0115541	-0.0309875	0.95495	0.999631	no	OK	44.5783	32.151	-0.471476	-0.855856	0.10135	0.337778	no	IPO7|RANBP7	11	-0.376624	-0.399445	-0.352533	-0.376624
SAP30BP	chr17:73663398-73704139	RPE1H2B	RPE1H2B-21.3	OK	20.417	24.2267	0.246832	0.732512	0.2403	0.96268	no	OK	22.9958	28.4009	0.304566	0.656802	0.25215	0.548707	no	HCNGP|HTRG|HTRP|SAP30BP|DKFZp586L2022	17	-0.376523	-0.336855	-0.416191	NaN
RANBP2	chr2:109335936-109402267	RPE1H2B	RPE1H2B-21.3	OK	14.0352	13.0636	-0.103491	-0.286886	0.61555	0.999631	no	OK	10.6036	9.4371	-0.168137	-0.321258	0.5453	0.800604	no	NUP358|RANBP2	2	-0.376513	-0.339365	-0.376513	-0.417812
MTA1	chr14:105886185-105937057	RPE1H2B	RPE1H2B-21.3	OK	32.0261	32.2627	0.0106192	0.0309498	0.95855	0.999631	no	OK	31.3206	46.58	0.572602	1.39103	0.0419	0.19704	no	MTA1	14	-0.37629	-0.355016	-0.37629	-0.438719
PTMS	chr12:6875540-6880118	RPE1H2B	RPE1H2B-21.3	OK	481.671	403.855	-0.25421	-0.866396	0.23	0.952346	no	OK	376.049	513.857	0.450445	0.784763	0.18415	0.467052	no	PTMS	12	-0.37629	-0.37629	-0.328951	-0.382944
SELO	chr22:50639407-50656045	RPE1H2B	RPE1H2B-21.3	OK	12.754	11.5251	-0.146168	-0.45983	0.5244	0.999631	no	OK	22.3029	25.2038	0.176413	0.648398	0.5067	0.773031	no	SELO|dJ402G11.5	22	-0.375844	-0.504976	-0.246712	NaN
NCOA5	chr20:44689625-44718580	RPE1H2B	RPE1H2B-21.3	OK	11.6853	12.1967	0.0617914	0.173147	0.77375	0.999631	no	OK	17.6133	16.5021	-0.094012	-0.22161	0.7225	0.896917	no	KIAA1637|NCOA5|RP11-465L10.6-002	20	-0.375735	-0.375735	-0.526269	-0.37128
POLR2C	chr16:57496550-57520385	RPE1H2B	RPE1H2B-21.3	OK	30.1427	28.6136	-0.0751043	-0.183695	0.7775	0.999631	no	OK	34.7611	30.005	-0.212271	-0.402538	0.5125	0.777486	no	A-152E5.7|POLR2C|hCG_2025883	16	-0.375623	-0.375623	-0.303693	-0.408821
DKC1	chrX:153991030-154005964	RPE1H2B	RPE1H2B-21.3	OK	26.7138	25.0658	-0.091866	-0.240039	0.66475	0.999631	no	OK	46.9209	41.9385	-0.161953	-0.307579	0.5443	0.799424	no	DKC1|NOLA4	X	-0.375067	-0.375067	-0.369048	-0.477159
TRIM4	chr7:99488029-99517223	RPE1H2B	RPE1H2B-21.3	OK	11.1985	11.8307	0.0792333	0.209088	0.71465	0.999631	no	OK	7.91061	8.22943	0.057003	0.11406	0.8322	0.940751	no	RNF87|TRIM4	7	-0.374733	-0.357721	-0.387142	-0.374733
CBX1	chr17:46147413-46178883	RPE1H2B	RPE1H2B-21.3	OK	74.6361	81.6114	0.128896	0.341401	0.53155	0.999631	no	OK	89.2636	74.6121	-0.258663	-0.45468	0.35945	0.654559	no	CBX1|CBX|hCG_2000655	17	-0.3744	-0.386149	-0.225645	-0.3744
DDX49	chr19:19030483-19039442	RPE1H2B	RPE1H2B-21.3	OK	21.8947	22.7548	0.0555849	0.152999	0.80385	0.999631	no	OK	33.438	50.5715	0.596836	1.52556	0.02485	0.138588	no	DDX49|DKFZp564C0716|DKFZp564G1016|hCG_38576	19	-0.374288	-0.514905	-0.127897	-0.374288
GTF2E1	chr3:120461557-120501916	RPE1H2B	RPE1H2B-21.3	OK	5.04643	5.83197	0.208719	0.532577	0.3626	0.999631	no	OK	4.62816	3.7667	-0.297139	-0.590293	0.273	0.571674	no	GTF2E1|TF2E1	3	-0.374288	-0.374288	-0.440633	-0.302875
AGAP2	chr12:58118075-58135944	RPE1H2B	RPE1H2B-21.3	NOTEST	0.403877	0.529756	0.391414	0	1	1	no	NOTEST	0.200602	0.26791	0.417407	0	1	1	no	AGAP2|CENTG1|KIAA0167	12	-0.374247	NaN	-0.187388	-0.561106
TRAM2	chr6:52362199-52441862	RPE1H2B	RPE1H2B-21.3	OK	113.385	105.914	-0.0983385	-0.255454	0.65355	0.999631	no	OK	55.1588	71.2497	0.369294	0.706931	0.2149	0.503647	no	KIAA0057|TRAM2	6	-0.373843	-0.24123	-0.40621	-0.373843
SMAP1	chr6:71377478-71666788	RPE1H2B	RPE1H2B-21.3	OK	13.3111	12.557	-0.0841378	-0.215816	0.7086	0.999631	no	OK	9.03587	11.1986	0.309581	0.586689	0.2702	0.568626	no	SMAP1|RP1-104A17.1-001	6	-0.373691	-0.186374	-0.561008	NaN	SMAP1|UNC45A|hCG_32584	15	-0.142217	-0.126577	-0.159887	-0.142217
CSTF2T	chr10:52750910-54073888	RPE1H2B	RPE1H2B-21.3	OK	7.64703	7.1625	-0.0944368	-0.23768	0.681	0.999631	no	OK	8.39008	6.86994	-0.288387	-0.573142	0.2913	0.589652	no	CSTF2T|KIAA0689	10	-0.373568	NaN	-0.42417	-0.322966
DIAPH1	chr5:140894587-140998622	RPE1H2B	RPE1H2B-21.3	OK	23.5676	26.1496	0.149982	0.418708	0.4691	0.999631	no	OK	27.6478	25.9978	-0.0887761	-0.180095	0.7443	0.907281	no	DIAP1|DIAPH1|hCG_42523	5	-0.373398	-0.289716	-0.378844	-0.373398
IMP3	chr15:75931425-75932664	RPE1H2B	RPE1H2B-21.3	OK	37.7684	37.1018	-0.025691	-0.0877457	0.9031	0.999631	no	OK	62.3686	61.6709	-0.01623	-0.0491406	0.94765	0.983166	no	C15orf12|IMP3|MRPS4	15	-0.373286	-0.373286	-0.533364	-0.371057	IGF2BP3|IMP3|KOC1|VICKZ3	7	0.186098	0.216367	0.0952346	0.186098
FAM131A	chr3:184053716-184079391	RPE1H2B	RPE1H2B-21.3	OK	4.63524	5.18884	0.162768	0.366203	0.57315	0.999631	no	OK	4.91839	5.80299	0.23861	0.473601	0.48525	0.757523	no	C3orf40|FAM131A|UNQ715/PRO1378	3	-0.373145	NaN	-0.388906	-0.357383
NUDT21	chr16:56463047-56485261	RPE1H2B	RPE1H2B-21.3	OK	26.539	27.4735	0.0499257	0.139115	0.8093	0.999631	no	OK	27.2897	17.1067	-0.673797	-1.32408	0.0111	0.08066	no	CFIM25|CPSF25|CPSF5|NUDT21|DKFZp313O211	16	-0.372952	-0.280838	-0.395392	-0.372952
FAM50A	chrX:153672472-153679002	RPE1H2B	RPE1H2B-21.3	OK	62.5682	64.4845	0.0435214	0.143751	0.83915	0.999631	no	OK	65.2536	122.737	0.91144	1.90479	0.0017	0.0214175	yes	DXS9928E|FAM50A|HXC26|XAP5|XX-FW81657B9.2-002	X	-0.372729	-0.383055	-0.318114	-0.372729
XPO1	chr2:61705068-61765418	RPE1H2B	RPE1H2B-21.3	OK	53.4801	50.5305	-0.0818473	-0.226049	0.6954	0.999631	no	OK	57.8514	35.6703	-0.697626	-1.30657	0.014	0.0941664	no	CRM1|XPO1	2	-0.371949	-0.395282	-0.371949	-0.368377
NOL6	chr9:33461350-33473941	RPE1H2B	RPE1H2B-21.3	OK	13.045	15.2921	0.229281	0.604789	0.2956	0.999631	no	OK	18.607	22.6209	0.281807	0.618045	0.298	0.596489	no	NOL6	9	-0.371838	-0.371838	-0.423094	0.124519
MYH13	chr17:10204182-10276322	RPE1H2B	RPE1H2B-21.3	NOTEST	0	0	0	0	1	1	no	NOTEST	0	0	0	0	1	1	no	MYH13	17	-0.371726	-0.359971	-0.371726	-0.556601
FAM111B	chr11:58874657-58894888	RPE1H2B	RPE1H2B-21.3	OK	8.59447	7.68859	-0.16069	-0.392869	0.4778	0.999631	no	OK	16.4712	8.67244	-0.925439	-1.72753	0.00035	0.00654334	yes	CANP|FAM111B	11	-0.371503	0.0959438	-0.999639	-0.371503
RPL10	chrX:153626570-153650063	RPE1H2B	RPE1H2B-21.3	OK	473.802	342.248	-0.469241	-1.21301	0.05325	0.48249	no	OK	602.489	639.611	0.0862618	0.148509	0.82065	0.936527	no	RPL10	X	-0.371057	-0.371057	-0.423847	-0.328722	RPL10|XX-FW83563B9.1-011|DXS648E|QM|RPL10L|XX-FW83563B9.1-009	14|X	-0.365245	-0.358509	-0.428357	-0.365245
RPL13	chr16:89627064-89633237	RPE1H2B	RPE1H2B-21.3	OK	201.134	169.036	-0.250829	-0.664817	0.26245	0.986318	no	OK	272.418	391.586	0.523506	0.799854	0.18655	0.469084	no	BBC1|OK/SW-cl.46|RPL13|hCG_1723872	16	-0.371057	-0.371057	-0.398788	-0.358734
HDGF	chr1:156711898-156722240	RPE1H2B	RPE1H2B-21.3	OK	175.367	157.486	-0.155153	-0.405238	0.47	0.999631	no	OK	223.475	185.756	-0.266699	-0.458336	0.3841	0.679185	no	HDGF|HMG1L2|RP11-66D17.10-003|hCG_1775235|RP11-66D17.10-002	1	-0.370945	-0.38416	-0.333309	-0.370945
NT5C3	chr7:33053741-33102409	RPE1H2B	RPE1H2B-21.3	OK	9.01478	8.75365	-0.042409	-0.0965524	0.86245	0.999631	no	OK	9.91648	6.43768	-0.623287	-1.05551	0.0277	0.149695	no	HSPC233|NT5C3|P5N1|UMPH1	7	-0.370834	-0.407516	-0.299948	-0.370834
CAMK4	chr5:110559946-110820748	RPE1H2B	RPE1H2B-21.3	OK	3.394	2.68827	-0.33631	-0.777088	0.21685	0.936419	no	OK	3.56644	2.40383	-0.56915	-1.09019	0.0644	0.257431	no	CAMK4|CARDIAK|RICK|RIP2|RIPK2|UNQ277/PRO314/PRO34092	5|8	-0.370276	NaN	-0.370276	NaN
RIPK2	chr8:90769974-90803292	RPE1H2B	RPE1H2B-21.3	OK	9.03952	8.69565	-0.0559532	-0.149549	0.8025	0.999631	no	OK	9.90351	7.62574	-0.377063	-0.790251	0.1589	0.430791	no	CAMK4|CARDIAK|RICK|RIP2|RIPK2|UNQ277/PRO314/PRO34092	5|8	-0.370276	NaN	-0.370276	NaN
SPATA5	chr4:123844224-124240604	RPE1H2B	RPE1H2B-21.3	OK	1.3178	1.46657	0.154322	0.357775	0.52765	0.999631	no	OK	1.78632	1.31306	-0.444056	-0.811812	0.10415	0.342897	no	AFG2|SPAF|SPATA5	4	-0.370053	-0.382501	-0.370053	-0.302992
COL12A1	chr6:75794041-75915623	RPE1H2B	RPE1H2B-21.3	OK	62.5802	51.9378	-0.26892	-0.640106	0.2482	0.972884	no	OK	30.0769	30.2162	0.00666274	0.00993687	0.98405	0.994445	no	COL12A1|COL12A1L	6	-0.369383	-0.369383	-0.0023065	-0.759412
NAV1	chr1:201617449-201796102	RPE1H2B	RPE1H2B-21.3	OK	33.3344	34.8577	0.0644657	0.168526	0.7582	0.999631	no	OK	19.3621	23.0515	0.251629	0.479383	0.3816	0.676705	no	KIAA1151|KIAA1213|NAV1|POMFIL3|STEERIN1	1	-0.368936	-0.1125	-0.524666	-0.368936
NOP56	chr20:2633177-2639039	RPE1H2B	RPE1H2B-21.3	OK	53.437	51.0497	-0.0659362	-0.173272	0.7594	0.999631	no	OK	95.3469	95.7602	0.00624079	0.0113332	0.9825	0.993866	no	NOL5A|NOP56|RP4-686C3.1-016	20	-0.368154	-0.368601	-0.367706	-0.368154
VPS37B	chr12:123349874-123380712	RPE1H2B	RPE1H2B-21.3	OK	27.1073	22.4153	-0.274201	-0.854665	0.18475	0.887928	no	OK	39.1579	26.5123	-0.562645	-1.44728	0.03705	0.181576	no	VPS37B	12	-0.368154	-0.455439	-0.368154	-0.244644
RPL35A	chr3:197615945-197686886	RPE1H2B	RPE1H2B-21.3	OK	1073.57	789.428	-0.443536	-1.18581	0.0335	0.358465	no	OK	1671.26	1645.27	-0.0226128	-0.0349355	0.94255	0.982435	no	GIG33|RPL35A	3	-0.367818	-0.367818	-0.388796	-0.355016
RPS24	chr10:79793517-79816571	RPE1H2B	RPE1H2B-21.3	OK	1697.81	1367.7	-0.311917	-0.772634	0.1623	0.85538	no	OK	2411.89	2984.87	0.307504	0.448223	0.4083	0.701256	no	RPS24|hCG_22610|RP11-6P10.1-001|RP11-6P10.1-003	10	-0.367483	-0.410124	-0.367483	-0.327113
CETN3	chr5:89689528-89705603	RPE1H2B	RPE1H2B-21.3	OK	14.7433	19.0209	0.367521	1.00275	0.1303	0.780979	no	OK	16.8962	14.9416	-0.177368	-0.306654	0.53425	0.792712	no	CEN3|CETN3	5	-0.367036	-0.425459	-0.187894	-0.367036
RPL13A	chr19:49990864-49995564	RPE1H2B	RPE1H2B-21.3	OK	2500.93	1850.9	-0.434241	-1.0234	0.0851	0.632822	no	OK	3952.46	4476.92	0.179753	0.266639	0.66235	0.868621	no	RPL13A|hCG_1998057|RPL13a|RP11-365K22.1-001	19	-0.366476	-0.356933	-0.366476	-0.388355
RPL21	chr13:27825691-27830702	RPE1H2B	RPE1H2B-21.3	OK	1215.33	1004.73	-0.27454	-0.840876	0.19485	0.90566	no	OK	1485.3	1246.68	-0.125247	-0.418947	0.68295	0.879444	no	RPL21|hCG_2020044|RP11-428O18.5-001	13	-0.365804	-0.278817	-0.388134	-0.365804
TMSB10	chr2:85132762-85133799	RPE1H2B	RPE1H2B-21.3	OK	3527.68	2959.34	-0.253442	-1.12105	0.2574	0.983016	no	OK	4692.19	6827.09	0.541008	1.10174	0.1994	0.485205	no	PTMB10|THYB10|TMSB10|MIG12	2	-0.365581	-0.431356	-0.365581	-0.213752
RRP8	chr11:6621143-6624880	RPE1H2B	RPE1H2B-21.3	OK	6.67004	6.78033	0.0236598	0.0610273	0.92665	0.999631	no	OK	8.3506	8.59619	0.0418172	0.0901499	0.87945	0.960456	no	hucep-1|KIAA0409|NML|RRP8	11	-0.365469	-0.365469	-0.448478	-0.323312
RPL10L	chr14:47120219-47121028	RPE1H2B	RPE1H2B-21.3	NOTEST	0	0	0	0	1	1	no	NOTEST	0	0	0	0	1	1	no	RPL10|XX-FW83563B9.1-011|DXS648E|QM|RPL10L|XX-FW83563B9.1-009	14|X	-0.365245	-0.358509	-0.428357	-0.365245
RPS8	chr1:45241245-45244412	RPE1H2B	RPE1H2B-21.3	OK	1463.01	1185.81	-0.303061	-0.873405	0.1693	0.863193	no	OK	1726.35	1896.56	0.135657	0.182077	0.7116	0.892658	no	OK/SW-cl.83|RPS8|hCG_2031852|RP11-269F19.3-001|RP11-269F19.3-003	1	-0.365245	-0.359859	-0.372061	-0.365245
HEATR1	chr1:236681513-236767841	RPE1H2B	RPE1H2B-21.3	OK	10.1834	9.66131	-0.0759283	-0.170066	0.7677	0.999631	no	OK	9.62121	7.58682	-0.342724	-0.568232	0.2892	0.587559	no	BAP28|HEATR1|RP11-385F5.3-002	1	-0.365133	-0.271665	-0.451541	-0.365133
ADSS	chr1:244571793-244615436	RPE1H2B	RPE1H2B-21.3	OK	28.6233	31.189	0.123851	0.359995	0.5495	0.999631	no	OK	24.9899	17.8852	-0.482576	-1.00291	0.07385	0.280773	no	ADSS|ADSS2	1	-0.365021	-0.429321	-0.35682	-0.365021
XRN1	chr3:142025448-142166853	RPE1H2B	RPE1H2B-21.3	OK	5.61602	5.92566	0.0774276	0.202175	0.7137	0.999631	no	OK	2.92957	2.49707	-0.230456	-0.442888	0.4054	0.698424	no	SEP1|XRN1	3	-0.364918	NaN	-0.420078	-0.309758
HNRNPUL1	chr19:41768390-41813811	RPE1H2B	RPE1H2B-21.3	OK	100.42	93.8153	-0.0981486	-0.256704	0.6442	0.999631	no	OK	117.333	101.087	-0.215009	-0.390435	0.46645	0.743106	no	E1BAP5|HNRNPUL1|HNRPUL1	19	-0.36446	-0.353662	-0.36446	-0.364685
C1orf35	chr1:228288427-228291022	RPE1H2B	RPE1H2B-21.3	OK	11.9441	12.6004	0.0771803	0.221041	0.75095	0.999631	no	OK	23.1802	46.6661	1.00948	2.50593	0.0011	0.0157615	yes	C1orf35|MMTAG2	1	-0.364236	NaN	-0.364236	NaN
POLR2B	chr4:57845108-58071465	RPE1H2B	RPE1H2B-21.3	OK	40.2566	39.4867	-0.0278571	-0.0177514	0.974	0.999631	no	OK	42.6272	30.705	-0.473302	-0.275122	0.6254	0.85021	no	POLR2B	4	-0.364236	-0.286763	-0.364236	-0.478816
CAMTA1	chr1:6845383-7829766	RPE1H2B	RPE1H2B-21.3	OK	29.1075	26.4997	-0.135415	-0.321172	0.5723	0.999631	no	OK	36.3071	45.2567	0.317878	0.622516	0.29315	0.591438	no	CAMTA1|KIAA0833|MSTP023	1	-0.364012	-0.364012	-0.388355	-0.232906
RSL1D1	chr16:11928054-11945442	RPE1H2B	RPE1H2B-21.3	OK	26.7851	22.2209	-0.269517	-0.758787	0.18455	0.887928	no	OK	32.2014	26.6182	-0.274711	-0.514847	0.307	0.605372	no	CATX11|CSIG|L12|PBK1|RSL1D1	16	-0.3639	-0.3639	-0.254836	-0.407189
RPS11	chr19:49999633-50002944	RPE1H2B	RPE1H2B-21.3	OK	1459.5	1163.52	-0.32698	-0.879681	0.1287	0.777421	no	OK	2180.44	3040.03	0.479469	0.827142	0.18245	0.464867	no	RPS11	19	-0.363676	-0.363676	-0.363564	-0.398679
CSDE1	chr1:115247084-115300671	RPE1H2B	RPE1H2B-21.3	OK	204.414	188.579	-0.116324	-0.287325	0.6083	0.999631	no	OK	172.815	131.021	-0.399429	-0.652647	0.2129	0.501076	no	DKFZp779B0247|CSDE1|D1S155E|KIAA0885|NRU|UNR|DKFZp566C233|DKFZp586J0620	1	-0.363115	-0.333538	-0.370164	-0.363115
IMPAD1	chr8:57870487-57906430	RPE1H2B	RPE1H2B-21.3	OK	24.0138	22.876	-0.0700306	-0.194821	0.72785	0.999631	no	OK	19.8213	14.7023	-0.431014	-0.84875	0.11055	0.354131	no	IMPA3|IMPAD1	8	-0.363115	-0.366924	-0.363115	-0.269751
SHCBP1	chr16:46614467-46655311	RPE1H2B	RPE1H2B-21.3	OK	14.1538	16.7888	0.246306	0.681065	0.2582	0.983016	no	OK	25.2565	19.1714	-0.397702	-0.819125	0.14295	0.405139	no	SHCBP1	16	-0.362554	-0.362554	-0.31371	-0.391108
RPS19	chr19:42363987-42375484	RPE1H2B	RPE1H2B-21.3	OK	980.698	796.039	-0.30097	-1.0646	0.1671	0.861432	no	OK	1661.65	2973.81	0.839695	2.09881	0.0363	0.178762	no	RPS19|hCG_1995572	19	-0.36233	-0.396817	-0.36233	-0.359971
CNOT7	chr8:17086739-17104387	RPE1H2B	RPE1H2B-21.3	OK	39.6646	37.6906	-0.0736459	-0.191251	0.71755	0.999631	no	OK	35.3578	26.3863	-0.422238	-0.790171	0.11415	0.35981	no	CAF1|CNOT7	8	-0.361993	-0.133564	-0.401521	-0.361993
RPS14	chr5:149823791-149829319	RPE1H2B	RPE1H2B-21.3	OK	1834.26	1443.52	-0.345603	-0.88975	0.1245	0.769733	no	OK	2489.69	2653.52	0.0919388	0.120842	0.8016	0.928633	no	PRO2640|RPS14	5	-0.361319	-0.294194	-0.361319	-0.387804
XRN2	chr20:21283941-21370463	RPE1H2B	RPE1H2B-21.3	OK	43.0533	35.8735	-0.263205	-0.760261	0.19565	0.906311	no	OK	39.2071	29.673	-0.401963	-0.82495	0.13865	0.398737	no	XRN2	20	-0.361207	-0.361207	-0.427177	-0.348912
RPL19	chr17:37356535-37360980	RPE1H2B	RPE1H2B-21.3	OK	1509.43	1087.47	-0.473028	-1.77786	0.02905	0.32999	no	OK	1695.77	2350.18	0.470827	0.958676	0.20825	0.496255	no	RPL19	17	-0.360533	-0.329181	-0.360533	-0.368042
U2AF2	chr19:56165415-56186082	RPE1H2B	RPE1H2B-21.3	OK	64.3311	56.7222	-0.181603	-0.509965	0.3849	0.999631	no	OK	93.7548	88.3866	-0.0850649	-0.184771	0.7605	0.913768	no	U2AF2|U2AF65	19	-0.359409	-0.326652	-0.359409	-0.443819
UPF3B	chrX:118967988-118986991	RPE1H2B	RPE1H2B-21.3	OK	8.47012	7.91457	-0.0978707	-0.231924	0.6729	0.999631	no	OK	16.0553	17.7089	0.141418	0.153862	0.6376	0.857382	no	RENT3B|UPF3B|UPF3X	X	-0.359296	-0.121679	-0.404903	-0.359296
BZW2	chr7:16685758-16746148	RPE1H2B	RPE1H2B-21.3	OK	54.4269	49.5176	-0.136378	-0.376963	0.51705	0.999631	no	OK	58.572	45.3262	-0.369866	-0.755527	0.17015	0.448153	no	BZW2|HSPC028|MSTP017|hCG_19293	7	-0.358734	-0.336055	-0.502534	-0.358734
CDC42EP4	chr17:71279762-71308143	RPE1H2B	RPE1H2B-21.3	OK	9.55734	10.7413	0.168488	0.476991	0.4465	0.999631	no	OK	9.24178	7.77894	-0.248596	-0.564145	0.35445	0.650494	no	BORG4|CDC42EP4|CEP4|hCG_27835	17	-0.358621	-0.358621	-0.498047	-0.320543
FAM107B	chr10:14560558-14816896	RPE1H2B	RPE1H2B-21.3	OK	23.4042	18.8153	-0.314864	-0.921025	0.12575	0.773591	no	OK	18.4677	12.8584	-0.522299	-1.10349	0.05055	0.221984	no	C10orf45|FAM107B	10	-0.357721	-0.336398	-0.542109	-0.357721
RPL4	chr15:66791652-66797193	RPE1H2B	RPE1H2B-21.3	OK	1290.1	1113.42	-0.212491	-0.520417	0.36975	0.999631	no	OK	1519.1	1773.12	0.223071	0.312852	0.571	0.816632	no	RPL1|RPL4	15	-0.357496	-0.32008	-0.357496	-0.368154
CUL3	chr2:225334868-225450110	RPE1H2B	RPE1H2B-21.3	OK	14.5384	14.7603	0.0218551	0.0604951	0.9153	0.999631	no	OK	14.6184	10.6318	-0.459402	-0.914424	0.08135	0.296986	no	CUL3|KIAA0617	2	-0.356707	-0.447844	-0.328147	-0.356707
BMS1	chr10:43277953-43330385	RPE1H2B	RPE1H2B-21.3	OK	8.97863	8.63821	-0.0557619	-0.154845	0.7832	0.999631	no	OK	11.4366	9.4119	-0.281104	-0.55148	0.2802	0.5786	no	BMS1|BMS1L|KIAA0187	10	-0.356369	-0.30871	-0.356369	-0.468844
SEPT10	chr2:110300375-110371783	RPE1H2B	RPE1H2B-21.3	OK	38.9559	37.0783	-0.0712653	-0.198376	0.72575	0.999631	no	OK	29.7245	24.7863	-0.262112	-0.502554	0.3281	0.627218	no	SEPT10|hCG_27895|DKFZp564M1416|DKFZp547B243	2	-0.355918	-0.0528332	-0.355918	-0.403159
CLP1	chr11:57425215-57429337	RPE1H2B	RPE1H2B-21.3	OK	6.20996	6.25015	0.00930679	0.0210512	0.96955	0.999631	no	OK	8.28459	7.56659	-0.130788	-0.258451	0.639	0.857809	no	CLP1|EDG1|HEXIM1|HIS1|MAQ1	17	-0.355806	-0.310457	-0.359746	-0.355806
HEXIM1	chr17:43224683-43229468	RPE1H2B	RPE1H2B-21.3	OK	32.1295	35.9036	0.16023	0.474717	0.43285	0.999631	no	OK	29.1768	25.7677	-0.179263	-0.366625	0.50245	0.770378	no	CLP1|EDG1|HEXIM1|HIS1|MAQ1	17	-0.355806	-0.310457	-0.359746	-0.355806
NPM3	chr10:103541081-103543170	RPE1H2B	RPE1H2B-21.3	OK	37.3889	35.004	-0.0950906	-0.302628	0.67615	0.999631	no	OK	51.7664	55.5547	0.101892	0.25397	0.6978	0.885042	no	NPM3	10	-0.35558	-0.35558	-0.284751	-0.365469
WDR13	chrX:48455879-48463582	RPE1H2B	RPE1H2B-21.3	OK	24.5363	30.0412	0.292026	0.866066	0.16695	0.861432	no	OK	27.5358	53.2559	0.951632	2.48211	0.0004	0.00722367	yes	WDR13	X	-0.355524	NaN	-0.628074	-0.0829751
CHMP1A	chr16:89710843-89724129	RPE1H2B	RPE1H2B-21.3	OK	46.6237	42.5782	-0.130951	-0.376931	0.52415	0.999631	no	OK	54.6534	63.193	0.209453	0.510781	0.43375	0.718873	no	CHMP1|CHMP1A|KIAA0047|PCOLN3|PRSM1	16	-0.355467	-0.22132	-0.355467	-0.421479
KDELC1	chr13:103436630-103528351	RPE1H2B	RPE1H2B-21.3	OK	9.40173	10.0748	0.0997571	0.124133	0.8472	0.999631	no	OK	7.83781	6.01764	-0.381253	-0.310036	0.6065	0.839326	no	EP58|KDELC1|UNQ1910/PRO4357	13	-0.354678	NaN	NaN	-0.354678
KHDRBS1	chr1:32479490-32509472	RPE1H2B	RPE1H2B-21.3	OK	86.7953	83.0935	-0.0628798	-0.183782	0.76075	0.999631	no	OK	96.9383	67.3875	-0.524586	-1.02567	0.0535	0.229651	no	KHDRBS1|SAM68|hCG_41606	1	-0.354339	-0.32987	-0.361544	-0.354339
RBM15B	chr3:51428698-51534018	RPE1H2B	RPE1H2B-21.3	OK	16.6066	13.2765	-0.322876	-0.780107	0.1793	0.880621	no	OK	17.0293	15.5518	-0.130938	-0.233933	0.6916	0.882802	no	OTT3|RBM15B	3	-0.353888	NaN	NaN	-0.353888
BCS1L	chr2:219524378-219528166	RPE1H2B	RPE1H2B-21.3	OK	10.1509	9.72456	-0.0619027	-0.145422	0.8006	0.999631	no	OK	22.3561	21.7916	-0.0369	-0.084444	0.88905	0.963644	no	BCS1|BCS1L	2	-0.353549	-0.353549	-0.372841	-0.063779
PTBP1	chr19:797391-812327	RPE1H2B	RPE1H2B-21.3	OK	88.8274	87.976	-0.013895	-0.0396922	0.9487	0.999631	no	OK	131.734	128.001	-0.0414735	-0.0867129	0.8924	0.964845	no	hCG_20560|PTBP1|PTB	19	-0.353549	-0.344942	-0.372395	-0.353549
TRMT61A	chr14:103995508-104003410	RPE1H2B	RPE1H2B-21.3	OK	5.97949	6.91113	0.208898	0.546912	0.37885	0.999631	no	OK	9.22787	16.584	0.845718	2.11439	0.0017	0.0214175	yes	C14orf172|TRM61|TRMT61A	14	-0.353549	NaN	-0.353549	NaN
RPL30	chr8:99053937-99057818	RPE1H2B	RPE1H2B-21.3	OK	976.073	796.943	-0.292511	-0.792886	0.1549	0.84	no	OK	1296.84	1136.92	-0.18987	-0.340715	0.52205	0.784317	no	RPL30	8	-0.353323	-0.390117	-0.306845	-0.353323
NAGA	chr22:42454337-42466846	RPE1H2B	RPE1H2B-21.3	OK	7.0282	6.87211	-0.0324023	-0.0884641	0.8829	0.999631	no	OK	5.19806	7.62485	0.552736	1.28963	0.04175	0.196713	no	NAGA|CTA-250D10.21-005|CTA-250D10.21-004	22	-0.35321	-0.576377	-0.251447	-0.35321
EXOSC7	chr3:45017740-45054158	RPE1H2B	RPE1H2B-21.3	OK	23.7197	21.5348	-0.13941	-0.33624	0.5591	0.999631	no	OK	34.2098	34.3648	0.00651861	0.0119926	0.97985	0.992945	no	EXOSC7|KIAA0116|RRP42	3	-0.352646	-0.352646	-0.566182	-0.0866479
RPS16	chr19:39923846-39926618	RPE1H2B	RPE1H2B-21.3	OK	1361.29	1076.09	-0.33917	-1.43003	0.1136	0.73315	no	OK	2812.95	3351.66	0.25279	0.76725	0.47205	0.748007	no	RPS16	19	-0.352646	-0.328032	-0.352646	-0.390007
LMAN2L	chr2:97371666-97405813	RPE1H2B	RPE1H2B-21.3	OK	11.7844	12.8892	0.12928	0.331851	0.55985	0.999631	no	OK	13.7465	14.1644	0.0432114	0.091689	0.8721	0.95829	no	LMAN2L|PSEC0028|UNQ368/PRO704|VIPL	2	-0.351402	-0.699107	-0.351402	-0.243547
RAN	chr12:131356616-131360826	RPE1H2B	RPE1H2B-21.3	OK	427.965	323.662	-0.403005	-1.29407	0.05715	0.505234	no	OK	877.522	429.778	-1.02984	-2.17169	0.0012	0.0166473	yes	hCG_1744585|RAN|ARA24|OK/SW-cl.81	12	-0.350837	-0.350837	-0.355467	-0.337768
ESYT1	chr12:56521985-56538460	RPE1H2B	RPE1H2B-21.3	OK	69.7313	60.9251	-0.194771	-0.543433	0.3486	0.999631	no	OK	71.432	59.1181	-0.272972	-0.535501	0.3487	0.645468	no	ESYT1|FAM62A|KIAA0747|MBC2	12	-0.350271	-0.284869	-0.357721	-0.350271
LUZP1	chr1:23410515-23495351	RPE1H2B	RPE1H2B-21.3	OK	15.9388	16.085	0.0131716	0.0362352	0.9494	0.999631	no	OK	10.9143	14.2508	0.384824	0.759953	0.1528	0.421365	no	LUZP1|RP1-184J9.3-002	1	-0.349818	-0.349818	-0.396379	-0.249021
ILF2	chr1:153634513-153643479	RPE1H2B	RPE1H2B-21.3	OK	120.777	110.436	-0.129132	-0.399763	0.5257	0.999631	no	OK	159.491	119.448	-0.417089	-0.877042	0.14465	0.407544	no	ILF2|NF45|PRO3063	1	-0.349705	-0.333767	-0.355693	-0.349705
DEF6	chr6:35265594-35289548	RPE1H2B	RPE1H2B-21.3	NOTEST	0.0301099	0.0288489	-0.0617187	0	1	1	no	NOTEST	0.105726	0.025309	-2.06261	0	1	1	no	DEF6|IBP|hCG_17662	6	-0.349479	-0.349479	-0.903347	0.765719
DNAJC2	chr7:102937872-102985320	RPE1H2B	RPE1H2B-21.3	OK	11.697	12.491	0.0947533	0.128281	0.8199	0.999631	no	OK	16.6521	18.5537	0.155999	0.128837	0.7562	0.912102	no	DNAJC2|MPHOSPH11|MPP11|ZRF1	7	-0.349252	-0.349252	-0.36614	-0.323889
CHUK	chr10:101948123-101989344	RPE1H2B	RPE1H2B-21.3	OK	11.874	12.0649	0.0230047	0.0646511	0.9143	0.999631	no	OK	9.93659	9.04593	-0.135481	-0.27904	0.61715	0.845986	no	CHUK|IKKA|TCF16	10	-0.349139	NaN	-0.349139	NaN
NRP1	chr10:33466418-33623833	RPE1H2B	RPE1H2B-21.3	OK	126.218	105.03	-0.265124	-0.614908	0.26455	0.988944	no	OK	104.361	80.9785	-0.365974	-0.608103	0.26225	0.559667	no	NRP|NRP1|VEGF165R|DKFZp781F1414|RP11-342D11.1-002	10	-0.349139	-0.400319	-0.339137	-0.2975	NRP1|RP11-342D11.1-005|hCG_19074|NRP|VEGF165R|RP11-342D11.1-004|RP11-342D11.1-011|DKFZp686A03134|DKFZp686M1967	10	-0.245861	-0.400319	-0.339137	-0.2975
MEF2A	chr15:100106132-100256629	RPE1H2B	RPE1H2B-21.3	OK	27.5541	31.2651	0.182286	0.446692	0.406	0.999631	no	OK	15.7523	10.6517	-0.564482	-1.10953	0.03555	0.17642	no	MEF2D|MEF2D_variant_protein|RP11-98G7.2-005|MEF2|MEF2A|MEF2C	1|15|5	-0.349025	-0.52707	-0.128029	-0.349025
MEF2C	chr5:88014057-88199922	RPE1H2B	RPE1H2B-21.3	OK	0.507505	0.660824	0.380846	0.660358	0.21295	0.931511	no	OK	0.545342	0.490843	-0.151901	-0.226055	0.6492	0.863211	no	MEF2D|MEF2D_variant_protein|RP11-98G7.2-005|MEF2|MEF2A|MEF2C	1|15|5	-0.349025	-0.52707	-0.128029	-0.349025
MEF2D	chr1:156433518-156470529	RPE1H2B	RPE1H2B-21.3	OK	10.9139	11.809	0.113723	0.321194	0.58295	0.999631	no	OK	6.29206	8.80411	0.484644	1.06178	0.0671	0.263904	no	MEF2D|MEF2D_variant_protein|RP11-98G7.2-005|MEF2|MEF2A|MEF2C	1|15|5	-0.349025	-0.52707	-0.128029	-0.349025
RANGAP1	chr22:41641614-41682216	RPE1H2B	RPE1H2B-21.3	OK	80.0467	90.2473	0.173042	0.497924	0.4302	0.999631	no	OK	128.928	144.15	0.161008	0.325164	0.5811	0.822119	no	KIAA1835|RANGAP1|SD|RP4-756G23.7-007	22	-0.349025	-0.275245	-0.349025	-0.350497
RPL31	chr2:101618690-101767846	RPE1H2B	RPE1H2B-21.3	OK	1634.97	1307.23	-0.322749	-1.46664	0.14	0.805634	no	OK	1642.2	2158.18	0.394187	0.971965	0.25285	0.549154	no	RPL31|hCG_27618	2	-0.348799	-0.302407	-0.367483	-0.348799
SF3B14	chr2:24290453-24299314	RPE1H2B	RPE1H2B-21.3	OK	90.9052	85.1139	-0.094968	-0.328603	0.64905	0.999631	no	OK	86.3225	75.8217	-0.187125	-0.48723	0.4783	0.752054	no	CGI-110|HSPC175|HT006|SF3B14|hCG_22386|P14	2	-0.348686	-0.492417	-0.348686	-0.330558
PUM2	chr2:20448452-20527144	RPE1H2B	RPE1H2B-21.3	OK	18.823	19.3015	0.0362175	0.104052	0.86	0.999631	no	OK	16.152	12.6237	-0.355575	-0.730938	0.18585	0.468502	no	KIAA0235|PUM2|PUMH2|hCG_32092	2	-0.348609	-0.378179	-0.31904	NaN
SEC11A	chr15:85212774-85259674	RPE1H2B	RPE1H2B-21.3	OK	106.241	95.1192	-0.159531	-0.516939	0.43785	0.999631	no	OK	108.818	97.7088	-0.15536	-0.345962	0.56025	0.810014	no	SEC11A|SEC11L1|SPC18|SPCS4A|hCG_26624	15	-0.348573	-0.853517	-0.348573	-0.295723
RPS12	chr6:133135707-133138703	RPE1H2B	RPE1H2B-21.3	OK	2259.46	1734.62	-0.381362	-1.68165	0.0823	0.622863	no	OK	2892.82	2806.5	-0.0437023	-0.0797237	0.88765	0.963059	no	RPS12	6	-0.348346	-0.266037	-0.348346	-0.353662
PDZD8	chr10:119042605-119134937	RPE1H2B	RPE1H2B-21.3	OK	17.7296	19.2616	0.119565	0.34609	0.5594	0.999631	no	OK	14.87	13.2664	-0.164623	-0.341408	0.56195	0.81031	no	PDZD8|PDZK8	10	-0.348282	NaN	-0.0184918	-0.678072
EIF4ENIF1	chr22:31835344-31885874	RPE1H2B	RPE1H2B-21.3	OK	8.92445	8.60818	-0.0520535	-0.134801	0.80925	0.999631	no	OK	7.0002	7.5343	0.106077	0.217777	0.68695	0.881133	no	EIF4ENIF1|RP11-247I13.2-005|RP11-247I13.2-001|RP11-247I13.2-006	22	-0.348119	-0.224411	-0.511873	-0.348119
RNGTT	chr6:89319988-89673348	RPE1H2B	RPE1H2B-21.3	OK	6.36784	6.06603	-0.0700502	-0.184813	0.75125	0.999631	no	OK	5.89945	4.48628	-0.395059	-0.798066	0.15165	0.419901	no	CAP1A|RNGTT|DKFZp686J2031|RP3-488C13.1-002	6	-0.347552	-0.337197	-0.472696	-0.347552
ASF1A	chr6:119134611-119256327	RPE1H2B	RPE1H2B-21.3	OK	16.961	18.5207	0.126921	0.313091	0.59225	0.999631	no	OK	23.2435	17.329	-0.423645	-0.71077	0.15995	0.432389	no	ASF1A|CGI-98|HSPC146|RP3-329L24.1-001	6	-0.347439	-0.428142	-0.347439	-0.189666
ELK1	chrX:47494919-47510003	RPE1H2B	RPE1H2B-21.3	OK	16.7465	15.9101	-0.073917	-0.194193	0.72855	0.999631	no	OK	18.4609	15.7363	-0.230374	-0.485727	0.3761	0.671163	no	ELK1	X	-0.347439	NaN	NaN	-0.347439
DHX38	chr16:72118755-72146811	RPE1H2B	RPE1H2B-21.3	OK	18.3216	18.5922	0.0211556	0.056797	0.92345	0.999631	no	OK	21.9524	24.7034	0.170329	0.341646	0.5428	0.798662	no	DDX38|DHX38|KIAA0224|PRP16|hCG_33013	16	-0.346759	-0.346759	-0.200755	-0.490365
TUBG1	chr17:40731525-40767256	RPE1H2B	RPE1H2B-21.3	OK	29.0013	34.3505	0.244211	0.458229	0.4412	0.999631	no	OK	62.9236	98.933	0.65285	1.36055	0.0431	0.200597	no	TUBG|TUBG1|TUBG2	17	-0.346645	-0.322736	-0.37951	-0.346645
TUBG2	chr17:40811265-40819024	RPE1H2B	RPE1H2B-21.3	OK	8.80753	8.76747	-0.00657764	-0.0181246	0.9792	0.999631	no	OK	5.23713	9.87164	0.914512	2.33932	0.0015	0.0197115	yes	TUBG|TUBG1|TUBG2	17	-0.346645	-0.322736	-0.37951	-0.346645
CDK16	chrX:47077527-47089394	RPE1H2B	RPE1H2B-21.3	OK	48.5295	48.6651	0.00402414	0.0113301	0.98435	0.999631	no	OK	48.7238	60.4833	0.31191	0.690232	0.2512	0.54791	no	CDK17|PCTK2|hCG_33122|CDK16|PCTK1	12|X	-0.346531	-0.393416	-0.208642	-0.346531
CDK17	chr12:96672038-96794366	RPE1H2B	RPE1H2B-21.3	OK	12.6185	10.1009	-0.321055	-0.840878	0.13675	0.797129	no	OK	17.6119	7.20195	-1.29009	-2.60605	5e-05	0.00136861	yes	CDK17|PCTK2|hCG_33122|CDK16|PCTK1	12|X	-0.346531	-0.393416	-0.208642	-0.346531
NAA50	chr3:113435306-113465120	RPE1H2B	RPE1H2B-21.3	OK	29.261	27.4276	-0.0933489	-0.262777	0.64495	0.999631	no	OK	29.7601	19.9369	-0.577938	-1.11259	0.03525	0.175502	no	MAK3|NAA50|NAT13|NAT5	3	-0.346078	-0.346078	-0.347326	-0.295723
SAR1B	chr5:133936838-133968533	RPE1H2B	RPE1H2B-21.3	OK	7.66616	8.00154	0.0617743	0.164941	0.764	0.999631	no	OK	7.59903	6.18909	-0.296089	-0.585831	0.2549	0.551577	no	SAR1B|SARA2|SARB|DKFZp434B2017	5	-0.345964	-0.345964	-0.337311	-0.46728
CDK8	chr13:26828755-26978569	RPE1H2B	RPE1H2B-21.3	OK	6.62097	6.36567	-0.0567313	-0.141569	0.82035	0.999631	no	OK	5.79594	4.18958	-0.468237	-0.935494	0.12465	0.376072	no	CDK8	13	-0.345851	NaN	NaN	-0.345851
RPS21	chr20:60962120-60963576	RPE1H2B	RPE1H2B-21.3	OK	918.677	697.461	-0.397444	-2.27947	0.0531	0.481838	no	OK	1866.06	2298.41	0.300636	1.52276	0.33585	0.634684	no	RPS21|hCG_41768|RP5-908M14.8-003	20	-0.345851	-0.313942	-0.345851	-0.348459
GIGYF1	chr7:100277129-100286870	RPE1H2B	RPE1H2B-21.3	OK	9.10592	10.0642	0.144349	0.423923	0.4941	0.999631	no	OK	6.6849	8.91866	0.415922	0.944087	0.1156	0.362881	no	CDS2|GIGYF1|PERQ1|PP3360|hCG_20454|tcag7.1086	7	-0.345056	NaN	-0.345056	NaN
RPL3	chr22:39708886-39715670	RPE1H2B	RPE1H2B-21.3	OK	1563.59	1280.37	-0.288295	-0.81432	0.2472	0.972158	no	OK	1764.58	1867.09	0.0814723	0.122691	0.8354	0.941752	no	OK/SW-cl.32|RPL3|hCG_2015191|rpl3	22	-0.345056	-0.34005	-0.345056	-0.395063
EHMT2	chr6:31847536-31865464	RPE1H2B	RPE1H2B-21.3	OK	19.2694	19.8487	0.0427291	0.123454	0.8326	0.999631	no	OK	20.5716	20.8986	0.0227517	0.04976	0.9278	0.977513	no	BAT8|C6orf30|EHMT2|G9A|KMT1C|NG36|DAAP-66K18.3-007|DAMC-303C24.5-007|DADB-333F21.8-008|DAQB-331I12.8-009|XXbac-BCX40G17.8-008|XXbac-BPG254B15.8-008|DAAP-66K18.3-008|DAMC-303C24.5-008|DADB-333F21.8-009|DAQB-331I12.8-008|XXbac-BCX40G17.8-009|XXbac-BPG254B15.8-009|DAAP-66K18.3-009|DAMC-303C24.5-009|DASS-36P22.3-001|DASS-36P22.3-007	6	-0.344715	NaN	-0.344715	NaN
TNPO3	chr7:128594233-128695227	RPE1H2B	RPE1H2B-21.3	OK	19.8263	19.6414	-0.01352	-0.0371712	0.949	0.999631	no	OK	20.733	20.939	0.0142639	0.028499	0.95665	0.985049	no	IPO12|TNPO3	7	-0.344488	-0.331935	-0.377734	-0.344488
RPS4X	chrX:71492452-71497141	RPE1H2B	RPE1H2B-21.3	OK	958.876	870.492	-0.139513	-0.461404	0.5226	0.999631	no	OK	950.33	1013.99	0.0935395	0.210947	0.7666	0.915988	no	CCG2|RPS4|RPS4X|SCAR|hCG_18634	X	-0.343919	-0.343919	-0.318114	-0.360758
MESDC2	chr15:81268094-81282205	RPE1H2B	RPE1H2B-21.3	OK	14.4458	13.129	-0.137896	-0.38761	0.5039	0.999631	no	OK	19.5878	17.2626	-0.182302	-0.340822	0.49895	0.767828	no	KIAA0081|MESD|MESDC2|UNQ1911/PRO4369	15	-0.343578	-0.323428	-0.343578	-0.443288
NUP98	chr11:3696239-3847601	RPE1H2B	RPE1H2B-21.3	OK	17.7436	17.6511	-0.00753733	-0.0188046	0.97165	0.999631	no	OK	19.5371	17.2479	-0.179798	-0.335684	0.5486	0.802819	no	ADAR2|NUP98	11	-0.343237	-0.286881	-0.34426	-0.343237
MLL	chr11:118307204-118397539	RPE1H2B	RPE1H2B-21.3	OK	6.45065	5.40903	-0.254076	-0.678309	0.2227	0.942585	no	OK	4.2308	4.76508	0.17157	0.333588	0.52435	0.78601	no	ALL1|CXXC7|HRX|HTRX|KMT2A|MLL|MLL1|TRX1	11	-0.343146	NaN	-0.0958569	-0.590434
AGPAT6	chr8:41435706-41482520	RPE1H2B	RPE1H2B-21.3	OK	15.6596	15.4266	-0.0216247	-0.0621137	0.91545	0.999631	no	OK	17.6067	18.1696	0.0454011	0.0959781	0.86785	0.955998	no	AGPAT6|GPAT4|UNQ551/PRO1108|hCG_1786093|DKFZp586M1819	8	-0.343124	-0.48388	-0.343124	1.06688
EDF1	chr9:139756570-139760738	RPE1H2B	RPE1H2B-21.3	OK	317.491	279.398	-0.184395	-0.524706	0.3701	0.999631	no	OK	399.329	786.42	0.977722	1.68332	0.00495	0.0461647	yes	EDF1	9	-0.343124	-0.317767	-0.343919	-0.343124
TUBGCP2	chr10:135092133-135126666	RPE1H2B	RPE1H2B-21.3	OK	35.3204	36.8918	0.0627978	0.181744	0.7741	0.999631	no	OK	40.3044	43.3716	0.105814	0.21963	0.7484	0.908409	no	TUBGCP2|GCP2	10	-0.34301	-0.32964	-0.426426	-0.34301
NUP160	chr11:47799669-47870057	RPE1H2B	RPE1H2B-21.3	OK	8.04312	9.08632	0.175941	0.488658	0.4057	0.999631	no	OK	8.24683	7.61773	-0.114479	-0.241144	0.66535	0.86975	no	KIAA0197|NUP120|NUP160	11	-0.342327	-0.357045	-0.342327	-0.285935
NOL11	chr17:65714060-65740266	RPE1H2B	RPE1H2B-21.3	OK	16.1606	16.4527	0.0258445	0.0677715	0.9039	0.999631	no	OK	20.5322	14.1777	-0.534262	-1.05637	0.0489	0.217952	no	L14|NOL11	17	-0.341986	-0.289952	-0.341986	-0.370611
TRIM28	chr19:59055835-59062082	RPE1H2B	RPE1H2B-21.3	OK	121.72	119.971	-0.0208736	-0.0638194	0.92515	0.999631	no	OK	222.393	222.405	7.6e-05	0.000190052	0.99985	0.9999	no	KAP1|RNF96|TIF1B|TRIM28	19	-0.341986	-0.321236	-0.341986	-0.345737
BIRC6	chr2:32582095-32843965	RPE1H2B	RPE1H2B-21.3	OK	8.31639	7.57169	-0.135342	-0.364779	0.51035	0.999631	no	OK	4.96115	5.15991	0.0566701	0.110361	0.8354	0.941752	no	BIRC6|KIAA1289	2	-0.341644	-0.341644	-0.139731	-0.355806
EIF1	chr17:39845126-39847898	RPE1H2B	RPE1H2B-21.3	OK	364.995	338.361	-0.109312	-0.336368	0.60185	0.999631	no	OK	419.644	344.057	-0.286518	-0.628185	0.3317	0.630354	no	EIF1|SUI1|hCG_1771529	17	-0.341417	-0.341417	-0.364797	-0.316262
AGRN	chr1:955502-991499	RPE1H2B	RPE1H2B-21.3	OK	134.713	117.32	-0.19944	-0.597346	0.3752	0.999631	no	OK	91.282	136.709	0.582704	1.41037	0.06195	0.251174	no	AGRIN|AGRN	1	-0.341023	NaN	-0.393746	-0.288299
WDR5	chr9:137001209-137025094	RPE1H2B	RPE1H2B-21.3	OK	16.5966	16.3603	-0.0206941	-0.056664	0.9251	0.999631	no	OK	22.9473	20.8988	-0.134905	-0.291587	0.60165	0.836173	no	BIG3|WDR5	9	-0.340847	-0.538439	0.0244578	-0.340847
UBA2	chr19:34919267-34960798	RPE1H2B	RPE1H2B-21.3	OK	39.4343	39.108	-0.0119887	-0.0353055	0.9522	0.999631	no	OK	45.2034	34.1119	-0.406156	-0.819131	0.1199	0.369631	no	HRIHFB2115|SAE2|UBA2|UBLE1B	19	-0.340733	-0.340733	-0.410015	-0.298658
MYADM	chr19:54369610-54379689	RPE1H2B	RPE1H2B-21.3	OK	79.3843	66.8307	-0.248342	-0.671902	0.2549	0.982515	no	OK	49.2934	71.5013	0.536575	1.21676	0.04735	0.213539	no	MYADM|UNQ553/PRO1110	19	-0.340505	-0.381283	-0.280244	-0.340505
DIS3	chr13:73302041-73590591	RPE1H2B	RPE1H2B-21.3	OK	8.00334	7.47017	-0.0994607	-0.220621	0.69095	0.999631	no	OK	6.87737	5.40602	-0.347291	-0.563745	0.28615	0.58446	no	DIS3|KIAA1008|RRP44	13	-0.339821	-0.276318	-0.339821	-0.393526
ARHGAP10	chr4:148653452-148993927	RPE1H2B	RPE1H2B-21.3	OK	13.5777	12.8457	-0.0799529	-0.210648	0.70795	0.999631	no	OK	12.2729	10.4368	-0.233799	-0.458492	0.37225	0.667888	no	ARHGAP10|GRAF2|FLJ20896|DKFZp667D142	4	-0.339707	-0.449429	-0.215244	-0.339707
WDR43	chr2:29117532-29171080	RPE1H2B	RPE1H2B-21.3	OK	18.322	17.855	-0.0372438	-0.0999535	0.8575	0.999631	no	OK	21.7252	19.4983	-0.156025	-0.297057	0.5527	0.805439	no	KIAA0007|WDR43	2	-0.339707	-0.318809	-0.339707	-0.367706
DTYMK	chr2:242615156-242626383	RPE1H2B	RPE1H2B-21.3	OK	40.1484	37.1321	-0.112678	-0.299216	0.62225	0.999631	no	OK	103.232	83.0439	-0.313948	-0.77194	0.2492	0.546182	no	CDC8|DTYMK|TMPK|TYMK|hCG_93868|tmp_locus_5|LOC727761	2	-0.339137	-0.317072	-0.339137	-0.504061
PRPF4	chr9:116037913-116055185	RPE1H2B	RPE1H2B-21.3	OK	13.8602	12.1191	-0.193672	-0.504029	0.3836	0.999631	no	OK	19.3052	13.3778	-0.52915	-1.09152	0.04865	0.217712	no	PRP4|PRPF4|hCG_29193|RP11-110L1.4-001	9	-0.339023	0.0758697	-0.391438	-0.339023
RGPD3	chr2:107021135-107084801	RPE1H2B	RPE1H2B-21.3	NOTEST	0.0185854	0.018092	-0.0388171	0	1	1	no	NOTEST	0.0308281	0.0202558	-0.605911	0	1	1	no	RGP3|RGPD3|RANBP2L1|RANBP2L2|RGP5|RGP6|RGP7|RGPD5|RGPD6|RGPD7|RANBP2ALPHA|RANBP2L3|RGPD8	2	-0.338795	-0.338795	-0.716771	-0.0802483
RGPD8	chr2:113125945-113191222	RPE1H2B	RPE1H2B-21.3	NOTEST	0.268861	0.181552	-0.566477	0	1	1	no	NOTEST	0.239742	0.178217	-0.427849	0	1	1	no	RGP3|RGPD3|RANBP2L1|RANBP2L2|RGP5|RGP6|RGP7|RGPD5|RGPD6|RGPD7|RANBP2ALPHA|RANBP2L3|RGPD8	2	-0.338795	-0.338795	-0.716771	-0.0802483
DHPS	chr19:12777617-12792701	RPE1H2B	RPE1H2B-21.3	OK	27.6376	26.8716	-0.040549	-0.0642551	0.9107	0.999631	no	OK	41.0097	56.1003	0.452041	0.580846	0.36215	0.657103	no	DHPS|DS	19	-0.338514	-0.228973	-0.448055	NaN
DAP3	chr1:155658881-155708800	RPE1H2B	RPE1H2B-21.3	OK	38.127	31.7604	-0.263582	-0.724575	0.20205	0.914512	no	OK	40.5594	31.9398	-0.34468	-0.67194	0.19345	0.477898	no	DAP3|MRPS29|hCG_17177	1	-0.338453	-0.338453	-0.22404	-0.490673
RPS2	chr16:2012061-2014827	RPE1H2B	RPE1H2B-21.3	OK	3012.5	2417.09	-0.31769	-0.941098	0.20745	0.921045	no	OK	3998.94	5145.84	0.36379	0.579564	0.3815	0.676705	no	RPS2|RPS4|LOC392781|tcag7.979|rps2|OK/KNS-cl.6|hCG_1990006|OK/KNS-cl.7	16	-0.338111	-0.338111	-0.34551	-0.330903
CFDP1	chr16:75327607-75467387	RPE1H2B	RPE1H2B-21.3	OK	43.9587	38.9323	-0.175182	-0.526551	0.41175	0.999631	no	OK	34.3568	33.6187	-0.0313285	-0.0616164	0.90305	0.968926	no	BCNT|CFDP1	16	-0.337878	NaN	-0.522859	-0.152897
UCHL5	chr1:192981495-193060906	RPE1H2B	RPE1H2B-21.3	OK	13.2253	12.1532	-0.121975	-0.220697	0.71985	0.999631	no	OK	17.4285	11.9474	-0.544748	-0.598214	0.2349	0.529088	no	RP11-101E13.2-006|UCHL5|RP11-101E13.2-007|AD-019|CGI-70|UCH37|RP11-101E13.2-005|RP11-101E13.2-011	1	-0.337654	-0.418676	-0.292546	-0.337654
TGFB1I1	chr16:31483475-31489281	RPE1H2B	RPE1H2B-21.3	OK	90.8662	81.8879	-0.150094	-0.433385	0.4833	0.999631	no	OK	74.7408	159.603	1.09452	3.31798	0.0001	0.00241265	yes	ARA55|TGFB1I1	16	-0.337426	-0.413702	-0.337426	-0.307195
DHX36	chr3:153993456-154042286	RPE1H2B	RPE1H2B-21.3	OK	16.6419	14.8062	-0.168619	-0.450693	0.41775	0.999631	no	OK	14.4478	12.9454	-0.158401	-0.290064	0.5391	0.795379	no	DDX36|DHX36|KIAA1488|MLEL1|RHAU|hCG_27876	3	-0.336969	-0.336969	-0.418784	-0.261711
PRPF38B	chr1:109234931-109244422	RPE1H2B	RPE1H2B-21.3	OK	13.8609	13.6858	-0.0183456	-0.048203	0.92935	0.999631	no	OK	17.8124	18.2095	0.0318085	0.0430914	0.91085	0.971425	no	PRPF38B|DKFZp434O1172	1	-0.336626	-0.336626	-0.173	-0.455965
HN1	chr17:73131343-73150775	RPE1H2B	RPE1H2B-21.3	OK	54.5203	64.5538	0.243709	0.662483	0.2392	0.962503	no	OK	114.758	132.128	0.203341	0.376377	0.48655	0.758015	no	ARM2|HN1	17	-0.336398	-0.190046	-0.347326	-0.336398	ARM2|HN1	17	NaN	-0.190046	-0.347326	-0.336398
SUMO1	chr2:203070902-203103322	RPE1H2B	RPE1H2B-21.3	OK	83.891	77.786	-0.109005	-0.289909	0.59185	0.999631	no	OK	91.0114	58.6694	-0.633439	-0.982122	0.0238	0.134951	no	SUMO1|OK/SW-cl.43|SMT3C|SMT3H3|UBL1	2	-0.336284	-0.328262	-0.336284	-0.351628
UPF1	chr19:18942743-18979039	RPE1H2B	RPE1H2B-21.3	OK	22.4183	21.7262	-0.0452399	-0.137545	0.8258	0.999631	no	OK	28.4248	28.9526	0.0265434	0.066195	0.92005	0.974778	no	KIAA0221|RENT1|UPF1|pNORF1	19	-0.335712	-0.331247	-0.335712	-0.408929
RPL7	chr8:74202873-74205869	RPE1H2B	RPE1H2B-21.3	OK	1574.06	1211.65	-0.377521	-1.3121	0.09165	0.656639	no	OK	1832.06	1227.88	-0.577299	-1.15061	0.08165	0.297636	no	RPL7|WUGSC:H_RG054D04.1	8	-0.335483	-0.315334	-0.335483	-0.361881
ARGLU1	chr13:107195661-107220514	RPE1H2B	RPE1H2B-21.3	OK	37.1305	39.1533	0.0765259	0.236015	0.71135	0.999631	no	OK	25.7018	34.1606	0.410464	0.836043	0.124	0.375491	no	ARGLU1	13	-0.335102	NaN	-0.377068	-0.293135
RNF121	chr11:71639767-71708643	RPE1H2B	RPE1H2B-21.3	OK	13.8735	11.1523	-0.315001	-0.81892	0.1476	0.822171	no	OK	10.2212	10.2482	0.00381006	0.00794881	0.98805	0.995553	no	RNF121|hCG_1811369	11	-0.335025	NaN	-0.333538	-0.336512
KRI1	chr19:10654646-10676702	RPE1H2B	RPE1H2B-21.3	OK	10.2752	11.2656	0.13276	0.28816	0.6113	0.999631	no	OK	14.5453	18.3898	0.338354	0.544203	0.28675	0.585098	no	KRI1	19	-0.334903	-0.329985	-0.339821	NaN
BLM	chr15:91260578-91358686	RPE1H2B	RPE1H2B-21.3	OK	1.9208	1.90783	-0.00977389	-0.0220103	0.9695	0.999631	no	OK	3.58663	2.04149	-0.813008	-1.56912	0.0043	0.0420628	yes	BLM|RECQ2|RECQL3	15	-0.334683	-0.144568	-0.334683	-0.417596
ATXN10	chr22:46067677-46241187	RPE1H2B	RPE1H2B-21.3	OK	64.2255	59.2986	-0.115148	-0.326559	0.5761	0.999631	no	OK	62.4921	58.5707	-0.0934934	-0.184457	0.7328	0.901333	no	ATXN10|SCA10|DKFZp434I1726	22	-0.334568	-0.334568	-0.414569	-0.284988
ANAPC2	chr9:140069235-140084822	RPE1H2B	RPE1H2B-21.3	OK	14.0808	13.8052	-0.0285086	-0.0629618	0.928	0.999631	no	OK	17.7405	24.1448	0.444668	0.664982	0.35635	0.652222	no	ANAPC2|APC2|KIAA1406	9	-0.333538	0.116708	-0.347552	-0.333538
APC2	chr19:1450147-1479228	RPE1H2B	RPE1H2B-21.3	OK	0.675501	0.892809	0.402393	0.554345	0.41035	0.999631	no	NOTEST	0.437407	0.65691	0.586719	0	1	1	no	ANAPC2|APC2|KIAA1406	9	-0.333538	0.116708	-0.347552	-0.333538
BCLAF1	chr6:136578000-136610989	RPE1H2B	RPE1H2B-21.3	OK	27.3667	31.1181	0.185332	0.484007	0.36965	0.999631	no	OK	26.2975	20.9448	-0.328336	-0.581172	0.23545	0.529643	no	BCLAF1|BTF|KIAA0164	6	-0.333195	-0.602041	-0.594632	-0.50315	BCLAF1|BTF|KIAA0164	6	-0.799833	-0.602041	-0.594632	-0.50315
GINS4	chr8:41386724-41402565	RPE1H2B	RPE1H2B-21.3	OK	7.45414	6.75936	-0.141156	-0.368255	0.5393	0.999631	no	OK	12.3134	9.27423	-0.408932	-0.839709	0.1181	0.367235	no	GINS4|SLD5	8	-0.333002	-0.0806576	-0.585347	NaN
RPL8	chr8:146015153-146017805	RPE1H2B	RPE1H2B-21.3	OK	1341	1063.26	-0.334812	-0.868103	0.1325	0.785324	no	OK	2191.78	3220.95	0.55538	0.9586	0.1482	0.41433	no	RPL8	8	-0.332851	-0.332851	-0.313362	-0.364348
RPS23	chr5:81569138-81574235	RPE1H2B	RPE1H2B-21.3	OK	243.949	192.345	-0.342884	-0.935544	0.11375	0.733172	no	OK	326.693	244.334	-0.419079	-0.654299	0.2122	0.500104	no	RPS23|hCG_38189	5	-0.332737	-0.332737	-0.382944	-0.332737
FNDC3A	chr13:49550047-49783915	RPE1H2B	RPE1H2B-21.3	OK	14.7827	15.4472	0.0634294	0.16833	0.75755	0.999631	no	OK	10.3902	8.71791	-0.253167	-0.489809	0.34655	0.644203	no	FNDC3|FNDC3A|HUGO|KIAA0970	13	-0.332622	-0.332622	-0.43957	-0.177089
PPIL4	chr6:149825630-149867238	RPE1H2B	RPE1H2B-21.3	OK	12.4679	12.2564	-0.0246792	-0.0660103	0.90835	0.999631	no	OK	10.0165	9.0877	-0.140393	-0.267331	0.59385	0.831867	no	PPIL4	6	-0.332278	-0.437015	-0.286172	-0.332278
ADAR	chr1:154554533-154600456	RPE1H2B	RPE1H2B-21.3	OK	42.3893	40.777	-0.0559479	-0.153966	0.7836	0.999631	no	OK	33.7854	30.2071	-0.161512	-0.313482	0.577	0.81993	no	ADAR|ADAR1|DSRAD|G1P1|IFI4	1	-0.331935	-0.371169	-0.321351	-0.331935
FAT4	chr4:126237566-126414087	RPE1H2B	RPE1H2B-21.3	OK	4.5602	4.13206	-0.142238	-0.381862	0.5016	0.999631	no	OK	2.36892	2.14645	-0.142282	-0.286099	0.6099	0.841317	no	CDHF14|FAT4|FATJ|Nbla00548	4	-0.331698	-0.354452	-0.308943	NaN
CRABP2	chr1:156669399-156675608	RPE1H2B	RPE1H2B-21.3	OK	14.6434	12.2662	-0.255563	-0.570061	0.31275	0.999631	no	OK	25.1526	27.4839	0.127877	0.22043	0.68025	0.878019	no	CRABP2|RP11-66D17.4-002	1	-0.331247	NaN	-0.331247	NaN
PLRG1	chr4:155456148-155471585	RPE1H2B	RPE1H2B-21.3	OK	20.489	21.5946	0.0758215	0.20255	0.7123	0.999631	no	OK	24.0346	18.6053	-0.369398	-0.708499	0.1608	0.433727	no	PLRG1	4	-0.331132	-0.379177	-0.331132	-0.31313
C12orf29	chr12:88429267-88535993	RPE1H2B	RPE1H2B-21.3	OK	5.54855	5.396	-0.0402208	-0.0563294	0.9222	0.999631	no	OK	8.06909	4.08348	-0.982607	-0.810992	0.0993	0.333495	no	C12orf29	12	-0.330673	NaN	-0.330673	NaN
MAT2A	chr2:85766100-85788657	RPE1H2B	RPE1H2B-21.3	OK	70.1297	88.6761	0.338519	0.818692	0.17585	0.874912	no	OK	58.7581	54.0902	-0.119421	-0.177046	0.77125	0.917295	no	AMS2|MAT2A|MATA2|hCG_34602	2	-0.330558	-0.327802	-0.338339	-0.330558
PCF11	chr11:82868136-82896835	RPE1H2B	RPE1H2B-21.3	OK	6.26905	6.46146	0.043614	0.115491	0.83895	0.999631	no	OK	4.8679	4.39233	-0.148314	-0.293554	0.5832	0.823754	no	KIAA0824|PCF11	11	-0.330444	-0.291957	-0.330444	-0.674009
CNBP	chr3:128886657-128902810	RPE1H2B	RPE1H2B-21.3	OK	63.4153	63.7852	-0.0158303	0.0235962	0.9415	0.999631	no	OK	97.3412	74.3358	-0.388993	-0.693729	0.17375	0.453138	no	CNBP|RNF163|ZNF9	3	-0.330099	-0.315566	-0.388134	-0.330099	CNBP|ZNF9	3	-0.515309	-0.507008	-0.515309	-0.553361
U2AF1	chr21:44513065-44527688	RPE1H2B	RPE1H2B-21.3	OK	97.8819	146.28	0.579616	1.60447	0.0052	0.100104	no	OK	172.129	312.654	0.861075	1.54424	0.005	0.046489	yes	U2AF1|U2AF35|U2AFBP|DKFZp313J1712|hCG_401287	21	-0.330099	-0.421587	-0.330099	-0.326307
ART4	chr12:14982244-14996413	RPE1H2B	RPE1H2B-21.3	NOTEST	0	0.0143869	inf	0	1	1	no	NOTEST	0	0	0	0	1	1	no	ART4|MSTP158|NOB1|NOB1P|PSMD8BP1	16	-0.329951	-0.346191	-0.31371	NaN
NOB1	chr16:69775773-69788829	RPE1H2B	RPE1H2B-21.3	OK	31.373	27.8429	-0.17221	-0.542991	0.42055	0.999631	no	OK	34.9108	30.7249	-0.184264	-0.458011	0.48825	0.758844	no	ART4|MSTP158|NOB1|NOB1P|PSMD8BP1	16	-0.329951	-0.346191	-0.31371	NaN
KPNB1	chr17:45727274-45761004	RPE1H2B	RPE1H2B-21.3	OK	133.363	121.281	-0.137013	-0.367358	0.53295	0.999631	no	OK	161.719	136.406	-0.245587	-0.413709	0.41935	0.708767	no	KPNB1|NTF97	17	-0.32987	-0.32987	-0.373398	-0.324234
OGFOD1	chr16:56485423-56511407	RPE1H2B	RPE1H2B-21.3	OK	18.8518	19.6017	0.0562743	0.163275	0.7906	0.999631	no	OK	22.0521	22.0064	-0.00299711	-0.00633961	0.9912	0.996739	no	KIAA1612|OGFOD1|TPA1	16	-0.329411	-0.319618	-0.329411	-0.330673
LSG1	chr3:194361516-194393206	RPE1H2B	RPE1H2B-21.3	OK	10.4457	9.73533	-0.101603	-0.279965	0.641	0.999631	no	OK	12.7578	12.2199	-0.0621502	-0.131802	0.8135	0.934174	no	LSG1	3	-0.329296	-0.329296	-0.100036	-0.589955
SSU72	chr1:1477052-1510262	RPE1H2B	RPE1H2B-21.3	OK	68.9111	72.152	0.0663016	0.222661	0.7501	0.999631	no	OK	96.6836	104.115	0.106832	0.265509	0.69425	0.883683	no	HSPC182|PNAS-120|SSU72|RP5-832C2.2-002	1	-0.329296	0.219841	-0.329296	-0.50019
RPL27A	chr11:8703994-8711419	RPE1H2B	RPE1H2B-21.3	OK	131.665	100.442	-0.390508	-1.03539	0.0678	0.557512	no	OK	174.473	209.237	0.262132	0.331387	0.4856	0.757523	no	RPL27A|L27a	11	-0.329066	-0.288181	-0.373954	-0.329066
DDX21	chr10:70715891-70744279	RPE1H2B	RPE1H2B-21.3	OK	56.4302	54.0308	-0.0626868	-0.173232	0.77125	0.999631	no	OK	57.8992	69.2275	0.257802	0.449371	0.3726	0.668239	no	DDX21|DDX56|NOH61	7	-0.328377	0.0427837	-0.328377	-0.699107	DDX21|OK/SW-cl.65	10	-0.969749	-0.969749	-0.966874	-1.03041
DDX56	chr7:44605402-44614137	RPE1H2B	RPE1H2B-21.3	OK	23.5981	24.2524	0.0394608	0.118632	0.8554	0.999631	no	OK	38.522	49.6116	0.364994	0.982061	0.17035	0.44839	no	DDX21|DDX56|NOH61	7	-0.328377	0.0427837	-0.328377	-0.699107
DDX3X	chrX:41192650-41209524	RPE1H2B	RPE1H2B-21.3	OK	95.7723	97.4098	0.0244598	0.0628212	0.91265	0.999631	no	OK	75.9985	71.2237	-0.093614	-0.159512	0.76865	0.916643	no	DBX|DDX3|DDX3X|hCG_19318|RP1-169I5.3-001|DBY|DDX3Y	X|Y	-0.327113	-0.348119	-0.327113	-0.326192
DDX3Y	chrY:15016018-15032390	RPE1H2B	RPE1H2B-21.3	NOTEST	0	0	0	0	1	1	no	NOTEST	0	0	0	0	1	1	no	DBX|DDX3|DDX3X|hCG_19318|RP1-169I5.3-001|DBY|DDX3Y	X|Y	-0.327113	-0.348119	-0.327113	-0.326192
PARG	chr10:51026324-51371331	RPE1H2B	RPE1H2B-21.3	OK	8.00067	8.60063	0.104321	0.246695	0.65925	0.999631	no	OK	6.11149	4.9643	-0.299932	-0.515098	0.3465	0.644203	no	PARG|RP11-507K13.2-001|RP11-507K13.2-002	10	-0.326537	-0.341986	0.06252	-0.326537
STAT3	chr17:40465342-40540513	RPE1H2B	RPE1H2B-21.3	OK	32.5956	35.232	0.112212	0.317699	0.5806	0.999631	no	OK	18.0594	24.5897	0.445298	0.912018	0.0942	0.324033	no	APRF|STAT3	17	-0.326192	-0.326192	-0.341644	-0.181675
BZW1	chr2:201676268-201688569	RPE1H2B	RPE1H2B-21.3	OK	157.773	156.389	-0.0127068	-0.0306089	0.9568	0.999631	no	OK	163.405	122.72	-0.413077	-0.661858	0.19665	0.481901	no	BZAP45|BZW1|KIAA0005|BZW1L1	2	-0.326077	-0.32262	-0.326077	-0.372952
ZC3H4	chr19:47567446-47617009	RPE1H2B	RPE1H2B-21.3	OK	9.00677	9.77575	0.118199	0.339003	0.57585	0.999631	no	OK	9.54814	8.77738	-0.121429	-0.27368	0.6541	0.86518	no	C19orf7|KIAA1064|ZC3H4	19	-0.325847	-0.27011	-0.325847	-0.332622
NUP153	chr6:17615268-17706818	RPE1H2B	RPE1H2B-21.3	OK	14.617	14.5298	-0.00864074	-0.0240931	0.9675	0.999631	no	OK	13.0316	11.3671	-0.197156	-0.401989	0.48025	0.753488	no	NUP153|NUP153_variant_protein	6	-0.325271	-0.31034	-0.325271	-0.397693
TMEM97	chr17:26646120-26662495	RPE1H2B	RPE1H2B-21.3	OK	7.84124	5.69985	-0.460159	-0.710463	0.2574	0.983016	no	OK	11.8037	7.06135	-0.741228	-0.961844	0.0929	0.32244	no	MAC30|TMEM97	17	-0.324767	NaN	-0.14965	-0.499884
UTP15	chr5:72861597-72877794	RPE1H2B	RPE1H2B-21.3	OK	3.80949	3.74337	-0.0252581	-0.0619632	0.91435	0.999631	no	OK	4.41594	3.44923	-0.356446	-0.713561	0.19055	0.474673	no	UTP15	5	-0.324004	-0.324004	-0.458277	-0.312433
CPSF1	chr8:145597730-145634733	RPE1H2B	RPE1H2B-21.3	OK	18.5414	20.3575	0.134808	0.38676	0.53025	0.999631	no	OK	21.9119	28.9443	0.401564	0.998703	0.15005	0.416415	no	CPSF1|CPSF160|P/cl.18	8	-0.323889	-0.300065	-0.477056	-0.323889
MST1	chr3:49721379-49726196	RPE1H2B	RPE1H2B-21.3	OK	1.76421	1.95392	0.147353	0.331238	0.6314	0.999631	no	OK	0.807559	2.22181	1.46009	2.91056	0.0006	0.00999291	yes	MST1|STK4|DKFZp686A2068	20	-0.322666	-0.250598	-0.394734	NaN
STK4	chr20:43595119-43708593	RPE1H2B	RPE1H2B-21.3	OK	9.37182	9.10273	-0.0420293	-0.117292	0.8403	0.999631	no	OK	8.12584	7.12643	-0.189336	-0.383146	0.4688	0.745162	no	MST1|STK4|DKFZp686A2068	20	-0.322666	-0.250598	-0.394734	NaN
ANP32A	chr15:69070874-69113261	RPE1H2B	RPE1H2B-21.3	OK	50.8787	43.8575	-0.214239	-0.630039	0.2922	0.999631	no	OK	55.05	42.6962	-0.366632	-0.692962	0.1652	0.440341	no	ANP32A|C15orf1|LANP|MAPM|PHAP1	15	-0.32262	-0.32262	-0.404794	-0.311154
GRWD1	chr19:48949029-48957164	RPE1H2B	RPE1H2B-21.3	OK	18.8447	18.7404	-0.00800032	-0.0230954	0.97325	0.999631	no	OK	30.014	31.594	0.0740173	0.187546	0.77545	0.919304	no	GRWD|GRWD1|KIAA1942|WDR28|hCG_15273|DKFZp564C172	19	-0.322505	-0.322505	-0.322966	-0.286999
THOC5	chr22:29904155-29949736	RPE1H2B	RPE1H2B-21.3	OK	20.6089	19.4802	-0.0812599	-0.218912	0.69775	0.999631	no	OK	19.74	19.8644	0.00905855	0.0189986	0.97425	0.990807	no	C22orf19|KIAA0983|THOC5	22	-0.322099	-0.164658	-0.479541	NaN
SRPK1	chr6:35800810-35888957	RPE1H2B	RPE1H2B-21.3	OK	22.4672	21.4951	-0.0638145	-0.173413	0.75495	0.999631	no	OK	22.6859	18.6092	-0.285783	-0.565305	0.27865	0.577254	no	SRPK1|hCG_15775|RP3-422H11.1-003	6	-0.321813	-0.272382	-0.321813	-0.38637
MRPL20	chr1:1334909-1342693	RPE1H2B	RPE1H2B-21.3	OK	94.9449	80.366	-0.240506	-0.600322	0.29975	0.999631	no	OK	152.869	129.722	-0.236876	-0.459587	0.42965	0.715673	no	MRPL20	1	-0.321792	NaN	-0.266517	-0.377068
CNOT1	chr16:58549382-58663750	RPE1H2B	RPE1H2B-21.3	OK	28.5344	26.8486	-0.0878515	-0.231512	0.679	0.999631	no	OK	23.9847	20.4262	-0.231695	-0.43014	0.4464	0.728547	no	AD-005|CDC39|CNOT1|KIAA1007|NOT1	16	-0.321697	-0.390117	-0.29231	-0.321697
USP7	chr16:8985950-9057341	RPE1H2B	RPE1H2B-21.3	OK	24.5187	24.7816	0.0153895	0.0442324	0.9389	0.999631	no	OK	27.275	20.7764	-0.392631	-0.791378	0.1442	0.407122	no	HAUSP|USP7	16	-0.321466	-0.311736	-0.334568	-0.321466
SNRPA	chr19:41256758-41271297	RPE1H2B	RPE1H2B-21.3	OK	40.555	39.7211	-0.0299747	-0.093583	0.88665	0.999631	no	OK	73.5741	108.739	0.563601	1.60205	0.05335	0.229249	no	SNRPA	19	-0.32112	-0.28238	-0.354339	-0.32112
RPL7A	chr9:136215068-136218280	RPE1H2B	RPE1H2B-21.3	OK	1695.88	1361.67	-0.316661	-0.783829	0.1698	0.863604	no	OK	2103.84	2385.29	0.181146	0.267962	0.62875	0.852244	no	RPL7A|SURF3|SURF-3|hCG_2032998|RP11-244N20.10-009|RP11-244N20.10-004|RP11-244N20.10-005|RP-L7a	9	-0.321005	-0.308594	-0.332049	-0.321005
RPS5	chr19:58898635-58906171	RPE1H2B	RPE1H2B-21.3	OK	816.051	705.484	-0.210045	-0.836196	0.32185	0.999631	no	OK	1041.87	1355.07	0.379196	1.14413	0.21305	0.501257	no	RPS5	19	-0.321005	-0.291957	-0.321005	-0.35242
HNRPLL	chr2:38790327-38830178	RPE1H2B	RPE1H2B-21.3	OK	17.5151	15.9678	-0.133429	-0.366262	0.53005	0.999631	no	OK	15.892	11.7055	-0.441114	-0.8916	0.0987	0.33267	no	BLOCK24|HNRPLL|SRRF|hCG_15881	2	-0.320427	-0.244156	-0.320427	-0.548042	HNRPLL|BLOCK24|SRRF	2	NaN	-0.244156	-0.320427	-0.548042
IMPDH1	chr7:128032330-128050036	RPE1H2B	RPE1H2B-21.3	OK	23.6383	22.9993	-0.0395367	-0.108311	0.8561	0.999631	no	OK	25.4251	41.4956	0.706707	1.72444	0.00815	0.0652856	no	IMPDH1|tcag7.1036|DKFZp781N0678|IMPD1|hCG_1811280	7	-0.320196	-0.320196	-0.432211	-0.13606
MRPL9	chr1:151732122-151743806	RPE1H2B	RPE1H2B-21.3	OK	34.4248	31.2263	-0.140686	-0.427341	0.5304	0.999631	no	OK	53.0388	40.3217	-0.395492	-0.938125	0.1367	0.396209	no	MRPL9|RP11-98D18.5-002	1	-0.32008	-0.282855	-0.355242	-0.32008
SAE1	chr19:47634079-47713893	RPE1H2B	RPE1H2B-21.3	OK	80.7629	78.1123	-0.0481414	-0.130837	0.817	0.999631	no	OK	108.986	91.5605	-0.251349	-0.481643	0.36875	0.664065	no	AOS1|SAE1|SUA1|UBLE1A|hCG_20373	19	-0.32008	-0.283211	-0.363788	-0.32008
RPL23A	chr17:27046999-27053949	RPE1H2B	RPE1H2B-21.3	OK	811.959	576.933	-0.493003	-1.63399	0.0241	0.286396	no	OK	856.297	749.652	-0.19189	-0.427016	0.5449	0.800209	no	hCG_1988529|RPL23A	17	-0.319965	-0.319965	-0.31371	-0.336626
VKORC1L1	chr7:65338256-65419800	RPE1H2B	RPE1H2B-21.3	OK	14.7444	15.523	0.0742391	0.214411	0.7494	0.999631	no	OK	13.3995	13.1824	-0.0235677	-0.0591055	0.9294	0.977524	no	VKORC1L1	7	-0.319965	-0.319965	0.0758393	-0.485118
RASA3	chr13:114747193-114898095	RPE1H2B	RPE1H2B-21.3	OK	24.3756	23.5736	-0.0482681	-0.143356	0.81175	0.999631	no	OK	18.5466	20.6509	0.155047	0.352138	0.5565	0.807722	no	RASA3	13	-0.319271	-0.319271	-0.353662	-0.166844
ELAC2	chr17:12692828-12921381	RPE1H2B	RPE1H2B-21.3	OK	19.584	20.0481	0.033791	0.0936436	0.86735	0.999631	no	OK	28.1968	30.8498	0.12973	0.279374	0.6228	0.848917	no	ELAC2|HPC2	17	-0.319155	-0.319155	-0.288536	-0.345851
NEDD4	chr15:56119121-56285835	RPE1H2B	RPE1H2B-21.3	OK	7.6457	10.5688	0.467084	1.22511	0.0283	0.323253	no	OK	6.19437	6.55561	0.0817738	0.15756	0.771	0.917295	no	KIAA0093|NEDD4|NEDD4-1|PIG53	15	-0.319155	-0.319155	-0.209765	-0.344601
RPS15A	chr16:18794276-18801656	RPE1H2B	RPE1H2B-21.3	OK	1384.48	1112.94	-0.314969	-0.885204	0.1284	0.777197	no	OK	1904.08	2001.8	0.0721978	0.137066	0.8119	0.933303	no	OK/SW-cl.82|RPS15A|hCG_1994130	16	-0.31904	-0.300417	-0.31904	-0.355242
B3GALTL	chr13:31774111-31906411	RPE1H2B	RPE1H2B-21.3	OK	6.97322	7.72207	0.147162	0.398396	0.50145	0.999631	no	OK	5.87852	4.39419	-0.419856	-0.871524	0.12595	0.378253	no	B3GALTL|B3GTL	13	-0.318693	-0.318693	-0.342555	-0.0654344
ERBB2IP	chr5:65222381-65376851	RPE1H2B	RPE1H2B-21.3	OK	24.958	27.8148	0.156354	0.414293	0.44675	0.999631	no	OK	17.0093	15.093	-0.172447	-0.321244	0.5309	0.791262	no	ERBB2IP|ERBIN|KIAA1225|LAP2	5	-0.318693	-0.318693	-0.112366	-0.336398
HEATR2	chr7:588833-826116	RPE1H2B	RPE1H2B-21.3	OK	16.1075	15.07	-0.0960538	-0.235054	0.7139	0.999631	no	OK	19.4442	15.1368	-0.361274	-0.568254	0.38255	0.67772	no	HEATR2	7	-0.318461	-0.318461	-0.357946	-0.279412
CYTH2	chr19:48972464-48985571	RPE1H2B	RPE1H2B-21.3	OK	20.347	23.5867	0.213157	0.613909	0.29745	0.999631	no	OK	17.6493	22.5875	0.355913	0.745552	0.1804	0.461897	no	ARNO|CYTH2|PSCD2|PSCD2L|ARNO3|CYTH3|GRP1|PSCD3	19|7	-0.317999	-0.317999	NaN	NaN
CYTH3	chr7:6201411-6312242	RPE1H2B	RPE1H2B-21.3	OK	15.724	18.2882	0.217946	0.622447	0.29885	0.999631	no	OK	9.59951	15.2725	0.669906	1.47909	0.0138	0.0934908	no	ARNO|CYTH2|PSCD2|PSCD2L|ARNO3|CYTH3|GRP1|PSCD3	19|7	-0.317999	-0.317999	NaN	NaN
GMPPB	chr3:49726949-49761384	RPE1H2B	RPE1H2B-21.3	OK	13.1386	11.0892	-0.244655	-0.308497	0.62195	0.999631	no	OK	16.0618	16.147	0.00763379	0.00900267	0.98815	0.995571	no	GMPPB	3	-0.317767	0.107322	-0.429857	-0.317767
PDE5A	chr4:120375937-120549981	RPE1H2B	RPE1H2B-21.3	OK	10.9935	9.23051	-0.252174	-0.638225	0.25405	0.981882	no	OK	5.81036	5.06969	-0.196731	-0.370729	0.4721	0.748007	no	PDE5|PDE5A	4	-0.317651	-0.472488	-0.317188	-0.317651
PTK7	chr6:43044028-43129457	RPE1H2B	RPE1H2B-21.3	OK	51.5855	38.2212	-0.432593	-1.23705	0.03585	0.373584	no	OK	39.4204	39.1341	-0.010516	-0.0230356	0.96985	0.98916	no	CCK4|PTK7	6	-0.317536	-0.317536	-0.201759	-0.32435
FAN1	chr15:31196054-31283807	RPE1H2B	RPE1H2B-21.3	OK	6.81935	6.63257	-0.0400669	-0.0676757	0.9097	0.999631	no	OK	5.81441	5.21974	-0.155654	-0.203294	0.70165	0.886694	no	FSCN1|FAN1|HSN|SNL	7	-0.317072	-0.316262	-0.317072	-0.351289
FSCN1	chr7:5632435-5646287	RPE1H2B	RPE1H2B-21.3	OK	173.522	182.084	0.0694859	0.222192	0.74275	0.999631	no	OK	157.249	268.107	0.769758	2.41197	0.00795	0.0641889	no	FSCN1|FAN1|HSN|SNL	7	-0.317072	-0.316262	-0.317072	-0.351289
ITGA11	chr15:68594041-68724492	RPE1H2B	RPE1H2B-21.3	OK	169.344	142.988	-0.244069	-0.632231	0.28	0.999631	no	OK	41.6982	85.3917	1.03411	2.086	0.00095	0.0141262	yes	ITGA11|MSTP018	15	-0.316725	-0.288418	-0.364236	-0.316725
RPL29	chr3:52027643-52029958	RPE1H2B	RPE1H2B-21.3	OK	1040.66	857.203	-0.27979	-1.04844	0.1932	0.902403	no	OK	1383.53	1966.6	0.507343	1.30848	0.1446	0.407544	no	RPL29|RP11-632C17__A.1-001	3	-0.316725	-0.316725	-0.391108	-0.186247
PPP2R5D	chr6:42952329-42981618	RPE1H2B	RPE1H2B-21.3	OK	23.5701	22.7584	-0.0505589	-0.103359	0.86225	0.999631	no	OK	21.7738	25.9985	0.255838	0.274413	0.62515	0.85021	no	PPP2R5D	6	-0.316262	-0.307428	-0.407516	-0.316262
MZT1	chr13:73282494-73301938	RPE1H2B	RPE1H2B-21.3	OK	15.5844	16.8529	0.112898	0.327863	0.60705	0.999631	no	OK	23.087	12.7991	-0.851037	-1.55125	0.0014	0.0187404	yes	C13orf37|MOZART1|MZT1	13	-0.31603	NaN	NaN	-0.31603
COPS7B	chr2:232651161-232673434	RPE1H2B	RPE1H2B-21.3	OK	17.2403	15.8666	-0.119791	-0.350231	0.58275	0.999631	no	OK	18.6901	18.3468	-0.0267435	-0.0658567	0.91975	0.974778	no	COPS7B|CSN7B	2	-0.315914	-0.614474	-0.137897	-0.315914
C20orf11	chr20:61569440-61579827	RPE1H2B	RPE1H2B-21.3	OK	12.7672	12.3291	-0.050377	-0.148442	0.8082	0.999631	no	OK	9.65034	9.08572	-0.086979	-0.191813	0.7437	0.906911	no	C20orf11	20	-0.315798	-0.781821	-0.315798	-0.125387
WASL	chr7:123321996-123389116	RPE1H2B	RPE1H2B-21.3	OK	13.3775	12.7705	-0.0669941	-0.179001	0.75635	0.999631	no	OK	8.86476	6.4203	-0.46544	-0.938214	0.08015	0.294012	no	WASL|tcag7.28|DKFZp779G0847	7	-0.315798	-0.286881	-0.344715	NaN
RNF213	chr17:78234659-78411884	RPE1H2B	RPE1H2B-21.3	OK	8.57736	7.18721	-0.255101	-0.579729	0.3239	0.999631	no	OK	4.87287	5.13609	0.0759	0.125893	0.8283	0.93991	no	C17orf27|KIAA1554|RNF213	17	-0.31545	NaN	-0.31545	NaN
CKAP5	chr11:46765083-46867859	RPE1H2B	RPE1H2B-21.3	OK	30.2408	34.5864	0.193711	0.525735	0.3475	0.999631	no	OK	30.9326	28.0559	-0.140824	-0.261295	0.6208	0.847425	no	CKAP5|KIAA0097	11	-0.315334	-0.29125	-0.316841	-0.315334
RGS10	chr10:121259338-121302222	RPE1H2B	RPE1H2B-21.3	OK	51.167	55.4641	0.11634	0.313888	0.5882	0.999631	no	OK	52.2262	61.3179	0.231534	0.407902	0.41755	0.707478	no	RGS10	10	-0.315334	-0.315334	-0.317536	-0.192068
PARP14	chr3:122399671-122449687	RPE1H2B	RPE1H2B-21.3	OK	7.494	6.1598	-0.282852	-0.748997	0.1918	0.900415	no	OK	3.53757	2.78398	-0.345611	-0.689225	0.204	0.490822	no	BAL2|KIAA1268|PARP14	3	-0.315218	-0.559639	-0.315218	-0.21014
MOV10	chr1:113217047-113243368	RPE1H2B	RPE1H2B-21.3	OK	23.6347	21.3508	-0.146616	-0.418741	0.4748	0.999631	no	OK	24.1822	22.8744	-0.0802172	-0.179584	0.7635	0.914971	no	KIAA1631|MOV10|hCG_38463|RP11-426L16.2-003	1	-0.315103	-0.556307	-0.315103	-0.0790197
PRPSAP1	chr17:74306867-74350230	RPE1H2B	RPE1H2B-21.3	OK	16.2112	14.1541	-0.195771	-0.587045	0.3685	0.999631	no	OK	16.8531	13.715	-0.297262	-0.684629	0.25755	0.553746	no	PRPSAP1	17	-0.314987	-0.314987	-0.241108	-0.394185
RPS13	chr11:17095938-17099220	RPE1H2B	RPE1H2B-21.3	OK	997.471	768.233	-0.376731	-1.74419	0.07085	0.572311	no	OK	1167.06	1039.88	-0.166467	-0.527874	0.5689	0.814774	no	RPS13	11	-0.314755	-0.314755	-0.341986	-0.269512
C19orf70	chr19:5678432-5680911	RPE1H2B	RPE1H2B-21.3	OK	33.5772	32.4076	-0.0511521	-0.173608	0.81535	0.999631	no	OK	63.4325	152.986	1.27011	4.47845	5e-05	0.00136861	yes	C19orf70|QIL1	19	-0.314406	-0.14274	-0.314406	-0.352081
UFL1	chr6:96969701-97003151	RPE1H2B	RPE1H2B-21.3	OK	9.82196	9.1359	-0.104463	-0.2791	0.62745	0.999631	no	OK	6.37376	5.15974	-0.304847	-0.553325	0.2613	0.55866	no	KIAA0776|UFL1	6	-0.314406	-0.314406	-0.371838	-0.283566
NUP88	chr17:5289345-5342471	RPE1H2B	RPE1H2B-21.3	OK	17.0829	16.9727	-0.00933675	-0.0135971	0.9844	0.999631	no	OK	21.9571	19.0815	-0.202518	-0.173938	0.759	0.913315	no	NUP88	17	-0.31429	-0.31429	-0.376513	-0.257131
PTGES3	chr12:57057124-57082078	RPE1H2B	RPE1H2B-21.3	OK	178.409	151.574	-0.235164	-0.719583	0.25955	0.983911	no	OK	302.711	121.711	-1.31448	-2.623	5e-05	0.00136861	yes	hCG_2016483|PTGES3|P23|TEBP	12	-0.314058	-0.313594	-0.314058	-0.316841
SPATA5L1	chr15:45694518-45713616	RPE1H2B	RPE1H2B-21.3	OK	4.77275	4.28508	-0.155501	-0.385668	0.5362	0.999631	no	OK	6.62797	4.6919	-0.498395	-1.05565	0.076	0.284691	no	SPATA5L1	15	-0.313637	NaN	-0.306962	-0.320311
CUL1	chr7:148395932-148498202	RPE1H2B	RPE1H2B-21.3	OK	25.6699	24.5892	-0.0620514	-0.18125	0.76155	0.999631	no	OK	27.9914	22.0638	-0.343302	-0.721769	0.19645	0.481675	no	CUL1	7	-0.313246	-0.327687	-0.313246	-0.303342
KIAA0528	chr12:22601517-22697452	RPE1H2B	RPE1H2B-21.3	OK	8.02819	8.15342	0.0223302	0.05988	0.91665	0.999631	no	OK	8.26162	4.44316	-0.894838	-1.79685	0.00095	0.0141262	yes	KIAA0528	12	-0.313246	-0.354114	-0.313246	-0.203264
NUDCD3	chr7:44421964-44530385	RPE1H2B	RPE1H2B-21.3	OK	22.8513	23.2459	0.0246996	0.0713971	0.9023	0.999631	no	OK	22.0152	25.7101	0.22383	0.493938	0.39635	0.690335	no	KIAA1068|NUDCD3|tcag7.818	7	-0.313246	0.0377249	-0.313246	-0.442015
RANBP3	chr19:5914192-5978320	RPE1H2B	RPE1H2B-21.3	OK	19.8483	21.9772	0.146989	0.395454	0.5091	0.999631	no	OK	24.2213	28.3465	0.226896	0.509621	0.41555	0.706806	no	RANBP3	19	-0.312781	-0.312781	-0.313942	-0.0966667	RANBP3	19	NaN	-0.312781	-0.313942	-0.0966667
CDC123	chr10:12171639-12292589	RPE1H2B	RPE1H2B-21.3	OK	54.114	51.0106	-0.0852052	-0.193123	0.73945	0.999631	no	OK	67.8561	55.9296	-0.278866	-0.410799	0.45035	0.731068	no	C10orf7|CDC123|D123	10	-0.312665	-0.312665	-0.0412431	-0.370945
SMAD2	chr18:45359465-45457515	RPE1H2B	RPE1H2B-21.3	OK	9.75977	9.60359	-0.023273	-0.0631025	0.9081	0.999631	no	OK	7.10599	5.8147	-0.289332	-0.573863	0.2783	0.576921	no	MADH2|MADR2|SMAD2|hCG_22544	18	-0.312433	-0.369271	-0.312433	-0.220825
NUDT4	chr12:93771700-93797024	RPE1H2B	RPE1H2B-21.3	OK	91.3162	62.9731	-0.536134	-1.35922	0.01405	0.19982	no	OK	73.1609	30.2826	-1.27258	-2.32034	5e-05	0.00136861	yes	DIPP2|HDCMB47P|KIAA0487|NUDT4	12	-0.311736	-0.508132	-0.526387	-0.510557	DIPP2|HDCMB47P|KIAA0487|NUDT4	12	-0.709379	-0.508132	-0.526387	-0.510557
DNAJA1	chr9:33025208-33039062	RPE1H2B	RPE1H2B-21.3	OK	129.721	134.367	0.0507653	0.157033	0.8038	0.999631	no	OK	167.164	131.812	-0.342779	-0.69032	0.21525	0.503984	no	DNAJ2|DNAJA1|HDJ2|HSJ2|HSPF4|hCG_30269|RP11-54K16.1-001	9	-0.311271	-0.273456	-0.311271	-0.330214
DDB1	chr11:61066918-61136975	RPE1H2B	RPE1H2B-21.3	OK	83.945	77.4503	-0.116173	-0.292728	0.6238	0.999631	no	OK	72.7831	71.8501	-0.0186152	-0.0320683	0.9577	0.985354	no	DDB1|XAP1	11	-0.311154	-0.329411	-0.311154	-0.301588
KCTD9	chr8:25285363-25315984	RPE1H2B	RPE1H2B-21.3	OK	13.2896	17.6316	0.407861	1.088	0.05435	0.489679	no	OK	12.284	10.9323	-0.168173	-0.33465	0.5284	0.789055	no	KCTD9	8	-0.310823	NaN	-0.270469	-0.351176
NPM1	chr5:170814707-170837888	RPE1H2B	RPE1H2B-21.3	OK	750.735	585.174	-0.359438	-0.890083	0.1125	0.730069	no	OK	1208.97	827.765	-0.546491	-0.731013	0.12225	0.372827	no	NPM|NPM1	5	-0.310805	-0.309293	-0.310805	-0.370834
RPL10A	chr6:35436177-35438558	RPE1H2B	RPE1H2B-21.3	OK	1086.63	905.376	-0.263271	-0.9779	0.21975	0.941159	no	OK	1156.23	945.687	-0.289997	-0.743901	0.33565	0.634404	no	NEDD6|RPL10A|hCG_1787790	6	-0.310805	-0.310805	-0.29901	-0.312084
MARCH5	chr10:94050919-94113721	RPE1H2B	RPE1H2B-21.3	OK	21.668	22.4685	0.0523384	0.148836	0.79235	0.999631	no	OK	18.076	15.2311	-0.247052	-0.512341	0.35245	0.648774	no	MARCH5|RNF153	10	-0.310689	-0.28238	-0.310689	-0.356595
GTPBP10	chr7:89975978-90020769	RPE1H2B	RPE1H2B-21.3	OK	2.27229	2.38137	0.0676423	0.162689	0.77555	0.999631	no	OK	2.41299	1.71594	-0.491824	-0.875009	0.06975	0.270148	no	GTPBP10|OBGH2|UG0751c10	7	-0.310631	NaN	-0.365581	-0.255682
RPS7	chr2:3622852-3628509	RPE1H2B	RPE1H2B-21.3	OK	1018.01	776.061	-0.391514	-1.52281	0.06505	0.544315	no	OK	1325.4	1445.95	0.125593	0.279284	0.71945	0.895506	no	RPS7|hCG_1784266	2	-0.31034	-0.319502	-0.31034	-0.176067
FKBP4	chr12:2904107-2914587	RPE1H2B	RPE1H2B-21.3	OK	22.4204	19.8301	-0.177116	-0.494514	0.40365	0.999631	no	OK	54.9889	31.8641	-0.78721	-1.58062	0.00475	0.045374	yes	FKBP4|FKBP52	12	-0.310224	-0.252294	-0.319734	-0.310224
YTHDC2	chr5:112849390-112930984	RPE1H2B	RPE1H2B-21.3	OK	6.5279	6.51441	-0.00298286	-0.00805179	0.989	0.999631	no	OK	4.2621	3.73714	-0.189631	-0.379006	0.4904	0.760596	no	YTHDC2	5	-0.309991	-0.309991	-0.0712136	-0.522357
APOO	chrX:23851464-23926057	RPE1H2B	RPE1H2B-21.3	OK	8.79157	9.0091	0.0352626	0.0741229	0.89195	0.999631	no	OK	15.3131	12.2981	-0.316341	-0.575912	0.2583	0.554382	no	APOO|FAM121B|My025|UNQ1866/PRO4302	X	-0.309875	-0.0954519	-0.309875	-0.459327
FBXO30	chr6:145946439-146285233	RPE1H2B	RPE1H2B-21.3	OK	6.60718	6.79605	0.0406637	0.0821823	0.88665	0.999631	no	OK	5.41848	4.37645	-0.308126	-0.451134	0.39265	0.68729	no	FBX30|FBXO30	6	-0.309874	NaN	-0.308244	-0.311503
RPL5	chr1:93297593-93427079	RPE1H2B	RPE1H2B-21.3	OK	1006.23	778.656	-0.369905	-1.12158	0.10205	0.697586	no	OK	1098.3	1023.06	-0.102374	-0.162827	0.7781	0.920539	no	MSTP030|RPL5|hCG_2028912	1	-0.309409	-0.309409	-0.310689	-0.301002
MRPS27	chr5:71515235-71616084	RPE1H2B	RPE1H2B-21.3	OK	33.3196	28.3791	-0.231543	-0.681242	0.26065	0.985318	no	OK	34.1993	25.6599	-0.414453	-0.932244	0.1133	0.359264	no	KIAA0264|MRPS27	5	-0.309293	-0.3421	-0.309293	-0.289244
RPL12	chr9:130209952-130213711	RPE1H2B	RPE1H2B-21.3	OK	1534.79	1252.89	-0.292779	-1.10989	0.17475	0.873326	no	OK	1844.3	2379.62	0.367658	0.651576	0.3089	0.606864	no	RPL12	9	-0.309293	-0.309293	-0.346872	-0.271187
KRR1	chr12:75874512-75905418	RPE1H2B	RPE1H2B-21.3	OK	39.301	33.7764	-0.218552	-0.30494	0.5771	0.999631	no	OK	39.8298	26.2496	-0.601554	-0.475762	0.30735	0.605768	no	HRB2|KRR1	12	-0.308827	-0.393306	-0.145873	-0.308827
FMR1	chrX:146990948-147032647	RPE1H2B	RPE1H2B-21.3	OK	9.63186	9.41343	-0.0330944	-0.0862547	0.87535	0.999631	no	OK	8.70227	5.3368	-0.705418	-1.33483	0.00825	0.0658705	no	FMR1	X	-0.308264	-0.272382	-0.344147	NaN
NAA15	chr4:140211070-140311935	RPE1H2B	RPE1H2B-21.3	OK	16.7784	15.1225	-0.149904	-0.350129	0.5212	0.999631	no	OK	18.1751	16.0101	-0.182982	-0.275112	0.5624	0.81048	no	GA19|NAA15|NARG1|NATH|TBDN100	4	-0.308128	-0.308128	-0.299245	-0.367818
YME1L1	chr10:27399039-27443349	RPE1H2B	RPE1H2B-21.3	OK	48.6448	45.9182	-0.0832201	-0.227368	0.68625	0.999631	no	OK	41.0345	32.626	-0.330818	-0.623449	0.23275	0.526968	no	FTSH1|UNQ1868/PRO4304|YME1L|YME1L1|hCG_25240|FTSH	10	-0.308128	-0.121811	-0.415867	-0.308128
TBCD	chr17:80709939-80901062	RPE1H2B	RPE1H2B-21.3	OK	23.5672	22.0903	-0.0933726	-0.272046	0.6518	0.999631	no	OK	28.4508	25.7252	-0.145284	-0.339586	0.5928	0.831064	no	KIAA0988|PP1096|SSD1|TBCD|TFCD	17	-0.307778	-0.307778	-0.397584	-0.0831112
C9orf86	chr9:139690789-139735639	RPE1H2B	RPE1H2B-21.3	OK	45.0932	44.1871	-0.0292833	-0.0812429	0.89025	0.999631	no	OK	63.1925	96.9063	0.616836	1.35399	0.03695	0.181377	no	C9orf86|PARF	9	-0.307662	-0.307662	-0.305095	-0.349365
FIP1L1	chr4:54243819-54326103	RPE1H2B	RPE1H2B-21.3	OK	22.7005	23.5941	0.0557061	0.144496	0.7908	0.999631	no	OK	23.3767	21.3858	-0.128415	-0.242312	0.62905	0.852244	no	FIP1|FIP1L1|RHE	4	-0.307428	-0.307428	-0.318809	-0.241718
SAFB2	chr19:5587009-5622938	RPE1H2B	RPE1H2B-21.3	OK	13.0827	15.304	0.226253	0.668707	0.29555	0.999631	no	OK	24.0152	28.8375	0.263997	0.557192	0.33725	0.636038	no	KIAA0138|SAFB2	19	-0.307079	-0.307079	-0.433921	0.0126065
CTSC	chr11:88026759-88070941	RPE1H2B	RPE1H2B-21.3	OK	105.661	128.435	0.28159	0.65881	0.2401	0.962503	no	OK	149.17	202.612	0.441765	0.620247	0.21785	0.507444	no	CPPI|CTSC	11	-0.306962	-0.321813	-0.306962	-0.276199
BUB3	chr10:124913759-124924886	RPE1H2B	RPE1H2B-21.3	OK	118.597	135.626	0.193563	0.480586	0.4046	0.999631	no	OK	200.4	162.055	-0.306397	-0.559319	0.3079	0.605874	no	BUB3	10	-0.306845	-0.306845	-0.264356	-0.308594
RPP40	chr6:4995279-5004271	RPE1H2B	RPE1H2B-21.3	OK	5.26799	5.9933	0.186099	0.461864	0.5058	0.999631	no	OK	10.0557	8.2395	-0.287382	-0.62547	0.3174	0.617009	no	RNASEP1|RPP40|RP11-428J1.3-002	6	-0.306692	NaN	-0.316957	-0.296428
WDR18	chr19:984327-994569	RPE1H2B	RPE1H2B-21.3	OK	35.2194	36.9016	0.0673114	0.228731	0.75505	0.999631	no	OK	53.0011	82.8022	0.643648	2.22237	0.01725	0.108495	no	WDR18	19	-0.306262	-0.306262	-0.183328	-0.368377
RFT1	chr3:53122500-53164470	RPE1H2B	RPE1H2B-21.3	OK	4.68838	4.14246	-0.178601	-0.469007	0.43635	0.999631	no	OK	7.3411	6.18431	-0.247384	-0.571999	0.34875	0.645468	no	RFT1|hCG_17562	3	-0.305987	-0.263515	-0.348459	NaN
FUT11	chr10:75532048-75535976	RPE1H2B	RPE1H2B-21.3	OK	24.7799	21.6836	-0.192568	-0.610489	0.3706	0.999631	no	OK	9.5207	11.7664	0.305527	0.707996	0.27565	0.574157	no	FUT11	10	-0.305795	NaN	NaN	-0.305795
G3BP1	chr5:151151475-151184915	RPE1H2B	RPE1H2B-21.3	OK	55.2915	56.1492	0.0222071	0.0613423	0.9129	0.999631	no	OK	58.3101	45.5729	-0.355571	-0.677775	0.2097	0.498252	no	G3BP|G3BP1|DKFZp313K0921|DKFZp686L1159|hCG_39146	5	-0.305795	-0.273814	-0.305795	-0.340733
GOLPH3	chr5:32124823-32174425	RPE1H2B	RPE1H2B-21.3	OK	36.6918	37.9123	0.0472087	0.145978	0.82155	0.999631	no	OK	26.4169	23.4917	-0.169314	-0.392961	0.5203	0.783595	no	GOLPH3|GPP34	5	-0.305445	-0.107956	-0.382501	-0.305445
IPO9	chr1:201798287-201853422	RPE1H2B	RPE1H2B-21.3	OK	14.0629	12.7901	-0.136866	-0.375454	0.50675	0.999631	no	OK	12.7688	11.4522	-0.156999	-0.303087	0.55565	0.80716	no	HSPC273|IMP9|IPO9|KIAA1192|RANBP9	1	-0.305329	-0.273218	-0.305329	-0.349592
RANBP9	chr6:13621729-13711796	RPE1H2B	RPE1H2B-21.3	OK	21.6645	23.083	0.0914975	0.260956	0.6628	0.999631	no	OK	17.4045	13.5919	-0.356712	-0.73989	0.17405	0.453343	no	HSPC273|IMP9|IPO9|KIAA1192|RANBP9	1	-0.305329	-0.273218	-0.305329	-0.349592	RANBP9|RANBPM	6	0.288466	NaN	0.496997	0.0799354
ARHGAP35	chr19:47421932-47508333	RPE1H2B	RPE1H2B-21.3	OK	29.8715	29.3996	-0.0229743	-0.0643079	0.9098	0.999631	no	OK	25.6976	25.8879	0.0106447	0.0212342	0.96615	0.988052	no	ARHGAP35|GRF1|GRLF1|KIAA1722	19	-0.305212	-0.256407	-0.46874	-0.305212
CEBPZ	chr2:37423634-37458740	RPE1H2B	RPE1H2B-21.3	OK	14.1104	13.6097	-0.0521197	-0.0940266	0.86805	0.999631	no	OK	19.3167	15.8452	-0.2858	-0.316954	0.4482	0.730313	no	CBF2|CEBPZ	2	-0.304861	-0.41186	-0.268554	-0.304861	CEBPZ	2	-0.0785477	0.219639	-0.376735	NaN
EBP	chrX:48380163-48387104	RPE1H2B	RPE1H2B-21.3	OK	27.6074	20.8355	-0.406014	-1.24317	0.0749	0.587739	no	OK	40.5068	67.6775	0.740514	2.12628	0.00975	0.0740685	no	EBP	X	-0.304745	-0.438293	-0.304745	0.296049
ANAPC4	chr4:25378847-25420120	RPE1H2B	RPE1H2B-21.3	OK	6.97848	7.64134	0.130912	0.348999	0.56515	0.999631	no	OK	6.43657	6.33211	-0.0236049	-0.045783	0.9308	0.977732	no	ANAPC4|APC4	4	-0.304628	0.371572	-0.304628	-0.305329
MRPS25	chr3:14984285-15106816	RPE1H2B	RPE1H2B-21.3	OK	6.43609	6.8275	0.0851729	0.0810246	0.88835	0.999631	no	OK	8.43371	7.66929	-0.137074	-0.107586	0.83045	0.940282	no	MRPS25|RPMS25	3	-0.304161	-0.197865	-0.304161	-0.421802
ERLIN1	chr10:101909846-101945814	RPE1H2B	RPE1H2B-21.3	OK	44.7243	51.6172	0.206792	0.564438	0.3119	0.999631	no	OK	50.0263	42.2701	-0.243048	-0.472368	0.3733	0.668512	no	C10orf69|ERLIN1|KE04|KEO4|SPFH1|RP11-316M21.1-003	10	-0.303927	-0.304394	-0.303927	-0.295135
SF1	chr11:64532075-64546316	RPE1H2B	RPE1H2B-21.3	OK	70.9756	66.563	-0.0926044	-0.257382	0.65975	0.999631	no	OK	60.2402	62.6285	0.0560924	0.118402	0.85025	0.948365	no	SF1|ZFM1|ZNF162	11	-0.303693	-0.389677	-0.303693	-0.261711
SFT2D2	chr1:168195254-168212088	RPE1H2B	RPE1H2B-21.3	OK	8.04927	6.47874	-0.313144	-0.800733	0.29105	0.999631	no	OK	5.52629	5.05708	-0.128007	-0.282866	0.71625	0.894433	no	SFT2D2|UNQ512/PRO1027|RP4-747L4.1-003	1	-0.303693	-0.147828	-0.303693	-0.312897
MRPL38	chr17:73894723-73901181	RPE1H2B	RPE1H2B-21.3	OK	26.9436	27.4841	0.0286587	0.0912921	0.89655	0.999631	no	OK	43.5914	67.8619	0.638559	1.98535	0.0211	0.124079	no	HSPC262|MRPL38|hCG_1776092	17	-0.303459	-0.303459	-0.0816123	-0.465609
BEX1	chrX:102317580-102319168	RPE1H2B	RPE1H2B-21.3	OK	510.247	345.447	-0.562731	-1.92985	0.00765	0.133097	no	OK	443.812	379.395	-0.226247	-0.49643	0.4257	0.712789	no	BEX1	X	-0.303439	-0.442864	NaN	-0.164014
ABCE1	chr4:145915726-146050676	RPE1H2B	RPE1H2B-21.3	OK	31.308	30.5984	-0.0330772	-0.0867994	0.8731	0.999631	no	OK	37.9516	28.386	-0.418982	-0.757983	0.1473	0.412819	no	ABCE1|OK/SW-cl.40|RLI|RNASEL1|RNASELI|RNS4I	4	-0.302641	-0.31313	-0.302641	-0.245131
IWS1	chr2:128238382-128284087	RPE1H2B	RPE1H2B-21.3	OK	18.0021	19.9751	0.150036	0.440438	0.47135	0.999631	no	OK	19.2881	21.6881	0.169194	0.335538	0.52165	0.784317	no	IWS1|IWS1L	2	-0.302641	-0.120352	-0.302641	-0.332622
NOL7	chr6:13615558-13621127	RPE1H2B	RPE1H2B-21.3	OK	64.8634	66.1381	0.028078	0.100496	0.892	0.999631	no	OK	91.2794	84.289	-0.114945	-0.265964	0.6699	0.872242	no	C6orf90|NOL7|NOP27	6	-0.302529	-0.0807941	-0.524264	NaN
EEF1B2	chr2:207024317-207027653	RPE1H2B	RPE1H2B-21.3	OK	463.09	362.372	-0.353822	-0.961903	0.0904	0.65146	no	OK	590.666	555.024	-0.0897907	-0.155167	0.75975	0.913526	no	EEF1B|EEF1B2|EF1B|hCG_19809|LOC392793|tcag7.1190	2	-0.302524	-0.279768	-0.317767	-0.302524
LRRC8C	chr1:90098643-90185094	RPE1H2B	RPE1H2B-21.3	OK	3.29507	3.55547	0.109732	0.284791	0.6271	0.999631	no	OK	3.96062	2.57036	-0.623759	-1.2808	0.02055	0.121902	no	AD158|FAD158|LRRC8C	1	-0.302407	-0.302407	-0.671474	-0.00374608
COG4	chr16:70514471-70557457	RPE1H2B	RPE1H2B-21.3	OK	32.2171	37.7761	0.229647	0.648735	0.26485	0.988944	no	OK	31.3973	37.1608	0.243139	0.510453	0.3543	0.650322	no	COG4|hCG_32615	16	-0.30229	NaN	-0.30229	NaN
PDCD11	chr10:105156411-105206019	RPE1H2B	RPE1H2B-21.3	OK	15.0248	14.9259	-0.00952333	-0.026458	0.96185	0.999631	no	OK	18.183	18.2746	0.00724469	0.0151157	0.9791	0.992717	no	KIAA0185|PDCD11	10	-0.301119	-0.418244	-0.285935	-0.301119
CD82	chr11:44587140-44641315	RPE1H2B	RPE1H2B-21.3	OK	22.1015	15.7258	-0.491015	-1.31424	0.02995	0.337422	no	OK	13.5572	16.1643	0.253749	0.570246	0.34825	0.645134	no	CD82|KAI1|SAR2|ST6|TSPAN27	11	-0.300534	-0.300534	-0.00475299	-0.728399
RPL7L1	chr6:42847670-42854731	RPE1H2B	RPE1H2B-21.3	OK	56.0044	54.6907	-0.0342434	-0.111316	0.86975	0.999631	no	OK	53.7597	53.9337	0.00466202	0.0113441	0.9864	0.994958	no	RPL7L1	6	-0.299714	-0.299714	-0.291721	-0.382723
ASXL2	chr2:25962252-26101312	RPE1H2B	RPE1H2B-21.3	OK	6.60541	6.89318	0.06152	0.166619	0.76835	0.999631	no	OK	3.61417	4.24345	0.231575	0.441766	0.44365	0.726795	no	ASXH2|ASXL2|KIAA1685	2	-0.299362	NaN	NaN	-0.299362
SH3GL2	chr9:17578952-17797122	RPE1H2B	RPE1H2B-21.3	NOTEST	0.0128883	0.00715269	-0.849506	0	1	1	no	NOTEST	0.0341164	0.0155245	-1.13592	0	1	1	no	CNSA2|SH3D2A|SH3GL2|DKFZp686B23205	9	-0.299362	-0.299362	-0.273933	-0.457332
TPT1	chr13:45911303-45915297	RPE1H2B	RPE1H2B-21.3	OK	2678.73	2359.14	-0.183285	-0.464445	0.44805	0.999631	no	OK	2113.53	2148.58	0.0237327	0.029519	0.9462	0.982932	no	RP11-290D2.1-004|TPT1|hCG_32792|RP11-290D2.1-002	13	-0.298541	-0.320311	-0.281312	-0.298541
TSPAN14	chr10:82214037-82282391	RPE1H2B	RPE1H2B-21.3	OK	30.9955	25.0471	-0.307413	-0.87175	0.12935	0.779823	no	OK	30.3033	25.9165	-0.225605	-0.491562	0.39675	0.690343	no	TM4SF14|TSPAN14	10	-0.298541	NaN	-0.298541	NaN
WDR6	chr3:49044636-49060926	RPE1H2B	RPE1H2B-21.3	OK	41.3764	43.7357	0.0800051	0.178782	0.7741	0.999631	no	OK	45.5912	53.2458	0.223913	0.301457	0.6187	0.846854	no	WDR6|DKFZp434F1720	3	-0.298541	-0.471864	-0.248656	-0.298541
RPL9	chr4:39455744-39460568	RPE1H2B	RPE1H2B-21.3	OK	1280.84	946.739	-0.436057	-1.12617	0.0442	0.430958	no	OK	1471.02	1429.61	-0.0411952	-0.0592412	0.908	0.971249	no	OK/SW-cl.103|RPL9|RPL9P7|RPL9P8|RPL9P9|hCG_37461	4	-0.298072	-0.298072	-0.185359	-0.344601
RPL27	chr17:41150445-41154971	RPE1H2B	RPE1H2B-21.3	OK	1410.34	1102.17	-0.355697	-1.71943	0.08835	0.643017	no	OK	1971.27	2006.78	0.0257581	0.075802	0.93635	0.979433	no	RPL27	17	-0.297368	-0.260628	-0.297368	-0.298658
AFG3L2	chr18:12328942-12377275	RPE1H2B	RPE1H2B-21.3	OK	28.6378	26.5499	-0.109213	-0.326445	0.5974	0.999631	no	OK	31.5286	25.8752	-0.285093	-0.606253	0.27725	0.57582	no	AFG3L2	18	-0.29725	-0.312665	-0.235972	-0.29725
TMEM43	chr3:14166439-14185180	RPE1H2B	RPE1H2B-21.3	OK	43.8226	43.0242	-0.0265279	-0.0796663	0.8953	0.999631	no	OK	34.8814	33.2204	-0.0703887	-0.155762	0.792	0.926078	no	TMEM43|UNQ2564/PRO6244	3	-0.29725	-0.292664	-0.330788	-0.29725
PTPRJ	chr11:48002109-48192394	RPE1H2B	RPE1H2B-21.3	OK	21.1729	27.9682	0.401565	1.10147	0.05045	0.465307	no	OK	13.1411	15.8343	0.268967	0.504523	0.3468	0.644203	no	DEP1|PTPRJ	11	-0.297133	-0.779974	-0.254594	-0.297133
NEK4	chr3:52744795-52804965	RPE1H2B	RPE1H2B-21.3	OK	6.80262	6.49492	-0.0667786	-0.166671	0.76035	0.999631	no	OK	7.53536	5.26924	-0.516083	-1.00626	0.0567	0.237867	no	NEK4|STK2	3	-0.29678	NaN	-0.29678	NaN
LSM2	chr6:31765168-31774761	RPE1H2B	RPE1H2B-21.3	OK	31.1052	26.7048	-0.220059	-0.700394	0.3334	0.999631	no	OK	50.6978	43.6731	-0.215177	-0.600346	0.42745	0.713859	no	C6orf28|G7B|LSM2|DAAP-21F2.6-001|DADB-149K5.5-001|DAMC-117B11.11-001|DAQB-147D11.3-001|hCG_43728|XXbac-BCX40G17.2-001|XXbac-BPG254B15.5-001	6	-0.296193	-0.264236	-0.296193	-0.321351
PMM1	chr22:41972889-41985871	RPE1H2B	RPE1H2B-21.3	OK	30.187	30.9636	0.0366447	0.119989	0.8664	0.999631	no	OK	28.9605	42.019	0.536957	1.46053	0.04455	0.20531	no	PMM1|PMMH22|hCG_41539	22	-0.29598	NaN	-0.216113	-0.375846
CBFB	chr16:67063049-67134958	RPE1H2B	RPE1H2B-21.3	OK	21.5841	23.6023	0.128958	0.353956	0.54285	0.999631	no	OK	30.4631	18.5046	-0.719183	-1.4444	0.00695	0.058595	no	CBFB	16	-0.295723	-0.295723	-0.289952	-0.482745
HNRNPA3	chr2:178077421-178088685	RPE1H2B	RPE1H2B-21.3	OK	58.5114	59.9016	0.0338769	0.0874102	0.87165	0.999631	no	OK	71.649	53.6868	-0.416381	-0.66669	0.1557	0.425803	no	HNRNPA3|HNRPA3|hCG_2005824|D10S102	2	-0.295723	-0.295723	-0.317536	-0.251204
TRPC4AP	chr20:33543703-33680618	RPE1H2B	RPE1H2B-21.3	OK	52.686	50.2306	-0.0688539	-0.19338	0.7401	0.999631	no	OK	43.9706	43.4558	-0.0169911	-0.0355362	0.9504	0.984418	no	C20orf188|TRPC4AP|TRRP4AP	20	-0.295723	NaN	-0.295723	NaN
G3BP2	chr4:76567952-76598667	RPE1H2B	RPE1H2B-21.3	OK	58.8455	50.0148	-0.234578	-0.63835	0.25495	0.982515	no	OK	37.1117	30.4458	-0.285628	-0.528052	0.3254	0.624899	no	G3BP2|KIAA0660	4	-0.295606	-0.295606	-0.333195	-0.285106
DAG1	chr3:49506135-49573051	RPE1H2B	RPE1H2B-21.3	OK	65.3203	66.9533	0.0356246	0.0968873	0.8639	0.999631	no	OK	44.4958	42.151	-0.0781017	-0.15659	0.7822	0.922082	no	DAG1	3	-0.295488	-0.0827026	-0.298189	-0.295488
NAA16	chr13:41885340-41951166	RPE1H2B	RPE1H2B-21.3	OK	3.09523	2.96389	-0.0625537	-0.142757	0.8019	0.999631	no	OK	2.63337	2.28843	-0.202553	-0.331046	0.4985	0.767329	no	NAA16|NARG1L|NAT2|hCG_2020106	13	-0.295135	-0.311154	-0.295135	-0.192699
NAT2	chr8:18248754-18258723	RPE1H2B	RPE1H2B-21.3	NOTEST	0	0.0150831	inf	0	1	1	no	NOTEST	0	0	0	0	1	1	no	NAA16|NARG1L|NAT2|hCG_2020106	13	-0.295135	-0.311154	-0.295135	-0.192699	SLC38A1|ATA1|NAT2|SAT1|SNAT1	12	-0.0373482	NaN	0.0123591	-0.0870554
RPP38	chr10:15137383-15146256	RPE1H2B	RPE1H2B-21.3	OK	9.84353	8.28105	-0.249362	-0.552935	0.34175	0.999631	no	OK	8.90194	7.96401	-0.160625	-0.301259	0.5971	0.833441	no	RPP38	10	-0.29457	-0.512581	-0.0765591	NaN
SLC7A1	chr13:30083550-30169825	RPE1H2B	RPE1H2B-21.3	OK	18.4123	19.0864	0.0518811	0.134526	0.8197	0.999631	no	OK	17.3367	18.9005	0.124595	0.261672	0.6535	0.864987	no	ATRC1|ERR|REC1L|SLC7A1	13	-0.294517	-0.330214	-0.25882	NaN
RPL11	chr1:24018268-24022915	RPE1H2B	RPE1H2B-21.3	OK	1253.02	1061.82	-0.23887	-0.638713	0.2556	0.98278	no	OK	1636.72	1794.58	0.132832	0.177126	0.70675	0.890403	no	RPL11|hCG_1739238|RP11-223J15.3-001|RP11-223J15.3-005|RP11-223J15.3-004	1	-0.29443	-0.234869	-0.358059	-0.29443
MAEA	chr4:1283671-1333925	RPE1H2B	RPE1H2B-21.3	OK	37.1152	38.0203	0.0347613	0.103447	0.86685	0.999631	no	OK	42.5802	43.4873	0.0304098	0.0730665	0.9022	0.968269	no	EMP|HLC10|MAEA|PIG5|hCG_1646851	4	-0.294312	-0.0709388	-0.517024	-0.294312
NUFIP2	chr17:27582853-27621166	RPE1H2B	RPE1H2B-21.3	OK	12.3161	12.5054	0.0220118	0.0596859	0.91435	0.999631	no	OK	8.38816	7.55852	-0.150251	-0.292067	0.57235	0.817078	no	KIAA1321|NUFIP2|PIG1|hCG_29087	17	-0.292664	-0.292664	-0.166972	-0.302875
SMS	chrX:21958714-22012955	RPE1H2B	RPE1H2B-21.3	OK	90.3188	85.1274	-0.0854021	-0.265519	0.66695	0.999631	no	OK	136.722	103.573	-0.400607	-0.812378	0.1513	0.419312	no	SMS	X	-0.292428	-0.246955	-0.365804	-0.292428
ZFYVE16	chr5:79703837-79775498	RPE1H2B	RPE1H2B-21.3	OK	5.57222	5.98095	0.102123	0.263331	0.6268	0.999631	no	OK	3.35239	3.07645	-0.123922	-0.234849	0.6493	0.863211	no	KIAA0305|ZFYVE16	5	-0.292314	NaN	-0.063779	-0.52085
PDCL3	chr2:101179417-101193201	RPE1H2B	RPE1H2B-21.3	OK	22.7874	20.4928	-0.153121	-0.458625	0.49875	0.999631	no	OK	32.0594	32.1423	0.00372235	0.00849701	0.9887	0.995961	no	PDCL3|VIAF1	2	-0.29231	-0.427606	-0.29231	-0.263635
CISD1	chr10:60028861-60049019	RPE1H2B	RPE1H2B-21.3	OK	9.26348	10.1077	0.125832	0.33615	0.57725	0.999631	no	OK	12.3775	7.18578	-0.784509	-1.62729	0.00425	0.041741	yes	C10orf70|CISD1|MDS029|ZCD1	10	-0.291957	-0.361319	-0.219958	-0.291957
DCPS	chr11:126173646-126225482	RPE1H2B	RPE1H2B-21.3	OK	9.81709	9.71465	-0.0151342	-0.0398887	0.95355	0.999631	no	OK	12.726	17.1271	0.428504	1.06813	0.1384	0.398206	no	DCPS|DCS1|HINT5|HSPC015	11	-0.291721	-0.187641	-0.291721	-0.303927
RPS3	chr11:75110534-75133345	RPE1H2B	RPE1H2B-21.3	OK	707.506	549.96	-0.363416	-0.892621	0.11225	0.730069	no	OK	996.136	872.58	-0.191056	-0.260375	0.621	0.847425	no	OK/SW-cl.26|RPS3	11	-0.291721	-0.291721	-0.282499	-0.292428
MYL9	chr20:35169886-35178226	RPE1H2B	RPE1H2B-21.3	OK	742.974	714.568	-0.0562406	-0.127657	0.81695	0.999631	no	OK	343.021	1159.38	1.75698	3.05605	5e-05	0.00136861	yes	MLC2|MRLC1|MYL9|MYRL2|hCG_1645602|RP5-977B1.9-002	20	-0.291604	-0.291604	-0.222557	-0.447632
IMMT	chr2:86371054-86422893	RPE1H2B	RPE1H2B-21.3	OK	35.1623	30.516	-0.204466	-0.579682	0.31855	0.999631	no	OK	34.3632	26.541	-0.372641	-0.760845	0.17155	0.449417	no	HMP|IMMT|PIG4|PIG52	2	-0.29125	-0.283092	-0.337882	-0.29125	HMP|IMMT|PIG4|PIG52	2	NaN	-0.283092	-0.337882	-0.29125
NHP2	chr5:177576464-177580961	RPE1H2B	RPE1H2B-21.3	OK	110.748	92.1118	-0.265819	-0.732745	0.21125	0.928463	no	OK	216.652	219.646	0.019804	0.0458833	0.946	0.982932	no	HSPC286|NHP2|NOLA2	5	-0.291132	-0.182692	-0.291132	-0.346078
C18orf25	chr18:43753987-43846955	RPE1H2B	RPE1H2B-21.3	OK	6.69744	7.59774	0.18196	0.478896	0.4019	0.999631	no	OK	4.91	4.51114	-0.122231	-0.248044	0.63855	0.857634	no	C18orf25	18	-0.290185	-0.430071	-0.1503	NaN
PDAP1	chr7:98972297-99006305	RPE1H2B	RPE1H2B-21.3	OK	64.5915	58.2448	-0.149215	-0.280049	0.6197	0.999631	no	OK	97.3503	98.2654	0.0134984	0.0171892	0.97235	0.989616	no	HASPP28|PDAP1	7	-0.289952	-0.156008	-0.289952	-0.366924
SEC61G	chr7:54819939-54826939	RPE1H2B	RPE1H2B-21.3	OK	225.588	162.891	-0.469787	-1.27108	0.027	0.312447	no	OK	293.887	179.818	-0.708719	-1.49482	0.0074	0.0611226	no	SEC61G	7	-0.289716	-0.136323	-0.289716	-0.344033
SRRM2	chr16:2787076-2821413	RPE1H2B	RPE1H2B-21.3	OK	67.036	59.1718	-0.180025	-0.474518	0.41185	0.999631	no	OK	40.7268	45.9634	0.174508	0.349901	0.54765	0.802317	no	HSPC075|KIAA0324|SRL300|SRM300|SRRM2	16	-0.289008	-0.289008	-0.301588	-0.194465
COX5A	chr15:75212616-75230495	RPE1H2B	RPE1H2B-21.3	OK	122.368	110.562	-0.146366	-0.550684	0.4832	0.999631	no	OK	179.281	148.299	-0.273708	-0.85771	0.2969	0.595556	no	COX5A	15	-0.288772	-0.646624	-0.0912598	-0.288772
ASH2L	chr8:37963010-37997228	RPE1H2B	RPE1H2B-21.3	OK	18.0282	20.064	0.154357	0.403658	0.46205	0.999631	no	OK	18.738	15.3807	-0.284844	-0.56585	0.28145	0.579515	no	ASH2L|ASH2L1	8	-0.288418	-0.317072	-0.229711	-0.288418
CTBP1	chr4:1205227-1242908	RPE1H2B	RPE1H2B-21.3	OK	58.9659	66.1348	0.165528	0.496584	0.4187	0.999631	no	OK	66.8638	83.3888	0.318627	0.789385	0.2429	0.538464	no	CTBP|CTBP1|hCG_1981976|DKFZp434B0914	4	-0.288418	-0.207768	-0.288418	-0.349365
IPO5	chr13:98605928-98676550	RPE1H2B	RPE1H2B-21.3	OK	70.3772	73.767	0.0678667	0.184324	0.74765	0.999631	no	OK	65.9526	60.9017	-0.114947	-0.210755	0.7015	0.886694	no	IPO5|KPNB3|RANBP5	13	-0.288063	-0.288063	-0.299245	-0.272979
NDUFAF2	chr5:60240955-60448864	RPE1H2B	RPE1H2B-21.3	OK	28.5299	28.1669	-0.0184724	-0.0577959	0.9362	0.999631	no	OK	53.3682	55.7449	0.0628603	0.121686	0.8241	0.937266	no	NDUFA12L|NDUFAF2	5	-0.287945	-0.287945	-0.470823	0.0212186
RAB27A	chr15:55495163-55582013	RPE1H2B	RPE1H2B-21.3	OK	13.7517	12.6464	-0.120879	-0.31222	0.5719	0.999631	no	OK	10.9053	8.53245	-0.353994	-0.628423	0.18315	0.466103	no	RAB27|RAB27A|hCG_38865	15	-0.287472	-0.287472	-0.54893	-0.263876
RPLP0	chr12:120634502-120639014	RPE1H2B	RPE1H2B-21.3	OK	2060.56	1314.1	-0.648957	-1.51451	0.00785	0.134935	no	OK	3424.98	2464.21	-0.474968	-0.760762	0.2242	0.517104	no	RPLP0	12	-0.287354	-0.25544	-0.316377	-0.287354
RPLP2	chr11:809935-812876	RPE1H2B	RPE1H2B-21.3	OK	1306.82	1065.83	-0.294083	-1.35835	0.1594	0.846594	no	OK	2586.91	4113.57	0.669162	1.45293	0.0568	0.238205	no	D11S2243E|RPLP2|RPP2|hCG_1778304	11	-0.287118	-0.287472	-0.283329	-0.287118
CSTF2	chrX:100075347-100095923	RPE1H2B	RPE1H2B-21.3	OK	9.2201	9.53098	0.0478415	0.12603	0.83495	0.999631	no	OK	13.3575	11.8348	-0.174609	-0.386229	0.51695	0.780669	no	CSTF2	X	-0.286999	-0.286999	-0.244522	-0.449218
KIAA1279	chr10:70748476-70776739	RPE1H2B	RPE1H2B-21.3	OK	35.443	40.4308	0.189953	0.57178	0.35675	0.999631	no	OK	39.8938	35.357	-0.174168	-0.376989	0.50785	0.773991	no	KBP|KIAA1279	10	-0.286999	-0.160533	-0.286999	-0.313246
THOP1	chr19:2785505-2813599	RPE1H2B	RPE1H2B-21.3	OK	25.9922	23.8566	-0.123695	-0.354985	0.58165	0.999631	no	OK	51.85	54.9057	0.0826101	0.223708	0.7512	0.909458	no	THOP1	19	-0.286999	-0.253263	-0.286999	-0.319155
TJAP1	chr6:43445260-43474294	RPE1H2B	RPE1H2B-21.3	OK	9.90855	10.4599	0.078127	0.209907	0.72395	0.999631	no	OK	10.9134	11.7388	0.105184	0.243641	0.6951	0.884028	no	PILT|TJAP1|TJP4|hCG_1641883	6	-0.286763	-0.286763	-0.241108	-0.446045
CASP7	chr10:115438934-115490664	RPE1H2B	RPE1H2B-21.3	OK	9.77966	9.8289	0.00724703	0.0179064	0.97485	0.999631	no	OK	8.59611	6.8391	-0.329878	-0.642166	0.2233	0.516021	no	CASP7|MCH3	10	-0.286172	-0.286172	-0.342555	0.60676
USP8	chr15:50716578-50838902	RPE1H2B	RPE1H2B-21.3	OK	10.3236	10.9189	0.0808838	0.218602	0.6918	0.999631	no	OK	7.21534	9.3336	0.371366	0.624252	0.1833	0.466193	no	KIAA0055|UBPY|USP8	15	-0.286172	-0.286172	-0.29537	0.0267342
JUP	chr17:39910858-39942964	RPE1H2B	RPE1H2B-21.3	OK	46.9552	32.7897	-0.518042	-1.51952	0.0144	0.20293	no	OK	21.3283	21.8057	0.0319369	0.0795835	0.9032	0.96896	no	CTNNG|DP3|JUP	17	-0.285935	-0.160146	-0.379288	-0.285935
DHX16	chr6:30614815-30640830	RPE1H2B	RPE1H2B-21.3	OK	14.9455	16.0623	0.10396	0.261107	0.6596	0.999631	no	OK	16.2697	18.6501	0.197001	0.346558	0.54565	0.800925	no	DBP2|DDX16|DHX16|KIAA0577|DADB-129D20.3-001|DAMA-178G23.3-001|DAMC-83F13.2-001|DASS-182C6.7-001|hCG_26008|XXbac-BCX48F10.8-001|XXbac-BPG27H4.6-001|DAAP-285E11.5-003|DADB-129D20.3-003|DAMA-178G23.3-003|DAMC-83F13.2-003|DAQB-47P19.12-003|DASS-182C6.7-003|XXbac-BCX48F10.8-003|XXbac-BPG27H4.6-003|DAAP-285E11.5-001	6	-0.285461	-0.285461	-0.565402	-0.114234
HPRT1	chrX:133594174-133634698	RPE1H2B	RPE1H2B-21.3	OK	33.3721	25.6621	-0.379006	-1.16533	0.07795	0.604003	no	OK	43.2103	28.3451	-0.608274	-1.12869	0.03175	0.163546	no	HPRT|HPRT1	X	-0.285461	-0.207893	-0.285461	-0.443394
EDC4	chr16:67906925-67918417	RPE1H2B	RPE1H2B-21.3	OK	14.5668	15.2348	0.0646828	0.196198	0.75865	0.999631	no	OK	16.495	20.6173	0.321826	0.833543	0.22235	0.514392	no	EDC4|HEDLS	16	-0.285343	-0.357721	-0.285343	-0.273576
TRIP11	chr14:92434242-92506403	RPE1H2B	RPE1H2B-21.3	OK	7.90616	8.62035	0.124769	0.341936	0.5456	0.999631	no	OK	5.84354	6.14553	0.0726955	0.139858	0.78615	0.923944	no	CEV14|TRIP11|DKFZp686C06243	14	-0.284751	-0.217727	-0.284751	-0.549127
NSA2	chr5:74063102-74072734	RPE1H2B	RPE1H2B-21.3	OK	73.8566	63.258	-0.22348	-0.724525	0.28885	0.999631	no	OK	93.322	83.5433	-0.159692	-0.306896	0.55665	0.807724	no	HUSSY-29|NSA2|TINP1|CDK105|hCG_38199	5	-0.284514	NaN	-0.284514	NaN
DERA	chr12:16064185-16190315	RPE1H2B	RPE1H2B-21.3	OK	23.6144	22.0475	-0.0990544	-0.300499	0.65045	0.999631	no	OK	38.8853	17.5982	-1.1438	-2.58879	5e-05	0.00136861	yes	CGI-26|DERA	12	-0.284159	-0.329181	-0.284159	-0.145873
CACNA2D1	chr7:81579417-82073031	RPE1H2B	RPE1H2B-21.3	OK	68.3442	18.8982	-1.85457	-5.20888	5e-05	0.00219911	yes	OK	31.6508	11.3747	-1.47641	-2.61742	5e-05	0.00136861	yes	CACNA2D1|CACNL2A|CCHL2A|MHS3|WUGSC:H_DJ0560O14.1	7	-0.283566	-0.283566	-0.197865	-0.386921
FAM125A	chr19:17530911-17536140	RPE1H2B	RPE1H2B-21.3	OK	31.6789	29.1324	-0.1209	-0.398377	0.57795	0.999631	no	OK	30.8119	56.0507	0.863245	2.71329	0.00185	0.0227669	yes	CFBP|FAM125A	19	-0.283448	NaN	NaN	-0.283448
GNB2L1	chr5:180663927-180670906	RPE1H2B	RPE1H2B-21.3	OK	1186.87	932.031	-0.348708	-0.875528	0.12685	0.775341	no	OK	1463.6	1995.92	0.447535	0.726568	0.23005	0.523867	no	GNB2L1|HLC7|PIG21	5	-0.283211	-0.283211	-0.28404	-0.221939
RBM42	chr19:36119979-36128587	RPE1H2B	RPE1H2B-21.3	OK	45.1198	48.4	0.101244	0.344576	0.6366	0.999631	no	OK	70.3339	142.749	1.02119	2.84108	0.001	0.0147084	yes	RBM42	19	-0.283211	-0.244644	-0.283211	-0.468114
CRLF3	chr17:29109701-29151778	RPE1H2B	RPE1H2B-21.3	OK	3.78585	4.64089	0.293783	0.719121	0.2242	0.943331	no	OK	4.37866	3.70581	-0.240703	-0.469677	0.3809	0.676269	no	CREME9|CRLF3|CYTOR4|P48	17	-0.283151	NaN	-0.248535	-0.317767
RNF214	chr11:117103403-117186972	RPE1H2B	RPE1H2B-21.3	OK	8.67025	8.57553	-0.0158483	-0.0172168	0.97615	0.999631	no	OK	7.11167	7.14012	0.00576078	0.00448748	0.9932	0.997613	no	RNF214|DKFZp547C195|hCG_38328	11	-0.283092	-0.198871	-0.355016	-0.283092
PDGFRB	chr5:149493401-149535422	RPE1H2B	RPE1H2B-21.3	OK	34.9029	45.2464	0.374455	1.09216	0.0744	0.585675	no	OK	16.8633	29.8996	0.826237	1.87908	0.00235	0.0270139	yes	PDGFRB	5	-0.282736	-0.275603	-0.282736	-0.435095
SUB1	chr5:32585604-32604185	RPE1H2B	RPE1H2B-21.3	OK	28.4509	25.7751	-0.142495	-0.409596	0.48445	0.999631	no	OK	33.9229	20.7701	-0.707755	-1.37514	0.00835	0.0663219	no	PC4|RPO2TC1|SUB1|hCG_1781938	5	-0.282736	-0.281194	-0.282736	-0.342327
DNAL1	chr14:74111577-74170431	RPE1H2B	RPE1H2B-21.3	OK	2.59912	2.65974	0.0332625	0.0820475	0.8823	0.999631	no	OK	1.89516	1.80212	-0.0726254	-0.132765	0.79255	0.926078	no	C14orf168|DNAL1	14	-0.282618	NaN	-0.282618	NaN
ARF5	chr7:127228405-127231759	RPE1H2B	RPE1H2B-21.3	OK	98.6132	87.5437	-0.171777	-0.606601	0.39585	0.999631	no	OK	103.661	159.962	0.625849	1.78057	0.0262	0.143753	no	ARF5|hCG_32325|tcag7.6	7	-0.28238	-0.433066	-0.28238	-0.226262
ANKRD17	chr4:73940501-74124502	RPE1H2B	RPE1H2B-21.3	OK	17.7819	17.1154	-0.0551086	-0.149141	0.7806	0.999631	no	OK	12.4771	14.6287	0.229519	0.428648	0.4088	0.70172	no	ANKRD17|GTAR|KIAA0697	4	-0.282262	-0.282262	-0.032524	-0.530071
LZIC	chr1:9989775-10002826	RPE1H2B	RPE1H2B-21.3	OK	12.9396	12.3997	-0.0614888	-0.177435	0.7927	0.999631	no	OK	12.5389	9.58837	-0.387056	-0.852024	0.1553	0.4249	no	LZIC	1	-0.282262	-0.282262	-0.345056	-0.156138
TBRG4	chr7:45139698-45151317	RPE1H2B	RPE1H2B-21.3	OK	22.5889	22.3325	-0.0164676	-0.046747	0.94235	0.999631	no	OK	35.8631	50.4619	0.492693	1.22384	0.0661	0.261318	no	CPR2|FASTKD4|KIAA0948|TBRG4	7	-0.28155	-0.28155	-0.2949	-0.189666
APEX1	chr14:20923289-20925931	RPE1H2B	RPE1H2B-21.3	OK	114.371	90.5672	-0.336655	-0.932601	0.10365	0.702601	no	OK	166.093	129.874	-0.354875	-0.714339	0.197	0.48194	no	APE|APEX|APEX1|APX|HAP1|REF1|hCG_40473	14	-0.280956	-0.243791	-0.286645	-0.280956
HAP1	chr17:39878890-39890898	RPE1H2B	RPE1H2B-21.3	NOTEST	0.0453108	0.096449	1.08991	0	1	1	no	NOTEST	0.0266122	0.0148676	-0.83991	0	1	1	no	APE|APEX|APEX1|APX|HAP1|REF1|hCG_40473	14	-0.280956	-0.243791	-0.286645	-0.280956
CISD2	chr4:103790134-103940896	RPE1H2B	RPE1H2B-21.3	OK	5.18568	4.67467	-0.149668	-0.385078	0.50005	0.999631	no	OK	6.89674	3.62509	-0.927897	-1.80318	0.0004	0.00722367	yes	CDGSH2|CISD2|ERIS|ZCD2	4	-0.278698	-0.230326	-0.320773	-0.278698
MRPS17	chr7:56019610-56023033	RPE1H2B	RPE1H2B-21.3	OK	28.7427	26.7134	-0.105629	-0.379735	0.6724	0.999631	no	OK	37.8628	34.7249	-0.124811	-0.339255	0.65305	0.864943	no	MRPS17|HSPC011|RPMS17	7	-0.278342	-0.257856	-0.363003	-0.278342
TRA2A	chr7:23544400-23571656	RPE1H2B	RPE1H2B-21.3	OK	36.012	34.9146	-0.0446472	-0.132433	0.83245	0.999631	no	OK	42.4008	33.2945	-0.348809	-0.700781	0.1977	0.482608	no	TRA2A|hCG_37979|HSU53209	7	-0.278342	-0.355693	-0.278342	-0.253989
TACO1	chr17:61678230-61685725	RPE1H2B	RPE1H2B-21.3	OK	15.1613	15.9026	0.0688723	0.19753	0.7601	0.999631	no	OK	20.2447	21.1132	0.0606022	0.146134	0.8176	0.935451	no	CCDC44|PRO0477|TACO1|hCG_1748221	17	-0.278104	0.453636	-0.278104	-0.440208
CYP51A1	chr7:91741462-91764059	RPE1H2B	RPE1H2B-21.3	OK	32.8783	18.9086	-0.798094	-2.15006	0.0001	0.00411967	yes	OK	18.5091	13.3191	-0.47474	-0.906407	0.08865	0.313239	no	CYP51|CYP51A1	7	-0.277866	-0.266037	-0.366028	-0.277866
CPSF6	chr12:69633316-69668138	RPE1H2B	RPE1H2B-21.3	OK	12.825	11.6948	-0.133094	-0.361489	0.5127	0.999631	no	OK	15.6079	9.95692	-0.648502	-1.28839	0.0142	0.0950925	no	CFIM68|CPSF6	12	-0.277747	-0.29443	-0.277747	-0.175301
TWF1	chr12:44187525-44200178	RPE1H2B	RPE1H2B-21.3	OK	52.5808	49.5606	-0.0853423	-0.22467	0.67845	0.999631	no	OK	63.411	31.6104	-1.00433	-1.73491	5e-05	0.00136861	yes	PTK9|TWF1	12	-0.277509	-0.0142124	0.0316955	-0.155087	PTK9|TWF1	12	-0.0142124	-0.0142124	0.0316955	-0.155087
NUP43	chr6:150045456-150067688	RPE1H2B	RPE1H2B-21.3	OK	7.81931	9.20213	0.234927	0.641658	0.28435	0.999631	no	OK	8.52485	7.11135	-0.261552	-0.556963	0.33205	0.630718	no	NUP43	6	-0.277152	-0.388796	-0.208642	-0.277152
DCBLD2	chr3:98514813-98620533	RPE1H2B	RPE1H2B-21.3	OK	256.055	185.828	-0.462481	-1.09112	0.058	0.509468	no	OK	170.589	95.601	-0.835426	-1.40635	0.01095	0.0799507	no	CLCP1|DCBLD2|ESDN	3	-0.276199	-0.274888	-0.309875	-0.276199
SPTBN2	chr11:66452719-66488870	RPE1H2B	RPE1H2B-21.3	OK	5.67575	3.94859	-0.523474	-1.47596	0.01995	0.251082	no	OK	3.1533	3.93172	0.318295	0.760258	0.23075	0.524889	no	KIAA0302|SPTBN2	11	-0.276088	NaN	-0.00719552	-0.54498
SLAIN2	chr4:48343612-48428215	RPE1H2B	RPE1H2B-21.3	OK	12.2283	12.2944	0.00778297	0.0218809	0.9704	0.999631	no	OK	8.8091	8.10483	-0.120213	-0.245474	0.656	0.865734	no	KIAA1458|SLAIN2	4	-0.276086	NaN	-0.217603	-0.334568
IKBKAP	chr9:111629799-111696608	RPE1H2B	RPE1H2B-21.3	OK	8.99841	8.84244	-0.0252265	-0.0713055	0.9078	0.999631	no	OK	8.21154	7.99186	-0.0391214	-0.0807977	0.8858	0.962857	no	ELP1|IKAP|IKBKAP|IKBKAP_variant_protein|DKFZp781H1425	9	-0.27608	-0.27608	-0.498455	-0.128953
GORAB	chr1:170501262-170522974	RPE1H2B	RPE1H2B-21.3	OK	4.35777	4.58918	0.0746451	0.165551	0.77075	0.999631	no	OK	3.02183	2.57454	-0.231106	-0.390133	0.43315	0.718074	no	GORAB|NTKLBP1|SCYL1BP1	1	-0.275961	NaN	NaN	-0.275961
IST1	chr16:71929445-71962906	RPE1H2B	RPE1H2B-21.3	OK	42.9878	43.6924	0.0234541	0.0725846	0.91265	0.999631	no	OK	35.7245	36.0266	0.0121516	0.0271619	0.96555	0.988052	no	IST1|KIAA0174	16	-0.275487	NaN	-0.10165	-0.449324
BCCIP	chr10:127512103-127569884	RPE1H2B	RPE1H2B-21.3	OK	56.3949	54.5741	-0.0473491	-0.102021	0.8776	0.999631	no	OK	100.113	73.1465	-0.452772	-0.729594	0.1967	0.481901	no	BCCIP|TOK1	10	-0.275365	-0.289952	-0.252658	-0.275365
WDR41	chr5:76728068-76788332	RPE1H2B	RPE1H2B-21.3	OK	13.7147	15.2232	0.150547	0.415018	0.485	0.999631	no	OK	8.44971	10.0427	0.249174	0.524192	0.34515	0.643488	no	MSTP048|WDR41	5	-0.275045	-0.491289	-0.0588014	NaN
ACSL3	chr2:223725731-223808119	RPE1H2B	RPE1H2B-21.3	OK	25.1453	19.5903	-0.360155	-0.967797	0.08425	0.629138	no	OK	23.958	11.4361	-1.06692	-2.06306	0.0004	0.00722367	yes	ACS3|ACSL3|FACL3|LACS3	2	-0.27453	-0.27453	-0.281194	-0.248535
SRP9	chr1:225965514-225978168	RPE1H2B	RPE1H2B-21.3	OK	158.383	157.604	-0.0071189	-0.0188493	0.9692	0.999631	no	OK	202.13	114.993	-0.813736	-1.40802	0.0032	0.0341184	yes	SRP9|hCG_1781062|hCG_1984300|DKFZp564M2223	1	-0.274053	-0.274053	-0.330214	-0.256407
KHSRP	chr19:6413118-6424822	RPE1H2B	RPE1H2B-21.3	OK	54.6993	52.9225	-0.0476424	-0.134276	0.8184	0.999631	no	OK	65.4245	56.7552	-0.205079	-0.423138	0.4427	0.726198	no	FUBP2|KHSRP	19	-0.273933	-0.273933	-0.250355	-0.292075
TCTN1	chr12:111051831-111127617	RPE1H2B	RPE1H2B-21.3	OK	23.8366	20.3229	-0.230078	-0.630333	0.2848	0.999631	no	OK	24.3541	15.7672	-0.627238	-1.59228	0.01955	0.117454	no	TCTN1|TECT1|UNQ9369/PRO34160	12	-0.27322	-0.441165	-0.105276	NaN
NUP214	chr9:134000980-134109091	RPE1H2B	RPE1H2B-21.3	OK	8.57117	8.63848	0.0112857	0.0318162	0.95735	0.999631	no	OK	8.85149	8.26585	-0.098758	-0.22455	0.7084	0.890591	no	CAIN|CAN|KIAA0023|NUP214|RP11-544A12.7-003|DKFZp686J0330	9	-0.272979	-0.272979	-0.346985	-0.217727
GPKOW	chrX:48969021-48980079	RPE1H2B	RPE1H2B-21.3	OK	6.82144	7.29526	0.0968824	0.256372	0.66905	0.999631	no	OK	7.74534	7.37595	-0.0705005	-0.148869	0.79185	0.926078	no	GPATC5|GPATCH5|GPKOW|T54	X	-0.27274	NaN	NaN	-0.27274
SH3BP4	chr2:235860627-235964358	RPE1H2B	RPE1H2B-21.3	OK	52.348	54.2826	0.052356	0.152072	0.79955	0.999631	no	OK	45.8369	60.3754	0.397453	0.853936	0.15975	0.432215	no	BOG25|EHB10|SH3BP4|TTP	2	-0.27262	-0.249991	-0.31371	-0.27262
ACTL6A	chr3:179280707-179306193	RPE1H2B	RPE1H2B-21.3	OK	26.9982	30.7887	0.189539	0.496264	0.371	0.999631	no	OK	34.7256	27.7228	-0.324924	-0.626172	0.2138	0.50213	no	ACTL6A|BAF53|BAF53A|INO80K	3	-0.272501	-0.272501	-0.365804	-0.0986889
PUS1	chr12:132413744-132428406	RPE1H2B	RPE1H2B-21.3	OK	9.29612	8.05131	-0.207405	-0.478694	0.4247	0.999631	no	OK	23.8455	24.4951	0.0387797	0.0930786	0.88645	0.962992	no	PP8985|PUS1	12	-0.272262	-0.124593	-0.380175	-0.272262
SSB	chr2:170655321-170681353	RPE1H2B	RPE1H2B-21.3	OK	104.069	97.6824	-0.0913638	-0.251101	0.68735	0.999631	no	OK	128.677	124.592	-0.0465507	-0.0617744	0.88365	0.962405	no	SSB|hCG_2005701	2	-0.272143	-0.272143	-0.286053	-0.249749
KIAA0664	chr17:2592679-2614927	RPE1H2B	RPE1H2B-21.3	OK	14.0319	13.1209	-0.0968411	-0.281675	0.6528	0.999631	no	OK	22.3697	24.1593	0.111034	0.297467	0.67135	0.872919	no	KIAA0664	17	-0.271784	-0.271784	-0.397693	-0.261471
RPS20	chr8:56980738-56987140	RPE1H2B	RPE1H2B-21.3	OK	820.416	616.517	-0.412215	-1.11256	0.0537	0.484791	no	OK	1175.71	1508.39	0.359474	0.46627	0.34335	0.642295	no	RPS20	8	-0.270828	-0.263756	-0.270828	-0.295488
CCDC102A	chr16:57546089-57570477	RPE1H2B	RPE1H2B-21.3	OK	8.02697	8.48625	0.0802703	0.245158	0.72425	0.999631	no	OK	7.56053	9.88329	0.386503	1.10132	0.1545	0.423923	no	CCDC102A	16	-0.270589	NaN	-0.270589	NaN
USP15	chr12:62654120-62803501	RPE1H2B	RPE1H2B-21.3	OK	6.67617	6.79685	0.0258474	0.0530663	0.9174	0.999631	no	OK	8.35849	5.06116	-0.723776	-1.13471	0.029	0.154128	no	KIAA0529|USP15	12	-0.270589	-0.251083	-0.270589	-0.302173
RBM4B	chr11:66384052-66445275	RPE1H2B	RPE1H2B-21.3	OK	6.65445	7.12165	0.0978928	0.0694874	0.90265	0.999631	no	OK	7.45503	8.49596	0.188563	0.0918899	0.8747	0.958613	no	RBM4|RBM4A|RBM30|RBM4B	11	-0.27011	-0.27011	-0.130404	-0.32112
SEH1L	chr18:12947982-12987536	RPE1H2B	RPE1H2B-21.3	OK	15.2218	14.9035	-0.0304898	-0.073676	0.8988	0.999631	no	OK	19.8152	16.416	-0.271507	-0.518812	0.3353	0.634226	no	SEC13L|SEH1|SEH1L	18	-0.269751	-0.288536	-0.107152	-0.269751
CENPF	chr1:214776531-214837914	RPE1H2B	RPE1H2B-21.3	OK	18.3233	18.9598	0.0492634	0.13339	0.81335	0.999631	no	OK	28.1896	22.4386	-0.329177	-0.533823	0.2557	0.552493	no	CENPF	Unk	-0.269033	-0.212134	-0.96584	-0.269033
EIF2B1	chr12:124105569-124118323	RPE1H2B	RPE1H2B-21.3	OK	27.7512	24.5452	-0.177109	-0.540332	0.4044	0.999631	no	OK	42.9547	22.5073	-0.932426	-2.17624	0.0007	0.0112147	yes	EIF2B1|EIF2BA	12	-0.268554	-0.329181	-0.268554	-0.0731348
SUMO2	chr17:73163824-73179098	RPE1H2B	RPE1H2B-21.3	OK	223.029	207.105	-0.106867	-0.283895	0.59945	0.999631	no	OK	238.534	160.102	-0.575204	-1.0478	0.0381	0.185087	no	SMT3B|SMT3H2|SUMO2|SUMO3|hCG_401304|SMT3A|SMT3H1|SMT3H4|SUMO4	17|21|6	-0.267955	-0.267955	-0.172872	-0.298776
SUMO3	chr21:46225531-46238044	RPE1H2B	RPE1H2B-21.3	OK	66.0815	120.471	0.866371	2.70953	5e-05	0.00219911	yes	OK	71.4391	110.542	0.629804	1.42773	0.0198	0.118606	no	SMT3B|SMT3H2|SUMO2|SUMO3|hCG_401304|SMT3A|SMT3H1|SMT3H4|SUMO4	17|21|6	-0.267955	-0.267955	-0.172872	-0.298776
SUMO4	chr6:149639435-149732747	RPE1H2B	RPE1H2B-21.3	NOTEST	0.0612851	0.0381698	-0.683107	0	1	1	no	NOTEST	0.0867757	0.0715254	-0.278835	0	1	1	no	SMT3B|SMT3H2|SUMO2|SUMO3|hCG_401304|SMT3A|SMT3H1|SMT3H4|SUMO4	17|21|6	-0.267955	-0.267955	-0.172872	-0.298776
ACACA	chr17:35441926-35766902	RPE1H2B	RPE1H2B-21.3	OK	15.4948	13.7786	-0.169354	-0.462432	0.4075	0.999631	no	OK	12.9116	10.7231	-0.267943	-0.526277	0.3392	0.637757	no	ACAC|ACACA|ACC1|ACCA|hCG_30204	17	-0.267835	-0.161178	-0.267835	-0.411101
PUM1	chr1:31404352-31538564	RPE1H2B	RPE1H2B-21.3	OK	22.1684	22.5847	0.0268414	0.0747037	0.89575	0.999631	no	OK	14.1468	15.9123	0.169671	0.339067	0.52805	0.788844	no	hCG_19946|PUM1|RP1-65J11.4-002|RP1-65J11.4-004|KIAA0099|PUMH1|RP1-65J11.4-003	1	-0.267596	0.335349	-0.169284	-0.430928	KIAA0099|PUM1|PUMH1	1	0.938293	0.335349	-0.169284	-0.430928
CSTF3	chr11:33106129-33183037	RPE1H2B	RPE1H2B-21.3	OK	24.72	25.6473	0.0531286	0.085572	0.87715	0.999631	no	OK	39.7702	54.4706	0.453791	0.435253	0.3491	0.645827	no	CSTF3	11	-0.267236	-0.244887	-0.327687	-0.267236
GMDS	chr6:1624034-2245868	RPE1H2B	RPE1H2B-21.3	OK	16.5539	13.0818	-0.339607	-0.847853	0.14715	0.822171	no	OK	13.9378	16.148	0.212345	0.446638	0.4342	0.719424	no	GMDS	6	-0.266877	-0.231432	-0.288772	-0.266877
SH3GL1	chr19:4360363-4400565	RPE1H2B	RPE1H2B-21.3	OK	61.8456	65.3909	0.0804172	0.233293	0.6972	0.999631	no	OK	73.5567	111.197	0.596192	1.4475	0.0349	0.174186	no	hCG_21932|SH3GL1	19	-0.266517	-0.255924	-0.282855	-0.266517
HNRNPR	chr1:23636275-23670853	RPE1H2B	RPE1H2B-21.3	OK	81.1334	85.7246	0.0794145	0.207244	0.7029	0.999631	no	OK	102.824	82.8538	-0.31154	-0.553731	0.2755	0.573943	no	HNRNPR|HNRPR|DKFZp686A13234	1	-0.266373	-0.335673	-0.40388	-0.537545	HNRNPR|HNRPR|hCG_38907|DKFZp686O0665	1	-0.493237	-0.335673	-0.40388	-0.537545
ARFRP1	chr20:62289162-62367494	RPE1H2B	RPE1H2B-21.3	OK	14.0441	13.5453	-0.0521713	-0.095495	0.88355	0.999631	no	OK	16.6768	23.5541	0.498137	0.732135	0.26015	0.55708	no	ARFRP1|ARP1|hCG_21025|RP4-583P15.1-003	20	-0.266157	NaN	-0.266157	NaN
ITSN2	chr2:24425734-24583397	RPE1H2B	RPE1H2B-21.3	OK	5.75225	5.90323	0.0373787	0.094069	0.8669	0.999631	no	OK	3.86174	6.16774	0.675492	1.11088	0.0189	0.115078	no	ITSN2|KIAA1256|SH3D1B|SWAP	2	-0.265797	-0.266636	-0.265797	-0.108223
ZC3H7B	chr22:41697566-41756151	RPE1H2B	RPE1H2B-21.3	OK	47.101	52.4716	0.155779	0.449866	0.4558	0.999631	no	OK	38.2081	51.2857	0.424681	0.886391	0.13155	0.387539	no	KIAA1031|ZC3H7B	22	-0.265797	-0.271426	-0.226632	-0.265797
WDR3	chr1:118472371-118727848	RPE1H2B	RPE1H2B-21.3	OK	11.0008	10.3895	-0.0824874	-0.217045	0.69605	0.999631	no	OK	12.6039	10.0736	-0.323286	-0.62065	0.2338	0.527877	no	WDR3|hCG_37073|RP4-776P7.1-001	1	-0.264957	-0.264957	-0.418892	-0.224411
NFKB1	chr4:103422485-103538459	RPE1H2B	RPE1H2B-21.3	OK	10.878	10.5697	-0.0414826	-0.111683	0.8445	0.999631	no	OK	9.84771	8.2657	-0.252652	-0.518281	0.34605	0.644182	no	NFKB1	4	-0.264717	-0.264717	-0.0268709	-0.279412
GTF2E2	chr8:30436030-30515738	RPE1H2B	RPE1H2B-21.3	OK	20.5124	22.241	0.116722	0.29988	0.58945	0.999631	no	OK	23.4519	20.7503	-0.176572	-0.33878	0.501	0.769238	no	GTF2E2|TF2E2	8	-0.264597	-0.354678	-0.264597	-0.0970714
MED15	chr22:20861885-20941919	RPE1H2B	RPE1H2B-21.3	OK	34.109	39.9589	0.228362	0.66843	0.273	0.996923	no	OK	47.8157	75.4563	0.658158	1.81855	0.01785	0.110954	no	ARC105|CTG7A|MED15|PCQAP|TIG1|TNRC7|DKFZp686A2214|DKFZp762B1216	22	-0.264476	NaN	NaN	-0.264476
WDR82	chr3:52288437-52312659	RPE1H2B	RPE1H2B-21.3	OK	38.2901	37.1481	-0.0436846	-0.121993	0.8304	0.999631	no	OK	34.7617	34.3241	-0.018273	-0.0366359	0.943	0.982684	no	UNQ9342/PRO34047|WDR82|WDR82A	3	-0.264116	-0.339594	-0.145873	-0.264116
LRSAM1	chr9:130213764-130265780	RPE1H2B	RPE1H2B-21.3	OK	9.65296	8.51518	-0.180935	-0.491139	0.4223	0.999631	no	OK	8.29524	9.24621	0.15658	0.355325	0.56455	0.811567	no	LRSAM1|TAL|UNQ6496/PRO21356	9	-0.263515	-0.53037	-0.124461	-0.263515
BPTF	chr17:65821779-65980494	RPE1H2B	RPE1H2B-21.3	OK	10.6282	10.1891	-0.0608669	-0.162893	0.7641	0.999631	no	OK	8.35171	8.79606	0.074786	0.133547	0.7855	0.923566	no	BPTF|FAC1|FALZ	17	-0.263275	0.112553	-0.422879	-0.263275
SDC1	chr2:20400557-20425194	RPE1H2B	RPE1H2B-21.3	OK	84.3347	75.5934	-0.157865	-0.44645	0.4474	0.999631	no	OK	122.936	111.376	-0.142469	-0.284177	0.6212	0.847425	no	SDC|SDC1	2	-0.263155	-0.263155	-0.391438	-0.120485
CDC16	chr13:115000361-115038150	RPE1H2B	RPE1H2B-21.3	OK	37.8697	41.4863	0.131591	0.359956	0.5248	0.999631	no	OK	37.3778	39.8079	0.0908723	0.178794	0.7343	0.902117	no	ANAPC6|CDC16|RP11-569D9.4-001|hCG_2011955|RP11-569D9.4-007	13	-0.263034	-0.161823	-0.263034	-0.447844
SART3	chr12:108915990-108955165	RPE1H2B	RPE1H2B-21.3	OK	15.7379	14.0766	-0.160945	-0.468972	0.4354	0.999631	no	OK	20.0426	13.0201	-0.62233	-1.31557	0.01835	0.113254	no	KIAA0156|SART3|TIP110	12	-0.262914	-0.187261	-0.311503	-0.262914
PAK2	chr3:196466727-196559518	RPE1H2B	RPE1H2B-21.3	OK	37.7001	35.6642	-0.0800923	-0.222901	0.70585	0.999631	no	OK	27.7854	21.0709	-0.399075	-0.80135	0.1424	0.40466	no	PAK2	3	-0.262433	-0.226755	-0.352758	-0.262433
HMBS	chr11:118955586-118964259	RPE1H2B	RPE1H2B-21.3	OK	15.4795	13.8897	-0.15635	-0.382645	0.502	0.999631	no	OK	24.494	32.1993	0.394606	0.850024	0.14115	0.402607	no	HMBS|PBGD|UPS	11	-0.262313	-0.262313	-0.469782	-0.198243
ENSA	chr1:150594598-150602098	RPE1H2B	RPE1H2B-21.3	OK	77.4561	78.7912	0.0246562	0.0587704	0.91805	0.999631	no	OK	86.9944	86.5456	-0.00746166	-0.0113563	0.9811	0.993305	no	ENSA|RP11-54A4.10-004	1	-0.260989	-0.212632	-0.260989	-0.321928
RRS1	chr8:67341262-67342968	RPE1H2B	RPE1H2B-21.3	OK	21.4722	22.8471	0.0895383	0.256758	0.69435	0.999631	no	OK	38.3239	47.6916	0.315492	0.651809	0.2511	0.547909	no	KIAA0112|RRR|RRS1	8	-0.260989	-0.0425041	-0.260989	-0.296663
PPOX	chr1:161136180-161141010	RPE1H2B	RPE1H2B-21.3	OK	6.49958	8.02514	0.304182	0.737911	0.2175	0.936614	no	OK	6.77737	12.2418	0.853024	1.94481	0.00375	0.0382456	yes	PPOX	1	-0.260748	0.0114571	-0.260748	-0.397036
HNRNPH3	chr10:70042416-70102953	RPE1H2B	RPE1H2B-21.3	OK	82.8602	79.2975	-0.063405	-0.166459	0.76095	0.999631	no	OK	125.844	88.8348	-0.502445	-0.850888	0.08375	0.301688	no	HNRNPH3|HNRPH3	10	-0.260508	-0.219958	-0.260508	-0.286526
PRMT3	chr11:20409075-20530879	RPE1H2B	RPE1H2B-21.3	OK	6.04457	6.91311	0.193695	0.462864	0.4136	0.999631	no	OK	6.79672	5.50769	-0.303392	-0.569375	0.27195	0.570147	no	PRMT3|HRMT1L3	11	-0.259664	NaN	NaN	-0.259664
C20orf4	chr20:34824446-34844853	RPE1H2B	RPE1H2B-21.3	OK	12.3446	12.5122	0.019455	0.0552528	0.9275	0.999631	no	OK	12.9931	14.4451	0.152838	0.374272	0.5646	0.811567	no	C20orf4|RP11-234K24.5-002|CGI-23|PRO0225	20	-0.259635	-0.0486546	-0.470615	NaN
ATP6V0A2	chr12:124196864-124246301	RPE1H2B	RPE1H2B-21.3	OK	4.16836	3.83905	-0.11873	-0.309368	0.5988	0.999631	no	OK	4.90594	3.07175	-0.675472	-1.40318	0.0135	0.0923812	no	ATP6V0A2	12	-0.259544	-0.282618	-0.259544	-0.218347
YWHAH	chr22:32329506-32353590	RPE1H2B	RPE1H2B-21.3	OK	107.837	126.746	0.233097	0.64821	0.24925	0.975001	no	OK	127.266	121.562	-0.0661561	-0.129328	0.81035	0.932835	no	YWHA1|YWHAH|LL22NC03-44A4.1-004	22	-0.259423	-0.259423	-0.288654	-0.228234
XPOT	chr12:64798152-64842463	RPE1H2B	RPE1H2B-21.3	OK	53.5418	52.2401	-0.0355084	-0.103375	0.8674	0.999631	no	OK	64.7075	35.3683	-0.871477	-1.72566	0.0035	0.0365509	yes	XPOT	12	-0.259062	-0.191436	-0.307545	-0.259062
AASDHPPT	chr11:105921824-105969419	RPE1H2B	RPE1H2B-21.3	OK	18.4271	20.2988	0.139566	0.358323	0.52165	0.999631	no	OK	17.2179	12.0614	-0.513511	-0.976092	0.061	0.249143	no	AASDHPPT|CGI-80|HAH-P|HSPC223|x0005	11	-0.258579	-0.396927	-0.258579	-0.125254
PWP2	chr21:45527207-45551063	RPE1H2B	RPE1H2B-21.3	OK	8.5421	13.6634	0.67765	1.87055	0.00445	0.0879961	no	OK	14.0435	19.5994	0.48091	1.12602	0.0738	0.28067	no	PWP2|PWP2H	21	-0.258217	-0.315103	-0.258217	-0.237931
RBM5	chr3:50126340-50156397	RPE1H2B	RPE1H2B-21.3	OK	25.8237	27.1588	0.0727229	0.206759	0.73265	0.999631	no	OK	20.5824	21.6487	0.0728694	0.1535	0.7944	0.926673	no	H37|LUCA15|RBM5	3	-0.25714	-0.429536	-0.0847446	NaN
PRG2	chr11:57154833-57158130	RPE1H2B	RPE1H2B-21.3	NOTEST	0.0522837	0	#NAME?	0	1	1	no	NOTEST	0.0369894	0.0234076	-0.660131	0	1	1	no	KIAA0230|MG50|PRG2|PXDN|VPO|VPO1	2	-0.257131	-0.257131	-0.218595	-0.554933
PXDN	chr2:1635658-1748291	RPE1H2B	RPE1H2B-21.3	OK	185.619	139.319	-0.413959	-1.09125	0.0727	0.579353	no	OK	98.2023	127.287	0.37426	0.722487	0.23355	0.527508	no	KIAA0230|MG50|PRG2|PXDN|VPO|VPO1	2	-0.257131	-0.257131	-0.218595	-0.554933
RBM19	chr12:114254542-114404176	RPE1H2B	RPE1H2B-21.3	OK	8.38821	7.63052	-0.13658	-0.351541	0.54575	0.999631	no	OK	14.9278	10.1611	-0.55495	-1.13611	0.03615	0.178095	no	KIAA0682|RBM19	12	-0.256407	-0.256407	-0.239276	-0.352533
HSP90AA1	chr14:102547074-102606086	RPE1H2B	RPE1H2B-21.3	OK	470.389	528.945	0.169261	0.38374	0.4814	0.999631	no	OK	655.444	766.478	0.225771	0.211645	0.605	0.838252	no	HSP90A|HSP90AA1|HSPC1|HSPCA	14	-0.256165	-0.256165	-0.257131	-0.241352
RRP12	chr10:99116457-99161127	RPE1H2B	RPE1H2B-21.3	OK	13.8851	14.9762	0.109128	0.296943	0.6188	0.999631	no	OK	20.594	23.5032	0.190631	0.423649	0.4738	0.748854	no	KIAA0690|RRP12	10	-0.256165	-0.227495	-0.256165	-0.371169
RCN2	chr15:77223961-77242601	RPE1H2B	RPE1H2B-21.3	OK	48.8994	47.1307	-0.0531483	-0.165859	0.79655	0.999631	no	OK	41.0411	29.1261	-0.49476	-1.08882	0.0646	0.257893	no	ERC55|RCN2	15	-0.256045	-0.147176	-0.259664	-0.256045
STRAP	chr12:16035287-16056410	RPE1H2B	RPE1H2B-21.3	OK	129.817	99.3971	-0.385207	-1.19632	0.059	0.513146	no	OK	171.518	91.263	-0.910256	-1.91189	0.00155	0.0200449	yes	MAWD|STRAP|UNRIP	12	-0.255924	-0.224781	-0.291368	-0.255924
MTX1	chr1:155178489-155197325	RPE1H2B	RPE1H2B-21.3	OK	22.0746	21.4723	-0.0399142	-0.12209	0.86295	0.999631	no	OK	32.1459	60.8668	0.92102	2.48415	0.0029	0.0316665	yes	MTX|MTX1|MTXN|RP11-263K19.5-003	1	-0.255803	-0.255803	-0.360308	-0.210015
NEDD1	chr12:97301000-97347469	RPE1H2B	RPE1H2B-21.3	OK	12.719	12.1733	-0.0632678	-0.166968	0.7618	0.999631	no	OK	16.8743	10.455	-0.690633	-1.3243	0.0106	0.0785223	no	NEDD1|hCG_33123	12	-0.255319	-0.133695	-0.514602	-0.255319
BOP1	chr8:145486055-145515120	RPE1H2B	RPE1H2B-21.3	OK	23.9548	25.3046	0.0790828	0.235585	0.731	0.999631	no	OK	48.9268	76.9347	0.65301	1.85592	0.01855	0.113913	no	BOP1|KIAA0124|KM-PA-2	8	-0.254957	-0.300182	-0.202386	-0.254957
IFRD2	chr3:50316517-50330026	RPE1H2B	RPE1H2B-21.3	OK	29.9906	33.3293	0.152279	0.412796	0.4969	0.999631	no	OK	56.3132	61.1322	0.118461	0.308094	0.64735	0.862286	no	hCG_2039742|IFRD2	3	-0.254836	-0.285225	-0.254836	-0.131589
NUDC	chr1:27248223-27272887	RPE1H2B	RPE1H2B-21.3	OK	103.602	105.44	0.0253711	0.0817778	0.905	0.999631	no	OK	162.779	178.865	0.135957	0.289916	0.6254	0.85021	no	NUDC|NPD011	1	-0.254836	-0.198871	-0.254836	-0.272859
NDNL2	chr15:29412454-29862927	RPE1H2B	RPE1H2B-21.3	OK	21.7969	17.9353	-0.281321	-0.696251	0.2133	0.93151	no	OK	19.2891	24.3485	0.336048	0.545581	0.24505	0.541265	no	HCA4|MAGEG1|NDNL2	15	-0.254473	-0.363227	-0.254473	0.0148056
IGF2R	chr6:160390130-160527583	RPE1H2B	RPE1H2B-21.3	OK	48.2521	35.2999	-0.450929	-1.25579	0.0322	0.348643	no	OK	28.1105	27.7134	-0.0205219	-0.0390829	0.94745	0.983094	no	IGF2R|MPRI|igf2R	6	-0.254231	-0.201007	-0.254231	-0.318461
MYL12A	chr18:3247527-3256234	RPE1H2B	RPE1H2B-21.3	OK	333.51	363.407	0.123856	0.37893	0.5696	0.999631	no	OK	199.319	355.216	0.833619	1.77658	0.0052	0.0479106	yes	MRLC2|MYL12B|MYLC2B|MLCB|MRLC3|MYL12A|RLC|hCG_2045956|MRCL3	18	-0.25411	-0.254231	-0.25411	-0.210389
MYL12B	chr18:3262110-3278282	RPE1H2B	RPE1H2B-21.3	OK	433.121	497.777	0.200731	0.534225	0.3392	0.999631	no	OK	408.961	539.087	0.398555	0.705936	0.1787	0.459697	no	MRLC2|MYL12B|MYLC2B|MLCB|MRLC3|MYL12A|RLC|hCG_2045956|MRCL3	18	-0.25411	-0.254231	-0.25411	-0.210389
HOMER3	chr19:19040009-19052041	RPE1H2B	RPE1H2B-21.3	OK	53.1969	75.2837	0.500994	1.52554	0.01535	0.211259	no	OK	82.5981	179.942	1.12336	3.23775	0.0002	0.00423154	yes	HOMER3|hCG_36784	19	-0.253747	0.0369847	-0.617581	-0.253747
NUDT1	chr7:2281856-2290780	RPE1H2B	RPE1H2B-21.3	OK	20.1087	18.535	-0.11757	-0.260732	0.6555	0.999631	no	OK	48.3142	60.1237	0.315487	0.654045	0.2722	0.570475	no	MTH1|NUDT1|hCG_18431|tcag7.546	7	-0.253747	-0.343124	-0.218347	-0.253747
PNPT1	chr2:55861197-55921011	RPE1H2B	RPE1H2B-21.3	OK	8.57425	8.94145	0.0604992	0.164313	0.77995	0.999631	no	OK	10.216	7.47943	-0.449831	-0.897794	0.08855	0.313066	no	PNPASE|PNPT1	2	-0.253142	-0.253142	-0.234256	-0.321351
PCBP1	chr2:70314584-70316334	RPE1H2B	RPE1H2B-21.3	OK	161.443	146.234	-0.142746	-0.469718	0.4942	0.999631	no	OK	219.754	252.195	0.19865	0.502702	0.49695	0.765522	no	PCBP1|hCG_1776997	2	-0.252658	-0.252658	-0.225398	-0.254473
MAT2B	chr5:162930230-162946328	RPE1H2B	RPE1H2B-21.3	OK	31.342	36.0227	0.20081	0.533009	0.33735	0.999631	no	OK	31.668	17.8802	-0.824667	-1.65149	0.00205	0.0244398	yes	MAT2B|MSTP045|Nbla02999|TGR|UNQ2435/PRO4995	5	-0.252294	-0.252294	-0.277866	-0.218099
GALNT1	chr18:33234532-33291798	RPE1H2B	RPE1H2B-21.3	OK	74.8442	54.9886	-0.444757	-1.26527	0.0363	0.376053	no	OK	35.9096	31.733	-0.178387	-0.348108	0.51745	0.780844	no	GALNT1	18	-0.25181	-0.25181	-0.307312	-0.216113
RPS17	chr15:82821160-82824865	RPE1H2B	RPE1H2B-21.3	NOTEST	0	0	0	0	1	1	no	NOTEST	0	0	0	0	1	1	no	RPS17	15	-0.251568	-0.303342	-0.251568	-0.128953
TTC35	chr8:109455852-109499136	RPE1H2B	RPE1H2B-21.3	OK	23.1897	26.3264	0.183029	0.536957	0.42375	0.999631	no	OK	20.6194	18.1597	-0.183257	-0.39216	0.49355	0.763561	no	KIAA0103|TTC35	8	-0.251325	-0.251325	-0.000144301	-0.303225
CCDC47	chr17:61822609-61851088	RPE1H2B	RPE1H2B-21.3	OK	32.129	29.5893	-0.118803	-0.345362	0.5656	0.999631	no	OK	27.297	22.7191	-0.264842	-0.531583	0.32495	0.624899	no	CCDC47|GK001|MSTP041|PSEC0077	17	-0.251204	-0.296545	-0.211635	-0.251204
FZD2	chr17:42634811-42638630	RPE1H2B	RPE1H2B-21.3	OK	39.6854	38.5909	-0.040346	-0.125512	0.84415	0.999631	no	OK	35.14	41.5012	0.240041	0.54978	0.37355	0.668755	no	FZD2|FZD7	17|2	-0.250719	-0.0500489	-0.561595	-0.250719
FZD7	chr2:202899309-202903160	RPE1H2B	RPE1H2B-21.3	OK	5.96205	6.86264	0.202955	0.556153	0.3654	0.999631	no	OK	5.07213	5.81903	0.198187	0.441899	0.46795	0.744427	no	FZD2|FZD7	17|2	-0.250719	-0.0500489	-0.561595	-0.250719
RPSA	chr3:39448203-39454032	RPE1H2B	RPE1H2B-21.3	OK	1049.92	852.221	-0.300974	-0.972794	0.18085	0.881846	no	OK	1789.29	1739.49	-0.0407264	-0.0644833	0.9112	0.971568	no	LAMBR|LAMR1|RPSA	19|3	-0.250719	-0.248413	-0.250719	-0.263996
SHANK3	chr22:51113069-51171641	RPE1H2B	RPE1H2B-21.3	OK	0.516168	1.06869	1.04993	2.26321	0.00075	0.021965	yes	OK	0.246958	0.828027	1.74541	3.13463	5e-05	0.00136861	yes	KIAA1650|PSAP2|SHANK3	Unk	-0.250476	-0.250476	0.0218191	-0.276318
C10orf76	chr10:103605355-103815932	RPE1H2B	RPE1H2B-21.3	OK	12.2458	11.3919	-0.104277	-0.29189	0.6197	0.999631	no	OK	9.08292	9.17568	0.0146598	0.0320517	0.9554	0.985049	no	C10orf76|RP11-190J1.9|RP11-190J1.9-004	10	-0.250355	-0.385597	-0.250355	-0.158983
DAXX	chr6:33286334-33290793	RPE1H2B	RPE1H2B-21.3	OK	31.1784	28.9252	-0.108223	-0.295336	0.6076	0.999631	no	OK	34.5126	35.0216	0.0211193	0.0404331	0.93855	0.98081	no	BING2|DAP6|DAXX	6	-0.250355	-0.364348	-0.250355	0.0330232
LAMB1	chr7:107564245-107643804	RPE1H2B	RPE1H2B-21.3	OK	137.857	131.092	-0.0725866	-0.195644	0.74545	0.999631	no	OK	87.3641	81.7955	-0.0950195	-0.176714	0.7546	0.911434	no	LAMB1	7	-0.249991	-0.207143	-0.324811	-0.249991
P4HA1	chr10:74766979-74856732	RPE1H2B	RPE1H2B-21.3	OK	72.3567	45.6248	-0.665308	-1.67103	0.00165	0.0409485	yes	OK	23.5236	18.4035	-0.354129	-0.683575	0.18945	0.473354	no	P4HA|P4HA1|hCG_19276|RP11-344N10.1-002	10	-0.24987	-0.239887	-0.254957	-0.24987
RRP9	chr3:51967445-51975922	RPE1H2B	RPE1H2B-21.3	OK	13.8712	14.5295	0.0668911	0.185487	0.7866	0.999631	no	OK	28.2369	37.1472	0.395672	0.9979	0.1441	0.407027	no	RNU3IP2|RRP9|U355K	3	-0.249749	-0.233029	-0.356482	-0.249749
RASAL2	chr1:178060642-178448648	RPE1H2B	RPE1H2B-21.3	OK	9.4803	7.92699	-0.258159	-0.68767	0.2106	0.927365	no	OK	5.94834	5.27125	-0.174344	-0.343798	0.5227	0.7845	no	RASAL2|RP4-593C16.1-002|NGAP	1	-0.249506	-0.110898	-0.374956	-0.249506
HEATR6	chr17:58120551-58156292	RPE1H2B	RPE1H2B-21.3	OK	6.04784	7.20643	0.252865	0.686366	0.25115	0.978859	no	OK	4.59408	5.65285	0.299203	0.661492	0.26145	0.558883	no	ABC1|HEATR6	17	-0.249285	NaN	-0.0827026	-0.415867
SORT1	chr1:109852187-109940563	RPE1H2B	RPE1H2B-21.3	OK	40.7682	34.1139	-0.257084	-0.67753	0.22395	0.943331	no	OK	21.782	26.8093	0.299596	0.574475	0.28665	0.58509	no	SORT1	1	-0.249021	-0.249021	-0.258459	-0.0473989
IPO8	chr12:30781914-30848929	RPE1H2B	RPE1H2B-21.3	OK	18.5466	15.961	-0.216606	-0.586113	0.2873	0.999631	no	OK	17.3154	9.9759	-0.795538	-1.50612	0.0047	0.045002	yes	IPO8|RANBP8	12	-0.248899	-0.434988	-0.248899	-0.113967
NACC1	chr19:13229108-13251959	RPE1H2B	RPE1H2B-21.3	OK	47.9612	49.2054	0.0369509	0.107416	0.8622	0.999631	no	OK	41.615	54.8491	0.398364	0.895671	0.14845	0.41433	no	BTBD14B|NAC1|NACC1	19	-0.248778	-0.253142	-0.248778	-0.111298
PDHX	chr11:34903842-35017675	RPE1H2B	RPE1H2B-21.3	OK	9.86133	9.87764	0.00238484	0.00490824	0.9934	0.999631	no	OK	9.62382	8.13917	-0.241728	-0.323309	0.5037	0.771132	no	PDHX|PDX1	11	-0.248535	-0.410341	-0.248535	-0.155361
PDX1	chr13:28494167-28500451	RPE1H2B	RPE1H2B-21.3	NOTEST	0	0	0	0	1	1	no	NOTEST	0.0153415	0.0101985	-0.589087	0	1	1	no	PDHX|PDX1	11	-0.248535	-0.410341	-0.248535	-0.155361
HDAC7	chr12:48166966-48213763	RPE1H2B	RPE1H2B-21.3	OK	38.5743	40.9743	0.087076	0.213982	0.72415	0.999631	no	OK	47.0438	52.9874	0.171646	0.342525	0.59425	0.832173	no	HDAC7|HDAC7A	12	-0.248292	-0.13829	-0.248292	-0.272859
RPL23	chr17:37006320-37010053	RPE1H2B	RPE1H2B-21.3	OK	1352.5	1005.91	-0.427132	-1.09341	0.0469	0.445875	no	OK	1757.72	2189.61	0.316971	0.450258	0.3835	0.678714	no	RPL23	17	-0.248292	-0.236217	-0.248292	-0.272382
ARHGAP18	chr6:129898239-130031370	RPE1H2B	RPE1H2B-21.3	OK	50.9679	47.7734	-0.0933809	-0.259333	0.65535	0.999631	no	OK	46.4874	29.2283	-0.669474	-1.31884	0.0137	0.0930716	no	ARHGAP18	6	-0.247927	-0.181293	-0.267596	-0.247927
FERMT2	chr14:53323988-53417815	RPE1H2B	RPE1H2B-21.3	OK	52.3276	45.8036	-0.192109	-0.523471	0.35715	0.999631	no	OK	24.4551	37.1307	0.602475	1.15516	0.03305	0.167835	no	FERMT2|KIND2|MIG2|PLEKHC1	14	-0.247685	-0.203514	-0.294665	-0.247685
NOC3L	chr10:96092988-96122683	RPE1H2B	RPE1H2B-21.3	OK	12.5471	11.6259	-0.110009	-0.30897	0.6033	0.999631	no	OK	12.7725	9.99065	-0.354392	-0.706892	0.18355	0.466343	no	AD24|C10orf117|FAD24|NOC3L	10	-0.246955	-0.246955	-0.267236	-0.178237
SLC4A7	chr3:27414213-27498245	RPE1H2B	RPE1H2B-21.3	OK	14.49	11.5588	-0.326065	-0.907646	0.12155	0.758946	no	OK	7.11763	5.97987	-0.251283	-0.491283	0.3578	0.653302	no	SLC4A7|BT|NBC2|NBC2B|NBC3|SBC2|SLC4A6	3	-0.246955	-0.246955	-0.314755	-0.138159
CCNL2	chr1:1321090-1334718	RPE1H2B	RPE1H2B-21.3	OK	49.5126	52.4112	0.0820791	0.205362	0.7258	0.999631	no	OK	28.5172	46.9388	0.718948	1.25158	0.0327	0.16696	no	CCNL2|SB138|hCG_20423	1	-0.246866	-0.289716	-0.204016	NaN
LRRC59	chr17:48450580-48474914	RPE1H2B	RPE1H2B-21.3	OK	81.2663	72.0029	-0.174602	-0.455418	0.41235	0.999631	no	OK	86.0186	95.6646	0.153336	0.285062	0.5974	0.833441	no	LRRC59|PRO1855	17	-0.246712	-0.233765	-0.268315	-0.246712
NFU1	chr2:69623244-69664760	RPE1H2B	RPE1H2B-21.3	OK	19.7809	26.5985	0.427232	1.02537	0.0617	0.527841	no	OK	22.5069	20.4567	-0.137797	-0.263662	0.61525	0.844963	no	CGI-33|HIRIP5|NFU1	2	-0.246226	-0.551196	-0.246226	-0.238909
TM9SF1	chr14:24658352-24664882	RPE1H2B	RPE1H2B-21.3	OK	36.4925	34.5482	-0.0789914	-0.225844	0.698	0.999631	no	OK	38.5068	43.8793	0.188426	0.436301	0.477	0.751292	no	TM9SF1|hCG_2039649	14	-0.246226	-0.246226	-0.282025	-0.0432046
MYD88	chr3:38179968-38184512	RPE1H2B	RPE1H2B-21.3	OK	4.80255	5.4047	0.170413	0.403822	0.48185	0.999631	no	OK	4.66295	5.24998	0.171071	0.358873	0.5409	0.796923	no	MYD88	3	-0.246041	-0.430928	-0.0611541	NaN
CTCF	chr16:67596309-67673088	RPE1H2B	RPE1H2B-21.3	OK	14.984	16.3558	0.126383	0.337306	0.54705	0.999631	no	OK	16.4268	12.6272	-0.379512	-0.751431	0.15225	0.420894	no	CTCF	16	-0.245537	NaN	0.0301771	-0.521252
CASP6	chr4:110609784-110624629	RPE1H2B	RPE1H2B-21.3	OK	10.0553	10.9765	0.126455	0.307197	0.59655	0.999631	no	OK	10.7753	9.44454	-0.190172	-0.362412	0.48485	0.757377	no	CASP6|MCH2	4	-0.244765	-0.244765	-0.326883	-0.00662128
CCDC85C	chr14:99947738-100070727	RPE1H2B	RPE1H2B-21.3	OK	16.5361	26.0499	0.65566	1.49174	0.01525	0.211058	no	OK	15.6532	32.0042	1.03181	2.03254	0.0019	0.0231952	yes	CCDC85C	14	-0.243791	-0.267236	0.117944	-0.243791
VPS45	chr1:150039341-150117505	RPE1H2B	RPE1H2B-21.3	OK	12.3053	11.7507	-0.0665416	-0.18309	0.7591	0.999631	no	OK	12.356	11.6604	-0.0835955	-0.181573	0.7492	0.908897	no	RP11-458I7.2-010|VPS45	1	-0.243547	NaN	-0.243547	NaN	VPS45|VPS45A|VPS45B	1	-0.139208	-0.0106367	-0.139208	-0.188401
PPP2CA	chr5:133532147-133561950	RPE1H2B	RPE1H2B-21.3	OK	66.7619	65.806	-0.0208051	-0.062519	0.9194	0.999631	no	OK	85.9051	65.5595	-0.389939	-0.755108	0.14925	0.415233	no	PPP2CA|hCG_16586	5	-0.24306	0.00442143	-0.24306	-0.377624
MYH9	chr22:36677322-36784063	RPE1H2B	RPE1H2B-21.3	OK	798.498	663.982	-0.266145	-0.512468	0.3964	0.999631	no	OK	391.587	571.988	0.546651	0.751471	0.1967	0.481901	no	MYH9|hCG_41454	22	-0.242938	-0.246226	-0.242938	-0.237074
CSNK1D	chr17:80200536-80231594	RPE1H2B	RPE1H2B-21.3	OK	48.8303	50.1349	0.038038	0.11243	0.84995	0.999631	no	OK	38.7931	50.7319	0.387095	0.870116	0.15085	0.418255	no	CSNK1E|hCG_2014051|CSNK1D|RP1-5O6.2-004|RP1-5O6.2-005|RP1-5O6.2-009	17|22	-0.242917	NaN	-0.301236	-0.184598
CSNK1E	chr22:38686696-38714089	RPE1H2B	RPE1H2B-21.3	OK	46.7332	44.5458	-0.0691611	-0.198819	0.73565	0.999631	no	OK	41.6223	47.1318	0.179344	0.402789	0.50125	0.769428	no	CSNK1E|hCG_2014051|CSNK1D|RP1-5O6.2-004|RP1-5O6.2-005|RP1-5O6.2-009	17|22	-0.242917	NaN	-0.301236	-0.184598
FASTKD2	chr2:207630111-207660911	RPE1H2B	RPE1H2B-21.3	OK	6.3528	5.9692	-0.0898542	-0.23729	0.6732	0.999631	no	OK	7.04494	5.56535	-0.340115	-0.685803	0.1951	0.480295	no	FASTKD2|KIAA0971	2	-0.242694	-0.287236	-0.242694	-0.173639
PTPRD	chr9:8314245-10612723	RPE1H2B	RPE1H2B-21.3	NOTEST	0	0	0	0	1	1	no	NOTEST	0	0	0	0	1	1	no	PTPRD	9	-0.242694	-0.242694	NaN	NaN
CDK5RAP3	chr17:46048428-46059147	RPE1H2B	RPE1H2B-21.3	OK	26.1818	27.4563	0.0685766	0.21155	0.7525	0.999631	no	OK	30.6056	39.9346	0.383845	0.911876	0.1484	0.41433	no	CDK5RAP3|IC53|MSTP016|OK/SW-cl.114|PP1553	17	-0.24245	-0.137241	-0.285698	-0.24245
HNRNPK	chr9:86582997-86595569	RPE1H2B	RPE1H2B-21.3	OK	229.288	216.805	-0.0807605	-0.201802	0.71245	0.999631	no	OK	265.844	200.245	-0.40881	-0.645906	0.1906	0.474673	no	HNRNPK|HNRPK|hCG_1985922|RP11-575L7.1-003	9	-0.242206	-0.397679	-0.361236	-0.35006	HNRNPK|HNRPK|RP11-575L7.1-005|RP11-575L7.1-001	9	-0.471239	-0.397679	-0.361236	-0.35006
POM121	chr7:72349935-72425302	RPE1H2B	RPE1H2B-21.3	OK	8.28291	7.55284	-0.133119	-0.359631	0.5486	0.999631	no	OK	11.4217	11.8828	0.0570963	0.125155	0.84205	0.944559	no	KIAA0618|NUP121|POM121|POM121A|POM121C|POM121B	7	-0.242206	NaN	NaN	-0.242206
POM121C	chr7:75039623-75115568	RPE1H2B	RPE1H2B-21.3	OK	8.46607	7.76455	-0.12479	-0.32424	0.57805	0.999631	no	OK	9.98526	9.7563	-0.033466	-0.0697	0.90915	0.971343	no	KIAA0618|NUP121|POM121|POM121A|POM121C|POM121B	7	-0.242206	NaN	NaN	-0.242206
PGAM5	chr12:133287392-133299323	RPE1H2B	RPE1H2B-21.3	OK	15.5577	13.0323	-0.255541	-0.653029	0.25885	0.983911	no	OK	29.7727	18.0573	-0.721409	-1.53098	0.0089	0.0694257	no	PGAM5|PGAM5-L|PXMP2	12	-0.242084	-0.170053	-0.242084	-0.304161
PXMP2	chr12:133264191-133281577	RPE1H2B	RPE1H2B-21.3	OK	23.0325	17.9286	-0.361407	-1.13733	0.12855	0.777197	no	OK	30.0197	21.6507	-0.471496	-1.36359	0.0832	0.300683	no	PGAM5|PGAM5-L|PXMP2	12	-0.242084	-0.170053	-0.242084	-0.304161
NUP54	chr4:77035816-77069655	RPE1H2B	RPE1H2B-21.3	OK	12.3449	11.7052	-0.0767596	-0.203887	0.73165	0.999631	no	OK	13.4926	9.28253	-0.53958	-1.14575	0.0458	0.208941	no	NUP54	4	-0.241474	-0.442864	-0.135272	-0.241474
EIF5B	chr2:99953833-100016728	RPE1H2B	RPE1H2B-21.3	OK	37.9885	35.7676	-0.0869081	-0.246681	0.6746	0.999631	no	OK	49.9796	52.287	0.0651141	0.0640507	0.83995	0.943948	no	EIF5B|IF2|KIAA0741	2	-0.241108	-0.241108	-0.257252	-0.225028
AAAS	chr12:53701239-53715412	RPE1H2B	RPE1H2B-21.3	OK	22.7639	21.603	-0.0755146	-0.201278	0.72915	0.999631	no	OK	43.4385	37.4798	-0.212861	-0.469575	0.4213	0.710391	no	AAAS|ADRACALA|GL003	12	-0.241089	NaN	-0.416191	-0.0659859
DDX42	chr17:61851566-61896677	RPE1H2B	RPE1H2B-21.3	OK	36.0405	36.7816	0.0293627	0.0798317	0.89045	0.999631	no	OK	33.7412	33.2901	-0.0194201	-0.0364512	0.9406	0.98166	no	DDX42	17	-0.240986	-0.240986	-0.212507	-0.289834
ARMC6	chr19:19144386-19168987	RPE1H2B	RPE1H2B-21.3	OK	15.1203	14.5752	-0.0529694	-0.137151	0.8191	0.999631	no	OK	25.773	31.5324	0.290977	0.745925	0.2645	0.562163	no	ARMC6|DKFZp762A1314	19	-0.240497	0.272472	-0.240497	-0.367483
RBM27	chr5:145583162-145668784	RPE1H2B	RPE1H2B-21.3	OK	8.2121	7.71049	-0.090928	-0.246119	0.66705	0.999631	no	OK	6.84132	5.91542	-0.209795	-0.399698	0.42505	0.712189	no	KIAA1311|RBM27	5	-0.240009	-0.240009	-0.0381552	-0.24062
RAB31	chr18:9708227-9862553	RPE1H2B	RPE1H2B-21.3	OK	24.9129	24.2662	-0.0379461	-0.104853	0.8565	0.999631	no	OK	19.5063	14.0336	-0.475051	-0.977062	0.0725	0.277646	no	RAB22B|RAB31	18	-0.239846	NaN	-0.222681	-0.257011
HEATR3	chr16:50099880-50139375	RPE1H2B	RPE1H2B-21.3	OK	6.52401	6.64814	0.0271927	0.0733191	0.90875	0.999631	no	OK	6.67516	6.41391	-0.0575983	-0.122903	0.83515	0.941752	no	HEATR3|FLJ20718|hCG_24895	16	-0.239765	-0.239765	-0.377068	-0.0908535
NRD1	chr1:52082545-52344609	RPE1H2B	RPE1H2B-21.3	OK	47.2939	44.0007	-0.10413	-0.215225	0.6972	0.999631	no	OK	39.7569	36.8561	-0.109301	-0.157188	0.7506	0.909301	no	hCG_40292|NRD1|RP4-657D16.2-002	1	-0.239765	-0.239765	-0.297837	-0.116631
MIA3	chr1:222791443-222841351	RPE1H2B	RPE1H2B-21.3	OK	10.7488	9.79646	-0.133846	-0.36085	0.5247	0.999631	no	OK	7.39465	5.61566	-0.397026	-0.777614	0.13305	0.390357	no	KIAA0268|MIA3|UNQ6077/PRO20088	1	-0.23952	-0.291486	-0.212383	-0.23952
TNPO2	chr19:12810007-12834810	RPE1H2B	RPE1H2B-21.3	OK	23.1662	23.1391	-0.00169359	-0.00481767	0.99415	0.999631	no	OK	20.2105	25.0658	0.310614	0.660005	0.24285	0.538464	no	TNPO2|hCG_172479|TNPO2_variant_protein	19	-0.239154	-0.190678	-0.295723	-0.239154
UPF2	chr10:11962020-12085169	RPE1H2B	RPE1H2B-21.3	OK	9.25894	8.57717	-0.110346	-0.284576	0.59965	0.999631	no	OK	9.29902	10.3486	0.154287	0.234688	0.57745	0.820187	no	KIAA1408|RENT2|UPF2	10	-0.239031	-0.239031	-0.252537	0.0749879
ATPIF1	chr1:28562601-28564616	RPE1H2B	RPE1H2B-21.3	OK	153.688	166.62	0.116554	0.296836	0.6061	0.999631	no	OK	248.713	492.859	0.986694	1.80944	0.00385	0.0390372	yes	ATPI|ATPIF1|DKFZp564G0422|hCG_19574|RP5-1092A3.1-001	1	-0.238298	0.250303	-0.238298	-0.414027
GABARAP	chr17:7143737-7145753	RPE1H2B	RPE1H2B-21.3	OK	265.388	223.699	-0.246544	-0.879549	0.22555	0.94494	no	OK	235.299	244.839	0.0573363	0.151288	0.83405	0.941739	no	FLC3B|GABARAP|HT004|hCG_1987397	17	-0.238298	-0.238298	-0.270828	-0.0501882
CYP20A1	chr2:204103163-204170563	RPE1H2B	RPE1H2B-21.3	OK	2.34114	2.74858	0.231477	0.608749	0.29875	0.999631	no	OK	2.46604	2.61649	0.0854402	0.143491	0.76275	0.91488	no	CYP20A1|UNQ667/PRO1301|DKFZp666P073	2	-0.237931	-0.237931	-0.305562	-0.121944
GLMN	chr1:92711954-92853732	RPE1H2B	RPE1H2B-21.3	OK	3.74609	3.59816	-0.058126	-0.0886879	0.88775	0.999631	no	OK	4.82749	3.21196	-0.587818	-0.728546	0.1698	0.447715	no	FAP48|FAP68|GLMN|VMGLOM	1	-0.237809	-0.0908535	-0.421695	-0.237809
ACAT1	chr11:107992257-108018891	RPE1H2B	RPE1H2B-21.3	OK	33.8319	30.3735	-0.155571	-0.45193	0.4567	0.999631	no	OK	33.6786	23.7413	-0.504434	-1.06163	0.0561	0.236406	no	ACACT|ACACT1|ACAT|ACAT1|SOAT|SOAT1|STAT|hCG_23564|RP11-215I23.1-002	1	-0.237686	-0.200379	-0.269991	-0.237686	ACAT|ACAT1|MAT	11	0.338743	0.304968	0.365091	0.338743
NUP155	chr5:37291940-37371197	RPE1H2B	RPE1H2B-21.3	OK	9.84738	9.97668	0.0188195	0.0490426	0.9294	0.999631	no	OK	10.0518	8.45314	-0.249898	-0.485917	0.3794	0.674882	no	KIAA0791|NUP155	5	-0.237686	-0.219091	-0.336855	-0.237686
SOAT1	chr1:179262848-179327814	RPE1H2B	RPE1H2B-21.3	OK	11.0119	11.3078	0.0382542	0.103131	0.84925	0.999631	no	OK	14.0198	10.4072	-0.429887	-0.858511	0.10515	0.344517	no	ACACT|ACACT1|ACAT|ACAT1|SOAT|SOAT1|STAT|hCG_23564|RP11-215I23.1-002	1	-0.237686	-0.200379	-0.269991	-0.237686
CNOT3	chr19:54641435-54663446	RPE1H2B	RPE1H2B-21.3	OK	17.9529	19.2852	0.103272	0.293775	0.6446	0.999631	no	OK	22.4646	24.0133	0.0961807	0.221506	0.74735	0.907827	no	CNOT3|KIAA0691|LENG2|NOT3	19	-0.237319	-0.237319	-0.10916	-0.251325
GOSR1	chr17:28804425-28853832	RPE1H2B	RPE1H2B-21.3	OK	9.91756	10.5142	0.0842772	0.230009	0.6889	0.999631	no	OK	8.39772	7.45038	-0.172683	-0.348939	0.51265	0.777541	no	GOSR1|GS28	17	-0.236829	-0.236829	-0.328032	-0.136979
FN1	chr2:216225178-216300791	RPE1H2B	RPE1H2B-21.3	HIDATA	0	1574.13	0	0	1	1	no	OK	1271.42	1140.91	-0.156261	-0.141369	0.79275	0.926078	no	FN|FN1|DKFZp686I1370|hCG_1813428	2	-0.236707	-0.2746	-0.254947	-0.270551	FN|FN1|DKFZp686O13149|DKFZp686O12165|DKFZp686L11144	2	-0.292664	-0.2746	-0.254947	-0.270551
EIF2S1	chr14:67827033-67853233	RPE1H2B	RPE1H2B-21.3	OK	25.8012	24.9005	-0.0512618	-0.144644	0.80435	0.999631	no	OK	26.216	21.0566	-0.316175	-0.635579	0.24135	0.536881	no	EIF2A|EIF2S1|hCG_21909	14	-0.236462	-0.245739	-0.236462	-0.179638
SMEK1	chr14:91923955-91976644	RPE1H2B	RPE1H2B-21.3	OK	15.0422	16.2554	0.111911	0.313152	0.5851	0.999631	no	OK	13.989	11.4132	-0.293593	-0.583354	0.26615	0.564678	no	KIAA2010|MSTP033|PP4R3A|PPP4R3A|SMEK1	14	-0.236217	-0.169155	-0.236217	-0.287236
SGK196	chr8:42948656-42978323	RPE1H2B	RPE1H2B-21.3	OK	3.9835	4.47409	0.167557	0.384598	0.55825	0.999631	no	OK	1.55033	2.07011	0.417138	0.683475	0.2887	0.586919	no	SGK196	8	-0.235906	NaN	-0.216734	-0.255078
CSTF1	chr20:54967426-54979582	RPE1H2B	RPE1H2B-21.3	OK	14.7367	14.5702	-0.016385	-0.0432201	0.94185	0.999631	no	OK	15.0273	11.587	-0.37508	-0.794213	0.16865	0.446321	no	CSTF1|hCG_39097|RP5-1167H4.1-001	20	-0.235727	-0.235727	-0.274053	-0.0746424
MEA1	chr6:42952329-42981618	RPE1H2B	RPE1H2B-21.3	OK	88.1318	82.3551	-0.0978049	-0.174993	0.7548	0.999631	no	OK	116.429	149.336	0.359114	0.431307	0.3738	0.668917	no	MEA|MEA1	6	-0.235727	-0.235727	NaN	NaN
YTHDF3	chr8:64081120-64125346	RPE1H2B	RPE1H2B-21.3	OK	18.7043	18.8732	0.0129693	0.0364049	0.9497	0.999631	no	OK	13.0143	11.6647	-0.157945	-0.322867	0.55615	0.807502	no	YTHDF3|DKFZp451J085|DKFZp451A052	8	-0.235604	-0.235604	-0.341758	-0.232047
GLRX5	chr14:96001322-96011055	RPE1H2B	RPE1H2B-21.3	OK	35.9971	35.4222	-0.0232297	-0.0767102	0.91795	0.999631	no	OK	58.3969	45.2358	-0.368429	-0.982044	0.1652	0.440341	no	C14orf87|GLRX5	14	-0.235114	-0.0377336	-0.328032	-0.235114
ERAP1	chr5:95997740-96149848	RPE1H2B	RPE1H2B-21.3	OK	21.1865	20.268	-0.0639435	-0.0777633	0.8876	0.999631	no	OK	13.3792	12.0103	-0.155718	-0.130193	0.80455	0.92955	no	APPILS|ARTS1|ERAP1|KIAA0525|UNQ584/PRO1154	5	-0.234624	-0.20364	-0.234624	-0.255319
PRKD3	chr2:37477645-37544222	RPE1H2B	RPE1H2B-21.3	OK	12.0058	10.8791	-0.142178	-0.39658	0.48945	0.999631	no	OK	7.05997	6.36839	-0.148733	-0.299257	0.582	0.822747	no	EPK2|PRKCN|PRKD3	2	-0.233765	-0.156655	-0.321928	-0.233765
PSMG1	chr21:40547383-40555440	RPE1H2B	RPE1H2B-21.3	OK	29.4925	41.3897	0.488923	1.265	0.02615	0.30576	no	OK	49.3836	52.5126	0.0886313	0.171615	0.7299	0.900426	no	C21LRP|DSCR2|PAC1|PSMG1	21	-0.233643	-0.233643	-0.252416	-0.227988
DDX17	chr22:38864082-38902345	RPE1H2B	RPE1H2B-21.3	OK	82.8657	85.3833	0.0431796	0.108158	0.84465	0.999631	no	OK	57.9236	55.0186	-0.0742316	-0.130555	0.802	0.928744	no	DDX17|RP3-434P1.4-009|RP3-434P1.4-005	22	-0.233275	-0.220825	-0.248413	-0.233275
CNOT2	chr12:70636773-70748773	RPE1H2B	RPE1H2B-21.3	OK	18.7624	17.0814	-0.135415	-0.345195	0.52275	0.999631	no	OK	22.346	14.2716	-0.646875	-1.18874	0.01675	0.10617	no	CDC36|CNOT2|HSPC131|MSTP046|NOT2	12	-0.233152	-0.20389	-0.330099	-0.233152
KLHL13	chrX:117031775-117251303	RPE1H2B	RPE1H2B-21.3	OK	5.4595	7.36964	0.432824	1.06146	0.06	0.520014	no	OK	4.71252	6.01624	0.352363	0.690696	0.2116	0.499332	no	BKLHD2|KIAA1309|KLHL13|KIAA1354|KLHL9|hCG_1647676|RP11-380P16.6-001|DKFZp686L0695	9|X	-0.232661	NaN	NaN	-0.232661
KLHL9	chr9:21331017-21335429	RPE1H2B	RPE1H2B-21.3	OK	16.5864	16.2513	-0.0294437	-0.0828703	0.88365	0.999631	no	OK	10.1021	10.5295	0.0597834	0.125795	0.81715	0.935424	no	BKLHD2|KIAA1309|KLHL13|KIAA1354|KLHL9|hCG_1647676|RP11-380P16.6-001|DKFZp686L0695	9|X	-0.232661	NaN	NaN	-0.232661
SAT2	chr17:7494547-7536700	RPE1H2B	RPE1H2B-21.3	OK	33.7923	27.6568	-0.289061	-0.48813	0.4983	0.999631	no	OK	31.1949	40.4505	0.374849	0.395991	0.56915	0.814845	no	ATA2|KIAA1382|SAT2|SLC38A2|SNAT2	12	-0.23217	-0.23217	-0.169412	-0.246834	SAT2|SSAT2	17	NaN	NaN	NaN	NaN
SLC38A2	chr12:46751970-46766645	RPE1H2B	RPE1H2B-21.3	OK	256.551	192.703	-0.412866	-0.996062	0.08435	0.629138	no	OK	181.646	94.9071	-0.93654	-1.62713	0.0032	0.0341184	yes	ATA2|KIAA1382|SAT2|SLC38A2|SNAT2	12	-0.23217	-0.23217	-0.169412	-0.246834
MRPL14	chr6:44081372-44095191	RPE1H2B	RPE1H2B-21.3	OK	66.893	55.8074	-0.261398	-0.922641	0.23025	0.952346	no	OK	114.717	122.064	0.0895486	0.258383	0.73635	0.903635	no	MRPL14|MRPL32|RPML32	6	-0.231924	NaN	NaN	-0.231924
MRPL32	chr7:42971938-42977453	RPE1H2B	RPE1H2B-21.3	OK	28.831	33.3491	0.21003	0.652812	0.3526	0.999631	no	OK	43.7628	35.3176	-0.309316	-0.768006	0.24245	0.538249	no	MRPL14|MRPL32|RPML32	6	-0.231924	NaN	NaN	-0.231924
CSNK1A1	chr5:148874844-148931007	RPE1H2B	RPE1H2B-21.3	OK	80.5247	78.8624	-0.0300932	-0.0832992	0.8823	0.999631	no	OK	58.5576	50.6285	-0.209906	-0.411222	0.45045	0.731068	no	CSNK1A1|hCG_201512	5	-0.231555	-0.258941	-0.22033	-0.231555
CYR61	chr1:86046443-86049648	RPE1H2B	RPE1H2B-21.3	OK	676.663	598.871	-0.176192	-0.458099	0.47095	0.999631	no	OK	437.598	504.045	0.203945	0.35736	0.5371	0.794274	no	CCN1|CYR61|GIG1|IGFBP10|hCG_23652	1	-0.231432	0.766382	-0.231432	-0.2444	CYR61	NaN	NaN	NaN	NaN
GALM	chr2:38893051-38961909	RPE1H2B	RPE1H2B-21.3	OK	4.28001	2.1921	-0.965304	-2.14249	0.00095	0.0263844	yes	OK	5.52778	3.05808	-0.854074	-1.56495	0.00545	0.049689	yes	BLOCK25|GALM|hCG_15876|LOC130589|Ibd1	2	-0.23131	1.78697	-0.23131	-0.760434
TPM4	chr19:16178316-16213813	RPE1H2B	RPE1H2B-21.3	OK	648.239	508.098	-0.35142	-0.815461	0.1428	0.812285	no	OK	448.444	575.51	0.359914	0.529557	0.29155	0.589865	no	TPM4	19	-0.23131	0.0988716	0.0654056	0.208259	TPM4	19	0.423758	0.0988716	0.0654056	0.208259
TUBGCP3	chr13:113139327-113242481	RPE1H2B	RPE1H2B-21.3	OK	6.34335	9.2045	0.537094	1.46336	0.0164	0.221275	no	OK	7.61326	6.70915	-0.182383	-0.394472	0.49945	0.76792	no	GCP3|TUBGCP3|hCG_27357|RP11-480K16.2-001	13	-0.230449	-0.0163536	-0.230449	-0.414569
EEF1A1	chr6:74225472-74230755	RPE1H2B	RPE1H2B-21.3	OK	3848.35	2844.73	-0.435949	-0.694202	0.24565	0.970811	no	OK	3435.15	2781.21	-0.30466	-0.310108	0.5694	0.815083	no	EEF1A|EEF1A1|EF1A|LENG7|EEF1A1L14|PTI-1|hCG_2033271|RP11-505P4.2-001|EEF1AL3|RP11-505P4.2-015|RP11-505P4.2-003	6	-0.230326	-0.230326	-0.267116	-0.189034
RIPK1	chr6:3077057-3115421	RPE1H2B	RPE1H2B-21.3	OK	9.64355	10.1277	0.0706724	0.195179	0.746	0.999631	no	OK	8.10147	7.78124	-0.058184	-0.120787	0.8223	0.936528	no	RIP|RIP1|RIPK1	6	-0.230203	-0.323774	-0.00762614	-0.230203
ZC3HC1	chr7:129658125-129691233	RPE1H2B	RPE1H2B-21.3	OK	11.0335	10.4317	-0.0809126	-0.232092	0.7236	0.999631	no	OK	14.517	14.0794	-0.0441648	-0.106268	0.86835	0.956345	no	HSPC216|NIPA|ZC3HC1|tcag7.1154	7	-0.230176	-0.332851	-0.127501	NaN
ASMTL	chrX:1519423-1572655	RPE1H2B	RPE1H2B-21.3	NOTEST	0	0	0	0	1	1	no	NOTEST	0	0	0	0	1	1	no	ASMTL	X	-0.229957	-0.418244	-0.229957	-0.192573
ASMTL	chrY:1469423-1522655	RPE1H2B	RPE1H2B-21.3	NOTEST	0	0	0	0	1	1	no	NOTEST	0	0	0	0	1	1	no	ASMTL	X	-0.229957	-0.418244	-0.229957	-0.192573
CDC23	chr5:137514416-137549032	RPE1H2B	RPE1H2B-21.3	OK	11.6703	12.8363	0.137391	0.136738	0.77585	0.999631	no	OK	11.1054	8.93774	-0.313274	-0.170274	0.7217	0.896653	no	ANAPC8|CDC23	5	-0.229711	-0.350384	0.0349287	-0.229711
LMBR1	chr7:156473569-156685902	RPE1H2B	RPE1H2B-21.3	OK	12.6443	12.5128	-0.0150812	-0.0427241	0.94165	0.999631	no	OK	9.20173	6.77051	-0.442641	-0.941557	0.1017	0.338298	no	C7orf2|DIF14|LMBR1|KIAA1174|LIMR|LMBR1L|UNQ458/PRO783	12|7	-0.229588	NaN	-0.229588	NaN
LMBR1L	chr12:49490922-49504680	RPE1H2B	RPE1H2B-21.3	OK	8.12522	6.18873	-0.392764	-1.07477	0.1009	0.692282	no	OK	6.85079	5.41252	-0.339969	-0.826772	0.21425	0.502606	no	C7orf2|DIF14|LMBR1|KIAA1174|LIMR|LMBR1L|UNQ458/PRO783	12|7	-0.229588	NaN	-0.229588	NaN
EIF3H	chr8:117657054-117768062	RPE1H2B	RPE1H2B-21.3	OK	171.819	144.141	-0.253409	-0.859429	0.2146	0.93312	no	OK	150.778	117.395	-0.361058	-0.849707	0.17785	0.458477	no	EIF3S3|hCG_20900|EIF3H	8	-0.229465	-0.107152	-0.24184	-0.229465
RFTN1	chr3:16357351-16555222	RPE1H2B	RPE1H2B-21.3	OK	42.2866	29.0316	-0.542576	-1.60766	0.0099	0.157066	no	OK	19.7121	19.1884	-0.0388433	-0.087478	0.8826	0.96212	no	KIAA0084|MIG2|RFTN1	3	-0.229096	0.0359046	-0.268913	-0.229096
SUCLG1	chr2:84650646-84686586	RPE1H2B	RPE1H2B-21.3	OK	41.2855	35.5362	-0.216346	-0.683957	0.3032	0.999631	no	OK	50.8055	41.618	-0.287776	-0.691267	0.2763	0.574531	no	SUCLG1|tmp_locus_1	2	-0.228111	-0.49774	-0.228111	-0.215492
MCL1	chr1:150547026-150552214	RPE1H2B	RPE1H2B-21.3	OK	64.1708	64.2994	0.00288909	0.00789917	0.98885	0.999631	no	OK	49.7744	43.8999	-0.181188	-0.344693	0.51065	0.776437	no	BCL2L3|MCL1	1	-0.227914	0.304861	-0.760689	NaN
CNPY3	chr6:42896859-42907008	RPE1H2B	RPE1H2B-21.3	OK	28.8599	23.0883	-0.321907	-1.01508	0.1359	0.79526	no	OK	39.7038	36.0996	-0.137297	-0.342945	0.60955	0.84112	no	CNPY3|CTG4A|ERDA5|HSPC084|PRAT4A|TNRC5|UNQ1934/PRO4409	6	-0.227864	-0.0104934	-0.227864	-0.379621
C14orf169	chr14:73945188-74025651	RPE1H2B	RPE1H2B-21.3	OK	8.60698	7.60431	-0.178691	-0.501223	0.4437	0.999631	no	OK	10.2775	11.0191	0.100512	0.26027	0.7064	0.890238	no	C14orf169|NO66	Unk	-0.227816	NaN	-0.215989	-0.239642
FAM103A1	chr15:83654954-83680393	RPE1H2B	RPE1H2B-21.3	OK	12.2236	12.9606	0.0844561	0.192915	0.762	0.999631	no	OK	14.1317	11.5478	-0.291315	-0.456751	0.41065	0.703497	no	C15orf18|FAM103A1	15	-0.227773	-0.261711	-0.193835	NaN
NAA40	chr11:63706441-63724446	RPE1H2B	RPE1H2B-21.3	OK	9.34098	8.90023	-0.0697315	-0.194226	0.7475	0.999631	no	OK	8.64702	8.75426	0.0177814	0.0399448	0.9472	0.983094	no	NAA40|NAT11	11	-0.226412	0.0346626	-0.487486	NaN
MRPL11	chr11:66202549-66206310	RPE1H2B	RPE1H2B-21.3	OK	22.605	18.6831	-0.27491	-0.691734	0.21575	0.935047	no	OK	33.6334	28.716	-0.228038	-0.460383	0.38615	0.681133	no	CGI-113|MRPL11|hCG_2017204	11	-0.226262	-0.263275	-0.226262	-0.220454
RPS29	chr14:50044041-50053094	RPE1H2B	RPE1H2B-21.3	OK	1967.91	1478.71	-0.412327	-1.11445	0.05365	0.484693	no	OK	3835.12	2799.75	-0.453974	-1.0364	0.1203	0.370303	no	RPS29	14	-0.226262	-0.226262	-0.390338	-0.149519
VBP1	chrX:154444700-154468098	RPE1H2B	RPE1H2B-21.3	OK	28.373	29.316	0.0471682	0.139976	0.82145	0.999631	no	OK	38.1775	23.6062	-0.693557	-1.5079	0.0093	0.071721	no	PFDN3|VBP1|hCG_17616	X	-0.226262	-0.0193461	-0.226262	-0.290542
STAU1	chr20:47729875-47804904	RPE1H2B	RPE1H2B-21.3	OK	46.0294	47.2903	0.0389886	0.105772	0.8484	0.999631	no	OK	39.0609	33.076	-0.239937	-0.47531	0.38085	0.676269	no	STAU|STAU1|RP3-470L14.2-007|RP3-470L14.2-006	20	-0.226139	-0.226139	-0.265797	-0.177727
ATP8B1	chr18:55297533-55470327	RPE1H2B	RPE1H2B-21.3	OK	57.1063	53.311	-0.0992173	-0.262169	0.6378	0.999631	no	OK	37.8796	49.4468	0.384455	0.707152	0.1908	0.47488	no	ATP8B1|ATPIC|FIC1|PFIC	18	-0.225768	-0.237809	-0.102725	-0.225768
KLC2	chr11:66024764-66035332	RPE1H2B	RPE1H2B-21.3	OK	20.8832	24.6911	0.241649	0.662862	0.2651	0.988944	no	OK	28.5351	38.5618	0.434435	1.07171	0.1046	0.343596	no	KLC2	11	-0.225645	-0.0392789	-0.35682	-0.225645
TPRKB	chr2:73956956-73964517	RPE1H2B	RPE1H2B-21.3	OK	17.296	15.0278	-0.202807	-0.617056	0.4207	0.999631	no	OK	34.0466	22.2737	-0.612168	-1.32543	0.03245	0.165822	no	CGI-121|My019|TPRKB	2	-0.225531	-0.167615	-0.283448	NaN
C8orf33	chr8:146277823-146281416	RPE1H2B	RPE1H2B-21.3	OK	19.8348	17.2301	-0.203098	-0.584521	0.3455	0.999631	no	OK	22.1335	16.8173	-0.396288	-0.891335	0.129	0.383451	no	C8orf33	8	-0.225522	-0.225522	NaN	NaN
TBC1D15	chr12:72233486-72320629	RPE1H2B	RPE1H2B-21.3	OK	7.77318	7.13843	-0.1229	-0.331758	0.55985	0.999631	no	OK	8.79537	3.77862	-1.21888	-2.4549	5e-05	0.00136861	yes	TBC1D15|hCG_25175|DKFZp761D0223	12	-0.225275	-0.249263	-0.146655	-0.225275
TEX10	chr9:103064356-103115259	RPE1H2B	RPE1H2B-21.3	OK	12.8807	11.7253	-0.135582	-0.355787	0.53465	0.999631	no	OK	16.7862	9.62259	-0.802777	-1.62673	0.00225	0.0261103	yes	L18|Nbla10363|TEX10	9	-0.225275	-0.27858	-0.0443242	-0.225275
CDKN2A	chr9:21967137-21994490	RPE1H2B	RPE1H2B-21.3	OK	122.415	102.415	-0.257356	-0.779747	0.2119	0.929553	no	OK	160.456	174.702	0.122719	0.288613	0.67105	0.87278	no	CDKN2|CDKN2A|MTS1	9	-0.224905	-0.128821	-0.224905	-0.293253
DRG2	chr17:17991180-18011299	RPE1H2B	RPE1H2B-21.3	OK	13.8549	11.9457	-0.213898	-0.62434	0.3379	0.999631	no	OK	16.9029	20.4888	0.277562	0.726992	0.3002	0.598635	no	DRG2	17	-0.224781	-0.206268	-0.228726	-0.224781
SBF2	chr11:9776316-10315754	RPE1H2B	RPE1H2B-21.3	OK	9.04738	8.12702	-0.154773	-0.391998	0.4747	0.999631	no	OK	4.75171	4.611	-0.0433651	-0.0809954	0.8894	0.96365	no	CMT4B2|KIAA1766|MTMR13|SBF2|DKFZp667L246	11	-0.22471	-0.267236	-0.182184	NaN
GNPNAT1	chr14:53241910-53258386	RPE1H2B	RPE1H2B-21.3	OK	17.276	16.9756	-0.0253048	-0.0709149	0.90485	0.999631	no	OK	19.4427	13.182	-0.560661	-1.14568	0.0357	0.176877	no	GNA1|GNPNAT1	14	-0.224287	-0.224534	-0.135666	-0.224287
GOLIM4	chr3:167727653-167813417	RPE1H2B	RPE1H2B-21.3	OK	22.0738	27.9848	0.34231	0.997732	0.10045	0.691458	no	OK	17.8666	23.6404	0.403994	0.832428	0.1378	0.397698	no	GIMPC|GOLIM4|GOLPH4|GPP130	3	-0.223917	-0.197236	-0.223917	-0.458697
RABGGTB	chr1:76251885-76260764	RPE1H2B	RPE1H2B-21.3	OK	37.6101	36.3199	-0.0503601	-0.139284	0.8073	0.999631	no	OK	44.6121	34.8581	-0.355941	-0.636084	0.18175	0.463991	no	GGTB|RABGGTB|hCG_22856|RP4-682C21.3-001|RP4-682C21.3-012	1	-0.223917	0.0424716	-0.256286	-0.223917
EIF3J	chr15:44829265-44955876	RPE1H2B	RPE1H2B-21.3	OK	32.1872	30.818	-0.0627105	-0.128586	0.82325	0.999631	no	OK	43.748	41.5219	-0.0753451	-0.102524	0.8304	0.940282	no	EIF3J|EIF3S1|PRO0391	15	-0.223423	-0.223423	-0.271306	-0.196103
MBNL1	chr3:151980404-152183569	RPE1H2B	RPE1H2B-21.3	OK	40.7713	34.231	-0.252251	-0.650057	0.238	0.962503	no	OK	35.0103	24.9415	-0.489231	-0.90252	0.09535	0.325842	no	EXP|KIAA0428|MBNL|MBNL1|hCG_28028|MBLL|MBLL39|MBNL2|MLP1|RP11-128N14.1-004|hCG_27557	13|3	-0.223423	-0.223423	-0.268674	-0.211884	hCG_28028|MBNL|MBNL1|EXP|KIAA0428|DKFZp686P06174	3	NaN	-0.223423	-0.268674	-0.211884
MBNL2	chr13:97874573-98046374	RPE1H2B	RPE1H2B-21.3	OK	16.1886	16.8712	0.0595877	0.159934	0.7771	0.999631	no	OK	11.5171	9.33278	-0.303405	-0.596695	0.25735	0.553746	no	EXP|KIAA0428|MBNL|MBNL1|hCG_28028|MBLL|MBLL39|MBNL2|MLP1|RP11-128N14.1-004|hCG_27557	13|3	-0.223423	-0.223423	-0.268674	-0.211884
TROVE2	chr1:192981495-193060906	RPE1H2B	RPE1H2B-21.3	OK	9.45207	8.58172	-0.139363	-0.24387	0.6667	0.999631	no	OK	6.30963	8.92984	0.501079	0.452739	0.3491	0.645827	no	RO60|SSA2|TROVE2|hCG_41054|RP11-101E13.3-005|RP11-101E13.3-006|RP11-101E13.3-003|RP11-101E13.3-004	1	-0.223175	-0.223175	-0.234011	-0.216362
SGTA	chr19:2754711-2783354	RPE1H2B	RPE1H2B-21.3	OK	40.2826	35.2556	-0.192303	-0.609069	0.3574	0.999631	no	OK	63.2764	81.8892	0.372007	1.05038	0.17235	0.450739	no	SGT|SGT1|SGTA	19	-0.222928	-0.263034	-0.222928	-0.133958
[truncated: 21,306 more rows]

## Sheet: Supplementary Table S2 c
GeneSymbol	Gene Name	Process	RPE1 21/3 transcriptome c1	log2FC c1	p-val c1	RPE1 21/3 transcriptome c2	log2FC c2	p-val c2	RPE1 21/3 proteome c1	logFC p c1	p-val p c1 (not there)
[truncated: 958 more rows]

[truncated: 2 more sheets: Supplementary Table S2 d, Supplementary Table S2 e]
